# Supplementary material for: Polyvinyl chloride degradation by a bacterium isolated from the gut of insect larvae
Source: Nat Commun. 2022 Sep 12;13:5360. doi: 10.1038/s41467-022-32903-y (PMC9468159; doi:10.1038/s41467-022-32903-y)
Supplement: Supplementary file 4 — Supplementary Data 1 [file 41467_2022_32903_MOESM4_ESM.xlsx]

## Sheet: Supplementary Data 1
Supplementary Data 1. Annotated results of the genome sequencing data of EMBL-1 strain
Gene_ID	Hit_ID	KO	Function	Similarity	Align_Length	Mismatches	Gaps	Q.start	Q.end	S.start	S.end	Evalue	Score
orf00002	kpk:A593_10700	K02313	dnaA; chromosomal replication initiation protein; K02313 chromosomal replication initiator protein (A)	99.8	439	1	0	1	439	6	444	1.1e-247	860.9
orf00003	kpk:A593_10695	K02338	DNA polymerase III subunit beta (EC:2.7.7.7); K02338 DNA polymerase III subunit beta [EC:2.7.7.7] (A)	100	366	0	0	1	366	1	366	5.3e-206	722.2
orf00004	kpk:A593_10690	K03629	recF; recombination protein F; K03629 DNA replication and repair protein RecF (A)	99.7	352	1	0	1	352	6	357	8.4e-201	704.9
orf00006	kpe:KPK_0004	K02470	gyrB; DNA gyrase, B subunit (EC:5.99.1.3); K02470 DNA gyrase subunit B [EC:5.99.1.3] (A)	100	804	0	0	2	805	1	804	0	1598.9
orf00008	kvq:SP68_14670	K07024	sugar phosphatase; K07024 uncharacterized protein (A)	100	270	0	0	1	270	1	270	9.2e-147	525
orf00009	kvd:KR75_08070	.	lipoprotein (A)	99.2	353	3	0	2	354	1	353	1.9e-205	720.3
orf00011	kvq:SP68_14660	.	membrane protein (A)	98.9	377	4	0	1	377	1	377	2.8e-226	789.6
orf00014	kvq:SP68_14655	.	hypothetical protein (A)	99.8	408	1	0	1	408	1	408	6e-251	871.7
orf00015	kpnu:LI86_00070	.	hypothetical protein (A)	100	110	0	0	1	110	1	110	2.4e-53	213.4
orf00016	kps:KPNJ2_00015	K04080	Small heat shock protein; K04080 molecular chaperone IbpA (A)	99.3	148	1	0	1	148	35	182	2.5e-77	293.5
orf00017	kva:Kvar_0015	K04081	heat shock protein Hsp20; K04081 molecular chaperone IbpB (A)	100	142	0	0	1	142	1	142	5.8e-76	288.9
orf00020	kpe:KPK_0013	K07085	putative permease; K07085 putative transport protein (A)	96.9	548	17	0	1	548	6	553	1.8e-287	993.4
orf00021	kva:Kvar_0017	K03482	transcriptional regulator, GntR family; K03482 GntR family transcriptional regulator, glv operon transcriptional regulator (A)	100	248	0	0	1	248	1	248	8.7e-136	488.4
orf00023	kvq:SP68_14625	K02749	PTS system alpha-glucoside-specific transporter subunit IICB; K02749 PTS system, arbutin-like IIB component [EC:2.7.1.69] K02750 PTS system, arbutin-like IIC component (A)	100	540	0	0	1	540	1	540	3e-306	1055.8
orf00024	kpo:KPN2242_23510	K01232	maltose-6'-phosphate glucosidase; K01232 maltose-6'-phosphate glucosidase [EC:3.2.1.122] (A)	100	440	0	0	1	440	1	440	9.7e-263	911
orf00026	kva:Kvar_0020	K00389	protein of unknown function DUF202; K00389 putative membrane protein (A)	100	115	0	0	1	115	1	115	1.7e-49	200.7
orf00028	kpk:A593_10620	.	membrane protein (A)	100	120	0	0	1	120	1	120	2.6e-61	240
orf00029	kpk:A593_10615	K06871	regulator; K06871 uncharacterized protein (A)	100	140	0	0	1	140	1	140	7.7e-81	305.1
orf00031	kvd:KR75_08005	K01753	D-serine dehydratase (EC:4.3.1.18); K01753 D-serine dehydratase [EC:4.3.1.18] (A)	99.5	442	2	0	1	442	1	442	8.2e-254	881.3
orf00032	kva:Kvar_0024	K13629	gluconate transporter; K13629 D-serine transporter (A)	99.6	445	2	0	1	445	1	445	4.6e-228	795.8
orf00033	kva:Kvar_0025	K13636	transcriptional regulator, LysR family; K13636 LysR family transcriptional regulator, D-serine deaminase activator (A)	99.7	307	1	0	1	307	1	307	4.3e-177	625.9
orf00034	kva:Kvar_0026	K08154	multidrug/H+ antiporter, major facilitator superfamily (MFS); K08154 MFS transporter, DHA1 family, 2-module integral membrane pump EmrD (A)	100	394	0	0	1	394	1	394	7.9e-216	755
orf00035	kpa:KPNJ1_00029	.	Transporter, drug/metabolite exporter family protein (A)	98.2	282	5	0	1	282	1	282	9.9e-144	515
orf00037	kva:Kvar_0028	.	GCN5-related N-acetyltransferase (A)	100	148	0	0	1	148	1	148	2.1e-84	317
orf00038	kvd:KR75_07965	K01652	acetolactate synthase catalytic subunit (EC:2.2.1.6); K01652 acetolactate synthase I/II/III large subunit [EC:2.2.1.6] (A)	100	552	0	0	1	552	11	562	0	1097.4
orf00040	kpne:KU54_000170	K01653	acetolactate synthase 1 regulatory subunit (EC:2.2.1.6); K01653 acetolactate synthase I/III small subunit [EC:2.2.1.6] (A)	100	95	0	0	1	95	1	95	1.2e-48	197.6
orf00043	kps:KPNJ2_00036	K07686	Two-component response regulator uhpA; K07686 two-component system, NarL family, uhpT operon response regulator UhpA (A)	99.5	197	1	0	1	197	1	197	7e-104	382.1
orf00044	kpk:A593_10555	K07675	histidine kinase (EC:2.7.13.3); K07675 two-component system, NarL family, sensor histidine kinase UhpB [EC:2.7.13.3] (A)	99.6	493	2	0	1	493	8	500	7e-278	961.4
orf00045	kpk:A593_10550	K07783	regulatory protein UhpC; K07783 MFS transporter, OPA family, sugar phosphate sensor protein UhpC (A)	99.8	442	1	0	1	442	1	442	3.3e-255	885.9
orf00047	kva:Kvar_0036	K07784	phosphoglycerate transporter; K07784 MFS transporter, OPA family, hexose phosphate transport protein UhpT (A)	100	463	0	0	1	463	1	463	8.9e-259	897.9
orf00049	kvq:SP68_14540	.	transcriptional regulator (A)	100	301	0	0	1	301	1	301	4.1e-164	582.8
orf00050	kvq:SP68_14535	.	hypothetical protein (A)	100	150	0	0	1	150	1	150	1.2e-79	301.2
orf00051	kpk:A593_10530	.	polyketide cyclase (A)	100	174	0	0	1	174	1	174	1.1e-100	371.3
orf00052	kpk:A593_10525	K03445	nepI; ribonucleoside transporter; K03445 MFS transporter, DHA1 family, purine ribonucleoside efflux pump (A)	99.7	397	1	0	1	397	1	397	4.7e-208	729.2
orf00053	kvq:SP68_14515	K02024	LamB; K02024 maltoporin (A)	99.8	456	1	0	1	456	4	459	1.2e-268	930.6
orf00054	kpw:KPNIH30_26340	K02759	molecular chaperone TorD; K02759 PTS system, cellobiose-specific IIA component [EC:2.7.1.69] (A)	100	100	0	0	1	100	1	100	1.4e-47	194.1
orf00056	kvq:SP68_14505	K02761	cytochrome C biogenesis protein CcmF; K02761 PTS system, cellobiose-specific IIC component (A)	100	440	0	0	1	440	1	440	1.7e-246	857.1
orf00057	kvq:SP68_14500	K02760	PTS lactose transporter subunit IIB; K02760 PTS system, cellobiose-specific IIB component [EC:2.7.1.69] (A)	100	104	0	0	1	104	1	104	4.3e-52	209.1
orf00059	kvd:KR75_07895	.	LacI family transcriptional regulator (A)	100	313	0	0	1	313	1	313	6.6e-173	612.1
orf00061	kpk:A593_10495	.	4-hydroxybenzoate transporter (A)	100	456	0	0	1	456	1	456	3.5e-255	885.9
orf00062	kpe:KPK_0043	K04099	protocatechuate 4,5-dioxygenase, alpha subunit (EC:1.13.11.8); K04099 gallate dioxygenase [EC:1.13.11.57] (A)	100	420	0	0	1	420	1	420	2e-249	866.7
orf00063	kvq:SP68_14480	K16516	LysR family transcriptional regulator; K16516 LysR family transcriptional regulator, regulator for genes of the gallate degradation pathway (A)	99.8	408	1	0	1	408	1	408	4.5e-230	802.4
orf00064	kpk:A593_10480	K16515	GlcNAc-PI de-N-acetylase; K16515 4-oxalomesaconate hydratase [EC:4.2.1.83] (A)	100	246	0	0	1	246	1	246	5.2e-141	505.8
orf00065	kvq:SP68_14470	K10218	4-carboxymuconolactone decarboxylase; K10218 4-hydroxy-4-methyl-2-oxoglutarate aldolase [EC:4.1.3.17] (A)	100	237	0	0	1	237	1	237	3.3e-132	476.5
orf00066	kva:Kvar_0052	K16514	protein of unknown function DUF453; K16514 4-oxalomesaconate tautomerase [EC:5.3.2.8] (A)	100	351	0	0	1	351	11	361	1.1e-200	704.5
orf00068	kvq:SP68_14460	.	6-phosphogluconate dehydrogenase (A)	99.7	287	1	0	1	287	1	287	1.3e-154	551.2
orf00069	kvq:SP68_14455	.	hypothetical protein (A)	100	91	0	0	1	91	6	96	6e-42	175.3
orf00071	kpm:KPHS_52140	.	inner membrane transporter yicL (A)	100	312	0	0	1	312	1	312	4.3e-164	582.8
orf00072	kpe:KPK_0050	K11191	murP; PTS system, N-acetylmuramic acid-specific EIIBC component (EC:2.7.1.69); K11191 PTS system, N-acetylmuramic acid-specific IIB component [EC:2.7.1.69] K11192 PTS system, N-acetylmuramic acid-specific IIC component (A)	99.8	476	1	0	1	476	1	476	3.4e-261	906
orf00074	kvq:SP68_14440	K07106	murQ; N-acetylmuramic acid-6-phosphate etherase; K07106 N-acetylmuramic acid 6-phosphate etherase [EC:4.2.1.126] (A)	100	300	0	0	1	300	1	300	4e-135	486.5
orf00076	kvq:SP68_14435	K07552	major facilitator transporter; K07552 MFS transporter, DHA1 family, bicyclomycin/chloramphenicol resistance protein (A)	99.7	387	1	0	1	387	1	387	4.2e-201	706.1
orf00078	kvd:KR75_07830	K18139	multidrug transporter; K18139 outer membrane protein, multidrug efflux system (A)	100	454	0	0	1	454	1	454	1.8e-240	837
orf00079	kpc:KPNIH10_25885	K18138	multidrug transporter; K18138 multidrug efflux pump (A)	99.9	1035	1	0	1	1035	1	1035	0	1913.7
orf00080	kvq:SP68_14420	K03585	acriflavine resistance protein E; K03585 membrane fusion protein, multidrug efflux system (A)	100	374	0	0	1	374	1	374	2.2e-199	700.3
orf00081	kpa:KPNJ1_00075	.	hypothetical protein (A)	95.9	73	3	0	1	73	1	73	6.5e-31	138.3
orf00083	kva:Kvar_0063	.	GCN5-related N-acetyltransferase (A)	99.3	138	1	0	1	138	1	138	3.4e-73	279.6
orf00084	kpk:A593_10410	.	TetR family transcriptional regulator (A)	100	215	0	0	1	215	1	215	3.2e-118	429.9
orf00086	kvq:SP68_14400	.	DSBA oxidoreductase (A)	99.8	497	1	0	1	497	1	497	1.8e-273	946.8
orf00087	kpj:N559_0111	.	LysR substrate binding domain protein (A)	97.2	323	9	0	1	323	1	323	1.3e-168	597.8
orf00089	kpk:A593_10395	K07006	phophatase; K07006 uncharacterized protein (A)	99.5	208	1	0	1	208	1	208	7.7e-117	425.2
orf00090	kvd:KR75_07785	K09958	50S ribosomal protein L21; K09958 uncharacterized protein (A)	100	156	0	0	1	156	1	156	3.2e-91	339.7
orf00091	kpx:PMK1_01537	.	putative peroxidase-related enzyme (A)	100	178	0	0	1	178	1	178	1e-90	338.2
orf00092	kva:Kvar_0071	K18991	transcriptional regulator, AraC family; K18991 AraC family transcriptional regulator, activator of mtrCDE (A)	100	301	0	0	1	301	1	301	6e-163	578.9
orf00095	kvq:SP68_14370	K02073	membrane protein; K02073 D-methionine transport system substrate-binding protein (A)	99.3	269	2	0	1	269	1	269	5.4e-147	525.8
orf00097	kpnu:LI86_00415	.	membrane protein (A)	100	284	0	0	1	284	1	284	4.2e-158	562.8
orf00098	kpk:A593_10365	.	ADP-ribose pyrophosphatase (A)	98.9	186	2	0	1	186	1	186	1.5e-103	380.9
orf00099	kvd:KR75_07755	.	hypothetical protein (A)	100	259	0	0	1	259	1	259	1.4e-147	527.7
orf00101	kva:Kvar_0076	.	transcriptional regulator, AraC family (A)	100	317	0	0	1	317	1	317	6.7e-181	638.6
orf00103	kps:KPNJ2_00090	K13979	Alcohol dehydrogenase [NADP+] (EC:1.1.1.2); K13979 uncharacterized zinc-type alcohol dehydrogenase-like protein [EC:1.-.-.-] (A)	99.7	349	1	0	1	349	1	349	3.6e-204	716.1
orf00104	kva:Kvar_0078	.	putative transcriptional regulator, Crp/Fnr family (A)	96.6	204	7	0	1	204	29	232	3.7e-108	396.4
orf00105	kpe:KPK_0073	.	antibiotic biosynthesis monooxygenase domain protein (A)	100	96	0	0	1	96	1	96	1.1e-46	191
orf00107	kpv:KPNIH29_25755	.	NADPH:quinone reductase (A)	99.7	335	1	0	1	335	1	335	3.6e-185	652.9
orf00108	kpt:VK055_3446	.	hypothetical protein (A)	100	155	0	0	1	155	1	155	6.8e-86	322
orf00110	kpe:KPK_0077	K03292	sugar transporter, glycoside-pentoside-hexuronide (GPH):cation symporter family; K03292 glycoside/pentoside/hexuronide:cation symporter, GPH family (A)	100	464	0	0	1	464	1	464	2.9e-265	919.5
orf00111	kva:Kvar_0083	K01811	glycoside hydrolase family 31; K01811 alpha-D-xyloside xylohydrolase [EC:3.2.1.177] (A)	99.6	772	3	0	1	772	1	772	0	1609.7
orf00114	kpk:A593_10310	.	sugar isomerase (A)	100	240	0	0	1	240	1	240	6.5e-136	488.8
orf00115	kva:Kvar_0085	K01222	glycoside hydrolase family 4; K01222 6-phospho-beta-glucosidase [EC:3.2.1.86] (A)	99.8	459	1	0	1	459	1	459	1.5e-261	907.1
orf00116	kvd:KR75_07695	K02749	PTS glucose transporter subunit IIBC; K02749 PTS system, arbutin-like IIB component [EC:2.7.1.69] K02750 PTS system, arbutin-like IIC component (A)	99.8	519	1	0	1	519	1	519	2.9e-298	1029.2
orf00117	kvd:KR75_07690	.	hypothetical protein (A)	100	565	0	0	1	565	1	565	0	1123.6
orf00120	kpk:A593_10290	K16345	xanthine permease XanP; K16345 xanthine permease XanP (A)	100	463	0	0	2	464	1	463	6.4e-249	865.1
orf00121	kpe:KPK_0084	K03312	gltS; sodium/glutamate symporter; K03312 glutamate:Na+ symporter, ESS family (A)	100	400	0	0	1	400	1	400	8.9e-207	724.9
orf00122	kvd:KR75_07675	K00864	glpK; glycerol kinase (EC:2.7.1.30); K00864 glycerol kinase [EC:2.7.1.30] (A)	99.8	503	1	0	1	503	1	503	1.3e-295	1020.4
orf00124	kvq:SP68_14245	K02440	glycerol uptake facilitator GlpF; K02440 glycerol uptake facilitator protein (A)	100	283	0	0	1	283	1	283	1.7e-159	567.4
orf00125	kom:HR38_04555	K09892	septal ring assembly protein ZapB; K09892 cell division protein ZapB (A)	84.8	79	12	0	1	79	1	79	2.3e-13	80.1
orf00126	kps:KPNJ2_00107	K02048	Sulfate-binding protein; K02048 sulfate transport system substrate-binding protein (A)	99.7	348	1	0	1	348	1	348	4.9e-201	705.7
orf00128	kpk:A593_10260	K01521	CDP-diacylglycerol pyrophosphatase; K01521 CDP-diacylglycerol pyrophosphatase [EC:3.6.1.26] (A)	99.6	256	1	0	1	256	1	256	2.4e-144	516.9
orf00130	kvq:SP68_14220	.	citrate transporter (A)	99.8	434	1	0	1	434	1	434	1.1e-239	834.3
orf00132	kvq:SP68_14215	K01803	triosephosphate isomerase (EC:5.3.1.1); K01803 triosephosphate isomerase (TIM) [EC:5.3.1.1] (A)	100	255	0	0	1	255	1	255	2.8e-137	493.4
orf00133	kvd:KR75_07640	.	hypothetical protein (A)	100	199	0	0	1	199	1	199	1.1e-104	384.8
orf00134	kpa:KPNJ1_00111	.	Putative membrane spanning protein (A)	99.4	162	1	0	1	162	1	162	1.2e-88	331.3
orf00135	kvq:SP68_14200	K00528	ferredoxin-NADP reductase; K00528 ferredoxin--NADP+ reductase [EC:1.18.1.2] (A)	100	248	0	0	1	248	1	248	2.4e-125	453.8
orf00137	kps:KPNJ2_00114	K02446	Fructose-1,6-bisphosphatase (EC:3.1.3.11); K02446 fructose-1,6-bisphosphatase II [EC:3.1.3.11] (A)	100	336	0	0	1	336	1	336	5.6e-186	655.6
orf00138	kps:KPNJ2_00115	K03655	ATP-dependent DNA helicase recG (EC:3.6.1.-); K03655 ATP-dependent DNA helicase RecG [EC:3.6.4.12] (A)	99	705	7	0	1	705	1	705	0	1365.9
orf00139	kvd:KR75_07615	K00556	tRNA guanosine-2'-O-methyltransferase (EC:2.1.1.34); K00556 tRNA (guanosine-2'-O-)-methyltransferase [EC:2.1.1.34] (A)	99.6	229	1	0	1	229	1	229	3.4e-126	456.4
orf00141	kpk:A593_10215	.	(p)ppGpp synthetase (A)	100	706	0	0	1	706	1	706	0	1389
orf00142	sbz:A464_3818	K03060	DNA-directed RNA polymerase omega subunit; K03060 DNA-directed RNA polymerase subunit omega [EC:2.7.7.6] (A)	100	91	0	0	1	91	1	91	1.2e-34	151
orf00143	kva:Kvar_0105	K00942	guanylate kinase (EC:2.7.4.8); K00942 guanylate kinase [EC:2.7.4.8] (A)	100	207	0	0	1	207	1	207	1.5e-112	411
orf00146	kpe:KPK_0101	K01972	ligB; NAD(+)-dependent DNA ligase LigB (EC:6.5.1.2); K01972 DNA ligase (NAD+) [EC:6.5.1.2] (A)	99.6	558	2	0	1	558	1	558	0	1157.9
orf00147	kva:Kvar_0107	.	protein of unknown function UPF0126 (A)	100	205	0	0	1	205	1	205	7.8e-106	388.7
orf00148	kvq:SP68_14150	.	chloride channel protein (A)	99.8	416	1	0	1	416	1	416	1.7e-224	783.9
orf00150	kva:Kvar_0109	K10778	methylated-DNA/protein-cysteine methyltransferase; K10778 AraC family transcriptional regulator, regulatory protein of adaptative response / methylated-DNA-[protein]-cysteine methyltransferase [EC:2.1.1.63] (A)	100	352	0	0	3	354	1	352	6.3e-204	715.3
orf00151	kva:Kvar_0110	.	conserved hypothetical protein (A)	99.2	248	2	0	1	248	1	248	1.5e-135	487.6
orf00153	kpp:A79E_0123	.	Protein YicC (A)	100	287	0	0	1	287	1	287	2.6e-152	543.5
orf00154	kpe:KPK_0105	.	hypothetical protein (A)	85	40	6	0	1	40	1	40	1.8e-12	76.3
orf00155	kvq:SP68_14130	.	acetyltransferase (A)	99.8	566	1	0	1	566	1	566	0	1173.3
orf00156	kva:Kvar_0113	K01993	secretion protein HlyD family protein; K01993 HlyD family secretion protein (A)	100	321	0	0	1	321	1	321	1.6e-174	617.5
orf00158	kvd:KR75_07545	K01990	multidrug ABC transporter ATP-binding protein; K01990 ABC-2 type transport system ATP-binding protein (A)	100	305	0	0	3	307	1	305	4.5e-174	615.9
orf00159	kpe:KPK_0109	K01992	ABC transporter, permease protein; K01992 ABC-2 type transport system permease protein (A)	100	379	0	0	1	379	1	379	2.1e-205	720.3
orf00160	kpt:VK055_3485	K00989	rph; ribonuclease PH (EC:2.7.7.56); K00989 ribonuclease PH [EC:2.7.7.56] (A)	100	238	0	0	1	238	1	238	4.2e-127	459.5
orf00161	kpe:KPK_0111	K00762	pyrE; orotate phosphoribosyltransferase (EC:2.4.2.10); K00762 orotate phosphoribosyltransferase [EC:2.4.2.10] (A)	100	213	0	0	1	213	1	213	4.3e-115	419.5
orf00162	kpk:A593_10130	K01053	gluconolactonase; K01053 gluconolactonase [EC:3.1.1.17] (A)	100	338	0	0	2	339	1	338	6.6e-203	711.8
orf00164	kva:Kvar_0119	K05501	transcriptional regulator, TetR family; K05501 TetR/AcrR family transcriptional regulator (A)	100	198	0	0	1	198	1	198	1.1e-101	374.8
orf00165	kvq:SP68_14090	K01520	deoxyuridine 5'-triphosphate nucleotidohydrolase (EC:3.6.1.23); K01520 dUTP pyrophosphatase [EC:3.6.1.23] (A)	100	151	0	0	1	151	2	152	3.2e-80	303.1
orf00166	kpe:KPK_0115	K13038	coaBC; phosphopantothenoylcysteine decarboxylase/phosphopantothenate--cysteine ligase (EC:4.1.1.36 6.3.2.5); K13038 phosphopantothenoylcysteine decarboxylase / phosphopantothenate--cysteine ligase [EC:4.1.1.36 6.3.2.5] (A)	99.8	405	1	0	1	405	1	405	1.4e-223	780.8
orf00167	kpe:KPK_0116	K03630	radC; DNA repair protein RadC; K03630 DNA repair protein RadC (A)	100	221	0	0	1	221	1	221	6.8e-116	422.2
orf00168	eclg:EC036_01230	K02902	50S ribosomal protein L28; K02902 large subunit ribosomal protein L28 (A)	100	66	0	0	1	66	1	66	1.1e-29	134
orf00169	kvd:KR75_07495	K02913	rpmG; 50S ribosomal protein L33; K02913 large subunit ribosomal protein L33 (A)	100	55	0	0	1	55	1	55	1.4e-22	110.2
orf00172	kvq:SP68_14065	.	hypothetical protein (A)	99.1	225	2	0	1	225	1	225	3.1e-124	449.9
orf00173	kvq:SP68_14060	.	hypothetical protein (A)	98.4	187	3	0	1	187	55	241	2.2e-99	367.1
orf00174	kvq:SP68_14055	.	DNA-binding protein (A)	99.8	457	1	0	1	457	1	457	1.1e-264	917.5
orf00176	kvq:SP68_14050	.	energy transducer TonB (A)	100	777	0	0	1	777	1	777	0	1530.8
orf00177	kpk:A593_10095	K10563	formamidopyrimidine-DNA glycosylase (EC:3.2.2.23); K10563 formamidopyrimidine-DNA glycosylase [EC:3.2.2.23 4.2.99.18] (A)	99.6	269	1	0	1	269	1	269	9.7e-157	558.1
orf00178	kva:Kvar_0126	K00954	pantetheine-phosphate adenylyltransferase (EC:2.7.7.3); K00954 pantetheine-phosphate adenylyltransferase [EC:2.7.7.3] (A)	100	159	0	0	1	159	1	159	9.4e-83	311.6
orf00179	kvd:KR75_07480	K12984	lipopolysaccharide biosynthesis protein; K12984 (heptosyl)LPS beta-1,4-glucosyltransferase [EC:2.4.1.-] (A)	100	256	0	0	1	256	1	256	2.8e-145	520
orf00180	kpk:A593_10080	K02527	3-deoxy-D-manno-octulosonic acid transferase; K02527 3-deoxy-D-manno-octulosonic-acid transferase [EC:2.4.99.12 2.4.99.13 2.4.99.14 2.4.99.15] (A)	100	424	0	0	1	424	1	424	1.8e-242	843.6
orf00181	kvq:SP68_14025	.	glycosyl transferase (A)	100	329	0	0	1	329	1	329	3.2e-194	682.9
orf00182	kpk:A593_10070	.	glycosyl transferase (A)	100	364	0	0	1	364	1	364	3e-209	733
orf00184	kvd:KR75_07460	K02844	glycosyl transferase family 1; K02844 UDP-glucose:(heptosyl)LPS alpha-1,3-glucosyltransferase [EC:2.4.1.-] (A)	99.2	375	3	0	1	375	1	375	1.2e-218	764.2
orf00185	kvq:SP68_14010	K02849	glycosyl transferase family 9; K02849 heptosyltransferase III [EC:2.4.-.-] (A)	99.7	358	1	0	1	358	1	358	2.5e-208	729.9
orf00186	kvq:SP68_14005	.	deacetylase (A)	99.7	320	1	0	1	320	1	320	2.4e-194	683.3
orf00187	kva:Kvar_0134	.	glycosyl transferase family 9 (A)	99.7	359	1	0	1	359	1	359	6.4e-204	715.3
orf00189	kpk:A593_10045	.	polymerase (A)	99.7	384	1	0	1	384	6	389	2.8e-213	746.5
orf00190	kpe:KPK_0130	.	putative lipopolysaccharide core biosynthesis protein RfaZ (A)	100	302	0	0	1	302	1	302	1.7e-173	614
orf00191	kpe:KPK_0131	K02841	rfaC; lipopolysaccharide heptosyltransferase I (EC:2.4.-.-); K02841 heptosyltransferase I [EC:2.4.-.-] (A)	100	323	0	0	1	323	1	323	1.5e-183	647.5
orf00192	kvq:SP68_13980	K02843	ADP-heptose--LPS heptosyltransferase; K02843 heptosyltransferase II [EC:2.4.-.-] (A)	99.4	342	2	0	1	342	11	352	1.3e-198	697.6
orf00194	kva:Kvar_0139	K03274	ADP-L-glycero-D-manno-heptose-6-epimerase; K03274 ADP-L-glycero-D-manno-heptose 6-epimerase [EC:5.1.3.20] (A)	100	310	0	0	1	310	1	310	8.5e-181	638.3
orf00195	kpe:KPK_0134	K00639	kbl; 2-amino-3-ketobutyrate coenzyme A ligase (EC:2.3.1.29); K00639 glycine C-acetyltransferase [EC:2.3.1.29] (A)	100	397	0	0	1	397	1	397	1.7e-226	790.4
orf00197	kvq:SP68_13965	K00060	tdh; L-threonine 3-dehydrogenase (EC:1.1.1.103); K00060 threonine 3-dehydrogenase [EC:1.1.1.103] (A)	100	341	0	0	1	341	1	341	1.8e-200	703.7
orf00198	kvq:SP68_13960	.	family 2 glycosyl transferase (A)	100	262	0	0	1	262	1	262	5.4e-152	542.3
orf00199	kpe:KPK_0137	K09798	polysaccharide deacetylase family protein; K09798 uncharacterized protein (A)	100	318	0	0	1	318	1	318	1.3e-171	607.8
orf00201	kvd:KR75_07395	.	AmiB activator (A)	99.5	394	2	0	1	394	30	423	2.6e-126	457.6
orf00203	kps:KPNJ2_00160	K15633	Phosphoglycerate mutase; K15633 2,3-bisphosphoglycerate-independent phosphoglycerate mutase [EC:5.4.2.12] (A)	99.3	541	4	0	1	541	1	541	0	1065.8
orf00204	kva:Kvar_0146	.	Rhodanese domain protein (A)	100	143	0	0	1	143	1	143	9.3e-74	281.6
orf00206	kvq:SP68_13935	K03676	glutaredoxin; K03676 glutaredoxin 3 (A)	100	83	0	0	1	83	1	83	1.9e-42	176.8
orf00207	kpn:KPN_03953	K03071	secB; export protein SecB; K03071 preprotein translocase subunit SecB (A)	100	155	0	0	1	155	1	155	2.4e-83	313.5
orf00209	kvd:KR75_07370	K00057	glycerol-3-phosphate dehydrogenase; K00057 glycerol-3-phosphate dehydrogenase (NAD(P)+) [EC:1.1.1.94] (A)	99.7	339	1	0	1	339	1	339	1.2e-188	664.5
orf00210	kpo:KPN2242_22820	K00640	cysE; serine acetyltransferase (EC:2.3.1.30); K00640 serine O-acetyltransferase [EC:2.3.1.30] (A)	100	273	0	0	1	273	1	273	1.9e-152	543.9
orf00211	kvq:SP68_13915	K03216	rRNA methylase; K03216 tRNA (cytidine/uridine-2'-O-)-methyltransferase [EC:2.1.1.207] (A)	100	157	0	0	1	157	1	157	4.7e-87	325.9
orf00212	kvq:SP68_13910	K00101	lldD; lactate dehydrogenase (EC:1.1.2.3); K00101 L-lactate dehydrogenase (cytochrome) [EC:1.1.2.3] (A)	100	394	0	0	2	395	1	394	1e-226	791.2
orf00213	kpk:A593_09955	K14348	transcriptional regulator; K14348 GntR family transcriptional regulator, L-lactate dehydrogenase operon regulator (A)	99.6	255	1	0	1	255	3	257	6.2e-137	492.3
orf00215	kva:Kvar_0154	K00427	L-lactate transport; K00427 L-lactate permease (A)	100	551	0	0	1	551	1	551	8.9e-306	1054.3
orf00216	kvq:SP68_13895	K14762	hypothetical protein; K14762 ribosome-associated protein (A)	100	120	0	0	1	120	1	120	1.8e-54	217.2
orf00217	kpe:KPK_0151	.	conserved hypothetical protein (A)	100	74	0	0	1	74	1	74	2.6e-35	152.9
orf00218	kvq:SP68_13885	K02562	mtlR; mannitol repressor protein; K02562 mannitol operon repressor (A)	100	181	0	0	1	181	19	199	1.1e-92	344.7
orf00221	kpk:A593_09930	K00009	mannitol-1-phosphate 5-dehydrogenase; K00009 mannitol-1-phosphate 5-dehydrogenase [EC:1.1.1.17] (A)	100	382	0	0	1	382	1	382	1.2e-211	741.1
orf00224	kpe:KPK_0153	K02798	mtlA; PTS system mannitol-specific EIICBA component (EC:2.7.1.69); K02798 PTS system, mannitol-specific IIA component [EC:2.7.1.69] K02799 PTS system, mannitol-specific IIB component [EC:2.7.1.69] K02800 PTS system, mannitol-specific IIC component (A)	100	635	0	0	1	635	1	635	0	1211.1
orf00226	kvd:KR75_07315	.	membrane protein (A)	98.2	55	1	0	1	55	68	122	2.4e-22	109.4
orf00227	kvd:KR75_07310	.	membrane protein (A)	100	378	0	0	1	378	1	378	6.1e-205	718.8
orf00228	kpn:KPN_03940	.	yibF; putative S-transferase (A)	100	202	0	0	1	202	1	202	2.8e-108	396.7
orf00230	kpe:KPK_0157	K01042	selA; L-seryl-tRNA selenium transferase (EC:2.9.1.1); K01042 L-seryl-tRNA(Ser) seleniumtransferase [EC:2.9.1.1] (A)	100	462	0	0	1	462	1	462	5.4e-248	862.1
orf00232	kvd:KR75_07295	K03833	selenocysteinyl-tRNA-specific translation factor; K03833 selenocysteine-specific elongation factor (A)	100	613	0	0	1	613	1	613	0	1219.9
orf00234	kvd:KR75_07290	K03080	araD; ribulose 5-phosphate epimerase (EC:5.1.3.4); K03080 L-ribulose-5-phosphate 4-epimerase [EC:5.1.3.4] (A)	100	232	0	0	1	232	1	232	3.2e-132	476.5
orf00235	kvd:KR75_07285	K03082	xylulose 5-phosphate 3-epimerase; K03082 hexulose-6-phosphate isomerase [EC:5.-.-.-] (A)	100	286	0	0	1	286	1	286	3.9e-164	582.8
orf00236	kvd:KR75_07280	K03081	sgbH; 3-keto-L-gulonate-6-phosphate decarboxylase (EC:4.1.1.85); K03081 3-dehydro-L-gulonate-6-phosphate decarboxylase [EC:4.1.1.85] (A)	100	220	0	0	1	220	1	220	2e-120	437.2
orf00237	kvd:KR75_07275	K00880	xylulose kinase; K00880 L-xylulokinase [EC:2.7.1.53] (A)	100	501	0	0	1	501	1	501	1.4e-302	1043.5
orf00238	kvd:KR75_07270	.	2-ketogluconate transporter (A)	100	439	0	0	1	439	1	439	6.3e-246	855.1
orf00239	kvd:KR75_07265	.	hypothetical protein (A)	100	309	0	0	1	309	1	309	2.8e-184	649.8
orf00242	kvd:KR75_07260	.	hypothetical protein (A)	100	154	0	0	1	154	1	154	2.6e-85	320.1
orf00243	kpe:KPK_0166	K08092	dlgD; 3-dehydro-L-gulonate 2-dehydrogenase (EC:1.1.1.130); K08092 3-dehydro-L-gulonate 2-dehydrogenase [EC:1.1.1.130] (A)	99.7	332	1	0	1	332	1	332	5.3e-189	665.6
orf00245	sed:SeD_A4052	.	hypothetical protein (A)	67.5	40	13	0	6	45	8	47	9e-06	54.7
orf00246	kvd:KR75_07250	.	transcriptional regulator (A)	100	275	0	0	1	275	1	275	5.5e-155	552.4
orf00248	kpe:KPK_0168	K05796	aegA; protein AegA; K05796 electron transport protein HydN (A)	99.4	161	1	0	1	161	1	161	1.5e-88	330.9
orf00249	kva:Kvar_0167	K00835	aminotransferase class I and II; K00835 valine--pyruvate aminotransferase [EC:2.6.1.66] (A)	99.8	418	1	0	1	418	1	418	4.4e-249	865.5
orf00250	kvq:SP68_13835	K01176	malS; alpha-amylase; K01176 alpha-amylase [EC:3.2.1.1] (A)	100	677	0	0	1	677	1	677	0	1426.8
orf00251	kpe:KPK_0171	K03796	bax; protein bax; K03796 Bax protein (A)	100	187	0	0	1	187	86	272	1.5e-103	380.9
orf00252	kvq:SP68_13825	K02529	XylR family transcriptional regulator; K02529 LacI family transcriptional regulator (A)	100	392	0	0	1	392	1	392	2.9e-226	789.6
orf00253	kvd:KR75_07220	K10544	sugar ABC transporter permease; K10544 D-xylose transport system permease protein (A)	100	393	0	0	1	393	1	393	2.3e-207	726.9
orf00255	kpe:KPK_0174	K10545	xylG; D-xylose ABC transporter, ATP-binding protein; K10545 D-xylose transport system ATP-binding protein [EC:3.6.3.17] (A)	100	513	0	0	1	513	1	513	2e-291	1006.5
orf00256	kpp:A79E_0184	K10543	Xylose ABC transporter, periplasmic xylose-binding protein XylF; K10543 D-xylose transport system substrate-binding protein (A)	99.7	351	1	0	1	351	1	351	2.5e-192	676.8
orf00257	kva:Kvar_0174	K01805	xylose isomerase (EC:5.3.1.5); K01805 xylose isomerase [EC:5.3.1.5] (A)	99.8	440	1	0	1	440	1	440	7.2e-266	921.4
orf00260	kvq:SP68_13800	K00854	xylulose kinase; K00854 xylulokinase [EC:2.7.1.17] (A)	99.6	484	2	0	1	484	1	484	2.8e-279	966.1
orf00261	kvq:SP68_13795	.	Inner membrane protein YiaB (A)	100	123	0	0	1	123	1	123	5.2e-65	252.3
orf00262	kva:Kvar_0177	.	YiaAB two helix domain protein (A)	100	147	0	0	2	148	1	147	2.5e-77	293.5
orf00263	kva:Kvar_0178	.	acyltransferase 3 (A)	100	331	0	0	1	331	1	331	2.4e-189	666.8
orf00264	kva:Kvar_0179	.	putative outer membrane protein (A)	98	99	2	0	1	99	2	100	8e-48	194.9
orf00265	kpk:A593_09825	K01878	glycyl-tRNA synthetase; K01878 glycyl-tRNA synthetase alpha chain [EC:6.1.1.14] (A)	100	303	0	0	1	303	1	303	3.5e-179	632.9
orf00267	kva:Kvar_0181	K01879	glycyl-tRNA synthetase, beta subunit (EC:6.1.1.14); K01879 glycyl-tRNA synthetase beta chain [EC:6.1.1.14] (A)	100	689	0	0	1	689	1	689	0	1344.7
orf00268	kvd:KR75_07165	K18920	small toxic polypeptide; K18920 protein HokA (A)	98	50	1	0	1	50	1	50	1e-19	100.5
orf00269	kvd:KR75_07160	.	ABC transporter ATP-binding protein (A)	98.5	539	8	0	1	539	1	539	9e-303	1044.3
orf00270	seeb:SEEB0189_001635	K03704	cold-shock protein; K03704 cold shock protein (beta-ribbon, CspA family) (A)	100	70	0	0	1	70	1	70	3e-33	146
orf00272	kpnu:LI86_00985	K07726	transcriptional regulator; K07726 putative transcriptional regulator (A)	100	96	0	0	1	96	1	96	5.5e-46	188.7
orf00273	kvq:SP68_13745	K08195	4-hydroxybenzoate transporter; K08195 MFS transporter, AAHS family, 4-hydroxybenzoate transporter (A)	100	451	0	0	1	451	1	451	2.8e-241	839.7
orf00275	kpk:A593_09790	.	hypothetical protein (A)	100	236	0	0	1	236	1	236	7.8e-126	455.3
orf00277	kpe:KPK_0190	K00090	tkrA; 2-ketogluconate reductase (EC:1.1.1.215); K00090 gluconate 2-dehydrogenase [EC:1.1.1.215] (A)	100	323	0	0	1	323	1	323	2e-180	637.1
orf00278	kpk:A593_09780	.	MFS transporter (A)	100	426	0	0	1	426	1	426	2.6e-244	849.7
orf00280	kvq:SP68_13725	K00874	2-dehydro-3-deoxygluconokinase; K00874 2-dehydro-3-deoxygluconokinase [EC:2.7.1.45] (A)	100	311	0	0	1	311	1	311	7.3e-172	608.6
orf00281	kpk:A593_09770	.	hypothetical protein (A)	100	249	0	0	1	249	1	249	1.4e-141	507.7
orf00282	kpk:A593_09765	K02525	LacI family transcriptional regulator; K02525 LacI family transcriptional regulator, kdg operon repressor (A)	100	338	0	0	1	338	1	338	8.7e-187	658.3
orf00283	kpe:KPK_0195	.	hypothetical protein (A)	100	38	0	0	1	38	1	38	6.9e-16	87.4
orf00284	kpr:KPR_5005	.	unnamed protein product; highly similar to putative outer membrane protein from Escherichia coli strain UTI89 - UPEC (tr|Q1R544). It belongs to OmpA family (PF00691), according to Pfam (A)	100	220	0	0	1	220	1	220	1.3e-87	328.2
orf00286	kvd:KR75_07105	K08351	trimethylamine N-oxide reductase I catalytic subunit; K08351 biotin/methionine sulfoxide reductase [EC:1.-.-.-] (A)	99.9	776	1	0	1	776	1	776	0	1567
orf00287	kpe:KPK_0197	K03826	acetyltransferase, GNAT family; K03826 putative acetyltransferase [EC:2.3.1.-] (A)	100	146	0	0	1	146	1	146	6e-84	315.5
orf00288	kpk:A593_09745	K01246	3-methyladenine DNA glycosylase; K01246 DNA-3-methyladenine glycosylase I [EC:3.2.2.20] (A)	100	193	0	0	1	193	1	193	1.2e-111	407.9
orf00289	kpa:KPNJ1_00216	K01246	DNA-3-methyladenine glycosylase (EC:3.2.2.20); K01246 DNA-3-methyladenine glycosylase I [EC:3.2.2.20] (A)	87.2	47	6	0	1	47	1	47	1.5e-15	86.7
orf00290	kva:Kvar_0197	.	conserved hypothetical protein (A)	99.5	202	1	0	1	202	13	214	4.1e-115	419.5
orf00291	kva:Kvar_0198	K08177	Oxalate/Formate Antiporter; K08177 MFS transporter, OFA family, oxalate/formate antiporter (A)	99.8	401	1	0	1	401	1	401	6.2e-192	675.6
orf00293	kva:Kvar_0199	K12975	sulfatase; K12975 KDO II ethanolaminephosphotransferase [EC:2.7.8.-] (A)	100	557	0	0	1	557	1	557	0	1139
orf00294	kpk:A593_09725	.	ankyrin (A)	99.8	458	1	0	1	458	7	464	4.8e-196	689.5
orf00295	kpe:KPK_0205	K12368	dppA; dipeptide ABC transporter, periplasmic dipeptide-binding protein; K12368 dipeptide transport system substrate-binding protein (A)	99.8	531	1	0	1	531	5	535	0	1094
orf00297	kvq:SP68_13655	K12369	peptide transporter; K12369 dipeptide transport system permease protein (A)	99.7	338	1	0	1	338	2	339	4.8e-185	652.5
orf00298	kvd:KR75_07050	K12370	peptide transporter; K12370 dipeptide transport system permease protein (A)	95.3	300	14	0	1	300	1	300	3.8e-133	479.9
orf00300	kpe:KPK_0208	K12371	dppD; dipeptide ABC transporter, ATP-binding protein DppD; K12371 dipeptide transport system ATP-binding protein (A)	100	327	0	0	1	327	1	327	8.7e-184	648.3
orf00302	kvd:KR75_07040	K12372	dppF; peptide ABC transporter ATP-binding protein; K12372 dipeptide transport system ATP-binding protein (A)	100	337	0	0	1	337	1	337	1.4e-192	677.6
orf00303	kvd:KR75_07035	.	hypothetical protein (A)	98.9	178	2	0	1	178	1	178	1.4e-50	204.9
orf00304	kva:Kvar_0207	.	cellulose synthase operon protein YhjQ (A)	100	267	0	0	1	267	1	267	9.1e-147	525
orf00306	kpe:KPK_0212	K00694	putative cellulose synthase (UDP-forming); K00694 cellulose synthase (UDP-forming) [EC:2.4.1.12] (A)	100	703	0	0	1	703	1	703	0	1364.4
orf00307	kvd:KR75_07020	.	cellulose synthase (A)	99.9	810	1	0	1	810	1	810	0	1543.1
orf00308	kvq:SP68_13615	.	cellulose synthase (A)	99.9	1350	1	0	1	1350	1	1350	0	2560.4
orf00309	kva:Kvar_0211	.	putative cellulose synthase operon protein D (A)	100	139	0	0	21	159	20	158	7.7e-77	292
orf00310	kva:Kvar_0212	K01179	Cellulase (EC:3.2.1.4); K01179 endoglucanase [EC:3.2.1.4] (A)	100	333	0	0	1	333	1	333	4.4e-199	699.1
orf00313	kva:Kvar_0213	.	cellulose synthase operon protein YhjU (A)	100	559	0	0	1	559	1	559	4.2e-287	992.3
orf00314	kvq:SP68_13595	.	membrane protein (A)	100	65	0	0	1	65	1	65	2.3e-27	126.3
orf00315	kvd:KR75_06990	.	cellulose biosynthesis protein BcsE (A)	99.4	517	3	0	1	517	1	517	9.2e-305	1050.8
orf00316	kpu:KP1_5228	.	hypothetical protein (A)	100	62	0	0	1	62	1	62	1.5e-28	130.2
orf00318	kvq:SP68_13580	.	cell division protein (A)	100	243	0	0	1	243	1	243	1.2e-137	494.6
orf00319	kvq:SP68_13575	K00694	bcsA; cellulose synthase (EC:2.4.1.12); K00694 cellulose synthase (UDP-forming) [EC:2.4.1.12] (A)	99.9	872	1	0	1	872	1	872	0	1788.9
orf00320	kpk:A593_09615	.	cellulose synthase (A)	99.7	769	2	0	1	769	13	781	0	1523.1
orf00323	kvd:KR75_06965	K01179	endo-1,4-D-glucanase (EC:3.2.1.4); K01179 endoglucanase [EC:3.2.1.4] (A)	100	368	0	0	1	368	2	369	7.7e-221	771.5
orf00325	kpe:KPK_0225	.	bcsC; cellulose synthase operon protein C (A)	99.7	1159	4	0	1	1159	1	1159	0	2135.9
orf00326	kpe:KPK_0226	.	hypothetical protein (A)	100	46	0	0	1	46	1	46	2.1e-19	99.4
orf00327	kvq:SP68_13555	.	biofilm formation regulator HmsP (A)	100	668	0	0	1	668	1	668	0	1269.6
orf00328	kpe:KPK_0228	K11103	dctA; aerobic C4-dicarboxylate transport protein; K11103 aerobic C4-dicarboxylate transport protein (A)	100	428	0	0	1	428	1	428	1.2e-225	787.7
orf00329	kpe:KPK_0229	.	peptidase, M16 (pitrilysin) family (EC:3.4.24.-) (A)	99.8	488	1	0	1	488	13	500	1.5e-280	970.3
orf00330	kvq:SP68_13540	K00874	ketodeoxygluconokinase; K00874 2-dehydro-3-deoxygluconokinase [EC:2.7.1.45] (A)	100	309	0	0	1	309	1	309	1.5e-172	610.9
orf00331	kpy:KPNIH31_24420	.	antibiotic biosynthesis monooxygenase (A)	98.4	61	1	0	1	61	1	61	3.1e-26	122.5
orf00333	kpk:A593_09580	K07290	hypothetical protein; K07290 AsmA family protein (A)	99.9	683	1	0	1	683	1	683	0	1327
orf00335	kva:Kvar_0227	.	metabolite/H+ symporter, major facilitator superfamily (MFS) (A)	100	440	0	0	1	440	1	440	7.7e-236	821.6
orf00336	kpe:KPK_0234	K07058	putative ribonuclease; K07058 membrane protein (A)	100	343	0	0	1	343	1	343	3.6e-188	662.9
orf00338	kvq:SP68_13520	.	transcriptional regulator (A)	100	299	0	0	1	299	1	299	4.2e-169	599.4
orf00339	kpe:KPK_0236	.	oxidoreductase, short chain dehydrogenase/reductase family (A)	99.2	245	2	0	1	245	8	252	8.4e-131	471.9
orf00342	kva:Kvar_0231	.	GCN5-related N-acetyltransferase (A)	98.9	177	2	0	1	177	1	177	1.3e-101	374.4
orf00344	kva:Kvar_0232	K01194	Alpha,alpha-trehalase (EC:3.2.1.28); K01194 alpha,alpha-trehalase [EC:3.2.1.28] (A)	100	550	0	0	1	550	1	550	0	1164.4
orf00346	kpk:A593_09545	.	alcohol dehydrogenase (A)	99.7	381	1	0	1	381	2	382	7.4e-211	738.4
orf00348	kpj:N559_0287	K00799	glutathione S-transferase protein; K00799 glutathione S-transferase [EC:2.5.1.18] (A)	97.7	220	5	0	1	220	1	220	6.6e-127	458.8
orf00349	kvq:SP68_13490	K00383	glutathione reductase (EC:1.8.1.7); K00383 glutathione reductase (NADPH) [EC:1.8.1.7] (A)	100	450	0	0	1	450	1	450	5.6e-266	921.8
orf00351	kva:Kvar_0236	K07115	protein of unknown function DUF519; K07115 23S rRNA (adenine2030-N6)-methyltransferase [EC:2.1.1.266] (A)	100	280	0	0	1	280	1	280	1.8e-161	573.9
orf00353	kpk:A593_09525	.	phosphoesterase PA-phosphatase (A)	99.5	423	2	0	1	423	1	423	4.8e-235	818.9
orf00356	kva:Kvar_0238	K01414	Oligopeptidase A (EC:3.4.24.70); K01414 oligopeptidase A [EC:3.4.24.70] (A)	100	680	0	0	1	680	1	680	0	1347.4
orf00357	kvq:SP68_13470	K15984	methyltransferase; K15984 16S rRNA (guanine1516-N2)-methyltransferase [EC:2.1.1.242] (A)	99.6	250	1	0	1	250	1	250	1.5e-138	497.7
orf00358	kvq:SP68_13465	K03305	tppB; peptide ABC transporter permease; K03305 proton-dependent oligopeptide transporter, POT family (A)	99.8	482	1	0	1	482	9	490	2.7e-266	922.9
orf00360	ear:CCG32845	K06149	Universal stress protein A; K06149 universal stress protein A (A)	100	145	0	0	1	145	1	145	3.5e-76	289.7
orf00361	kpt:VK055_3611	K06144	universal stress B family protein; K06144 universal stress protein B (A)	100	73	0	0	1	73	1	73	3.9e-36	155.6
orf00363	kpk:A593_09495	K16322	phosphate transporter PitA; K16322 low-affinity inorganic phosphate transporter (A)	100	498	0	0	1	498	1	498	5.8e-272	941.8
orf00365	kpk:A593_09490	K07007	membrane protein; K07007 uncharacterized protein (A)	99.7	397	1	0	1	397	1	397	4.4e-230	802.4
orf00366	kpe:KPK_0257	K06213	divalent cation transporter, MgtE family; K06213 magnesium transporter (A)	100	337	0	0	1	337	1	337	3.4e-183	646.4
orf00367	kpa:KPNJ1_00271	K07722	Nickel-responsive regulator NikR; K07722 CopG family transcriptional regulator, nickel-responsive regulator (A)	99.2	132	1	0	1	132	1	132	7.1e-68	261.9
orf00368	kpe:KPK_0259	K10824	nikE; nickel ABC transporter, ATP-binding protein NikE (EC:3.6.3.24); K10824 nickel transport system ATP-binding protein [EC:3.6.3.24] (A)	100	263	0	0	1	263	1	263	2.5e-141	506.9
orf00369	kvd:KR75_06825	K15587	nikD; nickel ABC transporter ATP-binding protein; K15587 nickel transport system ATP-binding protein [EC:3.6.3.24] (A)	100	254	0	0	1	254	1	254	3.1e-136	490
orf00371	kva:Kvar_0249	K15586	nickel ABC transporter, permease subunit NikC; K15586 nickel transport system permease protein (A)	100	277	0	0	1	277	1	277	8.8e-153	545
orf00372	kpk:A593_09460	K15585	nickel transporter permease NikB; K15585 nickel transport system permease protein (A)	100	314	0	0	1	314	1	314	6.4e-160	568.9
orf00373	kvq:SP68_13400	K15584	nickel ABC transporter substrate-binding protein; K15584 nickel transport system substrate-binding protein (A)	99.8	522	1	0	1	522	1	522	2.1e-301	1039.6
orf00374	kpk:A593_09450	.	LysR family transcriptional regulator (A)	99.6	269	1	0	1	269	18	286	8.3e-148	528.5
orf00376	kpe:KPK_0265	K13727	padC; phenolic acid decarboxylase (EC:4.1.1.-); K13727 phenolic acid decarboxylase [EC:4.1.1.-] (A)	100	168	0	0	1	168	1	168	5.8e-99	365.5
orf00379	kpe:KPK_0266	K07806	arnB; UDP-4-amino-4-deoxy-L-arabinose--oxoglutarate aminotransferase (EC:2.6.1.-); K07806 UDP-4-amino-4-deoxy-L-arabinose-oxoglutarate aminotransferase [EC:2.6.1.87] (A)	100	379	0	0	1	379	1	379	3.9e-220	769.2
orf00380	kpe:KPK_0267	K10012	arnC; undecaprenyl-phosphate 4-deoxy-4-formamido-L-arabinose transferase (EC:2.7.8.-); K10012 undecaprenyl-phosphate 4-deoxy-4-formamido-L-arabinose transferase [EC:2.4.2.53] (A)	99.7	316	1	0	1	316	12	327	2.3e-173	613.6
orf00381	kpe:KPK_0268	K10011	arnA; UDP-glucuronic acid decarboxylase/UDP-4-amino-4-deoxy-L-arabinose formyltransferase (EC:4.1.1.- 2.1.2.-); K10011 UDP-4-amino-4-deoxy-L-arabinose formyltransferase / UDP-glucuronic acid dehydrogenase (UDP-4-keto-hexauronic acid decarboxylating) [EC:2.1.2.13 1.1.1.305] (A)	100	661	0	0	1	661	1	661	0	1362.1
orf00383	kpk:A593_09425	K13014	4-deoxy-4-formamido-L-arabinose-phospho-UDP deformylase; K13014 undecaprenyl phosphate-alpha-L-ara4FN deformylase [EC:3.5.1.-] (A)	100	300	0	0	1	300	1	300	2.9e-178	629.8
orf00385	kpe:KPK_0270	K07264	arnT; undecaprenyl phosphate-alpha-4-amino-4-deoxy-L-arabinose arabinosyltransferase (EC:2.-.-.-); K07264 4-amino-4-deoxy-L-arabinose transferase [EC:2.4.2.43] (A)	100	551	0	0	1	551	1	551	0	1066.2
orf00386	kvq:SP68_13360	K12962	4-amino-4-deoxy-L-arabinose-phospho-UDP flippase; K12962 undecaprenyl phosphate-alpha-L-ara4N flippase subunit ArnE (A)	99	105	1	0	1	105	8	112	3e-53	213
orf00387	kva:Kvar_0260	K12963	conserved hypothetical protein; K12963 undecaprenyl phosphate-alpha-L-ara4N flippase subunit ArnF (A)	100	126	0	0	1	126	1	126	4.1e-65	252.7
orf00388	kva:Kvar_0261	.	protein of unknown function UPF0118 (A)	100	349	0	0	1	349	1	349	1.8e-166	590.9
orf00389	kvd:KR75_06755	.	MFS transporter (A)	100	406	0	0	1	406	1	406	5.3e-223	778.9
orf00390	kvq:SP68_13340	.	hypothetical protein (A)	99.5	185	1	0	1	185	1	185	8.9e-93	345.1
orf00391	kvq:SP68_13335	K09125	hypothetical protein; K09125 uncharacterized protein (A)	100	221	0	0	1	221	1	221	2.3e-119	433.7
orf00392	kpr:KPR_5081	K04085	tusA; highly similar to sulfurtransferase TusA from tRNA 2-thiouridine synthesizing protein A from Klebsiella pneumoniae subsp. pneumoniae strain ATCC 700721 - MGH 78578 (sp|A6TF89); K04085 tRNA 2-thiouridine synthesizing protein A [EC:2.8.1.-] (A)	100	81	0	0	1	81	1	81	2.9e-40	169.5
orf00394	kvd:KR75_06735	K01534	zntA; zinc ABC transporter ATPase (EC:3.6.3.3 3.6.3.5); K01534 Cd2+/Zn2+-exporting ATPase [EC:3.6.3.3 3.6.3.5] (A)	99.7	736	2	0	1	736	1	736	0	1345.9
orf00395	kvq:SP68_13320	.	membrane protein (A)	100	208	0	0	1	208	1	208	1.4e-110	404.4
orf00396	kpt:VK055_3637	.	putative membrane protein (A)	100	63	0	0	54	116	57	119	4.4e-29	132.9
orf00397	kpne:KU54_001450	K08993	hypothetical protein; K08993 putative membrane protein (A)	100	91	0	0	1	91	1	91	3.5e-42	176
orf00398	kpa:KPNJ1_00295	K08316	16S rRNA (guanine(966)-N(2))-methyltransferase (EC:2.1.1.- 2.1.1.171); K08316 16S rRNA (guanine966-N2)-methyltransferase [EC:2.1.1.171] (A)	100	202	0	0	1	202	1	202	1.4e-112	411
orf00400	kvd:KR75_06710	K03110	cell division protein FtsY; K03110 fused signal recognition particle receptor (A)	89.9	507	51	0	1	507	1	507	2.2e-181	641
orf00401	kpk:A593_09350	K09812	cell division protein FtsE; K09812 cell division transport system ATP-binding protein (A)	100	222	0	0	1	222	1	222	1.1e-121	441.4
orf00402	kvd:KR75_06700	K09811	ftsX; cell division protein FtsX; K09811 cell division transport system permease protein (A)	100	351	0	0	1	351	1	351	1.6e-191	674.1
orf00403	kpa:KPNJ1_00299	.	hypothetical protein (A)	97.3	37	1	0	1	37	1	37	6.9e-13	77.4
orf00404	kpq:KPR0928_24315	K03089	RNA polymerase factor sigma-32; K03089 RNA polymerase sigma-32 factor (A)	99.6	284	1	0	1	284	1	284	3.7e-154	549.7
orf00405	kvq:SP68_13280	K00375	decarboxylase; K00375 GntR family transcriptional regulator / MocR family aminotransferase (A)	100	507	0	0	1	507	1	507	3.8e-295	1018.8
orf00406	kvq:SP68_13275	K00823	4-aminobutyrate aminotransferase (EC:2.6.1.19); K00823 4-aminobutyrate aminotransferase [EC:2.6.1.19] (A)	99.8	421	1	0	1	421	1	421	2.9e-240	836.3
orf00409	kva:Kvar_0277	.	Tryptophan/tyrosine permease (A)	99.8	414	1	0	1	414	1	414	3.1e-226	789.6
orf00410	kpg:KPNIH32_25970	K01999	leucine ABC transporter substrate-binding protein; K01999 branched-chain amino acid transport system substrate-binding protein (A)	100	367	0	0	1	367	1	367	7.4e-208	728.4
orf00412	kpe:KPK_0293	.	acetyltransferase, GNAT family (A)	99.2	127	1	0	1	127	1	127	4.9e-66	255.8
orf00414	kpe:KPK_0294	.	hypothetical protein (A)	100	50	0	0	1	50	1	50	1.9e-21	106.3
orf00416	kpj:N559_0334	K01999	high-affinity branched-chain amino acid transporter periplasmic binding component; K01999 branched-chain amino acid transport system substrate-binding protein (A)	100	398	0	0	1	398	4	401	1e-226	791.2
orf00418	kpe:KPK_0296	K01997	livH; high-affinity branched-chain amino acid ABC transporter, permease protein LivH; K01997 branched-chain amino acid transport system permease protein (A)	100	308	0	0	1	308	1	308	1.5e-145	521.2
orf00420	kva:Kvar_0282	K01998	inner-membrane translocator; K01998 branched-chain amino acid transport system permease protein (A)	100	425	0	0	1	425	1	425	3.8e-216	756.1
orf00422	kpe:KPK_0298	K01995	livG; high-affinity branched-chain amino acid ABC transporter, ATP-binding protein LivG; K01995 branched-chain amino acid transport system ATP-binding protein (A)	100	255	0	0	1	255	1	255	2.1e-140	503.8
orf00423	kpe:KPK_0299	K01996	livF; high-affinity branched-chain amino acid ABC transporter, ATP-binding protein LivF; K01996 branched-chain amino acid transport system ATP-binding protein (A)	100	237	0	0	1	237	1	237	2.6e-129	466.8
orf00425	kpu:KP1_5149	K19165	yhhV; putative cytoplasmic protein; K19165 antitoxin Phd (A)	100	73	0	0	1	73	1	73	4.5e-32	142.1
orf00426	kpq:KPR0928_24250	K07341	toxin; K07341 death on curing protein (A)	100	122	0	0	1	122	1	122	1.4e-62	244.2
orf00427	kpk:A593_09270	K05813	glycerol-3-phosphate ABC transporter substrate-binding protein; K05813 sn-glycerol 3-phosphate transport system substrate-binding protein (A)	100	438	0	0	1	438	1	438	1.6e-257	893.6
orf00428	kpk:A593_09265	K05814	glycerol-3-phosphate transporter permease; K05814 sn-glycerol 3-phosphate transport system permease protein (A)	100	295	0	0	1	295	1	295	2.7e-160	570.1
orf00429	kvd:KR75_06615	K05815	glycerol-3-phosphate transporter membrane protein; K05815 sn-glycerol 3-phosphate transport system permease protein (A)	100	281	0	0	1	281	1	281	4.1e-150	536.2
orf00430	kva:Kvar_0290	K05816	ABC transporter related protein; K05816 sn-glycerol 3-phosphate transport system ATP-binding protein [EC:3.6.3.20] (A)	99.7	356	1	0	1	356	1	356	4.5e-202	709.1
orf00431	kvq:SP68_13195	K01126	ugpQ; glycerophosphodiester phosphodiesterase (EC:3.1.4.46); K01126 glycerophosphoryl diester phosphodiesterase [EC:3.1.4.46] (A)	99.6	246	1	0	1	246	1	246	8.6e-144	515
orf00432	kvd:KR75_06600	.	membrane protein (A)	100	106	0	0	1	106	1	106	1.6e-25	120.9
orf00434	kpe:KPK_0306	K00681	ggt; gamma-glutamyltransferase (EC:2.3.2.2); K00681 gamma-glutamyltranspeptidase / glutathione hydrolase [EC:2.3.2.2 3.4.19.13] (A)	100	581	0	0	1	581	1	581	0	1099.7
orf00435	kpk:A593_09235	K03825	acetyltransferase; K03825 putative acetyltransferase [EC:2.3.1.-] (A)	100	162	0	0	1	162	1	162	3.6e-90	336.3
orf00436	kpk:A593_09230	.	Ccm protein (A)	100	217	0	0	1	217	1	217	2.7e-96	357.1
orf00437	kva:Kvar_0296	.	oxidoreductase domain protein (A)	99.7	345	1	0	1	345	1	345	5.2e-203	712.2
orf00438	kpx:PMK1_01306	K06911	yhhW_1; Quercetin 2,3-dioxygenase (EC:1.13.11.24); K06911 uncharacterized protein (A)	99.6	231	1	0	1	231	1	231	3.2e-132	476.5
orf00439	kpnu:LI86_01600	K06145	transcriptional regulator; K06145 LacI family transcriptional regulator, gluconate utilization system Gnt-I transcriptional repressor (A)	100	331	0	0	1	331	1	331	2.1e-185	653.7
orf00440	kva:Kvar_0299	K00851	carbohydrate kinase, thermoresistant glucokinase family (EC:2.7.1.12); K00851 gluconokinase [EC:2.7.1.12] (A)	100	176	0	0	1	176	1	176	2.4e-95	353.6
orf00441	kva:Kvar_0300	K06156	gluconate transporter; K06156 Gnt-I system low-affinity gluconate transporter (A)	100	446	0	0	1	446	1	446	2.4e-240	836.6
orf00444	kpe:KPK_0314	.	hypothetical protein (A)	98.3	60	1	0	1	60	1	60	1e-26	124
orf00446	kpe:KPK_0315	K00133	asd; aspartate-semialdehyde dehydrogenase (EC:1.2.1.11); K00133 aspartate-semialdehyde dehydrogenase [EC:1.2.1.11] (A)	99.5	368	2	0	1	368	1	368	1.4e-211	740.7
orf00448	kpk:A593_09195	K00700	glycogen branching protein; K00700 1,4-alpha-glucan branching enzyme [EC:2.4.1.18] (A)	100	728	0	0	1	728	1	728	0	1567.4
orf00450	kpk:A593_09190	K02438	glycogen debranching protein; K02438 glycogen operon protein [EC:3.2.1.-] (A)	100	658	0	0	1	658	1	658	0	1402.9
orf00451	kpe:KPK_0318	K00975	glgC; glucose-1-phosphate adenylyltransferase (EC:2.7.7.27); K00975 glucose-1-phosphate adenylyltransferase [EC:2.7.7.27] (A)	100	431	0	0	1	431	1	431	3.6e-254	882.5
orf00453	kva:Kvar_0305	K00703	glycogen/starch synthase, ADP-glucose type; K00703 starch synthase [EC:2.4.1.21] (A)	100	477	0	0	1	477	1	477	2e-282	976.5
orf00455	kpk:A593_09175	K00688	maltodextrin phosphorylase; K00688 starch phosphorylase [EC:2.4.1.1] (A)	100	815	0	0	1	815	1	815	0	1639
orf00456	kvq:SP68_13115	.	Gp49-like PF05973 family protein (A)	100	115	0	0	1	115	1	115	1.9e-61	240.4
orf00457	kva:Kvar_0308	.	transcriptional regulator, XRE family (A)	100	99	0	0	1	99	1	99	1.2e-43	181
orf00459	kvq:SP68_13105	K00111	glpD; glycerol-3-phosphate dehydrogenase (EC:1.1.5.3); K00111 glycerol-3-phosphate dehydrogenase [EC:1.1.5.3] (A)	100	502	0	0	1	502	1	502	1.4e-297	1026.9
orf00460	kva:Kvar_0310	K02439	Thiosulfate sulfurtransferase (EC:2.8.1.1); K02439 thiosulfate sulfurtransferase [EC:2.8.1.1] (A)	100	109	0	0	1	109	1	109	5.9e-60	235.3
orf00461	kpe:KPK_0324	K02441	peptidase, S54 (rhomboid) family (EC:3.4.21.-); K02441 GlpG protein (A)	100	276	0	0	1	276	1	276	2.2e-156	557
orf00463	kva:Kvar_0312	K02444	transcriptional regulator, DeoR family; K02444 DeoR family transcriptional regulator, glycerol-3-phosphate regulon repressor (A)	100	252	0	0	1	252	1	252	1.6e-137	494.2
orf00464	kpk:A593_09140	K03556	transcriptional regulator MalT; K03556 LuxR family transcriptional regulator, maltose regulon positive regulatory protein (A)	99.9	885	1	0	1	885	17	901	0	1747.6
orf00465	kpa:KPNJ1_00345	.	hypothetical protein (A)	80.3	61	12	0	1	61	1	61	1.4e-18	97.1
orf00466	kpe:KPK_0328	K00688	malP; maltodextrin phosphorylase (EC:2.4.1.1); K00688 starch phosphorylase [EC:2.4.1.1] (A)	100	796	0	0	1	796	1	796	0	1627.1
orf00468	kvd:KR75_06485	K00705	malQ; 4-alpha-glucanotransferase (EC:2.4.1.25); K00705 4-alpha-glucanotransferase [EC:2.4.1.25] (A)	100	698	0	0	1	698	1	698	0	1448
orf00470	kpe:KPK_0330	K06155	gntT; high-affinity gluconate transporter; K06155 Gnt-I system high-affinity gluconate transporter (A)	100	438	0	0	1	438	1	438	2.9e-227	793.1
orf00472	kpt:VK055_3687	K07400	gntY; iron-sulfur cluster scaffold protein; K07400 Fe/S biogenesis protein NfuA (A)	100	191	0	0	1	191	1	191	2.1e-105	387.1
orf00474	kpk:A593_09115	.	DNA utilization protein GntX (A)	99.1	212	2	0	1	212	1	212	5.9e-125	452.2
orf00475	kvq:SP68_13055	K02170	carboxylesterase (EC:3.1.1.1); K02170 pimeloyl-[acyl-carrier protein] methyl ester esterase [EC:3.1.1.85] (A)	99.2	241	2	0	1	241	17	257	3.2e-135	486.5
orf00477	kpj:N559_0373	.	hypothetical protein (A)	98.7	78	1	0	1	78	6	83	4.7e-35	152.1
orf00479	kpk:A593_09100	K07490	ferrous iron transporter C; K07490 ferrous iron transport protein C (A)	100	79	0	0	1	79	1	79	1.9e-36	156.8
orf00481	kpk:A593_09095	K04759	feoB; ferrous iron transporter B; K04759 ferrous iron transport protein B (A)	100	772	0	0	1	772	1	772	0	1486.9
orf00482	kpb:FH42_15220	K04758	feoA; ferrous iron transporter A; K04758 ferrous iron transport protein A (A)	97.3	37	1	0	1	37	39	75	1.4e-10	69.7
orf00485	kpe:KPK_0339	K06959	S1 RNA binding domain protein; K06959 protein Tex (A)	99.6	776	3	0	1	776	1	776	0	1451.8
orf00486	kvd:KR75_06430	K04760	greB; transcription elongation factor GreB; K04760 transcription elongation factor GreB (A)	100	157	0	0	1	157	1	157	5.2e-86	322.4
orf00487	stm:STM3502	K07659	ompR; osmolarity response regulator OmpR; K07659 two-component system, OmpR family, phosphate regulon response regulator OmpR (A)	100	239	0	0	1	239	1	239	4.3e-132	476.1
orf00488	kpr:KPR_0694	K07638	envZ; highly similar to osmolarity sensor protein EnvZ from Salmonella typhimurium (sp|P08982); K07638 two-component system, OmpR family, osmolarity sensor histidine kinase EnvZ [EC:2.7.13.3] (A)	99.6	448	2	0	1	448	1	448	9.2e-253	877.9
orf00490	kvq:SP68_13010	K01610	phosphoenolpyruvate carboxykinase (EC:4.1.1.49); K01610 phosphoenolpyruvate carboxykinase (ATP) [EC:4.1.1.49] (A)	99.8	540	1	0	1	540	1	540	0	1109.7
orf00491	kpe:KPK_0344	K04083	hslO; chaperonin HslO; K04083 molecular chaperone Hsp33 (A)	100	294	0	0	1	294	1	294	5.1e-167	592.4
orf00492	kpk:A593_09050	K04762	ribosome-associated heat shock protein Hsp15; K04762 ribosome-associated heat shock protein Hsp15 (A)	100	133	0	0	1	133	1	133	1.6e-67	260.8
orf00493	kpo:KPN2242_21870	K07025	GMP/IMP nucleotidase; K07025 putative hydrolase of the HAD superfamily (A)	100	227	0	0	1	227	1	227	7.5e-134	481.9
orf00495	kvq:SP68_12990	.	Intracellular growth attenuator protein igaA (A)	100	709	0	0	22	730	1	709	0	1421.4
orf00496	kpk:A593_09035	K08312	nudE; adenosine nucleotide hydrolase; K08312 ADP-ribose diphosphatase [EC:3.6.1.-] (A)	100	186	0	0	1	186	1	186	8.4e-99	365.2
orf00497	kvq:SP68_12980	K05366	mrcA; penicillin-binding protein 1A; K05366 penicillin-binding protein 1A [EC:2.4.1.- 3.4.-.-] (A)	99.9	809	1	0	1	809	44	852	0	1619
orf00498	kvd:KR75_06380	K12288	pilus assembly protein; K12288 pilus assembly protein HofM (A)	99.6	266	1	0	1	266	1	266	2.2e-153	547
orf00499	kpe:KPK_0351	K12289	PilN family protein; K12289 pilus assembly protein HofN (A)	100	177	0	0	1	177	1	177	4.7e-83	312.8
orf00501	kpk:A593_09015	K12290	pilus assembly protein PilO; K12290 pilus assembly protein HofO (A)	97.9	142	3	0	1	142	1	142	2.9e-75	286.6
orf00502	kpk:A593_09010	K12291	pilus assembly protein PilP; K12291 pilus assembly protein HofP (A)	93.7	126	8	0	1	126	1	126	2.8e-66	256.5
orf00504	kvd:KR75_06360	K02507	hofQ; porin; K02507 protein transport protein HofQ (A)	99.7	386	1	0	1	386	28	413	1.4e-209	734.2
orf00505	kpi:D364_19245	K00891	aroK; shikimate kinase (EC:2.7.1.71); K00891 shikimate kinase [EC:2.7.1.71] (A)	100	161	0	0	1	161	13	173	3.6e-82	309.7
orf00506	kpe:KPK_0356	K01735	aroB; 3-dehydroquinate synthase (EC:4.2.3.4); K01735 3-dehydroquinate synthase [EC:4.2.3.4] (A)	100	327	0	0	1	327	38	364	1.3e-182	644.4
orf00508	kvd:KR75_06345	K03112	cell division protein DamX; K03112 DamX protein (A)	100	429	0	0	1	429	1	429	1.5e-122	445.3
orf00509	kpk:A593_08985	K06223	DNA adenine methylase; K06223 DNA adenine methylase [EC:2.1.1.72] (A)	100	275	0	0	1	275	1	275	3.7e-159	566.2
orf00510	kvd:KR75_06335	K01783	ribulose-phosphate 3-epimerase; K01783 ribulose-phosphate 3-epimerase [EC:5.1.3.1] (A)	100	225	0	0	1	225	1	225	9.1e-124	448.4
orf00511	kpe:KPK_0360	K01091	gph; phosphoglycolate phosphatase (EC:3.1.3.18); K01091 phosphoglycolate phosphatase [EC:3.1.3.18] (A)	100	253	0	0	1	253	1	253	2.9e-142	510
orf00512	kvq:SP68_12920	K01867	tryptophanyl-tRNA synthetase; K01867 tryptophanyl-tRNA synthetase [EC:6.1.1.2] (A)	100	334	0	0	1	334	1	334	4e-192	676
orf00513	kpk:A593_08965	K02302	cysG; siroheme synthase (EC:1.3.1.76 2.1.1.107 4.99.1.4); K02302 uroporphyrin-III C-methyltransferase / precorrin-2 dehydrogenase / sirohydrochlorin ferrochelatase [EC:2.1.1.107 1.3.1.76 4.99.1.4] (A)	100	457	0	0	1	457	1	457	2.7e-260	902.9
orf00514	kvd:KR75_06315	K00363	nirD; nitrite reductase (EC:1.7.1.4); K00363 nitrite reductase (NADH) small subunit [EC:1.7.1.15] (A)	99.1	108	1	0	1	108	1	108	2.3e-56	223.4
orf00517	kpe:KPK_0364	K00362	nirB; nitrite reductase [NAD(P)H], large subunit (EC:1.7.1.4); K00362 nitrite reductase (NADH) large subunit [EC:1.7.1.15] (A)	100	847	0	0	1	847	1	847	0	1729.9
orf00520	kpe:KPK_0366	K01485	codA; cytosine deaminase (EC:3.5.4.1); K01485 cytosine deaminase [EC:3.5.4.1] (A)	100	440	0	0	1	440	1	440	3.1e-261	906
orf00521	kpa:KPNJ1_00387	K06141	Transporter, MFS family protein; K06141 MFS transporter, TsgA protein (A)	100	395	0	0	1	395	1	395	5.5e-217	758.8
orf00523	kpe:KPK_0367	.	hypothetical protein (A)	97.8	46	1	0	2	47	1	46	8.2e-19	97.4
orf00524	kpt:VK055_3725	K03767	cyclophilin type peptidyl-prolyl cis-trans isomerase/CLD family protein; K03767 peptidyl-prolyl cis-trans isomerase A (cyclophilin A) [EC:5.2.1.8] (A)	100	189	0	0	1	189	1	189	2e-100	370.5
orf00525	kpe:KPK_0369	.	conserved hypothetical protein (A)	100	55	0	0	1	55	1	55	4.6e-21	105.1
orf00527	kpk:A593_08930	K04095	cell filamentation protein Fic; K04095 cell filamentation protein (A)	100	200	0	0	1	200	1	200	2.4e-115	420.2
orf00528	kpk:A593_08925	K01664	anthranilate synthase component II (EC:4.1.3.27); K01664 para-aminobenzoate synthetase component II [EC:2.6.1.85] (A)	100	187	0	0	1	187	1	187	1.1e-103	381.3
orf00529	kpe:KPK_0373	K00821	argD; acetylornithine/succinyldiaminopimelate aminotransferase (EC:2.6.1.11 2.6.1.17); K00821 acetylornithine/N-succinyldiaminopimelate aminotransferase [EC:2.6.1.11 2.6.1.17] (A)	100	406	0	0	1	406	1	406	2.7e-235	819.7
orf00531	kvd:KR75_06270	.	membrane protein (A)	99.9	692	1	0	1	692	1	692	0	1353.2
orf00532	seo:STM14_4173	K10914	crp; cAMP-regulatory protein; K10914 CRP/FNR family transcriptional regulator, cyclic AMP receptor protein (A)	100	210	0	0	1	210	1	210	1.4e-115	421
orf00533	kpk:A593_08905	K07397	hypothetical protein; K07397 putative redox protein (A)	100	134	0	0	1	134	1	134	5.5e-68	262.3
orf00534	kvd:KR75_06255	K00855	phosphoribulokinase; K00855 phosphoribulokinase [EC:2.7.1.19] (A)	100	289	0	0	1	289	1	289	2.9e-167	593.2
orf00536	kpe:KPK_0377	K09898	conserved hypothetical protein; K09898 uncharacterized protein (A)	100	72	0	0	1	72	1	72	2.1e-34	149.8
orf00537	kpk:A593_08890	K07019	hydrolase; K07019 uncharacterized protein (A)	100	319	0	0	1	319	22	340	2.4e-194	683.3
orf00540	kvq:SP68_12840	K06158	ABC transporter ATP-binding protein; K06158 ATP-binding cassette, subfamily F, member 3 (A)	100	508	0	0	1	508	1	508	3.2e-291	1006.1
orf00541	kvd:KR75_06235	K11748	potassium transporter KefG; K11748 glutathione-regulated potassium-efflux system ancillary protein KefG (A)	100	187	0	0	1	187	1	187	2e-108	397.1
orf00542	kvq:SP68_12830	K11747	potassium transporter KefB; K11747 glutathione-regulated potassium-efflux system protein KefB (A)	99.8	596	1	0	1	596	6	601	0	1103.2
orf00543	kpe:KPK_0382	K07070	conserved hypothetical protein; K07070 uncharacterized protein (A)	100	66	0	0	1	66	1	66	7e-32	141.4
orf00544	kpk:A593_08865	K03775	peptidylprolyl isomerase; K03775 FKBP-type peptidyl-prolyl cis-trans isomerase SlyD [EC:5.2.1.8] (A)	100	146	0	0	1	146	1	146	2.1e-76	290.8
orf00547	kpg:KPNIH32_25490	K03745	lysis protein; K03745 SlyX protein (A)	100	72	0	0	1	72	1	72	9.9e-32	141
orf00548	kva:Kvar_0370	K03772	Peptidylprolyl isomerase (EC:5.2.1.8); K03772 FKBP-type peptidyl-prolyl cis-trans isomerase FkpA [EC:5.2.1.8] (A)	100	276	0	0	1	276	1	276	3.7e-143	513.1
orf00550	kpj:N559_0423	.	putative regulator (A)	100	240	0	0	1	240	1	240	4.8e-131	472.6
orf00551	kpe:KPK_0387	K07235	tusD; sulfurtransferase TusD (EC:2.8.1.-); K07235 tRNA 2-thiouridine synthesizing protein D [EC:2.8.1.-] (A)	100	128	0	0	1	128	1	128	1.7e-66	257.3
orf00552	kvd:KR75_06195	K07236	sulfur relay protein TusC; K07236 tRNA 2-thiouridine synthesizing protein C (A)	98.3	116	2	0	1	116	4	119	2.1e-60	236.9
orf00553	kva:Kvar_0374	K07237	sulfur relay protein TusB/DsrH; K07237 tRNA 2-thiouridine synthesizing protein B (A)	98.5	67	1	0	1	67	29	95	1.9e-29	133.3
orf00554	ror:RORB6_20800	K02950	rpsL; 30S ribosomal protein S12; K02950 small subunit ribosomal protein S12 (A)	100	124	0	0	1	124	1	124	9e-65	251.5
orf00555	kva:Kvar_0376	K02992	ribosomal protein S7; K02992 small subunit ribosomal protein S7 (A)	100	156	0	0	1	156	1	156	2.8e-79	300.1
orf00557	kpe:KPK_0392	K02355	fusA_1; translation elongation factor G; K02355 elongation factor G (A)	100	704	0	0	1	704	1	704	0	1401.3
orf00558	kvd:KR75_09320	K02358	tuf; elongation factor Tu (EC:3.6.5.3); K02358 elongation factor Tu (A)	100	394	0	0	1	394	1	394	2.9e-226	789.6
orf00563	kva:Kvar_0379	K02192	BFD domain protein (2Fe-2S)-binding domain protein; K02192 bacterioferritin-associated ferredoxin (A)	100	64	0	0	1	64	1	64	6.3e-30	134.8
orf00564	kpk:A593_08805	K03594	bacterioferritin; K03594 bacterioferritin [EC:1.16.3.1] (A)	100	158	0	0	1	158	1	158	6.5e-84	315.5
orf00565	kvd:KR75_06155	K02506	peptidase A24; K02506 leader peptidase HopD [EC:3.4.23.43] (A)	99.2	121	1	0	1	121	41	161	3.8e-68	262.7
orf00566	kpe:KPK_0397	.	hypothetical protein (A)	100	35	0	0	10	44	1	35	1.7e-13	79.7
orf00567	senq:AU40_18795	K02946	rpsJ; 30S ribosomal protein S10; K02946 small subunit ribosomal protein S10 (A)	100	103	0	0	1	103	1	103	1.5e-49	200.7
orf00568	kpm:KPHS_48690	K02906	hypothetical protein; K02906 large subunit ribosomal protein L3 (A)	100	72	0	0	1	72	1	72	7.6e-32	141.4
orf00569	kpm:KPHS_48680	.	hypothetical protein (A)	97.7	130	3	0	1	130	1	130	2.2e-66	256.9
orf00570	kpg:KPNIH32_25415	K02926	rplD; 50S ribosomal protein L4; K02926 large subunit ribosomal protein L4 (A)	100	201	0	0	1	201	1	201	6e-103	379
orf00571	send:DT104_34241	K02892	rplW; 50S ribosomal subunit protein L23; K02892 large subunit ribosomal protein L23 (A)	100	100	0	0	1	100	1	100	9.8e-46	188
orf00572	pge:LG71_02650	K02886	50S ribosomal protein L2; K02886 large subunit ribosomal protein L2 (A)	100	273	0	0	1	273	1	273	6e-154	548.9
orf00574	sbv:N643_15095	K02965	rpsS; 30S ribosomal protein S19; K02965 small subunit ribosomal protein S19 (A)	100	49	0	0	1	49	44	92	1.6e-20	103.2
orf00575	pam:PANA_3617	K02890	rplV; RplV; K02890 large subunit ribosomal protein L22 (A)	100	110	0	0	1	110	1	110	1.7e-51	207.2
orf00576	ron:TE10_00175	K02982	30S ribosomal protein S3; K02982 small subunit ribosomal protein S3 (A)	100	232	0	0	1	232	1	232	5e-125	452.6
orf00577	ror:RORB6_20875	K02878	rplP; 50S ribosomal protein L16; K02878 large subunit ribosomal protein L16 (A)	100	136	0	0	1	136	1	136	1.6e-70	270.8
orf00579	ron:TE10_00165	K02904	50S ribosomal protein L29; K02904 large subunit ribosomal protein L29 (A)	100	63	0	0	1	63	1	63	1.5e-23	113.6
orf00580	kvq:SP68_12705	K02961	30S ribosomal protein S17; K02961 small subunit ribosomal protein S17 (A)	100	84	0	0	1	84	1	84	3e-40	169.5
orf00581	ron:TE10_00155	K02874	50S ribosomal protein L14; K02874 large subunit ribosomal protein L14 (A)	100	117	0	0	1	117	7	123	9.1e-59	231.5
orf00583	kpe:KPK_0409	K02895	rplX; ribosomal protein L24; K02895 large subunit ribosomal protein L24 (A)	100	104	0	0	1	104	1	104	6.8e-50	201.8
orf00584	cfd:CFNIH1_04215	K02931	50S ribosomal protein L5; K02931 large subunit ribosomal protein L5 (A)	100	179	0	0	1	179	1	179	1.7e-96	357.5
orf00585	ror:RORB6_20905	K02954	SSU ribosomal protein S14p (S29e) @ SSU ribosomal protein S14p (S29e), zinc-independent; K02954 small subunit ribosomal protein S14 (A)	100	101	0	0	1	101	1	101	9.6e-49	198
orf00586	ear:CCG33018	K02994	SSU ribosomal protein S8p (S15Ae); K02994 small subunit ribosomal protein S8 (A)	100	130	0	0	1	130	1	130	3.6e-64	249.6
orf00588	kpk:A593_08710	K02933	50S ribosomal protein L6; K02933 large subunit ribosomal protein L6 (A)	100	177	0	0	1	177	1	177	1.3e-93	347.8
orf00589	kvq:SP68_12670	K02881	50S ribosomal protein L18; K02881 large subunit ribosomal protein L18 (A)	100	117	0	0	1	117	1	117	1.4e-54	217.6
orf00591	sbv:N643_15030	K02988	30S ribosomal protein S5; K02988 small subunit ribosomal protein S5 (A)	100	167	0	0	1	167	1	167	1.2e-85	321.2
orf00592	senr:STMDT2_33091	K02907	rpmD; 50S ribosomal subunit protein L30; K02907 large subunit ribosomal protein L30 (A)	100	59	0	0	1	59	1	59	2.8e-24	115.9
orf00594	kpt:VK055_3774	K02876	rplO; ribosomal protein L15; K02876 large subunit ribosomal protein L15 (A)	100	144	0	0	1	144	1	144	5.9e-60	235.7
orf00595	kvd:KR75_06040	K03076	secY; preprotein translocase subunit SecY; K03076 preprotein translocase subunit SecY (A)	100	443	0	0	1	443	1	443	1.1e-242	844.3
orf00596	kpy:KPNIH31_23500	K02952	30S ribosomal protein S13; K02952 small subunit ribosomal protein S13 (A)	100	118	0	0	1	118	1	118	1.3e-57	227.6
orf00598	kpj:N559_0456	K02986	30S ribosomal protein S4; K02986 small subunit ribosomal protein S4 (A)	100	202	0	0	1	202	1	202	2e-106	390.6
orf00599	smaf:D781_4245	K03040	DNA-directed RNA polymerase, alpha subunit; K03040 DNA-directed RNA polymerase subunit alpha [EC:2.7.7.6] (A)	100	329	0	0	1	329	1	329	8.2e-182	641.7
orf00600	ron:TE10_00080	K02879	rplQ; 50S ribosomal protein L17; K02879 large subunit ribosomal protein L17 (A)	100	128	0	0	1	128	1	128	8.7e-63	245
orf00601	kvq:SP68_12625	.	hypothetical protein (A)	100	122	0	0	1	122	1	122	2.2e-63	246.9
orf00603	kva:Kvar_0411	K13638	transcriptional regulator, MerR family; K13638 MerR family transcriptional regulator, Zn(II)-responsive regulator of zntA (A)	100	141	0	0	1	141	1	141	1.9e-66	257.3
orf00605	kpr:KPR_4872	K03282	mscL; highly similar to large-conductance mechanosensitive channel from Klebsiella pneumoniae subsp. pneumoniae strain ATCC 700721 - MGH 78578 (sp|A6TEU4); K03282 large conductance mechanosensitive channel (A)	100	137	0	0	1	137	1	137	8.1e-67	258.5
orf00606	kvq:SP68_12610	K03499	trkA; potassium transporter peripheral membrane component; K03499 trk system potassium uptake protein (A)	100	458	0	0	1	458	1	458	3.8e-254	882.5
orf00607	kvd:KR75_05990	K03500	16S rRNA methyltransferase; K03500 16S rRNA (cytosine967-C5)-methyltransferase [EC:2.1.1.176] (A)	100	431	0	0	1	431	1	431	1.8e-253	880.2
orf00608	kvd:KR75_05985	K00604	fmt; methionyl-tRNA formyltransferase (EC:2.1.2.9); K00604 methionyl-tRNA formyltransferase [EC:2.1.2.9] (A)	100	315	0	0	1	315	1	315	6.9e-178	628.6
orf00609	kvq:SP68_12595	K01462	peptide deformylase; K01462 peptide deformylase [EC:3.5.1.88] (A)	99.4	164	1	0	1	164	6	169	2.3e-84	317
orf00610	kva:Kvar_0418	K04096	DNA protecting protein DprA; K04096 DNA processing protein (A)	99.5	374	2	0	1	374	1	374	3.2e-214	749.6
orf00611	kvq:SP68_12585	K03747	hypothetical protein; K03747 Smg protein (A)	100	157	0	0	1	157	1	157	2.4e-83	313.5
orf00612	kpy:KPNIH31_23430	K07479	hypothetical protein; K07479 putative DNA topoisomerase (A)	98.3	180	3	0	1	180	1	180	9.3e-79	298.5
orf00613	kvq:SP68_12575	K07566	tRNA(ANN) t(6)A37 threonylcarbamoyladenosine modification protein; K07566 L-threonylcarbamoyladenylate synthase [EC:2.7.7.87] (A)	100	190	0	0	1	190	1	190	5e-107	392.5
orf00614	kvq:SP68_12570	K00014	shikimate dehydrogenase; K00014 shikimate dehydrogenase [EC:1.1.1.25] (A)	100	272	0	0	1	272	1	272	1.5e-152	544.3
orf00615	kvq:SP68_12565	.	hypothetical protein (A)	100	85	0	0	1	85	1	85	6e-44	181.8
orf00616	kpe:KPK_0435	.	carbonic anhydrase family protein (A)	100	184	0	0	1	184	1	184	5e-88	329.3
orf00617	kpe:KPK_0437	.	hypothetical protein (A)	100	50	0	0	1	50	1	50	1.6e-20	103.2
orf00619	kpx:PMK1_01182	.	hypothetical protein (A)	98.6	73	1	0	1	73	1	73	5.3e-33	145.2
orf00620	kpe:KPK_0444	K18142	acrF; acriflavine resistance protein F; K18142 multidrug efflux pump (A)	100	1036	0	0	1	1036	1	1036	0	1956.8
orf00622	kvd:KR75_05910	K18141	multidrug transporter; K18141 membrane fusion protein, multidrug efflux system (A)	100	379	0	0	1	379	1	379	3.6e-205	719.5
orf00623	kvq:SP68_12515	K18140	transcriptional regulator; K18140 TetR/AcrR family transcriptional regulator, acrEF/envCD operon repressor (A)	100	217	0	0	1	217	1	217	6.7e-116	422.2
orf00624	seg:SG3276	K03557	fis; Fis DNA-binding protein; K03557 Fis family transcriptional regulator, factor for inversion stimulation protein (A)	100	98	0	0	1	98	1	98	3.3e-46	189.5
orf00625	kpe:KPK_0448	K05540	dusB; tRNA-dihydrouridine synthase B (EC:1.-.-.-); K05540 tRNA-dihydrouridine synthase B [EC:1.-.-.-] (A)	100	321	0	0	1	321	1	321	6.5e-184	648.7
orf00626	kpe:KPK_0449	K02687	prmA; ribosomal protein L11 methyltransferase (EC:2.1.1.-); K02687 ribosomal protein L11 methyltransferase [EC:2.1.1.-] (A)	100	293	0	0	1	293	1	293	8.4e-170	601.7
orf00628	kpk:A593_08530	K14392	panF; sodium/panthothenate symporter; K14392 sodium/pantothenate symporter (A)	99.8	483	1	0	1	483	1	483	5.3e-254	882.1
orf00629	kvq:SP68_12490	.	hypothetical protein (A)	100	80	0	0	1	80	1	80	1.4e-39	167.2
orf00632	kvd:KR75_05870	K01961	acetyl-CoA carboxylase (EC:6.4.1.2); K01961 acetyl-CoA carboxylase, biotin carboxylase subunit [EC:6.4.1.2 6.3.4.14] (A)	100	449	0	0	1	449	1	449	3e-259	899.4
orf00634	kva:Kvar_0435	K02160	acetyl-CoA carboxylase, biotin carboxyl carrier protein; K02160 acetyl-CoA carboxylase biotin carboxyl carrier protein (A)	100	155	0	0	1	155	1	155	3.1e-62	243.4
orf00636	kva:Kvar_0436	K03786	3-dehydroquinate dehydratase, type II (EC:4.2.1.10); K03786 3-dehydroquinate dehydratase II [EC:4.2.1.10] (A)	100	150	0	0	1	150	1	150	2.3e-78	297
orf00637	kvd:KR75_05855	K17247	sulfite oxidase subunit YedZ; K17247 sulfoxide reductase heme-binding subunit YedZ (A)	100	199	0	0	1	199	1	199	7.3e-109	398.7
orf00638	kpu:KP1_4978	K07147	hypothetical protein; K07147 sulfoxide reductase catalytic subunit YedY [EC:1.8.-.-] (A)	98.2	338	6	0	1	338	1	338	1.1e-197	694.5
orf00640	kvq:SP68_12460	.	hypothetical protein (A)	100	63	0	0	1	63	1	63	1.4e-29	133.7
orf00642	kvq:SP68_12455	K18765	regulatory protein CsrD; K18765 RNase E specificity factor CsrD (A)	99.8	646	1	0	1	646	1	646	0	1264.6
orf00643	ron:TE10_25245	K03569	rod shape-determining protein MreB; K03569 rod shape-determining protein MreB and related proteins (A)	100	347	0	0	1	347	1	347	1.7e-190	670.6
orf00644	kpk:A593_08480	K03570	rod shape-determining protein MreC; K03570 rod shape-determining protein MreC (A)	100	330	0	0	1	330	1	330	3.8e-179	632.9
orf00645	kva:Kvar_0442	K03571	rod shape-determining protein MreD; K03571 rod shape-determining protein MreD (A)	100	162	0	0	1	162	1	162	7.3e-83	312
orf00646	kva:Kvar_0443	K06287	maf protein; K06287 septum formation protein (A)	100	193	0	0	8	200	1	193	5.6e-101	372.5
orf00647	kvq:SP68_12430	K08301	ribonuclease G; K08301 ribonuclease G [EC:3.1.26.-] (A)	100	489	0	0	1	489	1	489	5.9e-277	958.4
orf00649	kpk:A593_08460	.	hypothetical protein (A)	99.9	1265	1	0	1	1265	1	1265	0	2579.7
orf00650	kpe:KPK_0465	K03568	tldD; protein TldD; K03568 TldD protein (A)	100	481	0	0	1	481	1	481	8.9e-270	934.5
orf00651	kvq:SP68_12415	.	transcriptional regulator (A)	100	303	0	0	1	303	7	309	1.6e-168	597.4
orf00653	kpne:KU54_002500	.	transporter (A)	100	67	0	0	1	67	1	67	1.9e-29	133.3
orf00654	kva:Kvar_0449	K15548	efflux transporter, RND family, MFP subunit; K15548 p-hydroxybenzoic acid efflux pump subunit AaeA (A)	100	310	0	0	1	310	1	310	1.5e-164	584.3
orf00655	kvq:SP68_12400	K03468	p-hydroxybenzoic acid efflux subunit AaeB; K03468 p-hydroxybenzoic acid efflux pump subunit AaeB (A)	99.8	635	1	0	1	635	21	655	0	1181.8
orf00656	kvq:SP68_12395	K03623	hypothetical protein; K03623 ribonuclease inhibitor (A)	100	91	0	0	1	91	1	91	1.2e-45	187.6
orf00657	kvq:SP68_12390	.	membrane protein (A)	100	88	0	0	1	88	1	88	2.5e-37	159.8
orf00658	kva:Kvar_0453	.	protein of unknown function DUF1471 (A)	100	87	0	0	1	87	1	87	5.9e-39	165.2
orf00659	kpj:N559_0527	K03402	arginine repressor; K03402 transcriptional regulator of arginine metabolism (A)	100	156	0	0	1	156	1	156	5.2e-78	295.8
orf00662	kvq:SP68_12375	K00024	malate dehydrogenase (EC:1.1.1.37); K00024 malate dehydrogenase [EC:1.1.1.37] (A)	100	312	0	0	1	312	1	312	1.1e-167	594.7
orf00664	kpe:KPK_0478	.	transcriptional regulator, GntR family (A)	100	209	0	0	1	209	1	209	3.8e-108	396.4
orf00665	kvd:KR75_05750	.	LysR family transcriptional regulator (A)	100	221	0	0	1	221	1	221	8.9e-116	421.8
orf00667	kvd:KR75_05745	.	cation transporter (A)	100	422	0	0	1	422	1	422	2.3e-221	773.5
orf00668	kpk:A593_08390	K03779	tartrate dehydratase (EC:4.2.1.32); K03779 L(+)-tartrate dehydratase alpha subunit [EC:4.2.1.32] (A)	100	299	0	0	1	299	1	299	3.8e-170	602.8
orf00669	kva:Kvar_0460	K03780	hydro-lyase, Fe-S type, tartrate/fumarate subfamily, beta subunit (EC:4.2.1.32); K03780 L(+)-tartrate dehydratase beta subunit [EC:4.2.1.32] (A)	100	205	0	0	1	205	1	205	1.3e-116	424.5
orf00670	kva:Kvar_4357	K01573	sodium pump decarboxylase, gamma subunit; K01573 oxaloacetate decarboxylase, gamma subunit [EC:4.1.1.3] (A)	100	83	0	0	1	83	1	83	4.3e-31	139
orf00671	kva:Kvar_4358	K01571	oxaloacetate decarboxylase alpha subunit; K01571 oxaloacetate decarboxylase, alpha subunit [EC:4.1.1.3] (A)	99	589	6	0	1	589	1	589	3.7e-310	1068.9
orf00673	kvq:SP68_18585	K01572	oxaloacetate decarboxylase subunit beta (EC:4.1.1.3); K01572 oxaloacetate decarboxylase, beta subunit [EC:4.1.1.3] (A)	100	433	0	0	1	433	1	433	7.1e-226	788.5
orf00675	kpe:KPK_0486	.	conserved hypothetical protein (A)	100	236	0	0	1	236	1	236	1.5e-129	467.6
orf00676	kvd:KR75_05710	K04691	serine endoprotease; K04691 serine protease DegS [EC:3.4.21.-] (A)	100	352	0	0	1	352	1	352	5.3e-195	685.6
orf00677	kvd:KR75_05705	K04772	serine endoprotease DegQ; K04772 serine protease DegQ [EC:3.4.21.-] (A)	99.8	450	1	0	1	450	6	455	9.6e-242	841.3
orf00678	kvd:KR75_05700	K09908	hypothetical protein; K09908 uncharacterized protein (A)	100	132	0	0	1	132	1	132	8.6e-66	255
orf00679	kva:Kvar_0468	K06916	AFG1-family ATPase; K06916 cell division protein ZapE (A)	99.2	376	3	0	1	376	1	376	2.7e-213	746.5
orf00680	kpu:KP1_4943	K02871	ribosomal protein L13; K02871 large subunit ribosomal protein L13 (A)	99.3	147	1	0	1	147	21	167	9e-80	301.6
orf00681	seep:I137_16010	K02996	30S ribosomal protein S9; K02996 small subunit ribosomal protein S9 (A)	100	130	0	0	1	130	1	130	1.6e-64	250.8
orf00683	sec:SC3281	.	hypothetical protein (A)	78	41	8	1	36	75	270	310	1.6e-10	70.9
orf00685	kpv:KPNIH29_23690	K03599	sspA; stringent starvation protein A; K03599 RNA polymerase-associated protein (A)	100	212	0	0	1	212	1	212	1e-116	424.9
orf00686	kvq:SP68_12290	K03600	Clp protease ClpP; K03600 stringent starvation protein B (A)	100	164	0	0	1	164	1	164	5e-79	299.3
orf00687	kva:Kvar_0473	K01788	N-acylglucosamine-6-phosphate 2-epimerase (EC:5.1.3.9); K01788 N-acylglucosamine-6-phosphate 2-epimerase [EC:5.1.3.9] (A)	100	234	0	0	1	234	1	234	5.4e-127	459.1
orf00689	kpk:A593_08320	K00266	glutamate synthase; K00266 glutamate synthase (NADPH/NADH) small chain [EC:1.4.1.13 1.4.1.14] (A)	100	472	0	0	1	472	1	472	5e-281	971.8
orf00691	kvq:SP68_12275	K00265	gltB; glutamate synthase (EC:1.4.1.13); K00265 glutamate synthase (NADPH/NADH) large chain [EC:1.4.1.13 1.4.1.14] (A)	100	1448	0	0	1	1448	1	1448	0	2904.4
orf00693	kva:Kvar_0476	K07139	conserved hypothetical protein; K07139 uncharacterized protein (A)	99.4	319	2	0	1	319	1	319	1e-184	651.4
orf00694	kvd:KR75_05650	.	hexuronate transporter (A)	100	427	0	0	1	427	1	427	1.6e-230	803.9
orf00695	kva:Kvar_0478	K08322	Alcohol dehydrogenase GroES domain protein; K08322 L-gulonate 5-dehydrogenase [EC:1.1.1.380] (A)	100	338	0	0	1	338	1	338	3.6e-193	679.5
orf00696	kpe:KPK_0501	K01686	putative mannonate dehydratase; K01686 mannonate dehydratase [EC:4.2.1.8] (A)	99.7	360	1	0	42	401	1	360	8.9e-215	751.5
orf00697	kpe:KPK_0502	K07648	arcB; aerobic respiration control sensor protein ArcB (EC:2.7.13.3); K07648 two-component system, OmpR family, aerobic respiration control sensor histidine kinase ArcB [EC:2.7.13.3] (A)	100	779	0	0	1	779	1	779	0	1434.9
orf00699	kvq:SP68_12245	.	isoprenoid biosynthesis protein (A)	99.5	217	1	0	1	217	1	217	7.4e-115	418.7
orf00700	kva:Kvar_0482	K03814	monofunctional biosynthetic peptidoglycan transglycosylase; K03814 monofunctional biosynthetic peptidoglycan transglycosylase [EC:2.4.1.-] (A)	99.6	241	1	0	1	241	1	241	2.1e-134	483.8
orf00701	kpm:KPHS_47550	K08485	phosphohistidinoprotein-hexose phosphotransferase component of N-regulated PTS system (Npr); K08485 phosphocarrier protein NPr (A)	100	90	0	0	1	90	1	90	5e-41	172.2
orf00702	kpg:KPNIH32_24825	K06958	glmZ(sRNA)-inactivating NTPase; K06958 UPF0042 nucleotide-binding protein (A)	100	284	0	0	1	284	1	284	1.4e-158	564.3
orf00704	kpy:KPNIH31_23055	K02806	PTS system nitrogen regulatory protein IIA(Ntr); K02806 PTS system, nitrogen regulatory IIA component [EC:2.7.1.69] (A)	100	162	0	0	1	162	1	162	4.7e-82	309.3
orf00705	kpk:A593_08260	K05808	ribosome hibernation promoting factor HPF; K05808 putative sigma-54 modulation protein (A)	100	95	0	0	1	95	1	95	1.9e-46	190.3
orf00706	kvq:SP68_12215	K03092	RNA polymerase factor sigma-54 (EC:2.7.7.6); K03092 RNA polymerase sigma-54 factor (A)	99.6	473	2	0	1	473	5	477	1.1e-251	874.4
orf00707	kpq:KPR0928_23160	K06861	sugar ABC transporter ATP-binding protein; K06861 lipopolysaccharide export system ATP-binding protein [EC:3.6.3.-] (A)	100	241	0	0	1	241	1	241	1.8e-130	470.7
orf00708	kpj:N559_0557	K09774	lipopolysaccharide transport periplasmic protein LptA; K09774 lipopolysaccharide export system protein LptA (A)	100	181	0	0	1	181	1	181	6e-94	349
orf00709	kvq:SP68_12200	K11719	lipopolysaccharide transporter; K11719 lipopolysaccharide export system protein LptC (A)	100	191	0	0	1	191	1	191	8.3e-102	375.2
orf00710	kva:Kvar_0491	K03270	3-deoxy-D-manno-octulosonate 8-phosphate phosphatase, YrbI family (EC:3.1.3.45); K03270 3-deoxy-D-manno-octulosonate 8-phosphate phosphatase (KDO 8-P phosphatase) [EC:3.1.3.45] (A)	100	188	0	0	1	188	1	188	1.6e-102	377.5
orf00711	kpe:KPK_0514	K06041	kdsD; arabinose 5-phosphate isomerase (EC:5.3.1.13); K06041 arabinose-5-phosphate isomerase [EC:5.3.1.13] (A)	100	328	0	0	1	328	1	328	3.3e-183	646.4
orf00713	kva:Kvar_0493	K07301	Na+/Ca+ antiporter, CaCA family; K07301 cation:H+ antiporter (A)	100	325	0	0	1	325	1	325	9e-165	585.1
orf00714	kpk:A593_08220	K02065	ABC transporter ATP-binding protein; K02065 phospholipid/cholesterol/gamma-HCH transport system ATP-binding protein (A)	100	282	0	0	1	282	1	282	2.3e-156	557
orf00715	kpj:N559_0563	K02066	ABC transporter membrane protein; K02066 phospholipid/cholesterol/gamma-HCH transport system permease protein (A)	100	260	0	0	1	260	1	260	2e-135	487.3
orf00716	kpj:N559_0564	K02067	ABC transporter periplasmic substrate-binding protein; K02067 phospholipid/cholesterol/gamma-HCH transport system substrate-binding protein (A)	99.5	188	1	0	1	188	1	188	2e-100	370.5
orf00717	kpk:A593_08205	K07323	ABC transporter substrate-binding protein; K07323 phospholipid transport system substrate-binding protein (A)	100	211	0	0	1	211	1	211	6.1e-114	415.6
orf00718	kpe:KPK_0520	K07122	conserved hypothetical protein; K07122 phospholipid transport system transporter-binding protein (A)	99	96	1	0	1	96	1	96	1.2e-45	187.6
orf00719	kpr:KPR_4792	.	unnamed protein product; highly similar to predicted transcriptional regulator, BolA superfamily from Escherichia coli O55:H7 strain CB9615 - EPEC (tr|D3QSR0) (A)	100	84	0	0	1	84	11	94	2.1e-41	173.3
orf00720	kvq:SP68_12150	K00790	UDP-N-acetylglucosamine 1-carboxyvinyltransferase; K00790 UDP-N-acetylglucosamine 1-carboxyvinyltransferase [EC:2.5.1.7] (A)	100	419	0	0	1	419	1	419	6.6e-237	825.1
orf00722	kvq:SP68_12145	K07724	transcriptional regulator; K07724 Ner family transcriptional regulator (A)	100	90	0	0	1	90	1	90	1.4e-46	190.7
orf00723	kpe:KPK_0524	K02523	ispB; octaprenyl-diphosphate synthase (EC:2.5.1.-); K02523 octaprenyl-diphosphate synthase [EC:2.5.1.90] (A)	100	323	0	0	1	323	1	323	2.4e-178	630.2
orf00724	kvq:SP68_12135	K02888	rplU; 50S ribosomal protein L21; K02888 large subunit ribosomal protein L21 (A)	100	103	0	0	1	103	1	103	1e-50	204.5
orf00726	kpo:KPN2242_21050	K02899	rpmA; 50S ribosomal protein L27; K02899 large subunit ribosomal protein L27 (A)	100	85	0	0	1	85	1	85	6.2e-41	171.8
orf00728	kpk:A593_08165	.	membrane protein (A)	99.7	321	1	0	1	321	1	321	5.2e-173	612.5
orf00730	kvd:KR75_05505	K03979	obgE; GTPase CgtA; K03979 GTPase [EC:3.6.5.-] (A)	100	392	0	0	1	392	1	392	1.3e-205	721.1
orf00731	kvq:SP68_12115	K07259	D-alanyl-D-alanine carboxypeptidase (EC:3.4.16.4 3.4.21.-); K07259 D-alanyl-D-alanine carboxypeptidase / D-alanyl-D-alanine-endopeptidase (penicillin-binding protein 4) [EC:3.4.16.4 3.4.21.-] (A)	99.8	468	1	0	1	468	10	477	5.3e-243	845.5
orf00733	kvq:SP68_12110	K03624	greA; transcription elongation factor GreA; K03624 transcription elongation factor GreA (A)	100	158	0	0	1	158	1	158	2.1e-82	310.5
orf00735	kpr:KPR_4783	K07574	yhbY; highly similar to hypothetical RNA binding protein from Escherichia coli O6:K15:H31 strain 536 - UPEC (tr|Q0TCT0); K07574 RNA-binding protein (A)	100	110	0	0	1	110	7	116	9.1e-53	211.5
orf00736	eae:EAE_04330	K02427	rrmJ; 23S rRNA methyltransferase J; K02427 23S rRNA (uridine2552-2'-O)-methyltransferase [EC:2.1.1.166] (A)	100	209	0	0	1	209	1	209	4.6e-114	416
orf00738	kpe:KPK_0533	K03798	hflB; ATP-dependent metallopeptidase HflB (EC:3.4.24.-); K03798 cell division protease FtsH [EC:3.4.24.-] (A)	100	644	0	0	1	644	4	647	0	1265
orf00739	kva:Kvar_0512	K00796	dihydropteroate synthase (EC:2.5.1.15); K00796 dihydropteroate synthase [EC:2.5.1.15] (A)	99.6	282	1	0	1	282	1	282	8.1e-154	548.5
orf00741	kpn:KPN_03586	K03431	glmM; phosphoglucosamine mutase; K03431 phosphoglucosamine mutase [EC:5.4.2.10] (A)	100	445	0	0	1	445	1	445	9.2e-253	877.9
orf00742	kps:KPNJ2_00605	K03075	Protein translocase subunit secG; K03075 preprotein translocase subunit SecG (A)	99.1	111	1	0	1	111	11	121	1.2e-49	201.1
orf00743	kvd:KR75_05455	.	hypothetical protein (A)	99.1	107	1	0	1	107	27	133	2.6e-52	209.9
orf00744	kpk:A593_08105	.	porin (A)	99.5	183	1	0	1	183	1	183	3.5e-89	333.2
orf00747	kpk:A593_08100	.	Crp/Fnr family transcriptional regulator (A)	100	209	0	0	11	219	1	209	5e-111	406
orf00749	kva:Kvar_0518	K01940	argininosuccinate synthase (EC:6.3.4.5); K01940 argininosuccinate synthase [EC:6.3.4.5] (A)	100	447	0	0	1	447	1	447	8.3e-262	907.9
orf00750	kpa:KPNJ1_00572	.	hypothetical protein (A)	96.4	56	2	0	1	56	1	56	1.2e-24	117.1
orf00751	kpy:KPNIH31_22870	K09748	ribosome maturation protein RimP; K09748 ribosome maturation factor RimP (A)	100	150	0	0	1	150	1	150	3.8e-78	296.2
orf00752	kpe:KPK_0545	K02600	nusA; transcription termination factor NusA; K02600 N utilization substance protein A (A)	100	495	0	0	1	495	1	495	5.2e-273	945.3
orf00755	kpk:A593_08075	K02519	infB; translation initiation factor IF-2; K02519 translation initiation factor IF-2 (A)	100	896	0	0	1	896	1	896	0	1413.3
orf00756	kpu:KP1_4885	K02834	rbfA; ribosome-binding factor A; K02834 ribosome-binding factor A (A)	100	133	0	0	1	133	1	133	2.5e-65	253.4
orf00757	kvd:KR75_05410	K03177	truB; tRNA pseudouridine synthase B; K03177 tRNA pseudouridine55 synthase [EC:5.4.99.25] (A)	100	314	0	0	1	314	1	314	3.8e-176	622.9
orf00759	kpe:KPK_0549	K02956	rpsO; ribosomal protein S15; K02956 small subunit ribosomal protein S15 (A)	100	89	0	0	1	89	1	89	1.1e-40	171
orf00760	kpk:A593_08055	K00962	polynucleotide phosphorylase/polyadenylase; K00962 polyribonucleotide nucleotidyltransferase [EC:2.7.7.8] (A)	100	711	0	0	1	711	1	711	0	1358.2
orf00761	kvq:SP68_12015	.	hypothetical protein (A)	100	70	0	0	1	70	1	70	1.3e-31	140.6
orf00762	kpne:KU54_002870	K05803	lipoprotein NlpI; K05803 lipoprotein NlpI (A)	100	294	0	0	1	294	1	294	4.8e-165	585.9
orf00763	kpe:KPK_0553	K05592	deaD; cold-shock DEAD box protein A (EC:3.6.1.-); K05592 ATP-dependent RNA helicase DeaD [EC:3.6.4.13] (A)	100	643	0	0	1	643	1	643	1.8e-286	990.3
orf00767	kpe:KPK_0554	K03835	mtr; tryptophan-specific transport protein; K03835 tryptophan-specific transport protein (A)	100	414	0	0	1	414	1	414	1.6e-230	803.9
orf00770	kvd:KR75_05370	.	hypothetical protein (A)	100	335	0	0	1	335	1	335	3.1e-192	676.4
orf00772	kpk:A593_08030	.	protease (A)	100	292	0	0	1	292	1	292	4.6e-168	595.9
orf00773	kvq:SP68_11980	K08303	protease; K08303 putative protease [EC:3.4.-.-] (A)	100	331	0	0	1	331	1	331	9.7e-191	671.4
orf00774	kpk:A593_08020	.	hypothetical protein (A)	99.4	173	1	0	1	173	2	174	8.6e-90	335.1
orf00775	kva:Kvar_0533	K03824	GCN5-related N-acetyltransferase; K03824 putative acetyltransferase [EC:2.3.1.-] (A)	99.4	163	1	0	1	163	5	167	3.6e-90	336.3
orf00776	kpk:A593_08010	K07461	GIY-YIG nuclease superfamily protein; K07461 putative endonuclease (A)	98.9	94	1	0	1	94	3	96	3.2e-46	189.5
orf00777	kvq:SP68_11960	K09979	hypothetical protein; K09979 uncharacterized protein (A)	99.3	147	1	0	1	147	1	147	3.3e-82	309.7
orf00778	kva:Kvar_0536	K05520	intracellular protease, PfpI family; K05520 protease I [EC:3.2.-.-] (A)	100	178	0	0	1	178	1	178	2.2e-96	357.1
orf00779	kvq:SP68_11950	.	hypothetical protein (A)	100	215	0	0	1	215	1	215	1.5e-115	421
orf00781	kva:Kvar_0538	K07089	permease; K07089 uncharacterized protein (A)	100	346	0	0	1	346	1	346	8.6e-190	668.3
orf00784	kpk:A593_07985	.	membrane protein (A)	100	191	0	0	1	191	1	191	6.2e-81	305.8
orf00785	kpne:KU54_002940	K12961	DnaA initiator-associating protein DiaA; K12961 DnaA initiator-associating protein (A)	100	196	0	0	1	196	1	196	1.1e-104	384.8
orf00787	kvd:KR75_05310	K07460	hypothetical protein; K07460 putative endonuclease (A)	100	128	0	0	1	128	1	128	6.9e-68	261.9
orf00788	kvd:KR75_05305	K07121	penicillin-binding protein; K07121 uncharacterized protein (A)	100	702	0	0	13	714	1	702	0	1248.4
orf00789	kpj:N559_0613	K07056	tetrapyrrole methylase; K07056 16S rRNA (cytidine1402-2'-O)-methyltransferase [EC:2.1.1.198] (A)	99.7	287	1	0	1	287	1	287	3.9e-156	556.2
orf00790	kpk:A593_07960	K01708	garD; galactarate dehydrogenase (EC:4.2.1.42); K01708 galactarate dehydratase [EC:4.2.1.42] (A)	99.8	523	1	0	1	523	1	523	1.3e-282	977.2
orf00793	kpe:KPK_0571	.	hypothetical protein (A)	97.5	40	1	0	1	40	1	40	8e-15	84
orf00794	kph:KPNIH24_05530	K01630	alpha-dehydro-beta-deoxy-D-glucarate aldolase; K01630 2-dehydro-3-deoxyglucarate aldolase [EC:4.1.2.20] (A)	99.2	256	2	0	1	256	1	256	1.9e-141	507.3
orf00796	kpk:A593_07945	K00042	garR; tartronate semialdehyde reductase (EC:1.1.1.60); K00042 2-hydroxy-3-oxopropionate reductase [EC:1.1.1.60] (A)	100	296	0	0	1	296	1	296	3e-159	566.6
orf00797	kvq:SP68_11835	K00865	glycerate kinase; K00865 glycerate kinase [EC:2.7.1.31] (A)	99.7	381	1	0	1	381	1	381	7.4e-211	738.4
orf00798	kvq:SP68_11830	.	lipoprotein (A)	100	154	0	0	1	154	1	154	1.6e-79	300.8
orf00799	kvd:KR75_05195	.	VirG (A)	100	136	0	0	1	136	1	136	6.8e-66	255.4
orf00801	kpe:KPK_0577	.	conserved hypothetical protein (A)	100	55	0	0	1	55	1	55	3e-20	102.4
orf00802	kpk:A593_07920	K06911	pirin; K06911 uncharacterized protein (A)	100	233	0	0	1	233	1	233	1.1e-129	468
orf00803	kva:Kvar_0566	.	transcriptional regulator, LysR family (A)	100	298	0	0	1	298	1	298	2.6e-163	580.1
orf00804	kvd:KR75_05175	.	membrane protein (A)	100	122	0	0	1	122	1	122	1.2e-69	267.7
orf00805	kpe:KPK_0581	K07393	conserved hypothetical protein; K07393 putative glutathione S-transferase (A)	100	328	0	0	1	328	1	328	1.6e-198	697.2
orf00807	kvq:SP68_11800	K15977	membrane protein; K15977 putative oxidoreductase (A)	100	130	0	0	1	130	1	130	1.9e-65	253.8
orf00808	kva:Kvar_0570	.	conserved hypothetical protein (A)	100	98	0	0	1	98	1	98	2.2e-50	203.4
orf00809	kpk:A593_07890	.	membrane protein (A)	99.2	119	1	0	1	119	14	132	1.7e-49	200.7
orf00810	kvd:KR75_05155	.	hypothetical protein (A)	100	101	0	0	1	101	1	101	4.9e-45	185.7
orf00812	ror:RORB6_21745	.	periplasmic protein YqjC (A)	78.7	122	26	0	1	122	1	122	8e-42	175.3
orf00813	kps:KPNJ2_00676	.	Hypothetical protein (A)	94.9	138	7	0	1	138	1	138	1.2e-70	271.2
orf00814	kvq:SP68_11770	.	membrane protein (A)	100	220	0	0	1	220	1	220	1.1e-118	431.4
orf00815	kva:Kvar_0576	.	regulatory protein GntR HTH (A)	100	258	0	0	1	258	1	258	8.2e-145	518.5
orf00817	kvq:SP68_11760	K08191	hexuronate transporter; K08191 MFS transporter, ACS family, hexuronate transporter (A)	100	433	0	0	1	433	1	433	5.4e-242	842
orf00818	kvq:SP68_11755	K01812	glucuronate isomerase (EC:5.3.1.12); K01812 glucuronate isomerase [EC:5.3.1.12] (A)	99.8	470	1	0	1	470	1	470	6.9e-283	978
orf00820	kvq:SP68_11750	K01685	altronate hydrolase; K01685 altronate hydrolase [EC:4.2.1.7] (A)	100	495	0	0	1	495	1	495	1.2e-293	1013.8
orf00822	kvq:SP68_11745	.	membrane protein (A)	100	184	0	0	1	184	1	184	2e-97	360.5
orf00823	kva:Kvar_0582	K07862	sodium:dicarboxylate symporter; K07862 serine/threonine transporter (A)	99.7	396	1	0	1	396	20	415	1.2e-206	724.5
orf00825	kvq:SP68_11735	.	membrane protein (A)	100	323	0	0	1	323	1	323	6.6e-168	595.5
orf00826	kpk:A593_07830	.	oxidoreductase (A)	100	329	0	0	1	329	1	329	3.6e-185	652.9
orf00827	kvq:SP68_11725	K07043	metal-dependent hydrolase; K07043 uncharacterized protein (A)	100	166	0	0	1	166	1	166	1.3e-90	337.8
orf00828	kva:Kvar_0586	K01198	Xylan 1,4-beta-xylosidase (EC:3.2.1.37); K01198 xylan 1,4-beta-xylosidase [EC:3.2.1.37] (A)	100	547	0	0	1	547	1	547	0	1183.3
orf00831	kvq:SP68_11715	.	AraC family transcriptional regulator (A)	100	288	0	0	4	291	1	288	5.2e-164	582.4
orf00832	kva:Kvar_0588	.	sugar (Glycoside-Pentoside-Hexuronide) transporter (A)	100	446	0	0	1	446	1	446	1.7e-246	857.1
orf00833	kva:Kvar_0589	K11391	rRNA (guanine-N(2)-)-methyltransferase (EC:2.1.1.171); K11391 23S rRNA (guanine1835-N2)-methyltransferase [EC:2.1.1.174] (A)	99.7	376	1	0	1	376	1	376	2.2e-215	753.4
orf00834	kpe:KPK_0602	K00219	fadH; 2,4-dienoyl-CoA reductase (EC:1.3.1.34); K00219 2,4-dienoyl-CoA reductase (NADPH2) [EC:1.3.1.34] (A)	99.4	673	4	0	1	673	1	673	0	1334.3
orf00836	kpk:A593_07795	K11216	autoinducer kinase; K11216 autoinducer 2 (AI-2) kinase [EC:2.7.1.-] (A)	99.8	530	1	0	1	530	1	530	9.1e-308	1060.8
orf00838	kpe:KPK_0604	K11531	lsrR; transcriptional repressor LsrR; K11531 lsr operon transcriptional repressor (A)	100	323	0	0	1	323	1	323	1.4e-173	614.4
orf00839	kps:KPNJ2_00694	K10558	Sugar transport ATP-binding protein; K10558 AI-2 transport system ATP-binding protein (A)	98.2	511	9	0	1	511	1	511	1.3e-282	977.2
orf00840	kva:Kvar_0594	K10556	inner-membrane translocator; K10556 AI-2 transport system permease protein (A)	100	344	0	0	1	344	1	344	1.4e-179	634.4
orf00842	kpe:KPK_0607	K10557	lsrD; autoinducer-2 ABC transporter, permease protein LsrD; K10557 AI-2 transport system permease protein (A)	99.4	334	2	0	1	334	1	334	2.4e-173	613.6
orf00844	kpe:KPK_0608	K10555	lsrB; autoinducer-2 ABC transporter, periplasmic autoinducer-2-binding protein LsrB; K10555 AI-2 transport system substrate-binding protein (A)	99.7	337	1	0	1	337	1	337	5.1e-187	659.1
orf00845	kva:Kvar_0597	K08321	deoxyribose-phosphate aldolase/phospho-2-dehydro-3-deoxyheptonate aldolase; K08321 putative autoinducer-2 (AI-2) aldolase [EC:4.1.2.-] (A)	100	295	0	0	1	295	1	295	6.7e-167	592
orf00846	kpe:KPK_0610	K11530	lsrG; lsrG protein; K11530 autoinducer 2-degrading protein (A)	100	98	0	0	1	98	1	98	1.9e-49	200.3
orf00848	kpk:A593_07755	K09251	putrescine--2-oxoglutarate aminotransferase (EC:2.6.1.82); K09251 putrescine aminotransferase [EC:2.6.1.82] (A)	100	459	0	0	1	459	1	459	2.9e-262	909.4
orf00849	kpx:PMK1_01018	.	yqjI; Transcriptional regulator YqjI (A)	100	184	0	0	1	184	1	184	3.6e-94	349.7
orf00851	kpx:PMK1_01017	K07229	yqjH; NADPH-dependent ferric-chelate reductase (EC:1.16.1.9); K07229 ferric-chelate reductase (NADPH) [EC:1.16.1.9] (A)	100	258	0	0	1	258	1	258	4.2e-149	532.7
orf00853	kva:Kvar_0602	K00863	dihydroxyacetone kinase (EC:2.7.1.29); K00863 dihydroxyacetone kinase [EC:2.7.1.29] (A)	99.8	549	1	0	1	549	1	549	4.8e-304	1048.5
orf00854	kpk:A593_07735	K05881	DhaM; K05881 PTS hybrid protein (A)	98.7	473	6	0	1	473	1	473	4.7e-255	885.6
orf00855	kpk:A593_07730	K05879	dihydroxyacetone kinase; K05879 dihydroxyacetone kinase, C-terminal domain [EC:2.7.1.-] (A)	100	210	0	0	1	210	1	210	7.2e-115	418.7
orf00856	kpk:A593_07725	K05878	dihydroxyacetone kinase; K05878 dihydroxyacetone kinase, N-terminal domain [EC:2.7.1.-] (A)	99.4	356	2	0	1	356	1	356	3.3e-205	719.5
orf00858	kpe:KPK_0619	.	hypothetical protein (A)	97.6	42	1	0	1	42	1	42	3.2e-14	82
orf00860	kpk:A593_07720	K00005	gldA; glycerol dehydrogenase (EC:1.1.1.6); K00005 glycerol dehydrogenase [EC:1.1.1.6] (A)	100	365	0	0	1	365	1	365	2.9e-204	716.5
orf00861	kpe:KPK_0622	K05880	dhaR; PTS-dependent dihydroxyacetone kinase operon regulatory protein; K05880 transcriptional activator for dhaKLM operon (A)	99.5	641	3	0	1	641	1	641	0	1258.4
orf00862	kvq:SP68_11610	.	ATP--cobalamin adenosyltransferase (A)	100	176	0	0	1	176	1	176	1.1e-92	344.7
orf00864	kvq:SP68_11605	.	hypothetical protein (A)	99.1	117	1	0	1	117	1	117	1.1e-61	241.1
orf00865	kpb:FH42_13730	K00086	1,3-propanediol dehydrogenase; K00086 1,3-propanediol dehydrogenase [EC:1.1.1.202] (A)	99.7	387	1	0	1	387	1	387	6.4e-218	761.9
orf00867	kvq:SP68_11595	.	hypothetical protein (A)	99.3	142	1	0	2	143	1	142	6.3e-70	268.9
orf00868	kpq:KPR0928_22525	K06120	pduC; propanediol dehydratase; K06120 glycerol dehydratase large subunit [EC:4.2.1.30] (A)	100	555	0	0	1	555	1	555	1.0e-311	1073.9
orf00870	kvq:SP68_11585	K06121	propanediol dehydratase; K06121 glycerol dehydratase medium subunit [EC:4.2.1.30] (A)	100	194	0	0	1	194	1	194	4e-104	382.9
orf00871	kpz:KPNIH27_22045	K06122	glycerol dehydrogenase; K06122 glycerol dehydratase small subunit [EC:4.2.1.30] (A)	100	141	0	0	1	141	1	141	8.6e-72	275
orf00872	kvq:SP68_11575	.	glycerol dehydratase (A)	99.8	607	1	0	1	607	1	607	0	1145.6
orf00873	kvq:SP68_11570	K02440	glycerol uptake facilitator GlpF; K02440 glycerol uptake facilitator protein (A)	100	267	0	0	1	267	1	267	3.7e-148	529.6
orf00874	kpe:KPK_0631	.	conserved hypothetical protein (A)	100	101	0	0	1	101	1	101	4.2e-52	209.1
orf00875	kpk:A593_07705	.	acid-resistance membrane protein (A)	100	166	0	0	1	166	26	191	3.8e-87	326.2
orf00876	kvq:SP68_11555	.	hypothetical protein (A)	98.1	210	4	0	13	222	1	210	3.3e-102	376.7
orf00878	kvd:KR75_04960	K07679	histidine kinase; K07679 two-component system, NarL family, sensor histidine kinase EvgS [EC:2.7.13.3] (A)	99.1	1080	10	0	1	1080	1	1080	0	2103.2
orf00879	kvd:KR75_04955	K07690	transcriptional regulator; K07690 two-component system, NarL family, response regulator EvgA (A)	99.5	204	1	0	1	204	1	204	6.1e-111	405.6
orf00882	kpk:A593_07685	.	hdeB family protein (A)	100	121	0	0	1	121	1	121	4.6e-66	255.8
orf00884	kpe:KPK_0637	.	putative lipoprotein (A)	100	120	0	0	1	120	1	120	6.4e-60	235.3
orf00885	kpk:A593_07675	K06897	beta-lactamase; K06897 7,8-dihydropterin-6-yl-methyl-4-(beta-D-ribofuranosyl)aminobenzene 5'-phosphate synthase [EC:2.5.1.105] (A)	100	281	0	0	1	281	1	281	9.5e-163	578.2
orf00886	kpe:KPK_0639	.	hypothetical protein (A)	98.7	77	1	0	1	77	1	77	3.8e-37	159.1
orf00887	kpe:KPK_0640	.	hypothetical protein (A)	97.4	39	1	0	5	43	1	39	5.8e-11	71.2
orf00888	kvq:SP68_11525	.	GNAT family acetyltransferase (A)	99.5	190	1	0	1	190	1	190	1e-104	384.8
orf00890	kvq:SP68_11440	K03649	formamidopyrimidine-DNA glycosylase; K03649 TDG/mug DNA glycosylase family protein [EC:3.2.2.-] (A)	99.4	168	1	0	1	168	1	168	8.9e-92	341.7
orf00893	kpi:D364_17900	K03086	RNA polymerase sigma factor RpoD; K03086 RNA polymerase primary sigma factor (A)	100	613	0	0	1	613	1	613	0	1092.8
orf00895	kpk:A593_07430	K02316	dnaG; DNA primase (EC:2.7.7.-); K02316 DNA primase [EC:2.7.7.-] (A)	100	581	0	0	1	581	1	581	0	1174.1
orf00896	senh:CFSAN002069_16090	K02970	rpsU; 30S ribosomal protein S21; K02970 small subunit ribosomal protein S21 (A)	100	71	0	0	1	71	1	71	1.6e-29	133.7
orf00897	kvd:KR75_04900	K01409	UGMP family protein; K01409 N6-L-threonylcarbamoyladenine synthase [EC:2.3.1.234] (A)	100	337	0	0	1	337	1	337	2.9e-190	669.8
orf00898	kpi:D364_17880	.	allantoin permease (A)	100	535	0	0	1	535	1	535	6e-299	1031.6
orf00900	kpv:KPNIH29_22850	K03189	urease accessory protein UreG; K03189 urease accessory protein (A)	100	205	0	0	1	205	1	205	5.9e-114	415.6
orf00901	kpk:A593_07405	K03188	urease accessory protein UreF; K03188 urease accessory protein (A)	100	224	0	0	1	224	1	224	1.9e-126	457.2
orf00902	kpe:KPK_0651	K03187	ureE; urease accessory protein UreE; K03187 urease accessory protein (A)	99.3	144	1	0	1	144	1	144	7.6e-77	292
orf00903	kpk:A593_07395	K01428	ureC; urease subunit alpha (EC:3.5.1.5); K01428 urease subunit alpha [EC:3.5.1.5] (A)	100	567	0	0	1	567	1	567	0	1140.9
orf00904	kvd:KR75_04870	K01429	ureB; urease subunit beta (EC:3.5.1.5); K01429 urease subunit beta [EC:3.5.1.5] (A)	99.1	106	1	0	1	106	1	106	1.1e-55	221.1
orf00906	kpm:KPHS_45960	K01430	urease subunit gamma; K01430 urease subunit gamma [EC:3.5.1.5] (A)	99	100	1	0	1	100	1	100	6.8e-47	191.8
orf00907	kpe:KPK_0655	K03190	ureD; urease accessory protein UreD; K03190 urease accessory protein (A)	100	274	0	0	1	274	1	274	6e-162	575.5
orf00908	kpp:A79E_0656	.	hypothetical protein (A)	96.3	54	2	0	1	54	1	54	7e-22	107.8
orf00909	kpe:KPK_0657	K08591	conserved hypothetical protein TIGR00023; K08591 glycerol-3-phosphate acyltransferase PlsY [EC:2.3.1.15] (A)	100	205	0	0	1	205	1	205	2.1e-111	407.1
orf00911	kpa:KPNJ1_00704	K01633	Dihydroneopterin aldolase (EC:4.1.2.25); K01633 dihydroneopterin aldolase [EC:4.1.2.25] (A)	100	128	0	0	1	128	1	128	5.4e-65	252.3
orf00913	kvd:KR75_04840	K06153	UDP pyrophosphate phosphatase (EC:3.6.1.27); K06153 undecaprenyl-diphosphatase [EC:3.6.1.27] (A)	100	273	0	0	1	273	1	273	1.5e-144	517.7
orf00915	kpk:A593_07355	K00974	tRNA nucleotidyl transferase; K00974 tRNA nucleotidyltransferase (CCA-adding enzyme) [EC:2.7.7.72 3.1.3.- 3.1.4.-] (A)	100	413	0	0	1	413	1	413	1.7e-240	837
orf00916	kvd:KR75_04830	K07184	hypothetical protein; K07184 SH3 domain protein (A)	100	206	0	0	1	206	1	206	3.6e-111	406.4
orf00917	kpe:KPK_0662	.	hypothetical protein (A)	100	39	0	0	1	39	1	39	5.4e-16	87.8
orf00918	kvd:KR75_04825	K18446	adenylate cyclase; K18446 triphosphatase [EC:3.6.1.25] (A)	99.8	432	1	0	1	432	1	432	3.4e-244	849.4
orf00920	kva:Kvar_0638	K00982	(Glutamate--ammonia-ligase) adenylyltransferase (EC:2.7.7.42); K00982 glutamate-ammonia-ligase adenylyltransferase [EC:2.7.7.42] (A)	99.8	945	2	0	1	945	1	945	0	1878.2
orf00921	kvq:SP68_11340	K03272	heptose 1-phosphate adenyltransferase; K03272 D-beta-D-heptose 7-phosphate kinase / D-beta-D-heptose 1-phosphate adenosyltransferase [EC:2.7.1.167 2.7.7.70] (A)	100	477	0	0	1	477	1	477	2.4e-267	926.4
orf00922	kpj:N559_0723	.	hypothetical protein (A)	100	40	0	0	1	40	1	40	8e-15	84
orf00923	kvq:SP68_11335	.	glycogen synthase (A)	100	65	0	0	1	65	1	65	1.8e-32	143.3
orf00924	kpk:A593_07325	K09806	hypothetical protein; K09806 uncharacterized protein (A)	100	89	0	0	1	89	1	89	3.6e-39	166
orf00925	kpk:A593_07320	K02858	ribB; 3,4-dihydroxy-2-butanone 4-phosphate synthase; K02858 3,4-dihydroxy 2-butanone 4-phosphate synthase [EC:4.1.99.12] (A)	99.5	198	1	0	1	198	20	217	1.2e-106	391.3
orf00927	kva:Kvar_0643	K07238	zinc/iron permease; K07238 zinc transporter, ZIP family (A)	100	256	0	0	1	256	1	256	9.4e-117	425.2
orf00928	kpe:KPK_0670	.	aromatic ring-opening dioxygenase (A)	100	263	0	0	1	263	1	263	5.6e-157	558.9
orf00930	kvq:SP68_11310	.	hypothetical protein (A)	100	386	0	0	1	386	1	386	3.8e-231	805.8
orf00931	kva:Kvar_0646	.	protein of unknown function DUF1190 (A)	100	223	0	0	1	223	1	223	1.6e-117	427.6
orf00932	kvq:SP68_11300	K12340	membrane protein; K12340 outer membrane protein (A)	100	490	0	0	1	490	1	490	1.5e-248	864
orf00933	kpk:A593_07290	K01515	nudF; ADP-ribose pyrophosphatase (EC:3.6.1.13); K01515 ADP-ribose pyrophosphatase [EC:3.6.1.13] (A)	100	210	0	0	1	210	1	210	1.6e-114	417.5
orf00934	kpo:KPN2242_20315	K09920	putative dehydrogenase; K09920 uncharacterized protein (A)	100	140	0	0	1	140	1	140	5.7e-76	288.9
orf00935	kvq:SP68_11285	K03651	diguanylate phosphodiesterase; K03651 Icc protein (A)	100	275	0	0	1	275	1	275	2.4e-166	590.1
orf00936	kvq:SP68_11280	K07000	esterase; K07000 uncharacterized protein (A)	100	191	0	0	1	191	1	191	5.4e-109	399.1
orf00937	kva:Kvar_0652	K02622	DNA topoisomerase IV, B subunit (EC:5.99.1.3); K02622 topoisomerase IV subunit B [EC:5.99.1.-] (A)	100	631	0	0	1	631	1	631	0	1227.2
orf00938	kvd:KR75_04745	.	quinol monooxygenase (A)	100	104	0	0	1	104	1	104	7.8e-54	214.9
orf00939	kva:Kvar_0654	K03923	NAD(P)H dehydrogenase (quinone); K03923 modulator of drug activity B (A)	100	193	0	0	1	193	1	193	5.8e-111	405.6
orf00940	kpe:KPK_0681	K07645	qseC; sensor protein QseC (EC:2.7.13.3); K07645 two-component system, OmpR family, sensor histidine kinase QseC [EC:2.7.13.3] (A)	99.1	449	4	0	1	449	1	449	9.9e-247	857.8
orf00942	kvq:SP68_11255	K07666	transcriptional regulator; K07666 two-component system, OmpR family, response regulator QseB (A)	99.5	219	1	0	1	219	1	219	2e-120	437.2
orf00943	kva:Kvar_0657	.	conserved hypothetical protein (A)	100	135	0	0	1	135	1	135	1.3e-56	224.6
orf00944	kpe:KPK_0684	K13652	transcriptional regulator, AraC family; K13652 AraC family transcriptional regulator (A)	100	289	0	0	1	289	1	289	1.5e-171	607.4
orf00945	kvq:SP68_11240	K02621	DNA topoisomerase IV subunit A (EC:5.99.1.-); K02621 topoisomerase IV subunit A [EC:5.99.1.-] (A)	100	752	0	0	1	752	1	752	0	1469.1
orf00947	kva:Kvar_0660	K00655	1-acyl-sn-glycerol-3-phosphate acyltransferase (EC:2.3.1.51); K00655 1-acyl-sn-glycerol-3-phosphate acyltransferase [EC:2.3.1.51] (A)	99.5	220	1	0	1	220	26	245	1e-124	451.4
orf00949	kvq:SP68_11230	K04753	cell division protein FtsI; K04753 suppressor of ftsI (A)	100	470	0	0	1	470	1	470	7.9e-279	964.5
orf00951	kvq:SP68_11225	.	hypothetical protein (A)	100	727	0	0	1	727	1	727	0	1523.5
orf00952	kpe:KPK_0689	K06221	dkgA; 2,5-didehydrogluconate reductase A (EC:1.1.1.274); K06221 2,5-diketo-D-gluconate reductase A [EC:1.1.1.346] (A)	99.6	275	1	0	1	275	1	275	3.3e-160	569.7
orf00953	kva:Kvar_0664	K08325	iron-containing alcohol dehydrogenase; K08325 NADP-dependent alcohol dehydrogenase [EC:1.1.-.-] (A)	99.7	387	1	0	1	387	1	387	1.1e-220	771.2
orf00954	kpe:KPK_0691	.	transcriptional regulator, AraC family (A)	99.7	301	1	0	1	301	29	329	5.2e-167	592.4
orf00955	kpk:A593_07200	.	membrane protein (A)	100	219	0	0	1	219	1	219	2.9e-119	433.3
orf00957	kva:Kvar_0667	K01760	cystathionine beta-lyase; K01760 cystathionine beta-lyase [EC:4.4.1.8] (A)	100	395	0	0	1	395	1	395	1e-226	791.2
orf00959	kpz:KPNIH27_21730	K03561	biopolymer transporter ExbB; K03561 biopolymer transport protein ExbB (A)	100	243	0	0	1	243	1	243	2.9e-123	446.8
orf00960	kvq:SP68_11190	K03559	biopolymer transporter ExbD; K03559 biopolymer transport protein ExbD (A)	100	141	0	0	1	141	1	141	4.7e-62	242.7
orf00962	kpk:A593_07175	.	hypothetical protein (A)	100	164	0	0	1	164	1	164	1.5e-83	314.3
orf00963	kvd:KR75_04655	K01061	dienelactone hydrolase; K01061 carboxymethylenebutenolidase [EC:3.1.1.45] (A)	100	211	0	0	2	212	1	211	1.1e-118	431.4
orf00964	kva:Kvar_0671	K01061	Carboxymethylenebutenolidase (EC:3.1.1.45); K01061 carboxymethylenebutenolidase [EC:3.1.1.45] (A)	98.6	69	1	0	1	69	227	295	1.1e-35	154.1
orf00965	kvq:SP68_11175	.	hypothetical protein (A)	100	95	0	0	1	95	1	95	1.8e-49	200.3
orf00966	kvd:KR75_04645	K11209	S-transferase; K11209 GSH-dependent disulfide-bond oxidoreductase [EC:1.8.4.-] (A)	100	288	0	0	1	288	1	288	1.1e-169	601.3
orf00967	kps:KPNJ2_00790	.	Hypothetical protein (A)	100	186	0	0	1	186	1	186	7.5e-108	395.2
orf00968	kpg:KPNIH32_23740	.	hypothetical protein (A)	100	40	0	0	1	40	1	40	3.8e-17	91.7
orf00970	kva:Kvar_0675	K01460	Glutathionylspermidine amidase (EC:3.5.1.78); K01460 glutathionylspermidine amidase/synthetase [EC:3.5.1.78 6.3.1.8] (A)	99.7	607	2	0	1	607	15	621	0	1267.3
orf00971	kvd:KR75_04630	.	GntR family transcriptional regulator (A)	99.7	393	1	0	1	393	1	393	1.2e-224	784.3
orf00973	kvq:SP68_11150	.	hypothetical protein (A)	100	62	0	0	1	62	1	62	7e-26	121.3
orf00974	kvd:KR75_04615	.	hypothetical protein (A)	100	114	0	0	8	121	1	114	3.2e-59	233
orf00976	kpe:KPK_0706	.	oxidoreductase, short chain dehydrogenase/reductase family (A)	100	200	0	0	1	200	1	200	6.4e-105	385.6
orf00978	kpk:A593_07120	.	LysR family transcriptional regulator (A)	100	303	0	0	1	303	1	303	2.4e-167	593.6
orf00979	kvq:SP68_11130	K01758	cystathionine beta-lyase; K01758 cystathionine gamma-lyase [EC:4.4.1.1] (A)	100	382	0	0	1	382	1	382	6.3e-218	761.9
orf00981	kpk:A593_07110	K01697	cystathionine beta-synthase; K01697 cystathionine beta-synthase [EC:4.2.1.22] (A)	99.8	458	1	0	1	458	1	458	1.6e-263	913.7
orf00983	seec:CFSAN002050_22440	K12055	chromosome partitioning ATPase; K12055 chromosome partitioning related protein ParA (A)	96.6	291	10	0	4	294	1	291	1.8e-159	567.4
orf00985	pge:LG71_08125	K02314	DNA helicase; K02314 replicative DNA helicase [EC:3.6.4.12] (A)	95	456	23	0	1	456	1	456	3e-243	846.3
orf00986	ecly:LI62_20825	.	chromosome partitioning protein ParB (A)	83.7	566	82	3	1	556	1	566	9e-266	921.4
orf00987	psts:E05_41980	.	hypothetical protein (A)	89.8	236	24	0	1	236	1	236	2.3e-117	427.2
orf00988	pge:LG71_08155	.	hypothetical protein (A)	93.4	198	11	1	1	198	1	196	9.2e-96	355.1
orf00989	psts:E05_41960	.	hypothetical protein (A)	98.8	82	1	0	1	82	1	82	4.9e-43	178.7
orf00990	seec:CFSAN002050_22410	.	hypothetical protein (A)	85.6	409	59	0	1	409	1	409	2.6e-193	680.2
orf00992	seec:CFSAN002050_22400	.	hypothetical protein (A)	99.3	134	1	0	1	134	51	184	2.2e-69	266.9
orf00993	seec:CFSAN002050_22395	K03169	DNA topoisomerase III; K03169 DNA topoisomerase III [EC:5.99.1.2] (A)	97.2	671	19	0	1	671	1	671	0	1311.6
orf00995	pge:LG71_08185	.	hypothetical protein (A)	99.4	156	1	0	1	156	1	156	1.3e-81	307.8
orf00996	pge:LG71_08190	K03111	single-stranded DNA-binding protein; K03111 single-strand DNA-binding protein (A)	97.2	178	5	0	1	178	1	178	5.9e-94	349
orf00997	psts:E05_41890	.	hypothetical protein (A)	96.6	145	5	0	1	145	1	145	3.8e-75	286.2
orf00998	seec:CFSAN002050_22370	K02487	type IV B pilus protein; K02487 type IV pili sensor histidine kinase and response regulator (A)	96.4	221	8	0	1	221	1	221	5.2e-116	422.5
orf01000	pge:LG71_08210	.	hypothetical protein (A)	74.6	252	62	1	1	250	1	252	1.4e-77	295
orf01001	pge:LG71_08215	.	conjugal transfer protein (A)	93.3	240	16	0	1	240	1	240	1.1e-124	451.4
orf01003	pge:LG71_08220	.	lytic transglycosylase (A)	98.6	211	3	0	1	211	1	211	8.8e-121	438.3
orf01004	ecly:LI62_20745	.	conjugal transfer protein (A)	94.2	173	10	0	1	173	1	173	6.4e-85	318.9
orf01006	ecly:LI62_20740	K07448	restriction endonuclease; K07448 restriction system protein (A)	80.5	190	37	0	1	190	1	190	1.7e-78	297.7
orf01007	pge:LG71_08235	.	hypothetical protein (A)	82.1	162	29	0	1	162	1	162	1.3e-71	274.6
orf01008	ecly:LI62_20730	.	conjugal transfer protein TraG (A)	98	699	14	0	1	699	1	699	0	1359
orf01009	pge:LG71_08245	.	membrane protein (A)	99.2	252	2	0	1	252	1	252	6.8e-136	488.8
orf01010	seec:CFSAN002050_22320	.	integrative conjugative element protein, RAQPRD family (A)	95	100	5	0	1	100	8	107	8.8e-44	181.8
orf01011	paj:PAJ_2496	.	hypothetical protein (A)	80.9	157	30	0	2	158	175	331	9.7e-67	258.5
orf01012	dda:Dd703_2619	K00674	putative tetrahydrodipicolinate N-succinyltransferase; K00674 2,3,4,5-tetrahydropyridine-2-carboxylate N-succinyltransferase [EC:2.3.1.117] (A)	67.9	290	93	0	11	300	10	299	7.9e-115	419.1
orf01013	pao:Pat9b_4108	K00355	NAD(P)H dehydrogenase (quinone); K00355 NAD(P)H dehydrogenase (quinone) [EC:1.6.5.2] (A)	86.8	257	34	0	1	257	1	257	1.2e-132	478
orf01014	seec:CFSAN002050_22320	.	integrative conjugative element protein, RAQPRD family (A)	99.1	115	1	0	1	115	1	115	4.6e-55	219.2
orf01015	pge:LG71_08260	.	hypothetical protein (A)	86.2	80	11	0	1	80	1	80	2.2e-32	143.3
orf01016	pge:LG71_08265	.	membrane protein (A)	86.7	128	17	0	1	128	1	128	2.5e-54	216.9
orf01017	pge:LG71_08270	.	membrane protein (A)	98.3	118	2	0	1	118	1	118	1.8e-59	233.8
orf01018	seec:CFSAN002050_22300	.	integrating conjugative element protein (A)	98.6	219	3	0	1	219	1	219	5.9e-128	462.2
orf01019	seec:CFSAN002050_22295	.	integrating conjugative element protein (A)	94.6	316	17	0	2	317	1	316	1.1e-162	578.2
orf01020	seec:CFSAN002050_22290	.	hypothetical protein (A)	93.2	500	32	2	1	499	1	499	8e-221	771.9
orf01021	pge:LG71_08290	.	hypothetical protein (A)	70	90	27	0	1	90	5	94	1.2e-29	134.4
orf01023	pge:LG71_08295	.	conjugal transfer protein (A)	96.4	112	4	0	1	112	25	136	1.5e-55	220.7
orf01024	ecly:LI62_20670	.	type VI secretion protein (A)	96.1	952	37	0	1	952	1	952	0	1819.3
orf01026	pge:LG71_08305	.	acetyltransferase (A)	95.1	82	4	0	1	82	44	125	1.3e-40	170.6
orf01027	pge:LG71_08315	.	hypothetical protein (A)	98.3	181	3	0	1	181	6	186	7.9e-102	375.2
orf01028	pao:Pat9b_4112	K07483	transposase IS3/IS911 family protein; K07483 transposase (A)	91.5	200	16	1	1	200	11	209	3.5e-103	379.8
orf01029	pao:Pat9b_4111	K07484	IS66 Orf2 family protein; K07484 transposase (A)	98.3	115	2	0	1	115	1	115	2.7e-63	246.5
orf01031	pao:Pat9b_4110	.	transposase IS66 (A)	91.5	200	17	0	1	200	1	200	6.7e-94	349
orf01032	serf:L085_13410	.	transposase IS66 (A)	92.1	304	24	0	1	304	220	523	1.6e-166	590.9
orf01034	sry:M621_13105	K03566	LysR family transcriptional regulator; K03566 LysR family transcriptional regulator, glycine cleavage system transcriptional activator (A)	66.7	234	78	0	1	234	60	293	5.5e-87	326.2
orf01037	ecly:LI62_20655	.	hypothetical protein (A)	93.9	132	8	0	1	132	1	132	4.4e-62	242.7
orf01038	ecly:LI62_20650	.	hypothetical protein (A)	97.3	329	9	0	2	330	1	329	1.4e-184	651
orf01039	ecly:LI62_20645	.	conjugal transfer protein (A)	92.2	487	38	0	1	487	5	491	2e-229	800.4
orf01041	ecly:LI62_20640	.	membrane protein (A)	92	112	9	0	1	112	1	112	9.3e-53	211.5
orf01042	ecly:LI62_20635	.	membrane protein (A)	93.9	506	31	0	1	506	1	506	1.3e-274	950.7
orf01046	pant:PSNIH1_p01575	.	integrase (A)	79	319	67	0	9	327	10	328	4.7e-145	519.6
orf01047	panp:PSNIH2_23205	.	integrase (A)	87.1	700	90	0	1	700	1	700	0	1270
orf01048	plf:PANA5342_3948	.	glyoxalase/bleomycin resistance protein/dioxygenase (A)	98.3	120	2	0	1	120	18	137	1.1e-67	261.2
orf01049	pva:Pvag_0971	K06199	crcb1; Protein crcB; K06199 CrcB protein (A)	100	124	0	0	1	124	1	124	7.6e-64	248.4
orf01050	plf:PANA5342_3946	K01834	gpmA3; 2,3-bisphosphoglycerate-dependent phosphoglycerate mutase (EC:5.4.2.1); K01834 2,3-bisphosphoglycerate-dependent phosphoglycerate mutase [EC:5.4.2.11] (A)	94	235	14	0	1	235	23	257	3.5e-126	456.4
orf01051	paj:PAJ_2526	K01689	enolase; K01689 enolase [EC:4.2.1.11] (A)	97.2	429	12	0	1	429	1	429	2.3e-240	836.6
orf01052	pva:Pvag_0974	K06149	uspa1; Universal stress protein A; K06149 universal stress protein A (A)	94.7	131	7	0	1	131	11	141	2.2e-61	240.4
orf01054	plf:PANA5342_3943	K15986	ppaC; manganese-dependent inorganic pyrophosphatase (EC:3.6.1.1); K15986 manganese-dependent inorganic pyrophosphatase [EC:3.6.1.1] (A)	95.7	302	13	0	1	302	1	302	4.7e-160	569.3
orf01056	paj:PAJ_0933	.	uracil-DNA glycosylase family protein hypothetical protein (A)	94	199	12	0	1	199	19	217	3.9e-102	376.3
orf01057	paq:PAGR_g3806	.	C4-dicarboxylate transporter/malic acid transport protein (A)	99.2	385	3	0	1	385	1	385	3.2e-217	759.6
orf01058	plf:PANA5342_3940	.	vegetative incompatibility protein HET-E-1 (A)	94.6	167	9	0	1	167	1	167	4.4e-82	310.5
orf01060	seec:CFSAN002050_22155	K03502	DNA polymerase V subunit UmuC (EC:2.7.7.7); K03502 DNA polymerase V (A)	95.2	336	16	0	1	336	4	339	4.1e-181	639.4
orf01061	ypz:YPZ3_0326	.	hypothetical protein (A)	59.5	163	66	0	1	163	21	183	2e-48	197.6
orf01062	seec:CFSAN002050_22145	.	hypothetical protein (A)	66.5	230	77	0	1	230	1	230	1.9e-92	344.4
orf01064	seec:CFSAN002050_22140	.	DNA-binding protein (A)	99	299	3	0	9	307	1	299	2.6e-161	573.5
orf01065	serf:L085_07665	.	hypothetical protein (A)	43.8	137	75	1	10	144	34	170	3.9e-26	123.6
orf01066	senj:CFSAN001992_22550	.	resolvase (A)	82.4	170	30	0	1	170	34	203	7.3e-73	278.9
orf01067	ajs:Ajs_2530	.	putative DNA methylase (A)	70.6	931	268	4	1	928	1	928	0	1309.7
orf01068	esc:Entcl_1083	.	DEAD-like helicase (A)	93.1	681	47	0	1	681	1	681	0	1261.1
orf01070	esc:Entcl_1082	.	hypothetical protein (A)	88	343	41	0	2	344	50	392	8e-172	608.6
orf01071	ecly:LI62_20480	.	hypothetical protein (A)	81.6	38	7	0	1	38	78	115	3.5e-11	72
orf01072	pge:LG71_08465	.	hypothetical protein (A)	76.9	121	28	0	1	121	1	121	6.3e-47	192.2
orf01073	pge:LG71_08470	.	hypothetical protein (A)	89	210	23	0	1	210	1	210	6.6e-108	395.6
orf01074	seec:CFSAN002050_21970	.	hypothetical protein (A)	93.6	328	21	0	1	328	1	328	5.1e-176	622.5
orf01075	pge:LG71_08490	.	hypothetical protein (A)	92.6	310	23	0	1	310	1	310	1.8e-170	604
orf01076	pge:LG71_08495	.	integrase (A)	96.5	227	8	0	1	227	1	227	4.7e-128	462.6
orf01078	ecly:LI62_20365	.	DNA helicase (A)	94.2	499	21	1	1	499	1	491	1.7e-271	940.3
orf01079	pge:LG71_08505	.	relaxase (A)	65	554	174	2	1	541	1	547	1.5e-196	691.4
orf01080	seec:CFSAN002050_21945	.	tyrosine recombinase XerD (A)	91.6	333	28	0	1	333	1	333	1e-179	634.8
orf01081	kva:Kvar_0683	K07150	protein of unknown function DUF554; K07150 uncharacterized protein (A)	100	237	0	0	1	237	1	237	5.1e-117	426
orf01082	kpk:A593_07095	K01581	ornithine decarboxylase; K01581 ornithine decarboxylase [EC:4.1.1.17] (A)	100	712	0	0	1	712	1	712	0	1459.9
orf01083	kpe:KPK_0713	K03289	nupG; nucleoside permease NupG; K03289 MFS transporter, NHS family, nucleoside permease (A)	100	417	0	0	1	417	1	417	2.9e-232	809.7
orf01084	kva:Kvar_0686	K08306	Lytic transglycosylase catalytic; K08306 membrane-bound lytic murein transglycosylase C (A)	100	361	0	0	1	361	1	361	1.2e-205	721.1
orf01086	eae:EAE_03200	.	oxidative damage protection protein (A)	100	91	0	0	1	91	1	91	3.6e-47	192.6
orf01087	kpk:A593_07075	K03575	adenine glycosylase; K03575 A/G-specific adenine glycosylase [EC:3.2.2.-] (A)	100	352	0	0	1	352	1	352	2.4e-211	740
orf01089	kpq:KPR0928_21730	K03439	trmB; tRNA (guanine-N7)-methyltransferase (EC:2.1.1.33); K03439 tRNA (guanine-N7-)-methyltransferase [EC:2.1.1.33] (A)	100	239	0	0	1	239	1	239	6.2e-139	498.8
orf01090	kvq:SP68_11045	K09923	hypothetical protein; K09923 uncharacterized protein (A)	100	108	0	0	1	108	1	108	9.3e-58	228
orf01091	kvq:SP68_11040	.	hypothetical protein (A)	100	239	0	0	1	239	1	239	2.9e-128	463.4
orf01093	kpk:A593_07055	K02495	coproporphyrinogen III oxidase; K02495 oxygen-independent coproporphyrinogen III oxidase [EC:1.3.99.22] (A)	99.2	378	3	0	1	378	1	378	5.8e-224	781.9
orf01094	kpe:KPK_0721	K02428	rdgB; non-canonical purine NTP pyrophosphatase RdgB; K02428 XTP/dITP diphosphohydrolase [EC:3.6.1.66] (A)	100	197	0	0	1	197	1	197	1.7e-105	387.5
orf01096	kpb:FH42_12920	K09131	hypothetical protein; K09131 uncharacterized protein (A)	100	96	0	0	1	96	1	96	1.6e-45	187.2
orf01098	kpe:KPK_0723	K02221	YGGT family protein; K02221 YggT family protein (A)	99.5	185	1	0	1	185	4	188	3.7e-91	339.7
orf01099	kvq:SP68_11015	K06997	hypothetical protein; K06997 PLP dependent protein (A)	99.5	203	1	0	1	203	31	233	6.3e-108	395.6
orf01100	kpe:KPK_0725	K02669	twitching motility family protein; K02669 twitching motility protein PilT (A)	100	326	0	0	1	326	1	326	4.8e-182	642.5
orf01101	kvq:SP68_11005	K04333	XRE family transcriptional regulator; K04333 LuxR family transcriptional regulator, csgAB operon transcriptional regulatory protein (A)	100	217	0	0	1	217	1	217	2.1e-117	427.2
orf01102	kva:Kvar_0699	K07447	Holliday junction resolvase YqgF; K07447 putative holliday junction resolvase [EC:3.1.-.-] (A)	100	139	0	0	1	139	1	139	1.2e-73	281.2
orf01103	kva:Kvar_0700	K07735	protein of unknown function DUF179; K07735 putative transcriptional regulator (A)	100	187	0	0	1	187	1	187	4.3e-103	379.4
orf01104	kvq:SP68_10990	K01920	glutathione synthetase (EC:6.3.2.3); K01920 glutathione synthase [EC:6.3.2.3] (A)	100	316	0	0	1	316	1	316	7.1e-183	645.2
orf01106	kvd:KR75_04450	K09761	16S rRNA methyltransferase; K09761 16S rRNA (uracil1498-N3)-methyltransferase [EC:2.1.1.193] (A)	100	243	0	0	1	243	1	243	8e-134	481.9
orf01107	kvd:KR75_04445	K01150	DNA-specific endonuclease I; K01150 deoxyribonuclease I [EC:3.1.21.1] (A)	100	235	0	0	1	235	1	235	1.5e-137	494.2
orf01108	kvd:KR75_04440	K02742	hypothetical protein; K02742 SprT protein (A)	100	166	0	0	1	166	1	166	3.6e-93	346.3
orf01110	kpk:A593_06990	K08137	D-galactose transporter GalP; K08137 MFS transporter, SP family, galactose:H+ symporter (A)	100	464	0	0	1	464	1	464	3.8e-257	892.5
orf01112	kpk:A593_06985	K00789	S-adenosylmethionine synthetase (EC:2.5.1.6); K00789 S-adenosylmethionine synthetase [EC:2.5.1.6] (A)	100	384	0	0	1	384	1	384	4.4e-211	739.2
orf01114	kpe:KPK_0735	.	conserved hypothetical protein (A)	98.2	56	1	0	1	56	1	56	6.3e-26	121.3
orf01115	kps:KPNJ2_00890	.	Hypothetical protein (A)	98.3	60	1	0	1	60	8	67	1.2e-27	127.1
orf01116	kvd:KR75_04420	K01585	arginine decarboxylase (EC:4.1.1.19); K01585 arginine decarboxylase [EC:4.1.1.19] (A)	99.8	632	1	0	1	632	1	632	0	1282.3
orf01117	kpv:KPNIH29_22360	K01480	agmatinase (EC:3.5.3.11); K01480 agmatinase [EC:3.5.3.11] (A)	100	306	0	0	1	306	1	306	1.5e-177	627.5
orf01118	kpk:A593_06965	.	membrane protein (A)	100	422	0	0	1	422	1	422	3.9e-245	852.4
orf01119	kvd:KR75_04405	K07387	metalloprotease; K07387 putative metalloprotease [EC:3.4.24.-] (A)	100	252	0	0	6	257	1	252	1.6e-132	477.6
orf01121	kvq:SP68_10940	K00615	transketolase (EC:2.2.1.1); K00615 transketolase [EC:2.2.1.1] (A)	100	663	0	0	1	663	1	663	0	1339.3
orf01122	kvd:KR75_04395	K03472	gapA; glyceraldehyde-3-phosphate dehydrogenase (EC:1.2.1.12); K03472 D-erythrose 4-phosphate dehydrogenase [EC:1.2.1.72] (A)	100	342	0	0	1	342	1	342	2.1e-196	690.3
orf01123	kva:Kvar_0713	K00927	Phosphoglycerate kinase (EC:2.7.2.3); K00927 phosphoglycerate kinase [EC:2.7.2.3] (A)	100	387	0	0	1	387	1	387	1.8e-212	743.8
orf01125	kva:Kvar_0714	K01624	ketose-bisphosphate aldolase; K01624 fructose-bisphosphate aldolase, class II [EC:4.1.2.13] (A)	100	359	0	0	1	359	1	359	4.3e-208	729.2
orf01127	kva:Kvar_0715	K03442	MscS Mechanosensitive ion channel; K03442 small conductance mechanosensitive channel (A)	100	285	0	0	1	285	1	285	1.9e-134	484.2
orf01129	kvq:SP68_10915	K06895	arginine exporter protein; K06895 L-lysine exporter family protein LysE/ArgO (A)	100	211	0	0	1	211	1	211	2.7e-114	416.8
orf01130	kva:Kvar_0717	K09807	protein of unknown function DUF541; K09807 uncharacterized protein (A)	100	255	0	0	1	255	1	255	8.7e-123	445.3
orf01131	kvq:SP68_10905	K05596	chromosome replication initiation inhibitor protein; K05596 LysR family transcriptional regulator, chromosome initiation inhibitor (A)	100	297	0	0	1	297	1	297	5.1e-167	592.4
orf01132	kpe:KPK_0750	K01807	rpiA; ribose 5-phosphate isomerase A (EC:5.3.1.6); K01807 ribose 5-phosphate isomerase A [EC:5.3.1.6] (A)	100	219	0	0	1	219	1	219	1.2e-115	421.4
orf01134	kpe:KPK_0751	.	hypothetical protein (A)	100	43	0	0	1	43	1	43	1.1e-17	93.6
orf01135	kva:Kvar_0720	K00058	D-isomer specific 2-hydroxyacid dehydrogenase NAD-binding protein; K00058 D-3-phosphoglycerate dehydrogenase [EC:1.1.1.95] (A)	100	410	0	0	1	410	1	410	2.9e-229	799.7
orf01136	kvq:SP68_10890	K01934	5-formyltetrahydrofolate cyclo-ligase; K01934 5-formyltetrahydrofolate cyclo-ligase [EC:6.3.3.2] (A)	99	198	2	0	1	198	1	198	2.9e-110	403.3
orf01137	kvq:SP68_10885	K09888	Z-ring-associated protein; K09888 cell division protein ZapA (A)	98	51	1	0	1	51	59	109	1.5e-18	96.7
orf01138	kpe:KPK_0755	K09895	YecA family protein; K09895 uncharacterized protein (A)	98.8	161	2	0	1	161	32	192	2.2e-87	327
orf01139	kvd:KR75_04335	K01262	proline aminopeptidase P II; K01262 Xaa-Pro aminopeptidase [EC:3.4.11.9] (A)	100	438	0	0	1	438	1	438	2.8e-254	882.9
orf01141	kpk:A593_06885	K03185	2-octaprenyl-6-methoxyphenyl hydroxylase; K03185 2-octaprenyl-6-methoxyphenol hydroxylase [EC:1.14.13.-] (A)	99.7	392	1	0	1	392	1	392	9.3e-225	784.6
orf01143	kva:Kvar_0726	K18800	Ubiquinone biosynthesis hydroxylase, UbiH/UbiF/VisC/COQ6 family; K18800 2-octaprenylphenol hydroxylase [EC:1.14.13.-] (A)	100	400	0	0	1	400	1	400	1.2e-230	804.3
orf01144	kvq:SP68_10860	K00605	gcvT; glycine cleavage system protein T (EC:2.1.2.10); K00605 aminomethyltransferase [EC:2.1.2.10] (A)	100	347	0	0	1	347	18	364	4.1e-200	702.6
orf01145	kpne:KU54_004400	K02437	glycine cleavage system protein H; K02437 glycine cleavage system H protein (A)	100	129	0	0	1	129	1	129	4.2e-65	252.7
orf01148	kpe:KPK_0761	K00281	gcvP; glycine dehydrogenase (decarboxylating) (EC:1.4.4.2); K00281 glycine dehydrogenase [EC:1.4.4.2] (A)	100	957	0	0	1	957	1	957	0	1914.8
orf01150	kvq:SP68_10845	.	NAD(P)-binding oxidoreductase (A)	100	247	0	0	1	247	1	247	3.8e-131	473
orf01151	kvq:SP68_10840	.	alkyl hydroperoxide reductase (A)	98.8	167	2	0	1	167	1	167	6.4e-90	335.5
orf01152	kvq:SP68_10835	.	DSBA oxidoreductase (A)	99	203	2	0	1	203	1	203	2.8e-108	396.7
orf01153	kvq:SP68_10830	K08344	protein-disulfide reductase; K08344 suppressor for copper-sensitivity B (A)	99.1	669	6	0	1	669	1	669	0	1306.6
orf01154	kvq:SP68_10825	.	copper resistance protein (A)	100	119	0	0	1	119	1	119	5.1e-57	225.7
orf01155	kpe:KPK_0767	.	hypothetical protein (A)	100	38	0	0	1	38	1	38	3.2e-13	78.6
orf01157	kpe:KPK_0768	K01223	bglA; 6-phospho-beta-glucosidase BglA (EC:3.2.1.86); K01223 6-phospho-beta-glucosidase [EC:3.2.1.86] (A)	99.6	474	2	0	1	474	4	477	6.7e-294	1014.6
orf01158	kvq:SP68_10815	.	transcriptional regulator (A)	100	242	0	0	1	242	1	242	7.5e-132	475.3
orf01160	kvd:KR75_04265	K09900	hypothetical protein; K09900 uncharacterized protein (A)	100	103	0	0	1	103	1	103	4.7e-51	205.7
orf01161	eae:EAE_02840	K11068	hemolysin; K11068 hemolysin III (A)	100	219	0	0	1	219	1	219	5.7e-115	419.1
orf01162	kvd:KR75_04255	K06980	ygfZ; global regulator; K06980 tRNA-modifying protein YgfZ (A)	99.7	327	1	0	1	327	1	327	1.1e-183	647.9
orf01163	kpc:KPNIH10_21880	K09159	hypothetical protein; K09159 antitoxin CptB (A)	100	88	0	0	1	88	1	88	1.1e-45	187.6
orf01164	kvq:SP68_10790	K19168	membrane protein; K19168 toxin CptA (A)	100	136	0	0	1	136	1	136	6.8e-74	282
orf01165	kpk:A593_06795	K03840	flavodoxin FldB; K03840 flavodoxin II (A)	100	173	0	0	1	173	1	173	4.1e-100	369.4
orf01166	kpe:KPK_0776	K04763	xerD; tyrosine recombinase XerD; K04763 integrase/recombinase XerD (A)	100	298	0	0	1	298	1	298	4.8e-165	585.9
orf01168	kpe:KPK_0777	K03981	dsbC; thiol:disulfide interchange protein DsbC; K03981 thiol:disulfide interchange protein DsbC [EC:5.3.4.1] (A)	99.2	237	2	0	1	237	1	237	2.4e-130	470.3
orf01169	kpe:KPK_0778	K07462	recJ; single-stranded-DNA-specific exonuclease RecJ (EC:3.1.-.-); K07462 single-stranded-DNA-specific exonuclease [EC:3.1.-.-] (A)	99.8	577	1	0	1	577	1	577	0	1156.4
orf01171	kpk:A593_06775	K02836	peptide chain release factor 2; K02836 peptide chain release factor 2 (A)	99.7	299	1	0	1	299	27	325	1.1e-164	584.7
orf01173	kva:Kvar_0747	K04567	lysyl-tRNA synthetase; K04567 lysyl-tRNA synthetase, class II [EC:6.1.1.6] (A)	100	505	0	0	1	505	1	505	7.4e-291	1004.6
orf01176	kpk:A593_06765	K01823	isopentenyl-diphosphate delta-isomerase; K01823 isopentenyl-diphosphate delta-isomerase [EC:5.3.3.2] (A)	100	184	0	0	1	184	1	184	1.6e-105	387.5
orf01177	kva:Kvar_0749	K12943	Peptidase M23; K12943 lipoprotein YgeR (A)	96.6	237	8	0	1	237	1	237	2.6e-121	440.3
orf01179	kpk:A593_06750	K08169	transporter; K08169 MFS transporter, DHA2 family, multidrug resistance protein (A)	99.6	462	2	0	1	462	1	462	2.6e-250	869.8
orf01180	kpe:KPK_0790	.	transcriptional regulator, LysR family (A)	100	309	0	0	1	309	1	309	1.4e-170	604.4
orf01181	kpk:A593_06740	K01607	4-carboxymuconolactone decarboxylase; K01607 4-carboxymuconolactone decarboxylase [EC:4.1.1.44] (A)	100	267	0	0	1	267	1	267	4.7e-143	512.7
orf01182	kpe:KPK_0792	.	oxidoreductase, aldo/keto reductase family (A)	100	339	0	0	1	339	1	339	1.1e-192	677.9
orf01183	kvd:KR75_04175	.	NAD(P)H dehydrogenase (A)	97.3	187	5	0	1	187	1	187	5.3e-101	372.5
orf01184	kpc:KPNIH10_21800	.	superoxide dismutase (A)	100	102	0	0	1	102	1	102	3.1e-55	219.5
orf01185	kvd:KR75_04165	.	LysR family transcriptional regulator (A)	100	299	0	0	1	299	1	299	9.4e-169	598.2
orf01186	kpe:KPK_0796	.	hypothetical protein (A)	100	91	0	0	1	91	1	91	2.6e-13	80.1
orf01187	kpk:A593_06710	K09702	hypothetical protein; K09702 uncharacterized protein (A)	100	190	0	0	1	190	1	190	1.1e-114	417.9
orf01188	kvd:KR75_04150	.	hypothetical protein (A)	98.9	92	1	0	1	92	6	97	1.1e-43	181
orf01189	kva:Kvar_0760	K03892	transcriptional regulator, ArsR family; K03892 ArsR family transcriptional regulator (A)	100	109	0	0	1	109	1	109	1.5e-55	220.7
orf01191	kpk:A593_06695	K03893	arsenical pump membrane protein; K03893 arsenical pump membrane protein (A)	99.8	429	1	0	1	429	2	430	7e-234	815.1
orf01192	kvq:SP68_10680	K00537	arsenate reductase; K00537 arsenate reductase [EC:1.20.4.1] (A)	100	140	0	0	1	140	1	140	1.6e-73	280.8
orf01194	kpe:KPK_0802	K03305	amino acid/peptide transporter; K03305 proton-dependent oligopeptide transporter, POT family (A)	100	517	0	0	1	517	1	517	8.4e-290	1001.1
orf01196	kpk:A593_06680	.	hypothetical protein (A)	98.4	63	1	0	1	63	37	99	2e-28	129.8
orf01198	kpk:A593_06675	K15550	transporter; K15550 outer membrane protein, multidrug efflux system (A)	100	482	0	0	1	482	1	482	9e-262	907.9
orf01200	kvd:KR75_04115	K15547	multidrug transporter; K15547 multidrug resistance protein MdtO (A)	99.5	645	3	0	1	645	1	645	0	1216.8
orf01201	kvq:SP68_10655	K15549	multidrug resistance protein MdtN; K15549 membrane fusion protein, multidrug efflux system (A)	100	341	0	0	1	341	1	341	5.5e-181	639
orf01202	kva:Kvar_0768	.	conserved hypothetical protein (A)	100	90	0	0	1	90	1	90	8.3e-44	181.4
orf01203	kvd:KR75_04100	.	hypothetical protein (A)	98.6	71	1	0	1	71	6	76	1.7e-36	156.8
orf01204	kvd:KR75_04095	K06975	hypothetical protein; K06975 uncharacterized protein (A)	100	90	0	0	1	90	1	90	2e-45	186.8
orf01206	kva:Kvar_0771	.	diguanylate phosphodiesterase (A)	100	470	0	0	1	470	1	470	8.5e-265	917.9
orf01207	kva:Kvar_0772	K07350	FimH mannose-binding domain protein; K07350 minor fimbrial subunit (A)	100	302	0	0	1	302	1	302	2.6e-166	590.1
orf01208	kpm:KPHS_43600	K07349	fimbrial morphology protein; K07349 minor fimbrial subunit (A)	99.4	161	1	0	1	161	1	161	1.3e-79	301.2
orf01209	kpe:KPK_0813	K07348	fimF; fimbrial protein FimF; K07348 minor fimbrial subunit (A)	99.4	175	1	0	2	176	1	175	7.4e-89	332
orf01211	kvq:SP68_10615	K07347	fimbrial protein; K07347 outer membrane usher protein (A)	99.9	871	1	0	1	871	1	871	0	1761.1
orf01213	kpe:KPK_0815	K07346	fimC; chaperone protein FimC; K07346 fimbrial chaperone protein (A)	100	234	0	0	1	234	1	234	9.1e-127	458.4
orf01214	kpk:A593_06615	K07351	fimbrial protein; K07351 fimbrial protein (A)	100	178	0	0	1	178	1	178	4.7e-99	365.9
orf01215	kpe:KPK_0817	K07345	fimA; type-1 fimbrial protein; K07345 major type 1 subunit fimbrin (pilin) (A)	100	182	0	0	1	182	1	182	1.1e-87	328.2
orf01217	kvd:KR75_04050	K07358	tyrosine recombinase; K07358 type 1 fimbriae regulatory protein FimE (A)	100	202	0	0	1	202	1	202	2.9e-113	413.3
orf01218	kpa:KPNJ1_00949	.	hypothetical protein (A)	74.3	35	9	0	43	77	2	36	2.6e-06	56.6
orf01219	kpe:KPK_0820	K07357	fimB; type 1 fimbriae regulatory protein FimB; K07357 type 1 fimbriae regulatory protein FimB (A)	100	209	0	0	1	209	1	209	3.7e-119	433
orf01220	kpe:KPK_0821	.	hypothetical protein (A)	100	50	0	0	1	50	1	50	1.5e-18	96.7
orf01221	kpe:KPK_0822	.	hypothetical protein (A)	100	42	0	0	1	42	1	42	4.5e-16	88.2
orf01222	kpe:KPK_0823	.	conserved hypothetical protein (A)	100	28	0	0	1	28	1	28	4.3e-07	59.3
orf01224	kvd:KR75_04025	.	fimbrial protein (A)	100	180	0	0	1	180	1	180	5.6e-92	342.4
orf01226	kpe:KPK_0825	.	gram-negative pilus assembly chaperone (A)	99.6	227	1	0	1	227	1	227	1.3e-122	444.5
orf01227	kva:Kvar_0784	K07347	fimbrial biogenesis outer membrane usher protein; K07347 outer membrane usher protein (A)	99.8	826	2	0	1	826	1	826	0	1641.7
orf01228	kvq:SP68_10555	.	hypothetical protein (A)	99.7	329	1	0	1	329	1	329	2.7e-193	679.9
orf01229	kva:Kvar_0786	.	high-affinity nickel-transporter (A)	99.7	319	1	0	1	319	1	319	2e-177	627.1
orf01230	kvq:SP68_10545	.	MarR family transcriptional regulator (A)	100	168	0	0	1	168	1	168	8.4e-90	335.1
orf01231	kpe:KPK_0830	K15269	putative membrane protein; K15269 probable blue pigment (indigoidine) exporter (A)	100	298	0	0	1	298	1	298	3.7e-157	559.7
orf01233	kpj:N559_0955	.	hypothetical protein (A)	100	69	0	0	1	69	1	69	2.9e-28	129.4
orf01234	kpk:A593_06540	K07345	ferrous iron transporter B; K07345 major type 1 subunit fimbrin (pilin) (A)	100	202	0	0	1	202	1	202	6.5e-105	385.6
orf01236	kpe:KPK_0833	.	gram-negative pili assembly chaperone (A)	99.6	241	1	0	1	241	1	241	2e-129	467.2
orf01239	kvd:KR75_03975	K07347	fimbrial protein; K07347 outer membrane usher protein (A)	100	828	0	0	1	828	1	828	0	1682.2
orf01240	kpe:KPK_0835	.	fimbrial protein (A)	99.7	331	1	0	1	331	1	331	1.4e-181	641
orf01242	kpe:KPK_0836	.	fimbrial protein (A)	100	211	0	0	1	211	1	211	3.6e-122	443
orf01243	kvd:KR75_03960	.	diguanylate phosphodiesterase (A)	100	238	0	0	1	238	1	238	3.4e-137	493
orf01244	kvq:SP68_10500	.	LuxR family transcriptional regulator (A)	99.5	190	1	0	1	190	5	194	1.5e-98	364.4
orf01245	kpk:A593_06505	.	pilus assembly protein PilZ (A)	100	234	0	0	1	234	1	234	8.8e-130	468.4
orf01246	kpe:KPK_0840	.	oxidoreductase, aldo/keto reductase family (A)	100	292	0	0	1	292	1	292	2e-163	580.5
orf01247	kva:Kvar_0799	.	serine transporter family protein (A)	100	409	0	0	1	409	1	409	2.2e-221	773.5
orf01248	kpe:KPK_0842	.	putative membrane protein (A)	100	153	0	0	1	153	1	153	2.3e-78	297
orf01250	kvq:SP68_10475	.	LysR family transcriptional regulator (A)	100	289	0	0	1	289	1	289	2.2e-162	577
orf01251	kpk:A593_06480	K00626	acetyl-CoA acetyltransferase (EC:2.3.1.9); K00626 acetyl-CoA C-acetyltransferase [EC:2.3.1.9] (A)	99.7	388	1	0	1	388	5	392	3e-215	753.1
orf01254	kvq:SP68_10465	.	porin (A)	100	231	0	0	1	231	1	231	1.7e-133	480.7
orf01255	kvq:SP68_10460	K01730	oligogalacturonate lyase; K01730 oligogalacturonide lyase [EC:4.2.2.6] (A)	100	391	0	0	1	391	1	391	1.5e-243	847
orf01256	kva:Kvar_0805	K00065	2-deoxy-D-gluconate 3-dehydrogenase; K00065 2-deoxy-D-gluconate 3-dehydrogenase [EC:1.1.1.125] (A)	100	253	0	0	1	253	1	253	5e-139	499.2
orf01257	kpe:KPK_0850	K02100	araE; arabinose-proton symporter; K02100 MFS transporter, SP family, arabinose:H+ symporter (A)	100	473	0	0	1	473	1	473	6.3e-260	901.7
orf01259	kpe:KPK_0849	.	sugar binding transcriptional regulator, LacI family (A)	100	331	0	0	1	331	1	331	7e-189	665.2
orf01260	kvd:KR75_03895	K02532	galactoside permease; K02532 MFS transporter, OHS family, lactose permease (A)	100	413	0	0	1	413	1	413	6.6e-229	798.5
orf01262	kva:Kvar_0809	K01193	sucrose-6-phosphate hydrolase; K01193 beta-fructofuranosidase [EC:3.2.1.26] (A)	99.6	478	2	0	3	480	1	478	1.8e-299	1033.1
orf01264	kvd:KR75_03885	.	porin (A)	100	447	0	0	1	447	1	447	9.2e-253	877.9
orf01266	kpk:A593_06435	K10192	sugar ABC transporter substrate-binding protein; K10192 oligogalacturonide transport system substrate-binding protein (A)	100	428	0	0	1	428	1	428	1.8e-253	880.2
orf01268	kvd:KR75_03875	K10195	sugar ABC transporter ATP-binding protein; K10195 oligogalacturonide transport system ATP-binding protein (A)	100	375	0	0	1	375	1	375	2.9e-215	753.1
orf01270	kvq:SP68_10415	K10194	sugar ABC transporter permease; K10194 oligogalacturonide transport system permease protein (A)	100	300	0	0	1	300	1	300	1e-167	594.7
orf01271	kpk:A593_06420	K10193	sugar ABC transporter permease; K10193 oligogalacturonide transport system permease protein (A)	99.7	296	1	0	1	296	1	296	5e-162	575.9
orf01273	kpk:A593_06410	.	cupin (A)	100	108	0	0	1	108	1	108	1.4e-58	230.7
orf01275	kpk:A593_06405	.	racemase (A)	100	237	0	0	1	237	1	237	6.8e-130	468.8
orf01276	kvd:KR75_03850	.	transcriptional regulator (A)	100	308	0	0	1	308	1	308	4.8e-168	595.9
orf01277	kva:Kvar_0818	K01586	diaminopimelate decarboxylase; K01586 diaminopimelate decarboxylase [EC:4.1.1.20] (A)	100	420	0	0	1	420	1	420	1.9e-244	850.1
orf01278	kpk:A593_06390	.	LacI family transcriptional regulator (A)	100	336	0	0	1	336	1	336	8.3e-190	668.3
orf01279	kvd:KR75_03835	K02761	PTS lactose transporter subunit IIC; K02761 PTS system, cellobiose-specific IIC component (A)	100	445	0	0	1	445	1	445	5e-243	845.5
orf01281	kpe:KPK_0865	K05350	glycosyl hydrolase, family 1; K05350 beta-glucosidase [EC:3.2.1.21] (A)	99.6	475	2	0	1	475	1	475	2.5e-296	1022.7
orf01282	kpe:KPK_0866	K13637	transcriptional regulator, GntR family; K13637 GntR family transcriptional regulator, uxuAB operon transcriptional repressor (A)	100	257	0	0	1	257	1	257	2.9e-142	510
orf01283	kvd:KR75_03820	.	GNAT family acetyltransferase (A)	99.4	159	1	0	1	159	1	159	1.8e-89	334
orf01284	kva:Kvar_0824	K02529	transcriptional regulator, LacI family; K02529 LacI family transcriptional regulator (A)	99.7	338	1	0	1	338	1	338	7.1e-189	665.2
orf01285	kpk:A593_06355	K05939	acyl-ACP synthetase; K05939 acyl-[acyl-carrier-protein]-phospholipid O-acyltransferase / long-chain-fatty-acid--[acyl-carrier-protein] ligase [EC:2.3.1.40 6.2.1.20] (A)	99.7	717	2	0	1	717	3	719	0	1417.9
orf01286	kva:Kvar_0826	K08227	major facilitator superfamily MFS_1; K08227 MFS transporter, LPLT family, lysophospholipid transporter (A)	99.7	397	1	0	1	397	1	397	6.6e-202	708.8
orf01288	kpe:KPK_0871	.	tas; NADP(H)-dependent aldo-keto reductase Tas (A)	100	346	0	0	1	346	1	346	8e-196	688.3
orf01290	kpe:KPK_0872	.	putative lipoprotein (A)	100	72	0	0	1	72	1	72	2e-32	143.3
orf01291	kvq:SP68_10330	.	membrane protein (A)	100	237	0	0	1	237	1	237	6.9e-122	442.2
orf01293	kpk:A593_06330	K03573	DNA mismatch repair protein; K03573 DNA mismatch repair protein MutH (A)	100	231	0	0	1	231	1	231	4.3e-129	466.1
orf01295	kpe:KPK_0875	.	hypothetical protein (A)	100	47	0	0	1	47	1	47	9.4e-23	110.5
orf01297	kvd:KR75_03775	K08311	RNA pyrophosphohydrolase (EC:3.6.1.-); K08311 putative (di)nucleoside polyphosphate hydrolase [EC:3.6.1.-] (A)	100	176	0	0	1	176	1	176	2.2e-101	373.6
orf01299	kpe:KPK_0877	K08484	ptsP; phosphoenolpyruvate-protein phosphotransferase (EC:2.7.3.9); K08484 phosphotransferase system, enzyme I, PtsP [EC:2.7.3.9] (A)	100	748	0	0	1	748	1	748	0	1394
orf01301	kpy:KPNIH31_20895	K13292	diacylglyceryl transferase; K13292 phosphatidylglycerol:prolipoprotein diacylglycerol transferase [EC:2.-.-.-] (A)	100	291	0	0	1	291	1	291	5.2e-172	609
orf01303	kvd:KR75_03760	K00560	thymidylate synthase; K00560 thymidylate synthase [EC:2.1.1.45] (A)	100	264	0	0	1	264	1	264	1.2e-159	567.8
orf01305	kvq:SP68_10300	K02679	hypothetical protein; K02679 prepilin peptidase dependent protein A (A)	99.5	183	1	0	1	183	1	183	5.2e-85	319.3
orf01306	kpk:A593_06300	K02680	hypothetical protein; K02680 prepilin peptidase dependent protein B (A)	100	185	0	0	1	185	1	185	4.9e-99	365.9
orf01307	kva:Kvar_0837	.	Protein of unknown function DUF2509 (A)	99.3	135	1	0	1	135	1	135	1.2e-67	261.2
orf01308	kpe:KPK_0883	K02681	ppdC; prepilin peptidase dependent protein C; K02681 prepilin peptidase dependent protein C (A)	100	107	0	0	9	115	1	107	2.8e-52	209.9
orf01309	kva:Kvar_0839	K03583	exodeoxyribonuclease V, gamma subunit (EC:3.1.11.5); K03583 exodeoxyribonuclease V gamma subunit [EC:3.1.11.5] (A)	100	1125	0	0	1	1125	1	1125	0	2280
orf01311	kpe:KPK_0885	K01407	ptrA; protease III (EC:3.4.24.55); K01407 protease III [EC:3.4.24.55] (A)	99.8	950	2	0	1	950	1	950	0	1880.5
orf01315	kpe:KPK_0886	K03582	recB; exodeoxyribonuclease V, beta subunit (EC:3.1.11.5); K03582 exodeoxyribonuclease V beta subunit [EC:3.1.11.5] (A)	99.8	1166	2	0	1	1166	13	1178	0	2312.7
orf01316	kva:Kvar_0842	K03581	exodeoxyribonuclease V, alpha subunit (EC:3.1.11.5); K03581 exodeoxyribonuclease V alpha subunit [EC:3.1.11.5] (A)	100	614	0	0	1	614	1	614	0	1186
orf01318	kva:Kvar_0843	.	conserved hypothetical protein (A)	42.4	99	55	1	1	97	8	106	7.9e-08	62
orf01320	kpk:A593_06265	.	hypothetical protein (A)	98	99	2	0	1	99	1	99	2.7e-46	189.9
orf01321	kps:KPNJ2_01049	K14682	Amino-acid acetyltransferase (EC:2.3.1.1); K14682 amino-acid N-acetyltransferase [EC:2.3.1.1] (A)	100	443	0	0	1	443	1	443	2.5e-250	869.8
orf01323	kva:Kvar_0845	K01448	N-acetylmuramoyl-L-alanine amidase (EC:3.5.1.28); K01448 N-acetylmuramoyl-L-alanine amidase [EC:3.5.1.28] (A)	100	417	0	0	1	417	1	417	2.1e-230	803.5
orf01325	kvd:KR75_03700	K04720	threonine-phosphate decarboxylase (EC:4.1.1.81); K04720 threonine-phosphate decarboxylase [EC:4.1.1.81] (A)	99.2	358	3	0	1	358	1	358	5.2e-206	722.2
orf01326	kpe:KPK_0892	K16651	pduX; propanediol utilization protein PduX; K16651 L-threonine kinase [EC:2.7.1.177] (A)	99	288	3	0	1	288	13	300	6.3e-162	575.5
orf01328	kpk:A593_06240	K19697	acetate kinase (EC:2.7.2.1); K19697 propionate kinase [EC:2.7.2.15] (A)	100	404	0	0	1	404	1	404	2.1e-227	793.5
orf01329	kpe:KPK_0894	K04029	pduV; propanediol utilization protein PduV; K04029 ethanolamine utilization protein EutP (A)	100	146	0	0	1	146	1	146	2.2e-78	297
orf01330	kpi:D364_16345	K04031	propanediol utilization protein PduU; K04031 ethanolamine utilization protein EutS (A)	100	116	0	0	1	116	1	116	2.9e-57	226.5
orf01331	kpk:A593_06225	.	propanediol utilization protein (A)	100	184	0	0	1	184	1	184	5.5e-95	352.4
orf01332	kpk:A593_06220	.	NADH dehydrogenase (A)	100	450	0	0	1	450	1	450	1.9e-253	880.2
orf01333	kpk:A593_06215	K13921	propanediol utilization protein; K13921 1-propanol dehydrogenase (A)	99.7	370	1	0	1	370	1	370	9.1e-206	721.5
orf01335	kpe:KPK_0899	K13922	pduP; propanediol utilization protein PduP; K13922 propionaldehyde dehydrogenase [EC:1.2.1.87] (A)	99.8	461	1	0	1	461	1	461	5.6e-253	878.6
orf01336	kvd:KR75_03655	.	ATP:cob(I)alamin adenosyltransferase (A)	99.7	338	1	0	1	338	1	338	9.9e-183	644.8
orf01337	kva:Kvar_0856	.	Ethanolamine utilization protein EutN/carboxysome structural protein Ccml (A)	100	91	0	0	1	91	1	91	4.2e-43	179.1
orf01339	kvq:SP68_10190	.	propanediol utilization protein (A)	99.4	163	1	0	1	163	1	163	1.3e-79	301.2
orf01340	kvq:SP68_10185	K13923	propanediol utilization protein; K13923 phosphate propanoyltransferase [EC:2.3.1.222] (A)	100	210	0	0	1	210	1	210	1.7e-111	407.5
orf01341	kvq:SP68_10180	.	microcompartment protein (A)	100	155	0	0	1	155	1	155	5.2e-78	295.8
orf01343	kva:Kvar_0860	.	microcompartments protein (A)	100	91	0	0	1	91	1	91	1.6e-39	167.2
orf01344	kvq:SP68_10170	.	propanediol dehydratase (A)	100	116	0	0	1	116	1	116	1.9e-61	240.4
orf01345	kvq:SP68_10165	.	glycerol dehydratase (A)	99.8	610	1	0	1	610	1	610	0	1145.2
orf01346	kpe:KPK_0908	K13920	pduE; propanediol utilization dehydratase, small subunit; K13920 propanediol dehydratase small subunit [EC:4.2.1.28] (A)	98.9	174	2	0	1	174	1	174	6.6e-90	335.5
orf01348	kpe:KPK_0909	K13919	pduD; propanediol utilization dehydratase, medium subunit; K13919 propanediol dehydratase medium subunit [EC:4.2.1.28] (A)	100	226	0	0	1	226	1	226	5.7e-118	429.1
orf01349	kpp:A79E_0904	K01699	Propanediol dehydratase large subunit; K01699 propanediol dehydratase large subunit [EC:4.2.1.28] (A)	99.8	541	1	0	1	541	14	554	7.0e-311	1071.2
orf01351	kvq:SP68_10145	.	propanediol utilization protein (A)	100	270	0	0	1	270	1	270	6.1e-143	512.3
orf01353	kpc:KPNIH10_21255	.	carboxysome structural protein EutM (A)	100	94	0	0	1	94	1	94	6.2e-42	175.3
orf01354	kpe:KPK_0913	.	hypothetical protein (A)	78.4	37	8	0	5	41	1	37	0.0001	50.4
orf01355	kva:Kvar_0868	.	MIP family channel protein (A)	100	269	0	0	1	269	1	269	3.6e-151	539.7
orf01357	kpk:A593_06135	.	hypothetical protein (A)	100	303	0	0	1	303	1	303	9.9e-174	614.8
orf01358	kpe:KPK_0916	K02224	cobB; cobyrinic acid a,c-diamide synthase (EC:6.3.1.-); K02224 cobyrinic acid a,c-diamide synthase [EC:6.3.5.9 6.3.5.11] (A)	99.3	458	3	0	1	458	1	458	3.6e-268	929.1
orf01359	kvd:KR75_03575	K02227	cobalamin biosynthesis protein; K02227 adenosylcobinamide-phosphate synthase [EC:6.3.1.10] (A)	99.4	319	2	0	1	319	1	319	7.7e-185	651.7
orf01360	kpnu:LI86_05145	K06042	cbiC; precorrin-8X methylmutase (EC:5.4.1.-); K06042 precorrin-8X/cobalt-precorrin-8 methylmutase [EC:5.4.99.61 5.4.99.60] (A)	99.5	211	1	0	1	211	1	211	9.8e-112	408.3
orf01361	kvq:SP68_10110	K02188	cbiD; cobalt-precorrin-6A synthase; K02188 cobalt-precorrin-5B (C1)-methyltransferase [EC:2.1.1.195] (A)	99.5	379	2	0	1	379	1	379	5e-215	752.3
orf01363	kva:Kvar_0874	K03399	precorrin-6y C5,15-methyltransferase (decarboxylating), CbiE subunit; K03399 cobalt-precorrin-7 (C5)-methyltransferase [EC:2.1.1.289] (A)	98	200	4	0	1	200	2	201	8.1e-108	395.2
orf01365	kvq:SP68_10100	K02191	cobalt-precorrin-6Y C(15)-methyltransferase; K02191 cobalt-precorrin-6B (C15)-methyltransferase [EC:2.1.1.196] (A)	98.4	189	3	0	1	189	1	189	3.1e-101	373.2
orf01367	kvq:SP68_10095	K05936	cbiF; cobalt-precorrin-4 C(11)-methyltransferase; K05936 precorrin-4/cobalt-precorrin-4 C11-methyltransferase [EC:2.1.1.133 2.1.1.271] (A)	99.6	257	1	0	1	257	1	257	2e-143	513.8
orf01368	kva:Kvar_0877	K02189	cobalamin (vitamin B12) biosynthesis CbiG protein; K02189 cobalt-precorrin 5A hydrolase [EC:3.7.1.12] (A)	99.7	351	1	0	1	351	1	351	4e-195	686
orf01369	kpe:KPK_0924	K05934	cobJ; precorrin-3B C17-methyltransferase (EC:2.1.1.131); K05934 precorrin-3B C17-methyltransferase [EC:2.1.1.131] (A)	100	241	0	0	1	241	1	241	4.8e-131	472.6
orf01370	kva:Kvar_0879	K05895	precorrin-6x reductase; K05895 precorrin-6A/cobalt-precorrin-6A reductase [EC:1.3.1.54 1.3.1.106] (A)	100	261	0	0	1	261	1	261	1.2e-148	531.2
orf01373	kvd:KR75_03530	K02190	sirohydrochlorin cobaltochelatase; K02190 sirohydrochlorin cobaltochelatase [EC:4.99.1.3] (A)	100	264	0	0	1	264	1	264	2.1e-148	530.4
orf01374	kvq:SP68_10070	K03394	cobalt-precorrin-2 C(20)-methyltransferase (EC:2.1.1.151); K03394 precorrin-2/cobalt-factor-2 C20-methyltransferase [EC:2.1.1.130 2.1.1.151] (A)	99.6	236	1	0	1	236	1	236	3.7e-128	463
orf01375	kvq:SP68_10065	K02007	cobalamin biosynthesis protein CbiM; K02007 cobalt/nickel transport system permease protein (A)	100	245	0	0	1	245	1	245	9.9e-132	474.9
orf01376	kva:Kvar_0883	K02009	cobalt transport protein; K02009 cobalt/nickel transport protein (A)	100	93	0	0	1	93	1	93	4.9e-23	112.5
orf01377	kpo:KPN2242_18880	K02008	cobalt transport protein CbiQ; K02008 cobalt/nickel transport system permease protein (A)	99.6	225	1	0	1	225	1	225	1.4e-119	434.5
orf01378	kpe:KPK_0931	K02006	cbiO; cobalt ABC transporter, ATP-binding protein; K02006 cobalt/nickel transport system ATP-binding protein (A)	100	274	0	0	1	274	1	274	1.1e-152	544.7
orf01379	kpe:KPK_0932	K02232	cobQ; cobyric acid synthase CobQ (EC:6.3.5.10); K02232 adenosylcobyric acid synthase [EC:6.3.5.10] (A)	99.6	507	2	0	1	507	1	507	4.3e-291	1005.4
orf01380	kvq:SP68_10040	K02231	cobU; adenosylcobinamide kinase (EC:2.7.1.156 2.7.7.62); K02231 adenosylcobinamide kinase / adenosylcobinamide-phosphate guanylyltransferase [EC:2.7.1.156 2.7.7.62] (A)	99.4	181	1	0	1	181	1	181	2.4e-98	363.6
orf01383	kvd:KR75_03490	K00768	cobT; nicotinate-nucleotide--dimethylbenzimidazole phosphoribosyltransferase (EC:2.4.2.21); K00768 nicotinate-nucleotide--dimethylbenzimidazole phosphoribosyltransferase [EC:2.4.2.21] (A)	99.4	351	2	0	1	351	1	351	2.7e-191	673.3
orf01384	kpe:KPK_0953	K08304	mltA; membrane-bound lytic murein transglycosylase A (EC:3.2.1.-); K08304 membrane-bound lytic murein transglycosylase A (A)	100	365	0	0	1	365	1	365	4e-214	749.2
orf01387	kva:Kvar_0890	.	UBA/THIF-type NAD/FAD binding protein (A)	99.6	269	1	0	1	269	1	269	9.8e-149	531.6
orf01388	kpe:KPK_0955	K02426	csdE; cysteine desulfuration protein CsdE; K02426 cysteine desulfuration protein SufE (A)	99.3	145	1	0	1	145	1	145	1.8e-72	277.3
orf01389	kva:Kvar_0892	K01766	aminotransferase class V; K01766 cysteine sulfinate desulfinase [EC:4.4.1.-] (A)	100	401	0	0	1	401	1	401	1.5e-225	787.3
orf01390	kpn:KPN_03160	.	ygdI; hypothetical protein (A)	100	76	0	0	1	76	1	76	4.5e-35	152.1
orf01391	kpm:KPHS_42400	K03566	DNA-binding transcriptional activator GcvA; K03566 LysR family transcriptional regulator, glycine cleavage system transcriptional activator (A)	100	274	0	0	1	274	1	274	2.1e-151	540.4
orf01393	kpo:KPN2242_18825	.	hypothetical protein (A)	100	131	0	0	1	131	1	131	1.9e-65	253.8
orf01394	kva:Kvar_0896	K06968	ribosomal RNA methyltransferase RrmJ/FtsJ; K06968 23S rRNA (cytidine2498-2'-O)-methyltransferase [EC:2.1.1.186] (A)	100	366	0	0	1	366	1	366	1.2e-218	764.2
orf01395	kvq:SP68_09975	K02430	transcriptional regulator; K02430 DeoR family transcriptional regulator, L-fucose operon activator (A)	100	236	0	0	1	236	1	236	2.8e-131	473.4
orf01397	kvq:SP68_09970	K02431	hypothetical protein; K02431 L-fucose mutarotase [EC:5.1.3.29] (A)	100	140	0	0	1	140	1	140	1e-72	278.1
orf01398	kpe:KPK_0965	.	hypothetical protein (A)	94.9	39	2	0	1	39	1	39	3.9e-14	81.6
orf01399	kpk:A593_05970	K00879	L-fuculose kinase; K00879 L-fuculokinase [EC:2.7.1.51] (A)	99.6	472	2	0	1	472	1	472	1.4e-275	953.7
orf01401	kpe:KPK_0964	K01818	fucI; L-fucose isomerase (EC:5.3.1.25); K01818 L-fucose isomerase [EC:5.3.1.25] (A)	99.7	591	2	0	1	591	1	591	0	1208
orf01403	kvq:SP68_09955	K02429	L-fucose transporter; K02429 MFS transporter, FHS family, L-fucose permease (A)	100	423	0	0	1	423	14	436	2.7e-238	829.7
orf01404	kpe:KPK_0967	.	hypothetical protein (A)	81.1	37	7	0	1	37	1	37	6.1e-09	64.3
orf01405	kvq:SP68_09950	K01628	fuculose phosphate aldolase (EC:4.1.2.17); K01628 L-fuculose-phosphate aldolase [EC:4.1.2.17] (A)	100	215	0	0	1	215	1	215	1.2e-117	427.9
orf01406	kvd:KR75_03400	K00048	1,2-propanediol oxidoreductase; K00048 lactaldehyde reductase [EC:1.1.1.77] (A)	99.2	382	3	0	1	382	1	382	1e-212	744.6
orf01407	kpu:KP1_4429	K01146	xni; exonuclease IX; K01146 protein Xni (A)	100	251	0	0	1	251	1	251	3.1e-141	506.5
orf01411	kva:Kvar_0905	.	sigma54 specific transcriptional regulator, Fis family (A)	99.8	647	1	0	1	647	1	647	0	1273.5
orf01412	kpa:KPNJ1_01085	.	hypothetical protein (A)	100	38	0	0	1	38	1	38	6.4e-14	80.9
orf01413	kpe:KPK_0973	K04091	monooxygenase, luciferase family; K04091 alkanesulfonate monooxygenase [EC:1.14.14.5] (A)	100	390	0	0	1	390	1	390	7.8e-224	781.6
orf01415	kva:Kvar_0907	.	FAD dependent oxidoreductase (A)	99.6	465	2	0	1	465	1	465	1.9e-264	916.8
orf01416	kva:Kvar_0908	.	conserved hypothetical protein (A)	99.6	468	2	0	1	468	1	468	3.6e-276	955.7
orf01418	kva:Kvar_0909	.	ABC transporter related protein (A)	100	340	0	0	1	340	1	340	1.7e-182	644
orf01419	kpk:A593_05915	.	ABC transporter permease (A)	100	232	0	0	1	232	1	232	1.8e-122	444.1
orf01420	kpm:KPHS_42210	.	putative ABC-type metal ion transport system periplasmic component (A)	100	292	0	0	1	292	1	292	1e-159	568.2
orf01422	kpj:N559_1087	.	general substrate transporter (A)	100	468	0	0	1	468	1	468	9.7e-253	877.9
orf01423	kvq:SP68_09895	.	monooxygenase (A)	100	407	0	0	1	407	1	407	6.7e-234	815.1
orf01425	kpw:KPNIH30_21200	K15553	ABC transporter; K15553 sulfonate transport system substrate-binding protein (A)	100	313	0	0	1	313	1	313	8.3e-176	621.7
orf01427	kpk:A593_05890	K01752	serine dehydratase; K01752 L-serine dehydratase [EC:4.3.1.17] (A)	100	455	0	0	1	455	1	455	1e-259	901
orf01428	kvd:KR75_03335	K03837	serine/threonine protein kinase; K03837 serine transporter (A)	100	429	0	0	1	429	1	429	8.1e-230	801.6
orf01431	kpe:KPK_0984	K06966	conserved hypothetical protein; K06966 uncharacterized protein (A)	100	455	0	0	1	455	1	455	7.7e-263	911.4
orf01432	kvd:KR75_03325	K06879	queF; 7-cyano-7-deazaguanine reductase; K06879 7-cyano-7-deazaguanine reductase [EC:1.7.1.13] (A)	100	281	0	0	1	281	1	281	2e-165	587
orf01434	kvq:SP68_09865	K15723	secretion protein; K15723 SecY interacting protein Syd (A)	100	181	0	0	1	181	1	181	9e-98	361.7
orf01435	kvq:SP68_09860	.	hypothetical protein (A)	99	103	1	0	1	103	7	109	5.5e-52	208.8
orf01437	kpk:A593_05855	K06175	tRNA pseudouridine synthase C; K06175 tRNA pseudouridine65 synthase [EC:5.4.99.26] (A)	100	264	0	0	1	264	1	264	5.2e-155	552.4
orf01439	kvq:SP68_09850	.	flavodoxin (A)	100	147	0	0	1	147	1	147	2.4e-80	303.5
orf01440	kpe:KPK_0990	K03535	putative glucarate transporter; K03535 MFS transporter, ACS family, glucarate transporter (A)	100	452	0	0	1	452	1	452	3.1e-256	889.4
orf01441	kva:Kvar_0924	K13918	Mandelate racemase/muconate lactonizing protein; K13918 glucarate dehydratase-related protein (A)	100	446	0	0	1	446	1	446	3.1e-269	932.6
orf01444	kvq:SP68_09835	K01706	gudD; glucarate dehydratase (EC:4.2.1.40); K01706 glucarate dehydratase [EC:4.2.1.40] (A)	100	446	0	0	1	446	1	446	4.7e-265	918.7
orf01446	kpe:KPK_0993	K00865	putative glycerate kinase; K00865 glycerate kinase [EC:2.7.1.31] (A)	100	379	0	0	1	379	1	379	6.9e-209	731.9
orf01447	kpk:A593_05825	K07678	histidine kinase (EC:2.7.13.3); K07678 two-component system, NarL family, sensor histidine kinase BarA [EC:2.7.13.3] (A)	100	916	0	0	1	916	1	916	0	1766.1
orf01449	kpk:A593_05820	K03215	rumA; 23S rRNA methyltransferase; K03215 23S rRNA (uracil1939-C5)-methyltransferase [EC:2.1.1.190] (A)	99.8	424	1	0	1	424	11	434	3.7e-243	845.9
orf01451	kvq:SP68_09815	K00951	relA; (p)ppGpp synthetase (EC:2.7.6.5); K00951 GTP pyrophosphokinase [EC:2.7.6.5] (A)	100	745	0	0	1	745	1	745	0	1484.2
orf01453	kvq:SP68_09810	K04765	mazG; nucleoside triphosphate hydrolase (EC:3.6.1.19); K04765 ATP diphosphatase [EC:3.6.1.8] (A)	99.6	263	1	0	18	280	1	263	1.1e-145	521.5
orf01455	kpk:A593_05805	K01937	pyrG; CTP synthetase (EC:6.3.4.2); K01937 CTP synthase [EC:6.3.4.2] (A)	99.6	538	2	0	1	538	8	545	0	1077.4
orf01456	kva:Kvar_0932	K01689	enolase (EC:4.2.1.11); K01689 enolase [EC:4.2.1.11] (A)	100	432	0	0	1	432	1	432	2.8e-238	829.7
orf01458	kvq:SP68_09795	.	thiamine biosynthesis protein ThiF (A)	100	369	0	0	1	369	1	369	8.5e-212	741.5
orf01459	kpe:KPK_1001	.	hypothetical protein (A)	100	37	0	0	1	37	1	37	5.3e-13	77.8
orf01460	kva:Kvar_0934	K10026	Radical SAM domain protein; K10026 7-carboxy-7-deazaguanine synthase [EC:4.3.99.3] (A)	100	223	0	0	1	223	1	223	1.3e-130	471.1
orf01461	kpe:KPK_1003	K01737	queD; queuosine biosynthesis protein QueD; K01737 6-pyruvoyltetrahydropterin/6-carboxytetrahydropterin synthase [EC:4.2.3.12 4.1.2.50] (A)	100	121	0	0	1	121	1	121	9.1e-70	268.1
orf01462	kpa:KPNJ1_01122	.	hypothetical protein (A)	84.2	57	9	0	1	57	1	57	1.3e-18	97.1
orf01464	kpe:KPK_1004	K00380	cysJ; sulfite reductase [NADPH] flavoprotein, alpha-component (EC:1.8.1.2); K00380 sulfite reductase (NADPH) flavoprotein alpha-component [EC:1.8.1.2] (A)	99.8	590	1	0	1	590	10	599	0	1160.2
orf01466	kva:Kvar_0937	K00381	sulfite reductase (NADPH) hemoprotein, beta-component (EC:1.8.1.2); K00381 sulfite reductase (NADPH) hemoprotein beta-component [EC:1.8.1.2] (A)	100	570	0	0	1	570	1	570	0	1171.8
orf01468	kpk:A593_05770	K00390	phosphoadenosine phosphosulfate reductase (EC:1.8.4.8); K00390 phosphoadenosine phosphosulfate reductase [EC:1.8.4.8] (A)	100	244	0	0	1	244	1	244	7e-138	495.4
orf01470	kpk:A593_05765	K09612	alkaline phosphatase; K09612 alkaline phosphatase isozyme conversion protein [EC:3.4.11.-] (A)	100	348	0	0	1	348	1	348	4.4e-194	682.6
orf01472	kvq:SP68_09760	K02302	sirohydrochlorin ferrochelatase; K02302 uroporphyrin-III C-methyltransferase / precorrin-2 dehydrogenase / sirohydrochlorin ferrochelatase [EC:2.1.1.107 1.3.1.76 4.99.1.4] (A)	99.8	468	1	0	1	468	4	471	2.6e-258	896.3
orf01473	kpz:KPNIH27_20235	K00957	sulfate adenylyltransferase subunit 2 (EC:2.7.7.4); K00957 sulfate adenylyltransferase subunit 2 [EC:2.7.7.4] (A)	100	302	0	0	1	302	1	302	2.3e-175	620.2
orf01475	kvq:SP68_09750	K00956	cysN; sulfate adenylyltransferase subunit 1 (EC:2.7.7.4); K00956 sulfate adenylyltransferase subunit 1 [EC:2.7.7.4] (A)	100	475	0	0	1	475	1	475	5.2e-270	935.3
orf01476	kpp:A79E_0986	K00860	Adenylylsulfate kinase; K00860 adenylylsulfate kinase [EC:2.7.1.25] (A)	100	201	0	0	1	201	1	201	2.1e-111	407.1
orf01477	kva:Kvar_0954	.	conserved hypothetical protein (A)	100	108	0	0	1	108	1	108	6.4e-51	205.3
orf01478	kpm:KPHS_41850	K05589	cell division protein FtsB; K05589 cell division protein FtsB (A)	98.9	95	1	0	1	95	11	105	5e-47	192.2
orf01479	kvq:SP68_09730	K00991	2-C-methyl-D-erythritol 4-phosphate cytidylyltransferase; K00991 2-C-methyl-D-erythritol 4-phosphate cytidylyltransferase [EC:2.7.7.60] (A)	100	236	0	0	1	236	1	236	2.5e-132	476.9
orf01480	kvd:KR75_03170	K01770	ispF; 2-C-methyl-D-erythritol 2,4-cyclodiphosphate synthase (EC:4.6.1.12); K01770 2-C-methyl-D-erythritol 2,4-cyclodiphosphate synthase [EC:4.6.1.12] (A)	100	159	0	0	1	159	1	159	8.2e-87	325.1
orf01482	kvd:KR75_03165	K06176	truD; tRNA pseudouridine synthase D (EC:5.4.99.-); K06176 tRNA pseudouridine13 synthase [EC:5.4.99.27] (A)	100	349	0	0	1	349	1	349	3.2e-200	703
orf01483	kpe:KPK_1017	K03787	surE; multifunctional protein SurE (EC:3.1.3.5 3.1.3.6 3.6.1.11); K03787 5'-nucleotidase [EC:3.1.3.5] (A)	99.6	250	1	0	1	250	4	253	1.2e-132	478
orf01485	kpe:KPK_1018	K00573	pcm; protein-L-isoaspartate O-methyltransferase (EC:2.1.1.77); K00573 protein-L-isoaspartate(D-aspartate) O-methyltransferase [EC:2.1.1.77] (A)	99.5	199	1	0	1	199	10	208	1.5e-109	401
orf01488	kpk:A593_05705	K06194	nlpD; lipoprotein NlpD; K06194 lipoprotein NlpD (A)	100	378	0	0	1	378	1	378	1.1e-137	495.4
orf01489	kpu:KP1_4373	K03087	rpoS; RNA polymerase sigma factor; K03087 RNA polymerase nonessential primary-like sigma factor (A)	100	330	0	0	1	330	37	366	5.5e-178	629
orf01490	kvd:KR75_03140	.	cytoplasmic protein (A)	100	125	0	0	1	125	1	125	3.9e-68	262.7
orf01491	kvd:KR75_03135	.	membrane protein (A)	100	400	0	0	1	400	1	400	3.5e-219	766.1
orf01492	kpe:KPK_1023	.	transcriptional regulator, LysR family (A)	99.7	295	1	0	1	295	1	295	2.5e-158	563.5
orf01493	kva:Kvar_0966	.	transcriptional regulator, MarR family (A)	100	135	0	0	1	135	1	135	9.5e-68	261.5
orf01494	kpo:KPN2242_18505	K03186	3-octaprenyl-4-hydroxybenzoate carboxy-lyase; K03186 4-hydroxy-3-polyprenylbenzoate decarboxylase [EC:4.1.1.98] (A)	99.5	197	1	0	1	197	1	197	7.5e-106	388.7
orf01495	kpe:KPK_1026	.	kpdC; 4-hydroxybenzoate decarboxylase, subunit C (EC:4.1.1.61) (A)	99.8	475	1	0	1	475	1	475	4.1e-283	978.8
orf01496	kpi:D364_15785	.	4-hydroxybenzoate decarboxylase (A)	100	78	0	0	1	78	1	78	3.3e-41	172.6
orf01497	kpn:KPN_03095	K18922	small toxic membrane polypeptide; K18922 protein HokE (A)	100	50	0	0	1	50	18	67	8.2e-17	90.9
orf01500	kvd:KR75_03095	K03555	DNA mismatch repair protein MutS; K03555 DNA mismatch repair protein MutS (A)	100	853	0	0	1	853	1	853	0	1662.9
orf01501	kva:Kvar_0972	.	protein of unknown function DUF1493 (A)	99	100	1	0	1	100	11	110	4.4e-54	215.7
orf01504	kpi:D364_15755	K02013	hmuV; hemin ABC transporter ATP-binding protein; K02013 iron complex transport system ATP-binding protein [EC:3.6.3.34] (A)	99.2	259	2	0	1	259	1	259	8.8e-147	525
orf01505	kpe:KPK_1032	K02015	hmuU; hemin ABC transporter, permease protein; K02015 iron complex transport system permease protein (A)	99.7	331	1	0	1	331	1	331	1.5e-162	577.8
orf01507	kvq:SP68_09630	K02016	hemin ABC transporter substrate-binding protein; K02016 iron complex transport system substrate-binding protein (A)	99.3	272	2	0	1	272	1	272	6.2e-143	512.3
orf01508	kpe:KPK_1034	K07225	hmuS; hemin transport protein HmuS; K07225 putative hemin transport protein (A)	100	343	0	0	1	343	1	343	3.8e-198	696
orf01511	kpe:KPK_1035	K16087	TonB-dependent receptor; K16087 hemoglobin/transferrin/lactoferrin receptor protein (A)	99.9	787	1	0	1	787	1	787	0	1582.4
orf01513	kvq:SP68_09615	K07401	selenoprotein W-related protein; K07401 selenoprotein W-related protein (A)	100	97	0	0	1	97	1	97	2.6e-51	206.5
orf01515	kpe:KPK_1037	K01652	thiamine pyrophosphate enzyme; K01652 acetolactate synthase I/II/III large subunit [EC:2.2.1.6] (A)	99.8	569	1	0	1	569	1	569	0	1121.3
orf01516	kpe:KPK_1038	K07088	transporter, auxin efflux carrier family; K07088 uncharacterized protein (A)	100	313	0	0	1	313	1	313	5.8e-137	492.7
orf01518	kva:Kvar_0983	.	transcriptional regulator, LysR family (A)	100	295	0	0	1	295	1	295	6e-168	595.5
orf01519	kvd:KR75_03035	.	hypothetical protein (A)	100	113	0	0	1	113	1	113	2.9e-62	243
orf01520	kpe:KPK_1041	K11606	afeD; iron ABC transporter, permease protein AfeD; K11606 manganese/iron transport system permease protein (A)	100	284	0	0	1	284	1	284	1.4e-145	521.2
orf01521	kvq:SP68_09585	K11605	membrane protein; K11605 manganese/iron transport system permease protein (A)	100	282	0	0	1	282	1	282	4.2e-150	536.2
orf01523	kva:Kvar_0987	K11607	ABC transporter related protein; K11607 manganese/iron transport system ATP-binding protein (A)	99.6	273	1	0	1	273	1	273	1.2e-151	541.2
orf01524	kvd:KR75_03015	K11604	iron ABC transporter substrate-binding protein; K11604 manganese/iron transport system substrate-binding protein (A)	99.7	305	1	0	1	305	1	305	1.3e-170	604.4
orf01526	kva:Kvar_0989	.	transcriptional regulator, LacI family (A)	99.3	300	2	0	1	300	21	320	1e-159	568.2
orf01527	kvd:KR75_03005	K00847	transcriptional regulator; K00847 fructokinase [EC:2.7.1.4] (A)	100	304	0	0	1	304	1	304	6.6e-178	628.6
orf01528	kpk:A593_05560	K02759	molecular chaperone TorD; K02759 PTS system, cellobiose-specific IIA component [EC:2.7.1.69] (A)	100	104	0	0	1	104	1	104	7.6e-49	198.4
orf01529	kvd:KR75_02995	K02761	cytochrome C biogenesis protein CcmF; K02761 PTS system, cellobiose-specific IIC component (A)	100	440	0	0	1	440	1	440	3.8e-243	845.9
orf01531	kpb:FH42_11385	K02760	PTS lactose transporter subunit IIB; K02760 PTS system, cellobiose-specific IIB component [EC:2.7.1.69] (A)	99	99	1	0	1	99	6	104	4.7e-48	195.7
orf01532	kps:KPNJ2_01199	K02761	PTS system, cellobiose-specific IIC component; K02761 PTS system, cellobiose-specific IIC component (A)	99.8	457	1	0	1	457	10	466	3.8e-254	882.5
orf01533	kvq:SP68_09540	K16077	maltoporin; K16077 sucrose porin (A)	100	445	0	0	1	445	1	445	6.8e-272	941.4
orf01535	kpe:KPK_1052	.	glycosyl hydrolase, family 5 (A)	99.7	730	2	0	1	730	1	730	0	1461.4
orf01536	kpk:A593_05530	K01223	6-phospho-beta-glucosidase; K01223 6-phospho-beta-glucosidase [EC:3.2.1.86] (A)	100	466	0	0	1	466	1	466	1.6e-284	983.4
orf01538	kpk:A593_05525	K15836	transcriptional regulator; K15836 formate hydrogenlyase transcriptional activator (A)	100	685	0	0	1	685	6	690	0	1339.3
orf01539	kvd:KR75_02960	K04655	carbamoyl dehydratase HypE; K04655 hydrogenase expression/formation protein HypE (A)	100	336	0	0	1	336	1	336	5.6e-186	655.6
orf01540	kva:Kvar_1000	K04654	hydrogenase expression/formation protein HypD; K04654 hydrogenase expression/formation protein HypD (A)	100	373	0	0	1	373	1	373	1e-220	771.2
orf01541	kpr:KPR_1221	K04653	hypC; highly similar to hydrogenase isoenzymes formation protein HypC from Escherichia coli strain UTI89 - UPEC (tr|Q1R7X1); K04653 hydrogenase expression/formation protein HypC (A)	98.9	90	1	0	1	90	1	90	1.8e-43	180.3
orf01542	kvd:KR75_02945	K04652	hydrogenase nickel incorporation protein HypB; K04652 hydrogenase nickel incorporation protein HypB (A)	100	253	0	0	1	253	38	290	7.5e-143	511.9
orf01544	kvq:SP68_09500	K04651	hypA; hydrogenase nickel incorporation protein; K04651 hydrogenase nickel incorporation protein HypA/HybF (A)	100	114	0	0	1	114	1	114	1.8e-59	233.8
orf01545	kva:Kvar_1004	K15833	formate hydrogenlyase regulatory protein HycA; K15833 formate hydrogenlyase regulatory protein HycA (A)	100	149	0	0	1	149	1	149	3.3e-82	309.7
orf01546	kvq:SP68_09490	K15827	formate hydrogenlyase; K15827 formate hydrogenlyase subunit 2 (A)	100	202	0	0	1	202	1	202	1.4e-115	421
orf01547	kvq:SP68_09485	K15828	formate hydrogenlyase subunit 3; K15828 formate hydrogenlyase subunit 3 (A)	100	605	0	0	1	605	4	608	0	1124.8
orf01549	kpe:KPK_1063	K15829	hycD; formate hydrogenlyase, subunit D; K15829 formate hydrogenlyase subunit 4 (A)	99.7	307	1	0	1	307	1	307	4.8e-160	569.3
orf01550	kpa:KPNJ1_01187	K15830	Formate hydrogenlyase subunit 5; K15830 formate hydrogenlyase subunit 5 (A)	100	571	0	0	1	571	1	571	0	1178.3
orf01552	kvd:KR75_02910	K15831	formate hydrogenlyase complex iron-sulfur subunit; K15831 formate hydrogenlyase subunit 6 (A)	100	180	0	0	1	180	1	180	4.8e-91	339.3
orf01553	kpe:KPK_1066	K15832	hycG; formate hydrogenlyase, subunit G; K15832 formate hydrogenlyase subunit 7 (A)	100	255	0	0	1	255	1	255	3.9e-147	526.2
orf01554	kpk:A593_05460	K15834	formate hydrogenlyase maturation protein HycH; K15834 formate hydrogenlyase maturation protein HycH (A)	100	136	0	0	1	136	1	136	7e-71	271.9
orf01555	kpk:A593_05455	K08315	hycI; hydrogenase 3 maturation protease; K08315 hydrogenase 3 maturation protease [EC:3.4.23.51] (A)	100	156	0	0	1	156	1	156	8.9e-86	321.6
orf01557	kvd:KR75_02890	K19048	hypothetical protein; K19048 toxic protein SymE (A)	100	102	0	0	1	102	1	102	2.3e-50	203.4
orf01558	kvq:SP68_09445	K01223	6-phospho-beta-glucosidase; K01223 6-phospho-beta-glucosidase [EC:3.2.1.86] (A)	99.6	474	2	0	1	474	1	474	5e-289	998.4
orf01559	kvd:KR75_02880	K02752	PTS system cellobiose/arbutin/salicin-specific transporter subunits IIBC; K02752 PTS system, arbutin-, cellobiose-, and salicin-specific IIB component [EC:2.7.1.69] K02753 PTS system, arbutin-, cellobiose-, and salicin-specific IIC component (A)	100	480	0	0	1	480	1	480	3.9e-257	892.5
orf01562	kpa:KPNJ1_01195	K03487	Cryptic asc operon repressor; K03487 LacI family transcriptional regulator, asc operon repressor (A)	97.3	376	10	0	14	389	1	376	2.1e-205	720.3
orf01563	kvq:SP68_09430	K05796	formate dehydrogenase; K05796 electron transport protein HydN (A)	100	175	0	0	1	175	1	175	5.8e-102	375.6
orf01564	kva:Kvar_1018	K04656	(NiFe) hydrogenase maturation protein HypF; K04656 hydrogenase maturation protein HypF (A)	99.2	741	6	0	1	741	4	744	0	1427.5
orf01565	kvd:KR75_02855	K07241	nickel transporter; K07241 high-affinity nickel-transport protein (A)	100	337	0	0	1	337	1	337	3.8e-174	616.3
orf01566	kvq:SP68_09395	K12265	NADH:flavorubredoxin oxidoreductase; K12265 nitric oxide reductase FlRd-NAD(+) reductase [EC:1.18.1.-] (A)	98.7	377	5	0	1	377	1	377	5.8e-208	728.8
orf01568	kpk:A593_05410	K12264	nitric oxide reductase; K12264 anaerobic nitric oxide reductase flavorubredoxin (A)	99.8	482	1	0	21	502	1	482	4.6e-285	985.3
orf01569	kpv:KPNIH29_20690	.	transcriptional regulator (A)	89.2	37	4	0	1	37	1	37	4.6e-09	64.7
orf01570	ear:CCG33676	K12266	Functional role page for Anaerobic nitric oxide reductase transcription regulator NorR; K12266 anaerobic nitric oxide reductase transcription regulator (A)	99.4	516	3	0	1	516	1	516	6.6e-287	991.5
orf01572	kpk:A593_05400	K02467	arabinose 5-phosphate isomerase; K02467 arabinose 5-phosphate isomerase [EC:5.3.1.13] (A)	99.7	317	1	0	1	317	5	321	3.9e-173	612.8
orf01574	kvq:SP68_09375	K02468	srlR; transcriptional regulator; K02468 DeoR family transcriptional regulator, glucitol operon repressor (A)	100	257	0	0	1	257	1	257	2.5e-141	506.9
orf01575	kpe:KPK_1085	K02466	gutM; glucitol operon activator protein; K02466 glucitol operon activator protein (A)	99.2	119	1	0	1	119	1	119	3.4e-61	239.6
orf01576	kpe:KPK_1086	K00068	srlD; sorbitol-6-phosphate 2-dehydrogenase (EC:1.1.1.140); K00068 sorbitol-6-phosphate 2-dehydrogenase [EC:1.1.1.140] (A)	100	259	0	0	1	259	1	259	2.1e-140	503.8
orf01577	kpk:A593_05380	K02781	PTS system glucitol/sorbitol-specific transporter subunit IIA; K02781 PTS system, glucitol/sorbitol-specific IIA component [EC:2.7.1.69] (A)	100	120	0	0	1	120	1	120	5.6e-64	248.8
orf01579	kvd:KR75_02790	K02782	srlE; PTS system glucitol/sorbitol-specific transporter subunit IIB; K02782 PTS system, glucitol/sorbitol-specific IIB component [EC:2.7.1.69] K02783 PTS system, glucitol/sorbitol-specific IIC component (A)	100	323	0	0	1	323	1	323	5.2e-165	585.9
orf01580	kpk:A593_05370	K02783	srlA; PTS system glucitol/sorbitol-specific transporter subunit IIC; K02783 PTS system, glucitol/sorbitol-specific IIC component (A)	99.5	187	1	0	1	187	1	187	5.6e-103	379
orf01582	kva:Kvar_1035	K08305	lytic murein transglycosylase B; K08305 membrane-bound lytic murein transglycosylase B (A)	99.7	358	1	0	1	358	2	359	7.7e-210	734.9
orf01583	ear:CCG33685	.	hypothetical protein (A)	70.5	44	13	0	1	44	1	44	3.9e-08	62
orf01584	kpe:KPK_1092	K02074	cation ABC transporter, ATP-binding protein; K02074 zinc/manganese transport system ATP-binding protein (A)	99.6	231	1	0	1	231	6	236	6.9e-127	458.8
orf01585	kpe:KPK_1093	K02075	cation ABC transporter, permease protein; K02075 zinc/manganese transport system permease protein (A)	100	287	0	0	1	287	1	287	3e-148	530
orf01588	kvq:SP68_09330	K02077	metal ABC transporter substrate-binding protein; K02077 zinc/manganese transport system substrate-binding protein (A)	100	292	0	0	1	292	1	292	7.1e-161	572
orf01589	kvq:SP68_09325	K03743	hypothetical protein; K03743 nicotinamide-nucleotide amidase [EC:3.5.1.42] (A)	100	165	0	0	1	165	1	165	1.4e-84	317.8
orf01590	kvq:SP68_09320	K03553	recA; recombinase A; K03553 recombination protein RecA (A)	100	352	0	0	1	352	1	352	1e-193	681.4
orf01592	kpe:KPK_1097	K03565	recX; regulatory protein RecX; K03565 regulatory protein (A)	100	166	0	0	1	166	1	166	2.4e-89	333.6
orf01594	kvq:SP68_09310	K01872	alanyl-tRNA synthetase; K01872 alanyl-tRNA synthetase [EC:6.1.1.7] (A)	100	875	0	0	1	875	1	875	0	1713.4
orf01595	kpp:A79E_1069	K03563	Carbon storage regulator; K03563 carbon storage regulator (A)	100	42	0	0	1	42	1	42	5.4e-14	81.3
orf01596	kpe:KPK_1105	.	phospholipid-binding domain protein (A)	100	104	0	0	1	104	1	104	2.9e-48	196.4
orf01597	kpu:KP1_4287	.	yqaB; putative phosphatase (A)	100	188	0	0	1	188	1	188	2.3e-104	383.6
orf01599	kvq:SP68_09265	.	membrane protein (A)	100	142	0	0	1	142	1	142	4.2e-74	282.7
orf01600	kpe:KPK_1108	K01919	gshA; glutamate--cysteine ligase (EC:6.3.2.2); K01919 glutamate--cysteine ligase [EC:6.3.2.2] (A)	100	518	0	0	1	518	1	518	2.9e-306	1055.8
orf01601	kpp:A79E_1079	K07173	S-ribosylhomocysteine lyase; K07173 S-ribosylhomocysteine lyase [EC:4.4.1.21] (A)	100	153	0	0	1	153	1	153	1.9e-85	320.5
orf01602	kpe:KPK_1111	.	putative transcriptional regulator, AraC family (A)	99.6	255	1	0	1	255	1	255	4.8e-145	519.2
orf01604	kvd:KR75_02675	K01649	2-isopropylmalate synthase; K01649 2-isopropylmalate synthase [EC:2.3.3.13] (A)	100	558	0	0	1	558	1	558	0	1148.7
orf01605	kpk:A593_05255	K03446	emrB; multidrug resistance protein B; K03446 MFS transporter, DHA2 family, multidrug resistance protein (A)	100	512	0	0	4	515	1	512	5.8e-283	978.4
orf01608	kvd:KR75_02665	K03543	multidrug transporter; K03543 membrane fusion protein, multidrug efflux system (A)	100	390	0	0	1	390	1	390	2.9e-210	736.5
orf01610	kpa:KPNJ1_01229	K15974	Transcriptional repressor mprA; K15974 MarR family transcriptional regulator, negative regulator of the multidrug operon emrRAB (A)	100	176	0	0	1	176	1	176	3.4e-94	349.7
orf01611	kpa:KPNJ1_01230	.	hypothetical protein (A)	100	38	0	0	1	38	1	38	2.3e-11	72.4
orf01612	kva:Kvar_1056	.	Protein of unknown function DUF2598 (A)	100	111	0	0	1	111	1	111	1.6e-52	210.7
orf01613	kpe:KPK_1116	.	AzlC family protein (A)	100	248	0	0	1	248	1	248	2.5e-127	460.3
orf01614	kpk:A593_05230	K02002	proX; glycine/betaine ABC transporter substrate-binding protein; K02002 glycine betaine/proline transport system substrate-binding protein (A)	99.7	332	1	0	1	332	1	332	2.7e-193	679.9
orf01616	kva:Kvar_1059	K02001	binding-protein-dependent transport systems inner membrane component; K02001 glycine betaine/proline transport system permease protein (A)	100	355	0	0	1	355	1	355	3.5e-170	603.2
orf01617	kvd:KR75_02635	K02000	glycine/betaine ABC transporter ATP-binding protein; K02000 glycine betaine/proline transport system ATP-binding protein [EC:3.6.3.32] (A)	100	400	0	0	1	400	1	400	2.6e-222	776.5
orf01618	kpk:A593_05215	K00526	ribonucleotide-diphosphate reductase subunit beta (EC:1.17.4.1); K00526 ribonucleoside-diphosphate reductase beta chain [EC:1.17.4.1] (A)	100	320	0	0	1	320	1	320	6.5e-184	648.7
orf01619	kpe:KPK_1121	K00525	nrdE; ribonucleoside-diphosphate reductase, alpha subunit (EC:1.17.4.1); K00525 ribonucleoside-diphosphate reductase alpha chain [EC:1.17.4.1] (A)	99.6	713	3	0	1	713	1	713	0	1381.3
orf01620	kva:Kvar_1063	K03647	NrdI protein; K03647 protein involved in ribonucleotide reduction (A)	99.3	136	1	0	1	136	1	136	1.8e-74	283.9
orf01621	kvq:SP68_09185	K06191	glutaredoxin; K06191 glutaredoxin-like protein NrdH (A)	100	52	0	0	1	52	30	81	3e-22	109
orf01622	kva:Kvar_1065	.	alkylhydroperoxidase like protein, AhpD family (A)	100	143	0	0	1	143	1	143	3e-72	276.6
orf01624	kpe:KPK_1125	K00375	transcriptional regulator, GntR family/aminotransferase family protein; K00375 GntR family transcriptional regulator / MocR family aminotransferase (A)	99.3	453	3	0	1	453	1	453	1.7e-262	910.2
orf01626	kpv:KPNIH29_20455	.	membrane protein (A)	100	115	0	0	1	115	1	115	8.4e-57	224.9
orf01627	kva:Kvar_1068	.	Protein of unknown function DUF2002 (A)	100	120	0	0	1	120	1	120	4.3e-64	249.2
orf01628	kva:Kvar_1069	.	protein of unknown function DUF1144 (A)	100	149	0	0	1	149	1	149	6.5e-78	295.4
orf01629	kpe:KPK_1129	.	hypothetical protein (A)	94.1	34	2	0	1	34	11	44	2.8e-06	55.8
orf01630	kpk:A593_05170	K11685	DNA-binding protein; K11685 DNA-binding protein StpA (A)	100	116	0	0	31	146	18	133	1.6e-57	227.6
orf01631	kvd:KR75_02580	.	hypothetical protein (A)	98.3	59	1	0	1	59	1	59	7.4e-25	117.9
orf01633	kpe:KPK_1133	K12979	beta-hydroxylase, aspartyl/asparaginyl family (EC:1.14.11.16); K12979 beta-hydroxylase [EC:1.14.11.-] (A)	100	300	0	0	1	300	1	300	3.5e-179	632.9
orf01634	kvq:SP68_09140	.	membrane protein (A)	99.4	176	1	0	1	176	1	176	1.5e-89	334.3
orf01635	kpx:PMK1_00470	.	ygaV; putative HTH-type transcriptional regulator YgaV (A)	99	99	1	0	1	99	1	99	3.6e-48	196.1
orf01636	kvq:SP68_09130	K01118	FMN-dependent NADH-azoreductase; K01118 FMN-dependent NADH-azoreductase [EC:1.7.-.-] (A)	99.5	201	1	0	1	201	1	201	1.5e-106	391
orf01637	kvd:KR75_02555	.	LysR family transcriptional regulator (A)	99.3	305	2	0	1	305	1	305	1.4e-167	594.3
orf01638	kvq:SP68_09120	K19302	bacitracin transport permease BCRC; K19302 undecaprenyl-diphosphatase [EC:3.6.1.27] (A)	100	198	0	0	1	198	1	198	1.4e-107	394.4
orf01641	kpk:A593_05130	.	ATPase AAA (A)	100	595	0	0	1	595	1	595	0	1187.6
orf01642	kvq:SP68_09110	K00138	aldehyde dehydrogenase; K00138 aldehyde dehydrogenase [EC:1.2.1.-] (A)	100	506	0	0	1	506	1	506	4.8e-298	1028.5
orf01644	kpe:KPK_1141	.	hypothetical protein (A)	97.4	38	1	0	1	38	1	38	2.4e-13	79
orf01646	kva:Kvar_1080	K07345	Fimbrial protein; K07345 major type 1 subunit fimbrin (pilin) (A)	100	197	0	0	1	197	1	197	1.7e-102	377.5
orf01648	kva:Kvar_1081	.	Pili assembly chaperone, N-terminal protein (A)	100	220	0	0	1	220	1	220	6.2e-125	452.2
orf01650	kpk:A593_05110	K07347	export and assembly usher protein of type 1 fimbriae; K07347 outer membrane usher protein (A)	99.8	851	2	0	1	851	1	851	0	1703.7
orf01651	kva:Kvar_1083	.	Fimbrial protein (A)	100	364	0	0	1	364	1	364	5.6e-200	702.2
orf01653	kvq:SP68_09085	.	pilus assembly protein (A)	99.6	229	1	0	1	229	1	229	4.7e-128	462.6
orf01655	kvd:KR75_02510	K07345	fimbrial protein; K07345 major type 1 subunit fimbrin (pilin) (A)	99.5	183	1	0	1	183	1	183	2.8e-99	366.7
orf01659	kva:Kvar_1086	K01713	Prephenate dehydratase (EC:4.2.1.51); K01713 cyclohexadienyl dehydratase [EC:4.2.1.51 4.2.1.91] (A)	99.6	273	1	0	1	273	6	278	1.3e-153	547.7
orf01660	kva:Kvar_1087	.	conserved hypothetical protein (A)	99	200	2	0	1	200	7	206	1.7e-105	387.5
orf01661	kva:Kvar_1088	.	short-chain dehydrogenase/reductase SDR (A)	100	264	0	0	1	264	1	264	2.4e-139	500.4
orf01663	kpe:KPK_1152	K12972	D-isomer specific 2-hydroxyacid dehydrogenase family protein; K12972 glyoxylate/hydroxypyruvate reductase A [EC:1.1.1.79 1.1.1.81] (A)	100	310	0	0	1	310	1	310	6.5e-181	638.6
orf01664	kpk:A593_05065	.	aldolase (A)	100	242	0	0	1	242	1	242	3.5e-137	493
orf01665	kpo:KPN2242_17865	K02028	amino acid ABC transporter, permease protein/ATP-binding protein; K02028 polar amino acid transport system ATP-binding protein [EC:3.6.3.21] K02029 polar amino acid transport system permease protein (A)	99.8	506	1	0	1	506	1	506	1.2e-277	960.7
orf01666	kpk:A593_05055	K02030	amino acid ABC transporter substrate-binding protein; K02030 polar amino acid transport system substrate-binding protein (A)	100	267	0	0	1	267	1	267	8.5e-145	518.5
orf01667	kpv:KPNIH29_20310	.	2OG-Fe(II) oxygenase (A)	99.7	355	1	0	1	355	1	355	7.2e-208	728.4
orf01669	kvq:SP68_09035	.	xylose isomerase (A)	100	287	0	0	1	287	1	287	4.3e-171	605.9
orf01671	kvq:SP68_09030	K12255	agmatinase; K12255 guanidinobutyrase [EC:3.5.3.7] (A)	100	316	0	0	1	316	1	316	2.9e-184	649.8
orf01672	kph:KPNIH24_08565	.	LysR family transcriptional regulator (A)	100	303	0	0	1	303	1	303	2.4e-172	610.1
orf01674	kva:Kvar_1097	.	conserved hypothetical protein (A)	100	207	0	0	1	207	1	207	7.3e-112	408.7
orf01676	kva:Kvar_1098	.	monooxygenase FAD-binding protein (A)	99.7	373	1	0	1	373	1	373	3.6e-218	762.7
orf01678	kpu:KP1_4227	.	modulation protein d1 (A)	99.7	298	1	0	1	298	1	298	2.1e-168	597
orf01679	kva:Kvar_1100	.	conserved hypothetical protein (A)	100	385	0	0	1	385	1	385	1.4e-233	813.9
orf01680	kva:Kvar_1101	.	Glyoxalase/bleomycin resistance protein/dioxygenase (A)	100	306	0	0	1	306	1	306	3.1e-183	646.4
orf01681	kva:Kvar_1102	.	Rieske (2Fe-2S) iron-sulphur domain protein (A)	97.5	119	3	0	1	119	1	119	1.7e-65	253.8
orf01682	kpp:A79E_1138	K16171	fumarylacetoacetate hydrolase family protein; K16171 fumarylacetoacetate (FAA) hydrolase [EC:3.7.1.2] (A)	99.1	327	3	0	1	327	1	327	6.9e-189	665.2
orf01683	kva:Kvar_1104	.	cyclase family protein (A)	100	263	0	0	1	263	1	263	2.7e-159	566.6
orf01685	kva:Kvar_1105	.	major facilitator superfamily MFS_1 (A)	100	402	0	0	1	402	1	402	3.1e-215	753.1
orf01689	kva:Kvar_1106	K07267	Carbohydrate-selective porin OprB; K07267 porin (A)	99.8	436	1	0	1	436	1	436	7.6e-260	901.4
orf01692	kva:Kvar_1107	K05349	Beta-glucosidase (EC:3.2.1.21); K05349 beta-glucosidase [EC:3.2.1.21] (A)	99.6	814	3	0	1	814	1	814	0	1603.2
orf01693	kva:Kvar_1108	K00299	NADPH-dependent FMN reductase; K00299 FMN reductase [EC:1.5.1.38] (A)	100	207	0	0	1	207	1	207	2.5e-112	410.2
orf01694	kpu:KP1_4216	.	hypothetical protein (A)	100	364	0	0	1	364	1	364	4.2e-219	765.8
orf01695	kva:Kvar_1110	.	transcriptional regulator, TetR family (A)	99.1	214	2	0	1	214	1	214	8.1e-114	415.2
orf01698	kva:Kvar_1111	.	major facilitator superfamily MFS_1 (A)	99.8	415	1	0	1	415	1	415	6.2e-227	792
orf01701	kva:Kvar_1112	.	Pyranose oxidase (EC:1.1.3.10) (A)	99.6	499	2	0	1	499	1	499	4.6e-285	985.3
orf01704	kva:Kvar_1113	.	major facilitator superfamily MFS_1 (A)	99.6	485	2	0	1	485	1	485	8.5e-236	821.6
orf01705	kva:Kvar_1114	K01816	Hydroxypyruvate isomerase (EC:5.3.1.22); K01816 hydroxypyruvate isomerase [EC:5.3.1.22] (A)	99.2	257	2	0	1	257	1	257	1e-139	501.5
orf01706	kpp:A79E_1150	.	hypothetical protein (A)	99.1	337	3	0	1	337	1	337	5.2e-200	702.2
orf01707	kva:Kvar_1116	.	conserved hypothetical protein (A)	100	130	0	0	1	130	1	130	6.7e-71	271.9
orf01708	kpk:A593_05025	K19587	transcriptional regulator; K19587 Rrf2 family transcriptional regulator, repressor of oqxAB (A)	100	159	0	0	1	159	1	159	3.2e-83	313.2
orf01711	kvq:SP68_09010	K19585	transporter; K19585 multidrug efflux pump (A)	99.9	1050	1	0	1	1050	1	1050	0	1994.2
orf01712	kvq:SP68_09005	K19586	acriflavin resistance protein AcrA; K19586 membrane fusion protein, multidrug efflux system (A)	99.7	391	1	0	1	391	1	391	1.4e-212	744.2
orf01713	kpk:A593_05010	K05804	AraC family transcriptional regulator; K05804 AraC family transcriptional regulator, mar-sox-rob regulon activator (A)	100	118	0	0	1	118	1	118	4.4e-61	239.2
orf01714	kpu:KP1_4201	.	hypothetical protein (A)	92.9	241	17	0	1	241	1	241	7e-130	468.8
orf01715	kpk:A593_04995	K18900	transcriptional regulator; K18900 LysR family transcriptional regulator, regulator for bpeEF and oprC (A)	99.7	294	1	0	1	294	1	294	1.1e-164	584.7
orf01716	kvd:KR75_02370	.	hypothetical protein (A)	98.1	265	5	0	1	265	1	265	1.8e-147	527.3
orf01717	kpe:KPK_B0077	.	alpha/beta hydrolase fold domain protein (A)	100	318	0	0	1	318	1	318	1.7e-184	650.6
orf01719	kpe:KPK_B0076	.	putative transcriptional regulator (A)	98.7	76	1	0	1	76	69	144	2.4e-36	156.4
orf01720	kpe:KPK_B0075	.	NmrA family protein (A)	98.1	317	6	0	1	317	1	317	7.2e-175	618.6
orf01722	kpe:KPK_B0074	K13874	SMP-30/gluconolactonase/LRE family protein; K13874 L-arabinonolactonase [EC:3.1.1.15] (A)	99.7	286	1	0	1	286	1	286	8.2e-170	601.7
orf01723	kpe:KPK_B0073	K09936	putative membrane protein; K09936 bacterial/archaeal transporter family-2 protein (A)	100	157	0	0	1	157	1	157	1.4e-75	287.7
orf01724	kpe:KPK_B0072	.	amidohydrolase family protein (A)	98.5	465	7	0	30	494	1	465	5.4e-270	935.3
orf01726	kpe:KPK_B0071	.	transcriptional regulator, LysR family (A)	98.6	295	4	0	1	295	1	295	9e-164	581.6
orf01727	kpe:KPK_B0070	.	transcriptional regulator, LysR family (A)	99.3	298	2	0	1	298	1	298	1.3e-165	587.8
orf01728	kpe:KPK_B0069	.	oxidoreductase, aldo/keto reductase family (A)	100	321	0	0	1	321	1	321	4.5e-185	652.5
orf01729	kpe:KPK_B0068	.	glutathione-regulated potassium-efflux system ancillary protein KefF homolog (A)	100	171	0	0	1	171	1	171	2.8e-93	346.7
orf01730	kpe:KPK_B0066	.	putative flavin reductase domain protein (A)	99.5	190	1	0	1	190	1	190	3.5e-108	396.4
orf01731	kox:KOX_24390	K07078	nitroreductase; K07078 uncharacterized protein (A)	92.2	51	4	0	8	58	87	137	9.7e-21	104.4
orf01732	kpe:KPK_B0064	.	hypothetical protein (A)	100	40	0	0	1	40	15	54	1.8e-14	82.8
orf01733	kpe:KPK_B0063	K03449	transporter, major facilitator family; K03449 MFS transporter, CP family, cyanate transporter (A)	99.5	383	2	0	1	383	14	396	2.2e-202	710.3
orf01735	kpe:KPK_B0062	.	transcriptional regulator, AraC family (A)	99.2	264	2	0	1	264	1	264	8.7e-150	535
orf01736	pmos:O165_003360	.	hypothetical protein (A)	62	300	114	0	26	325	1	300	4.1e-109	400.2
orf01738	mej:Q7A_917	.	Leucyl-tRNA synthetase (A)	41.2	119	67	2	2	117	183	301	2.1e-18	97.4
orf01740	eae:EAE_08870	.	hypothetical protein (A)	62.3	53	18	1	1	53	1	51	1.1e-11	73.9
orf01742	eae:EAE_08875	.	glycosyl transferase family protein (A)	67.4	313	102	0	1	313	1	313	2.2e-118	431
orf01746	eclg:EC036_05330	K18837	hypothetical protein; K18837 cytoskeleton-binding toxin CbtA and related proteins (A)	91.1	124	11	0	1	124	1	124	6.9e-57	225.3
orf01747	eclg:EC036_05320	K18838	antitoxin of the YeeV-YeeU toxin-antitoxin system; K18838 cytoskeleton bundling-enhancing protein CbeA and related proteins (A)	89.1	119	13	0	1	119	1	119	6e-58	228.8
orf01748	smaf:D781_3445	.	Protein of unknown function (DUF987) (A)	94.5	73	4	0	1	73	1	73	1.8e-33	146.7
orf01750	eclg:EC036_05300	K03630	hypothetical protein; K03630 DNA repair protein RadC (A)	94.1	136	8	0	25	160	1	136	8.6e-68	261.9
orf01751	eclg:EC036_05280	.	hypothetical protein (A)	93.7	159	10	0	1	159	1	159	5.3e-86	322.4
orf01752	kom:HR38_08250	.	hypothetical protein (A)	96	272	11	0	1	272	1	272	3.8e-148	529.6
orf01753	kom:HR38_08245	.	hypothetical protein (A)	94.3	70	4	0	1	70	1	70	1.2e-21	107.5
orf01754	eclg:EC036_05250	.	hypothetical protein (A)	94.1	119	7	0	1	119	1	119	8.6e-57	224.9
orf01755	eclg:EC036_05240	.	hypothetical protein (A)	87.9	149	18	0	2	150	6	154	8e-68	261.9
orf01756	csz:CSSP291_03130	.	hypothetical protein (A)	44.2	339	179	4	37	365	4	342	4.1e-73	280.8
orf01758	ecp:ECP_3796	.	hypothetical protein (A)	43.8	502	264	7	28	523	64	553	2.3e-104	385.2
orf01759	csz:CSSP291_03135	K07733	phage transcriptional regulator AlpA; K07733 prophage regulatory protein (A)	73.5	68	18	0	1	68	1	68	2.1e-23	113.2
orf01760	kox:KOX_00175	.	hypothetical protein (A)	97.8	90	2	0	164	253	8	97	2e-42	178.3
orf01762	kom:HR38_27715	.	ATPase (A)	99	708	7	0	62	769	62	769	0	1390.9
orf01763	kox:KOX_00165	.	biotin carboxylase (A)	99.5	438	2	0	1	438	1	438	7.4e-247	858.2
orf01764	kox:KOX_00160	K03724	ATP-dependent helicase; K03724 ATP-dependent helicase Lhr and Lhr-like helicase [EC:3.6.4.-] (A)	98.2	732	13	0	1	732	1	732	0	1442.2
orf01765	kox:KOX_00145	.	hypothetical protein (A)	98.8	1209	14	0	1	1209	1	1209	0	2352
orf01766	esm:O3M_06375	.	integrase (A)	96.6	413	14	0	1	413	1	413	1.5e-225	787.3
orf01767	kpe:KPK_1178	K03664	smpB; SsrA-binding protein; K03664 SsrA-binding protein (A)	100	160	0	0	1	160	1	160	2.6e-88	330.1
orf01768	kpk:A593_04915	.	hypothetical protein (A)	100	145	0	0	1	145	14	158	3.5e-76	289.7
orf01769	kvq:SP68_08770	K09801	hypothetical protein; K09801 uncharacterized protein (A)	100	96	0	0	1	96	1	96	1.6e-45	187.2
orf01770	kva:Kvar_1127	K06186	SmpA/OmlA domain protein; K06186 outer membrane protein assembly factor BamE (A)	100	113	0	0	1	113	1	113	3.3e-58	229.6
orf01771	kpe:KPK_1182	K03631	recN; DNA repair protein RecN; K03631 DNA repair protein RecN (Recombination protein N) (A)	99.8	552	1	0	1	552	2	553	0	1063.5
orf01772	kpnu:LI86_06340	K00858	ppnK; inorganic polyphosphate kinase (EC:2.7.1.23); K00858 NAD+ kinase [EC:2.7.1.23] (A)	100	292	0	0	1	292	1	292	1.7e-167	594
orf01774	kpk:A593_04890	K03687	heat shock protein GrpE; K03687 molecular chaperone GrpE (A)	100	196	0	0	1	196	1	196	1.4e-96	357.8
orf01775	kvq:SP68_08745	.	hypothetical protein (A)	100	428	0	0	1	428	1	428	1.2e-225	787.7
orf01776	kph:KPNIH24_08650	.	membrane protein (A)	100	263	0	0	1	263	1	263	4.3e-141	506.1
orf01778	kpo:KPN2242_17720	K03106	signal recognition particle protein; K03106 signal recognition particle subunit SRP54 (A)	100	454	0	0	1	454	1	454	1e-230	804.7
orf01780	kvd:KR75_02190	K02959	30S ribosomal protein S16; K02959 small subunit ribosomal protein S16 (A)	100	82	0	0	1	82	1	82	2.8e-38	162.9
orf01781	kvd:KR75_02185	K02860	rimM; 16S rRNA-processing protein RimM; K02860 16S rRNA processing protein RimM (A)	99.3	152	1	0	1	152	31	182	1.6e-84	317.4
orf01782	ear:CCG33900	K00554	tRNA (Guanine37-N1)-methyltransferase (EC 2.1.1.221) (EC:2.1.1.221); K00554 tRNA (guanine37-N1)-methyltransferase [EC:2.1.1.228] (A)	100	255	0	0	1	255	1	255	3.6e-145	519.6
orf01783	ror:RORB6_24580	K02884	rplS; 50S ribosomal protein L19; K02884 large subunit ribosomal protein L19 (A)	100	115	0	0	1	115	1	115	4.1e-56	222.6
orf01785	kvd:KR75_02170	.	hypothetical protein (A)	99.2	132	1	0	1	132	21	152	3.5e-67	259.6
orf01786	kpk:A593_04845	.	membrane protein (A)	100	455	0	0	1	455	1	455	2.5e-266	922.9
orf01787	kpk:A593_04840	.	membrane protein (A)	100	160	0	0	1	160	1	160	2e-85	320.5
orf01788	kvq:SP68_08695	.	diguanylate cyclase (A)	99.7	383	1	0	1	383	25	407	6.3e-210	735.3
orf01790	kps:KPNJ2_01381	.	156G surface protein (A)	97.1	174	5	0	1	174	4	177	1.1e-92	344.7
orf01792	kpk:A593_04825	K01626	phospho-2-dehydro-3-deoxyheptonate aldolase (EC:2.5.1.54); K01626 3-deoxy-7-phosphoheptulonate synthase [EC:2.5.1.54] (A)	100	356	0	0	1	356	1	356	6.3e-204	715.3
orf01793	kpk:A593_04820	K14187	tyrA; chorismate mutase (EC:1.3.1.12 5.4.99.5); K14187 chorismate mutase / prephenate dehydrogenase [EC:5.4.99.5 1.3.1.12] (A)	100	373	0	0	1	373	1	373	5.2e-209	732.3
orf01794	kvd:KR75_02135	.	gluconolactonase (A)	100	290	0	0	1	290	1	290	5.7e-179	632.1
orf01795	kva:Kvar_1146	K14170	chorismate mutase; K14170 chorismate mutase / prephenate dehydratase [EC:5.4.99.5 4.2.1.51] (A)	100	386	0	0	1	386	1	386	2.5e-214	750
orf01796	kpnu:LI86_06435	K05809	translation inhibitor protein RaiA; K05809 ribosome-associated inhibitor A (A)	100	111	0	0	1	111	1	111	2.6e-55	219.9
orf01797	kpu:KP1_4173	K05807	yfiO; putative lipoprotein; K05807 outer membrane protein assembly factor BamD (A)	100	245	0	0	1	245	1	245	2.7e-137	493.4
orf01798	kvd:KR75_02115	K06180	rluD; 23S rRNA pseudouridylate synthase; K06180 23S rRNA pseudouridine1911/1915/1917 synthase [EC:5.4.99.23] (A)	99.7	300	1	0	1	300	27	326	1.3e-173	614.4
orf01799	kva:Kvar_1150	K05810	K05810 laccase domain-containing protein (A)	100	243	0	0	1	243	1	243	2.5e-143	513.5
orf01801	kpy:KPNIH31_19350	K03695	protein disaggregation chaperone; K03695 ATP-dependent Clp protease ATP-binding subunit ClpB (A)	100	857	0	0	1	857	1	857	0	1638.2
orf01803	kva:Kvar_1152	.	hypothetical protein (A)	91.7	36	3	0	1	36	1	36	7.2e-10	67.4
orf01804	kpk:A593_04780	K03761	alpha-ketoglutarate transporter; K03761 MFS transporter, MHS family, alpha-ketoglutarate permease (A)	100	432	0	0	1	432	1	432	4.7e-238	828.9
orf01805	kvq:SP68_08615	K05811	lipoprotein; K05811 putative lipoprotein (A)	100	107	0	0	1	107	1	107	1.5e-55	220.7
orf01807	kva:Kvar_1155	K00998	phospholipase D/Transphosphatidylase; K00998 CDP-diacylglycerol---serine O-phosphatidyltransferase [EC:2.7.8.8] (A)	100	451	0	0	2	452	1	451	2.8e-265	919.5
orf01809	kpk:A593_04765	K09181	protein acetyltransferase; K09181 acetyltransferase (A)	100	883	0	0	1	883	1	883	0	1738.4
orf01810	kva:Kvar_1157	K05812	DTW domain containing protein; K05812 DTW domain-containing protein (A)	100	232	0	0	1	232	1	232	3.3e-129	466.5
orf01811	kpb:FH42_10635	K03672	thioredoxin 2; K03672 thioredoxin 2 [EC:1.8.1.8] (A)	100	141	0	0	1	141	1	141	7.3e-79	298.5
orf01813	kvd:KR75_02040	K03214	methyltransferase; K03214 RNA methyltransferase, TrmH family [EC:2.1.1.-] (A)	100	361	0	0	2	362	1	361	5.3e-190	669.1
orf01815	kva:Kvar_1160	K03648	uracil-DNA glycosylase; K03648 uracil-DNA glycosylase [EC:3.2.2.27] (A)	100	229	0	0	1	229	1	229	3.6e-136	489.6
orf01816	kpw:KPNIH30_20075	K06866	autonomous glycyl radical cofactor GrcA; K06866 autonomous glycyl radical cofactor (A)	100	127	0	0	1	127	1	127	4.9e-66	255.8
orf01819	kvd:KR75_02025	K05590	ATP-dependent RNA helicase SrmB; K05590 ATP-dependent RNA helicase SrmB [EC:3.6.4.13] (A)	100	443	0	0	1	443	1	443	6.4e-238	828.6
orf01820	kvd:KR75_02020	K15460	tRNA (adenine-N6)-methyltransferase; K15460 tRNA1Val (adenine37-N6)-methyltransferase [EC:2.1.1.223] (A)	100	245	0	0	1	245	1	245	2.6e-140	503.4
orf01821	kvq:SP68_08565	K00278	L-aspartate oxidase (EC:1.4.3.16); K00278 L-aspartate oxidase [EC:1.4.3.16] (A)	99.8	529	1	0	1	529	11	539	0	1066.6
orf01824	kpu:KP1_4155	K03088	rpoE; RNA polymerase sigma-70 factor; K03088 RNA polymerase sigma-70 factor, ECF subfamily (A)	100	191	0	0	1	191	12	202	3.2e-101	373.2
orf01825	kvd:KR75_02005	K03597	anti-RNA polymerase sigma factor SigE; K03597 sigma-E factor negative regulatory protein RseA (A)	100	216	0	0	1	216	1	216	1.7e-106	391
orf01826	kva:Kvar_1167	K03598	sigma E regulatory protein, MucB/RseB; K03598 sigma-E factor negative regulatory protein RseB (A)	99.7	303	1	0	1	303	16	318	2.6e-166	590.1
orf01827	kvq:SP68_08545	K03803	SoxR reducing system protein RseC; K03803 sigma-E factor negative regulatory protein RseC (A)	100	159	0	0	1	159	1	159	1.6e-82	310.8
orf01828	kvd:KR75_01990	K03596	elongation factor 4; K03596 GTP-binding protein LepA (A)	100	599	0	0	1	599	1	599	0	1187.2
orf01829	kva:Kvar_1170	K03100	signal peptidase I (EC:3.4.21.89); K03100 signal peptidase I [EC:3.4.21.89] (A)	100	324	0	0	1	324	1	324	4e-189	666
orf01830	kpu:KP1_4146	K03685	rncS; ribonuclease III; K03685 ribonuclease III [EC:3.1.26.3] (A)	100	204	0	0	1	204	1	204	3e-110	403.3
orf01831	kva:Kvar_1172	K03595	GTP-binding protein Era; K03595 GTPase (A)	100	301	0	0	1	301	1	301	7.3e-169	598.6
orf01832	kvd:KR75_01965	K03584	recO; DNA repair protein RecO; K03584 DNA repair protein RecO (recombination protein O) (A)	99.6	245	1	0	1	245	1	245	4.1e-138	496.1
orf01833	kvq:SP68_08515	K03474	pyridoxine 5'-phosphate synthase; K03474 pyridoxine 5-phosphate synthase [EC:2.6.99.2] (A)	100	243	0	0	1	243	1	243	7.5e-132	475.3
orf01834	kva:Kvar_1175	K00997	holo-acyl-carrier-protein synthase; K00997 holo-[acyl-carrier protein] synthase [EC:2.7.8.7] (A)	100	126	0	0	1	126	1	126	2.7e-64	250
orf01835	kva:Kvar_1176	.	4Fe-4S ferredoxin iron-sulfur binding domain protein (A)	100	86	0	0	1	86	1	86	3.4e-47	192.6
orf01836	kpn:KPN_02886	.	yfhH; putative transport protein (ABC superfamily, membrane) (A)	100	282	0	0	1	282	1	282	2.7e-149	533.5
orf01837	kvd:KR75_01940	K18697	hypothetical protein; K18697 phosphatidylglycerophosphatase C [EC:3.1.3.27] (A)	100	211	0	0	1	211	1	211	5.7e-120	435.6
orf01839	kva:Kvar_1179	K11991	CMP/dCMP deaminase zinc-binding protein; K11991 tRNA(adenine34) deaminase [EC:3.5.4.33] (A)	100	169	0	0	1	169	1	169	4.3e-94	349.4
orf01840	kpk:A593_04645	K18691	lytic murein transglycosylase; K18691 membrane-bound lytic murein transglycosylase F (A)	100	538	0	0	1	538	1	538	0	1078.2
orf01842	kvd:KR75_01925	K01952	phosphoribosylformylglycinamidine synthase (EC:6.3.5.3); K01952 phosphoribosylformylglycinamidine synthase [EC:6.3.5.3] (A)	99.9	1295	1	0	1	1295	1	1295	0	2596.2
orf01843	kpk:A593_04635	K07711	histidine kinase; K07711 two-component system, NtrC family, sensor histidine kinase GlrK [EC:2.7.13.3] (A)	100	473	0	0	1	473	1	473	4.9e-244	849
orf01844	kpk:A593_04630	.	hypothetical protein (A)	99.1	228	2	0	1	228	1	228	1.6e-123	447.6
orf01845	kva:Kvar_1184	K07715	putative two component, sigma54 specific, transcriptional regulator, Fis family; K07715 two-component system, NtrC family, response regulator GlrR (A)	99.8	445	1	0	1	445	1	445	2.3e-248	863.2
orf01846	ror:RORB6_00170	K04751	nitrogen regulatory protein P-II 1; K04751 nitrogen regulatory protein P-II 1 (A)	100	112	0	0	1	112	1	112	1.5e-55	220.7
orf01848	kvd:KR75_01900	K05916	dihydropteridine reductase (EC:1.14.12.17); K05916 nitric oxide dioxygenase [EC:1.14.12.17] (A)	99.5	396	2	0	1	396	1	396	2.3e-231	806.6
orf01849	kvd:KR75_01895	K00600	serine hydroxymethyltransferase; K00600 glycine hydroxymethyltransferase [EC:2.1.2.1] (A)	100	417	0	0	1	417	1	417	1.4e-239	833.9
orf01851	kvd:KR75_01890	K15977	membrane protein; K15977 putative oxidoreductase (A)	100	140	0	0	1	140	1	140	1.8e-69	267.3
orf01852	kvd:KR75_01885	K05820	3-phenylpropionic acid transporter; K05820 MFS transporter, PPP family, 3-phenylpropionic acid transporter (A)	99.7	376	1	0	1	376	3	378	7.9e-205	718.4
orf01853	kvq:SP68_08430	.	stationary phase inducible protein CsiE (A)	100	425	0	0	1	425	1	425	6.1e-246	855.1
orf01854	kpe:KPK_1250	.	hypothetical protein (A)	100	42	0	0	1	42	1	42	1.8e-17	92.8
orf01855	kvd:KR75_01875	.	membrane protein (A)	99.5	183	1	0	1	183	30	212	1.6e-102	377.5
orf01856	kvd:KR75_01870	.	nickel transporter (A)	100	326	0	0	1	326	1	326	9.3e-178	628.2
orf01857	kpe:KPK_1253	.	putative membrane protein (A)	99.6	278	1	0	1	278	1	278	7.7e-157	558.5
orf01859	kva:Kvar_1194	K01092	inositol monophosphatase; K01092 myo-inositol-1(or 4)-monophosphatase [EC:3.1.3.25] (A)	100	267	0	0	1	267	1	267	3e-150	536.6
orf01860	kvq:SP68_08405	K15396	tRNA (cytidine/uridine-2'-O-)-methyltransferase; K15396 tRNA (cytidine32/uridine32-2'-O)-methyltransferase [EC:2.1.1.200] (A)	99.6	244	1	0	1	244	1	244	8e-134	481.9
orf01861	kvd:KR75_01850	K13643	transcriptional regulator; K13643 Rrf2 family transcriptional regulator, iron-sulfur cluster assembly transcription factor (A)	99.3	153	1	0	1	153	11	163	2.7e-79	300.1
orf01863	kvd:KR75_01845	K04487	cysteine desulfurase (EC:2.8.1.7); K04487 cysteine desulfurase [EC:2.8.1.7] (A)	99.8	404	1	0	1	404	1	404	2.6e-230	803.1
orf01864	kpk:A593_04555	K04488	scaffolding protein; K04488 nitrogen fixation protein NifU and related proteins (A)	100	128	0	0	1	128	1	128	4.9e-66	255.8
orf01866	kpi:D364_14685	K13628	iscA; iron-sulfur cluster assembly protein; K13628 iron-sulfur cluster assembly protein (A)	100	107	0	0	1	107	1	107	1.2e-54	217.6
orf01867	kva:Kvar_1200	K04082	co-chaperone Hsc20; K04082 molecular chaperone HscB (A)	100	171	0	0	1	171	1	171	1.9e-89	334
orf01868	kpt:VK055_4643	K04044	hscA; fe-S protein assembly chaperone HscA; K04044 molecular chaperone HscA (A)	95.5	616	28	0	1	616	1	616	0	1094.3
orf01869	kvq:SP68_08370	K04755	2Fe-2S ferredoxin; K04755 ferredoxin, 2Fe-2S (A)	100	111	0	0	1	111	1	111	1.7e-59	233.8
orf01870	kpr:KPR_1419	.	iscX; highly similar to FeS assembly protein IscX from Escherichia coli strain ATCC 8739 - DSM 1576 - Crooks (tr|B1IWD7) (A)	100	66	0	0	1	66	1	66	6.3e-33	144.8
orf01871	kvq:SP68_08360	K07751	aminopeptidase B (EC:3.4.11.23); K07751 PepB aminopeptidase [EC:3.4.11.23] (A)	99.8	428	1	0	1	428	1	428	1.5e-247	860.5
orf01873	kva:Kvar_1205	.	SseB family protein (A)	100	258	0	0	1	258	1	258	5e-142	509.2
orf01874	kvd:KR75_01800	.	membrane protein (A)	100	280	0	0	1	280	1	280	8e-154	548.5
orf01875	kpy:KPNIH31_19020	K01011	sseA; 3-mercaptopyruvate sulfurtransferase (EC:2.8.1.2); K01011 thiosulfate/3-mercaptopyruvate sulfurtransferase [EC:2.8.1.1 2.8.1.2] (A)	99.3	285	2	0	1	285	1	285	2.3e-164	583.6
orf01878	kva:Kvar_1208	K06894	alpha-2-macroglobulin domain protein; K06894 uncharacterized protein (A)	99.8	1649	3	0	1	1649	1	1649	0	3251.5
orf01881	kva:Kvar_1209	K05367	penicillin-binding protein 1C; K05367 penicillin-binding protein 1C [EC:2.4.1.-] (A)	99.6	771	3	0	1	771	4	774	0	1578.5
orf01882	ror:RORB6_00330	K00940	ndk; mulitfunctional nucleoside diphosphate kinase/apyrimidinic endonuclease/3'-phosphodiesterase (EC:2.7.4.6); K00940 nucleoside-diphosphate kinase [EC:2.7.4.6] (A)	100	143	0	0	1	143	1	143	2.9e-75	286.6
orf01883	kpk:A593_04490	K06941	ribosomal RNA large subunit methyltransferase N; K06941 23S rRNA (adenine2503-C2)-methyltransferase [EC:2.1.1.192] (A)	100	388	0	0	1	388	1	388	1e-223	781.2
orf01884	kpe:KPK_1273	.	hypothetical protein (A)	100	49	0	0	1	49	1	49	2.5e-18	95.9
orf01885	kvd:KR75_01770	K15539	cytoskeletal protein RodZ; K15539 cytoskeleton protein RodZ (A)	97.8	312	7	0	1	312	19	330	3.4e-145	520
orf01886	kvq:SP68_08315	K03526	4-hydroxy-3-methylbut-2-en-1-yl diphosphate synthase; K03526 (E)-4-hydroxy-3-methylbut-2-enyl-diphosphate synthase [EC:1.17.7.1 1.17.7.3] (A)	100	373	0	0	1	373	1	373	2.7e-205	719.9
orf01888	kva:Kvar_1214	K01892	histidyl-tRNA synthetase (EC:6.1.1.21); K01892 histidyl-tRNA synthetase [EC:6.1.1.21] (A)	100	414	0	0	1	414	11	424	1.7e-240	837
orf01889	kps:KPNJ2_01463	.	Hypothetical protein (A)	99.6	228	1	0	1	228	1	228	1e-122	444.9
orf01890	kvq:SP68_08300	K17713	membrane biogenesis protein; K17713 outer membrane protein assembly factor BamB (A)	99.7	390	1	0	1	390	3	392	3.8e-186	656.4
orf01892	kpt:VK055_4659	K03977	engA; ribosome-associated GTPase EngA; K03977 GTPase (A)	99.6	489	2	0	1	489	1	489	2.6e-277	959.5
orf01893	kvd:KR75_01740	.	oxidoreductase (A)	98.6	359	5	0	1	359	1	359	5.1e-185	652.5
orf01894	kvq:SP68_08285	.	hypothetical protein (A)	100	72	0	0	1	72	1	72	1.1e-27	127.5
orf01896	kvq:SP68_08280	K03601	xseA; exodeoxyribonuclease VII large subunit (EC:3.1.11.6); K03601 exodeoxyribonuclease VII large subunit [EC:3.1.11.6] (A)	99.8	445	1	0	1	445	19	463	3.8e-182	643.3
orf01897	kpb:FH42_10295	K00088	inosine-5-monophosphate dehydrogenase; K00088 IMP dehydrogenase [EC:1.1.1.205] (A)	100	488	0	0	1	488	1	488	3.8e-268	929.1
orf01899	kvd:KR75_01720	K01951	guaA; GMP synthase (EC:6.3.5.2); K01951 GMP synthase (glutamine-hydrolysing) [EC:6.3.5.2] (A)	99.6	525	2	0	1	525	1	525	0	1076.2
orf01902	kpk:A593_04415	.	MFS transporter (A)	97.2	429	12	0	1	429	1	429	3.5e-233	812.8
orf01904	kvq:SP68_08230	.	LysR family transcriptional regulator (A)	99.7	294	1	0	1	294	1	294	2.6e-155	553.5
orf01905	kpe:KPK_1301	.	conserved hypothetical protein (A)	100	63	0	0	1	63	1	63	3.8e-27	125.6
orf01906	kva:Kvar_1226	.	diguanylate cyclase/phosphodiesterase (A)	100	742	0	0	1	742	1	742	0	1473.8
orf01909	kpe:KPK_1303	K01524	ppx; exopolyphosphatase (EC:3.6.1.11); K01524 exopolyphosphatase / guanosine-5'-triphosphate,3'-diphosphate pyrophosphatase [EC:3.6.1.11 3.6.1.40] (A)	100	486	0	0	1	486	25	510	4e-278	962.2
orf01910	kpe:KPK_1304	K00937	ppk; polyphosphate kinase (EC:2.7.4.1); K00937 polyphosphate kinase [EC:2.7.4.1] (A)	100	686	0	0	1	686	1	686	0	1371.7
orf01912	kvq:SP68_08205	K11175	purN; phosphoribosylglycinamide formyltransferase (EC:2.1.2.2); K11175 phosphoribosylglycinamide formyltransferase 1 [EC:2.1.2.2] (A)	100	213	0	0	1	213	1	213	3.2e-118	429.9
orf01914	kpk:A593_04380	K01933	phosphoribosylaminoimidazole synthetase (EC:6.3.3.1); K01933 phosphoribosylformylglycinamidine cyclo-ligase [EC:6.3.3.1] (A)	100	345	0	0	1	345	1	345	9.1e-200	701.4
orf01915	kpe:KPK_1311	.	hypothetical protein (A)	100	39	0	0	1	39	1	39	3.5e-15	85.1
orf01917	kvq:SP68_08195	K18673	beta-glucoside kinase; K18673 beta-glucoside kinase [EC:2.7.1.85] (A)	99.3	297	2	0	1	297	1	297	1.1e-174	617.8
orf01918	kpx:PMK1_00319	K01223	bglA_1; 6-phospho-beta-glucosidase BglA (EC:3.2.1.86); K01223 6-phospho-beta-glucosidase [EC:3.2.1.86] (A)	99.6	477	2	0	1	477	1	477	4.8e-292	1008.4
orf01919	kvq:SP68_08185	K00761	upp; uracil phosphoribosyltransferase (EC:2.4.2.9); K00761 uracil phosphoribosyltransferase [EC:2.4.2.9] (A)	100	208	0	0	1	208	1	208	8.2e-111	405.2
orf01921	kpk:A593_04360	K02824	uracil transporter; K02824 uracil permease (A)	100	428	0	0	1	428	1	428	3.2e-226	789.6
orf01922	kpr:KPR_1885	K10763	hda; highly similar to DnaA-homolog protein Hda from Klebsiella pneumoniae subsp. pneumoniae strain ATCC 700721 - MGH 78578 (sp|A6TCA8); K10763 DnaA-homolog protein (A)	99.4	160	1	0	1	160	74	233	8.2e-87	325.1
orf01923	kpe:KPK_1316	.	conserved hypothetical protein (A)	100	303	0	0	1	303	1	303	2e-158	563.9
orf01924	kva:Kvar_1237	K00537	arsenate reductase; K00537 arsenate reductase [EC:1.20.4.1] (A)	100	119	0	0	1	119	1	119	9.2e-59	231.5
orf01925	kpk:A593_04340	.	hypothetical protein (A)	100	487	0	0	1	487	1	487	1.3e-271	940.6
orf01926	kpe:KPK_1320	.	hypothetical protein (A)	100	38	0	0	1	38	1	38	5.4e-13	77.8
orf01927	kva:Kvar_1239	K03548	protein of unknown function UPF0118; K03548 putative permease (A)	100	354	0	0	1	354	1	354	1.4e-174	617.8
orf01929	kpe:KPK_1322	K03564	putative peroxiredoxin; K03564 peroxiredoxin Q/BCP [EC:1.11.1.15] (A)	100	156	0	0	1	156	1	156	8.6e-89	331.6
orf01931	kpi:D364_14330	K03567	gcvR; glycine cleavage system regulatory protein; K03567 glycine cleavage system transcriptional repressor (A)	100	188	0	0	1	188	1	188	1.3e-102	377.9
orf01932	kps:KPNJ2_01493	K01714	Dihydrodipicolinate synthase (EC:4.3.3.7); K01714 4-hydroxy-tetrahydrodipicolinate synthase [EC:4.3.3.7] (A)	100	292	0	0	1	292	1	292	5.2e-164	582.4
orf01933	kvq:SP68_08135	K07287	lipoprotein; K07287 outer membrane protein assembly factor BamC (A)	100	344	0	0	1	344	1	344	2.1e-188	663.7
orf01934	kpm:KPHS_38820	K01923	phosphoribosylaminoimidazole succinocarboxamide synthase; K01923 phosphoribosylaminoimidazole-succinocarboxamide synthase [EC:6.3.2.6] (A)	100	237	0	0	1	237	1	237	1e-133	481.5
orf01936	kvq:SP68_08125	K07054	hypothetical protein; K07054 uncharacterized protein (A)	91.1	291	26	0	1	291	1	291	8.6e-151	538.5
orf01937	kpk:A593_04300	K06957	methionine tRNA cytidine acetyltransferase; K06957 tRNA(Met) cytidine acetyltransferase [EC:2.3.1.193] (A)	99.4	667	4	0	1	667	1	667	0	1309.7
orf01938	kpe:KPK_1329	K06999	esterase, AB hydrolase 2 family (EC:3.1.-.-); K06999 phospholipase/carboxylesterase (A)	100	231	0	0	1	231	1	231	1.3e-130	471.1
orf01939	kvq:SP68_08110	.	hypothetical protein (A)	100	67	0	0	1	67	1	67	1.9e-32	143.3
orf01942	kpe:KPK_1331	K01439	dapE; succinyl-diaminopimelate desuccinylase (EC:3.5.1.18); K01439 succinyl-diaminopimelate desuccinylase [EC:3.5.1.18] (A)	100	375	0	0	1	375	1	375	8.6e-220	768.1
orf01943	kpe:KPK_1332	.	ArsC family protein (A)	100	117	0	0	1	117	1	117	3e-62	243
orf01945	kpe:KPK_1333	K18324	acrD; acriflavine resistance protein D; K18324 multidrug efflux pump (A)	99.9	1037	1	0	1	1037	1	1037	0	1966
orf01947	kvd:KR75_01570	.	(Fe-S)-binding protein (A)	100	660	0	0	1	660	1	660	0	1346.6
orf01949	kpm:KPHS_38720	K12945	MutT-like protein; K12945 GDP-mannose pyrophosphatase NudK [EC:3.6.1.-] (A)	100	198	0	0	1	198	1	198	7.3e-109	398.7
orf01950	kva:Kvar_1255	.	protein of unknown function DUF1176 (A)	99.7	348	1	0	1	348	1	348	1.3e-201	707.6
orf01953	kvd:KR75_01555	K00615	transketolase (EC:2.2.1.1); K00615 transketolase [EC:2.2.1.1] (A)	100	664	0	0	1	664	1	664	0	1349.3
orf01954	kva:Kvar_1257	K00616	transaldolase (EC:2.2.1.2); K00616 transaldolase [EC:2.2.1.2] (A)	100	318	0	0	1	318	1	318	1.8e-178	630.6
orf01956	kvd:KR75_01545	K00029	malic enzyme (EC:1.1.1.40); K00029 malate dehydrogenase (oxaloacetate-decarboxylating)(NADP+) [EC:1.1.1.40] (A)	100	759	0	0	1	759	1	759	0	1478
orf01957	kvq:SP68_08060	K04031	carboxysome structural protein EutS; K04031 ethanolamine utilization protein EutS (A)	99.1	111	1	0	1	111	1	111	3.7e-54	216.1
orf01958	kva:Kvar_1260	K04029	ethanolamine utilization protein, EutP; K04029 ethanolamine utilization protein EutP (A)	98.7	159	2	0	1	159	1	159	6.9e-86	322
orf01960	kvd:KR75_01530	K04030	ethanolamine utilization protein EutQ; K04030 ethanolamine utilization protein EutQ (A)	100	229	0	0	1	229	1	229	6.4e-125	452.2
orf01961	kpk:A593_04225	K04032	ethanolamine utilization cobalamin adenosyltransferase; K04032 ethanolamine utilization cobalamin adenosyltransferase [EC:2.5.1.17] (A)	99.6	269	1	0	1	269	1	269	1.6e-151	540.8
orf01962	kpe:KPK_1345	K04020	eutD; ethanolamine utilization protein EutD; K04020 phosphotransacetylase (A)	99.4	338	2	0	1	338	1	338	1.7e-182	644
orf01963	ses:SARI_00419	K04027	hypothetical protein; K04027 ethanolamine utilization protein EutM (A)	100	96	0	0	1	96	1	96	2e-43	180.3
orf01965	kvq:SP68_08030	K04028	ethanolamine utilization protein EutN; K04028 ethanolamine utilization protein EutN (A)	100	95	0	0	1	95	1	95	1.3e-47	194.1
orf01967	kvq:SP68_08025	K04021	aldehyde dehydrogenase; K04021 aldehyde dehydrogenase (A)	100	467	0	0	1	467	1	467	5.1e-254	882.1
orf01970	kvq:SP68_08020	K04024	ethanolamine utilization protein EutJ; K04024 ethanolamine utilization protein EutJ (A)	99.6	279	1	0	1	279	1	279	3e-161	573.2
orf01972	kva:Kvar_1268	K04022	iron-containing alcohol dehydrogenase; K04022 alcohol dehydrogenase (A)	100	395	0	0	1	395	1	395	3.5e-219	766.1
orf01974	kvq:SP68_08010	K04023	ethanolamine utilization protein EutH; K04023 ethanolamine transporter (A)	100	410	0	0	1	410	1	410	8.5e-221	771.5
orf01976	kpe:KPK_1352	K04019	eutA; ethanolamine utilization protein EutA; K04019 ethanolamine utilization protein EutA (A)	99.4	467	3	0	1	467	1	467	1.6e-260	903.7
orf01978	kvq:SP68_08000	K03735	ethanolamine ammonia-lyase; K03735 ethanolamine ammonia-lyase large subunit [EC:4.3.1.7] (A)	100	453	0	0	1	453	1	453	2e-263	913.3
orf01979	kva:Kvar_1272	K03736	Ethanolamine ammonia-lyase (EC:4.3.1.7); K03736 ethanolamine ammonia-lyase small subunit [EC:4.3.1.7] (A)	100	300	0	0	1	300	1	300	1.8e-164	583.9
orf01980	kvq:SP68_07990	K04026	ethanolamine utilization protein EutL; K04026 ethanolamine utilization protein EutL (A)	99.1	219	2	0	1	219	1	219	8e-117	425.2
orf01981	kpe:KPK_1356	K04025	putative ethanolamine utilization protein EutK; K04025 ethanolamine utilization protein EutK (A)	98.1	161	3	0	1	161	1	161	2.6e-80	303.5
orf01982	kpa:KPNJ1_01556	K04033	Ethanolamine operon regulatory protein; K04033 AraC family transcriptional regulator, ethanolamine operon transcriptional activator (A)	98.6	357	5	0	1	357	1	357	1.2e-207	727.6
orf01983	kvd:KR75_01455	K00228	coproporphyrinogen III oxidase (EC:1.3.3.3); K00228 coproporphyrinogen III oxidase [EC:1.3.3.3] (A)	99.7	299	1	0	1	299	1	299	2.6e-182	643.3
orf01984	kpe:KPK_1359	K01448	amiA; N-acetylmuramoyl-L-alanine amidase (EC:3.5.1.28); K01448 N-acetylmuramoyl-L-alanine amidase [EC:3.5.1.28] (A)	100	290	0	0	1	290	1	290	5.2e-156	555.8
orf01985	kpq:KPR0928_18795	.	acetyltransferase (A)	100	141	0	0	1	141	1	141	1.8e-77	293.9
orf01986	kva:Kvar_1279	.	putative inner membrane protein YfeZ (A)	100	149	0	0	1	149	1	149	2e-82	310.5
orf01988	kvq:SP68_07955	.	RpoE-regulated lipoprotein (A)	100	191	0	0	1	191	1	191	5e-107	392.5
orf01989	kvd:KR75_01430	K07223	Dye-decolorizing peroxidase YfeX	100	299	0	0	1	299	1	299	1.4e-172	610.9
orf01990	kpe:KPK_1364	.	conserved hypothetical protein (A)	98.3	120	2	0	1	120	1	120	2.5e-64	250
orf01991	kpv:KPNIH29_19225	.	hypothetical protein (A)	100	44	0	0	1	44	1	44	3.7e-16	88.6
orf01992	kpe:KPK_1365	K02048	cysP; sulfate/thiosulfate ABC transporter, periplasmic thiosulfate-binding protein; K02048 sulfate transport system substrate-binding protein (A)	100	338	0	0	1	338	1	338	4.3e-194	682.6
orf01993	kpt:VK055_4739	K02046	cysT; sulfate ABC transporter, permease protein CysT; K02046 sulfate transport system permease protein (A)	99.6	274	1	0	1	274	4	277	9.6e-144	515
orf01994	kvq:SP68_07935	K02047	cysW; sulfate/thiosulfate transporter permease subunit; K02047 sulfate transport system permease protein (A)	99.3	285	2	0	1	285	7	291	1.6e-154	550.8
orf01996	kpk:A593_04110	K02045	sulfate/thiosulfate transporter subunit; K02045 sulfate transport system ATP-binding protein [EC:3.6.3.25] (A)	100	364	0	0	1	364	1	364	2.1e-207	726.9
orf01997	kva:Kvar_1287	K12339	cysteine synthase B; K12339 cysteine synthase B [EC:2.5.1.47] (A)	100	303	0	0	1	303	1	303	6e-171	605.5
orf01998	kpk:A593_04100	.	hypothetical protein (A)	97.7	131	3	0	1	131	1	131	2e-67	260.4
orf01999	kvd:KR75_01395	.	transcriptional regulator (A)	99.8	432	1	0	1	432	1	432	1.9e-247	860.1
orf02000	kvq:SP68_07910	K00868	pdxK; pyridoxal kinase (EC:2.7.1.35); K00868 pyridoxine kinase [EC:2.7.1.35] (A)	100	287	0	0	1	287	1	287	8.5e-159	565.1
orf02001	kva:Kvar_1291	.	conserved hypothetical protein (A)	100	79	0	0	1	79	1	79	1e-37	161
orf02002	ebf:D782_1233	K02777	PTS system D-glucose-specific IIA component, Glc family; K02777 PTS system, glucose-specific IIA component [EC:2.7.1.69] (A)	100	169	0	0	1	169	1	169	5.1e-87	325.9
orf02005	kva:Kvar_1293	K08483	phosphoenolpyruvate-protein phosphotransferase; K08483 phosphotransferase system, enzyme I, PtsI [EC:2.7.3.9] (A)	99.8	575	1	0	1	575	1	575	0	1085.5
orf02006	ebf:D782_1235	K02784	phosphotransferase system HPr (HPr) family protein; K02784 phosphocarrier protein HPr (A)	100	85	0	0	1	85	1	85	1.1e-37	161
orf02007	kvd:KR75_01360	K01738	cysteine synthase; K01738 cysteine synthase A [EC:2.5.1.47] (A)	100	323	0	0	1	323	1	323	2e-177	627.1
orf02008	kva:Kvar_1296	K06203	protein of unknown function DUF540; K06203 CysZ protein (A)	99.5	220	1	0	1	220	34	253	1.6e-125	454.1
orf02009	kpe:KPK_1379	.	hypothetical protein (A)	100	47	0	0	1	47	1	47	3.7e-19	98.6
orf02010	kpu:KP1_4006	K03528	zipA; cell division protein; K03528 cell division protein ZipA (A)	93.7	366	20	1	1	363	5	370	1.6e-122	444.9
orf02012	kpk:A593_04045	K01972	ligA; NAD-dependent DNA ligase LigA (EC:6.5.1.2); K01972 DNA ligase (NAD+) [EC:6.5.1.2] (A)	100	671	0	0	1	671	1	671	0	1315.8
orf02014	kpg:KPNIH32_19660	K09954	hypothetical protein; K09954 uncharacterized protein (A)	100	72	0	0	1	72	1	72	4.8e-34	148.7
orf02015	kpe:KPK_1382	K14347	transporter, bile acid/Na+ symporter family; K14347 solute carrier family 10 (sodium/bile acid cotransporter), member 7 (A)	100	332	0	0	1	332	1	332	2.5e-178	630.2
orf02017	kvq:SP68_07855	.	LysR family transcriptional regulator (A)	99.7	308	1	0	1	308	1	308	7.4e-169	598.6
orf02019	kvq:SP68_07830	K01885	gltX; glutamyl-tRNA ligase; K01885 glutamyl-tRNA synthetase [EC:6.1.1.17] (A)	100	472	0	0	1	472	1	472	5.9e-282	974.9
orf02020	kvd:KR75_01295	.	hypothetical protein (A)	100	130	0	0	1	130	1	130	5.3e-68	262.3
orf02022	kvd:KR75_01290	.	hypothetical protein (A)	100	117	0	0	1	117	1	117	2e-58	230.3
orf02023	kpe:KPK_1394	.	diguanylate cyclase/cyclic diguanylate phosphodiesterase (A)	99.6	723	3	0	1	723	1	723	0	1392.1
orf02024	kvd:KR75_01270	K11535	nucleoside permease; K11535 nucleoside transport protein (A)	99.7	396	1	0	1	396	5	400	4.5e-203	712.6
orf02026	kva:Kvar_1307	K03322	Mn2+/Fe2+ transporter, NRAMP family; K03322 manganese transport protein (A)	100	392	0	0	1	392	22	413	2.8e-205	719.9
orf02027	kvd:KR75_01260	.	hypothetical protein (A)	100	103	0	0	1	103	1	103	2e-34	150.6
orf02028	kpk:A593_03960	K19265	L-glyceraldehyde 3-phosphate reductase; K19265 L-glyceraldehyde 3-phosphate reductase [EC:1.1.1.-] (A)	100	318	0	0	1	318	13	330	5.5e-183	645.6
orf02029	kpk:A593_03955	K04103	indolepyruvate decarboxylase; K04103 indolepyruvate decarboxylase [EC:4.1.1.74] (A)	99.8	553	1	0	1	553	1	553	0	1099
orf02030	kva:Kvar_1311	.	Cl-channel voltage-gated family protein (A)	100	411	0	0	11	421	1	411	1.4e-218	764.2
orf02031	kvq:SP68_07770	K00845	glk; glucokinase (EC:2.7.1.2); K00845 glucokinase [EC:2.7.1.2] (A)	100	321	0	0	1	321	1	321	3.8e-184	649.4
orf02032	kpe:KPK_1402	K02477	DNA-binding response regulator; K02477 two-component system, LytT family, response regulator (A)	100	250	0	0	1	250	1	250	1.7e-139	500.7
orf02033	kvq:SP68_07760	K02478	membrane protein; K02478 two-component system, LytT family, sensor kinase [EC:2.7.13.3] (A)	100	559	0	0	1	559	7	565	0	1076.6
orf02035	kvq:SP68_07750	K14261	glutamate-pyruvate aminotransferase; K14261 alanine-synthesizing transaminase [EC:2.6.1.-] (A)	100	404	0	0	1	404	1	404	4.4e-238	828.9
orf02038	kpe:KPK_1405	K03449	cynX; cyanate transporter; K03449 MFS transporter, CP family, cyanate transporter (A)	99.7	398	1	0	1	398	1	398	8.3e-221	771.5
orf02039	kvd:KR75_01210	.	dCMP deaminase (A)	99.3	152	1	0	1	152	1	152	3.4e-82	309.7
orf02040	kvd:KR75_01205	K11921	transcriptional regulator; K11921 LysR family transcriptional regulator, cyn operon transcriptional activator (A)	100	313	0	0	7	319	1	313	1e-168	598.2
orf02041	kpe:KPK_1407	.	conserved domain protein (A)	100	322	0	0	1	322	1	322	7.7e-185	651.7
orf02042	kpe:KPK_1409	.	conserved hypothetical protein (A)	100	160	0	0	1	160	1	160	5.7e-88	328.9
orf02043	kvd:KR75_19315	K11901	type VI secretion protein; K11901 type VI secretion system protein ImpB (A)	99.4	163	1	0	1	163	1	163	3.3e-83	313.2
orf02044	kpi:D364_06880	K11900	EvpB/family type VI secretion protein; K11900 type VI secretion system protein ImpC (A)	100	132	0	0	1	132	1	132	2.2e-66	257.3
orf02045	ses:SARI_02607	K11910	hypothetical protein; K11910 type VI secretion system protein VasJ (A)	90.2	429	42	0	1	429	111	539	7.5e-228	795
orf02046	eclx:LI66_11880	K11896	type VI secretion protein ImpG; K11896 type VI secretion system protein ImpG (A)	97.1	415	12	0	1	415	1	415	2.5e-242	843.2
orf02047	ses:SARI_02605	K11895	hypothetical protein; K11895 type VI secretion system protein ImpH (A)	87.2	39	5	0	1	39	322	360	9.5e-13	77
orf02048	ccon:AFK62_14045	K11906	type VI secretion protein; K11906 type VI secretion system protein VasD (A)	92.5	174	13	0	1	174	1	174	3.4e-86	323.2
orf02049	ses:SARI_00371	K11904	hypothetical protein; K11904 type VI secretion system secreted protein VgrG (A)	89.9	823	83	0	1	823	1	823	0	1439.1
orf02050	ses:SARI_00369	.	hypothetical protein (A)	85	40	6	0	1	40	145	184	3e-12	75.5
orf02053	ses:SARI_02710	.	hypothetical protein (A)	84.3	414	58	1	1	407	1	414	2.5e-164	583.9
orf02055	kpe:KPK_1411	.	putative membrane protein (A)	99.7	309	1	0	1	309	1	309	2.5e-164	583.6
orf02056	kpk:A593_03520	K04754	ABC transporter permease; K04754 phospholipid-binding lipoprotein MlaA (A)	99.6	253	1	0	1	253	1	253	5.9e-148	528.9
orf02057	kpk:A593_03515	K06076	long-chain fatty acid outer membrane transporter; K06076 long-chain fatty acid transport protein (A)	100	442	0	0	1	442	1	442	9.1e-261	904.4
orf02058	kvq:SP68_07700	.	hypothetical protein (A)	100	94	0	0	1	94	1	94	8.4e-47	191.4
orf02059	kpe:KPK_1415	K00632	fadI; acetyl-CoA C-acyltransferase FadI (EC:2.3.1.16); K00632 acetyl-CoA acyltransferase [EC:2.3.1.16] (A)	100	436	0	0	1	436	1	436	3.9e-240	835.9
orf02061	kva:Kvar_1326	K01782	fatty acid oxidation complex, alpha subunit FadJ; K01782 3-hydroxyacyl-CoA dehydrogenase / enoyl-CoA hydratase / 3-hydroxybutyryl-CoA epimerase [EC:1.1.1.35 4.2.1.17 5.1.2.3] (A)	99.4	714	4	0	1	714	1	714	0	1395.9
orf02062	kpk:A593_03495	K08296	phosphohistidine phosphatase; K08296 phosphohistidine phosphatase [EC:3.1.3.-] (A)	100	128	0	0	1	128	34	161	8.1e-69	265
orf02063	kvd:KR75_01150	.	hypothetical protein (A)	100	183	0	0	1	183	1	183	1.4e-101	374.4
orf02064	kpo:KPN2242_16695	K07320	N5-glutamine S-adenosyl-L-methionine-dependent methyltransferase; K07320 ribosomal protein L3 glutamine methyltransferase [EC:2.1.1.298] (A)	100	310	0	0	1	310	1	310	5.7e-185	652.1
orf02065	kvd:KR75_01140	K01736	chorismate synthase (EC:4.2.3.5); K01736 chorismate synthase [EC:4.2.3.5] (A)	99.4	361	2	0	1	361	1	361	2.8e-207	726.5
orf02067	kvq:SP68_07665	K07261	mepA; murein endopeptidase; K07261 penicillin-insensitive murein endopeptidase [EC:3.4.24.-] (A)	99.6	274	1	0	1	274	1	274	4.5e-157	559.3
orf02069	kvd:KR75_01130	K07090	hypothetical protein; K07090 uncharacterized protein (A)	99.6	263	1	0	1	263	7	269	2.1e-135	487.3
orf02070	kpa:KPNJ1_01622	K09906	Hypothetical protein; K09906 uncharacterized protein (A)	96.8	188	6	0	1	188	1	188	1.1e-109	401.4
orf02071	kvq:SP68_07650	.	hypothetical protein (A)	100	93	0	0	1	93	1	93	2.3e-44	183.3
orf02072	kva:Kvar_1335	K15461	tRNA U-34 5-methylaminomethyl-2-thiouridine biosynthesis protein MnmC; K15461 tRNA 5-methylaminomethyl-2-thiouridine biosynthesis bifunctional protein [EC:2.1.1.61 1.5.-.-] (A)	99.4	662	4	0	1	662	1	662	0	1365.5
orf02073	kpe:KPK_1426	K00647	fabB; 3-oxoacyl-[acyl-carrier-protein] synthase 1 (EC:2.3.1.41); K00647 3-oxoacyl-[acyl-carrier-protein] synthase I [EC:2.3.1.41] (A)	99.5	398	2	0	1	398	9	406	4e-223	779.2
orf02075	kpe:KPK_1427	.	transporter, major facilitator family (A)	100	393	0	0	1	393	1	393	1.3e-213	747.7
orf02076	kvq:SP68_07630	K03482	GntR family transcriptional regulator; K03482 GntR family transcriptional regulator, glv operon transcriptional regulator (A)	100	245	0	0	1	245	1	245	3.5e-137	493
orf02077	kvq:SP68_07625	K02760	PTS lactose transporter subunit IIB; K02760 PTS system, cellobiose-specific IIB component [EC:2.7.1.69] (A)	100	104	0	0	1	104	1	104	5.4e-47	192.2
orf02079	kpe:KPK_1430	K02761	PTS system, lactose/cellobiose family IIC component (EC:2.7.1.69); K02761 PTS system, cellobiose-specific IIC component (A)	100	445	0	0	1	445	1	445	8.3e-238	828.2
orf02080	kva:Kvar_1341	K02759	phosphotransferase system PTS lactose/cellobiose-specific IIA subunit; K02759 PTS system, cellobiose-specific IIA component [EC:2.7.1.69] (A)	99	103	1	0	1	103	1	103	5.4e-47	192.2
orf02081	kvd:KR75_01080	K10124	porin; K10124 carbohydrate-specific outer membrane porin (A)	99.5	547	3	0	1	547	11	557	0	1090.9
orf02083	kvq:SP68_07605	.	flk; flagella biosynthesis regulator (A)	97.6	297	7	0	1	297	1	297	5.7e-158	562.4
orf02085	kvd:KR75_01070	K03473	erythronate-4-phosphate dehydrogenase (EC:1.1.1.290); K03473 erythronate-4-phosphate dehydrogenase [EC:1.1.1.290] (A)	99.2	378	3	0	1	378	1	378	4.5e-216	755.7
orf02087	kpk:A593_03405	.	semialdehyde dehydrogenase (A)	100	337	0	0	1	337	1	337	8.7e-187	658.3
orf02089	kvq:SP68_07590	K06173	truA; tRNA pseudouridine synthase A (EC:5.4.99.12); K06173 tRNA pseudouridine38-40 synthase [EC:5.4.99.12] (A)	100	270	0	0	1	270	1	270	2.4e-155	553.5
orf02090	kva:Kvar_1347	K03975	SNARE associated Golgi protein-related protein; K03975 membrane-associated protein (A)	99.5	219	1	0	1	219	1	219	1.3e-114	417.9
orf02092	kpj:N559_1545	K01963	acetyl-CoA carboxylase subunit beta; K01963 acetyl-CoA carboxylase carboxyl transferase subunit beta [EC:6.4.1.2] (A)	100	327	0	0	1	327	1	327	3.4e-180	636.3
orf02093	kvq:SP68_07575	K11754	bifunctional folylpolyglutamate synthase/dihydrofolate synthase; K11754 dihydrofolate synthase / folylpolyglutamate synthase [EC:6.3.2.12 6.3.2.17] (A)	99.8	422	1	0	1	422	1	422	1.7e-240	837
orf02094	kvd:KR75_01040	K03749	cell division protein DedD; K03749 DedD protein (A)	98.2	218	4	0	1	218	14	231	2.8e-85	320.5
orf02095	kpr:KPR_2003	K03558	cvpA; highly similar to colicin V production protein from Escherichia coli O6 (tr|Q8FFH9); K03558 membrane protein required for colicin V production (A)	100	162	0	0	1	162	1	162	2.7e-85	320.1
orf02096	kpz:KPNIH27_18015	K00764	amidophosphoribosyltransferase (EC:2.4.2.14); K00764 amidophosphoribosyltransferase [EC:2.4.2.14] (A)	100	505	0	0	1	505	1	505	1.9e-291	1006.5
orf02098	kpk:A593_03365	K03186	3-octaprenyl-4-hydroxybenzoate carboxy-lyase (EC:4.1.1.-); K03186 4-hydroxy-3-polyprenylbenzoate decarboxylase [EC:4.1.1.98] (A)	100	194	0	0	1	194	1	194	1e-102	378.3
orf02099	kpe:KPK_1444	.	hypothetical protein (A)	100	53	0	0	1	53	1	53	1.1e-22	110.5
orf02100	kph:KPNIH24_09825	K10013	histidine ABC transporter substrate-binding protein HisJ; K10013 lysine/arginine/ornithine transport system substrate-binding protein (A)	100	260	0	0	1	260	1	260	7.2e-141	505.4
orf02102	kpj:N559_1553	K10014	histidine ABC transporter periplasmic substrate-binding protein; K10014 histidine transport system substrate-binding protein (A)	100	260	0	0	1	260	1	260	5.2e-139	499.2
orf02103	kpk:A593_03350	K10016	amino acid ABC transporter permease; K10016 histidine transport system permease protein (A)	100	228	0	0	1	228	1	228	2e-118	430.6
orf02104	kpe:KPK_1449	K10015	hisM; histidine ABC transporter, permease protein HisM; K10015 histidine transport system permease protein (A)	99.6	238	1	0	1	238	1	238	7.9e-126	455.3
orf02105	kpk:A593_03340	K10017	amino acid transporter; K10017 histidine transport system ATP-binding protein [EC:3.6.3.21] (A)	100	257	0	0	1	257	1	257	1.8e-139	500.7
orf02107	kvq:SP68_07525	.	GCN5 family acetyltransferase (A)	100	175	0	0	1	175	1	175	6.7e-98	362.1
orf02108	kpe:KPK_1453	.	hypothetical protein (A)	97.6	41	1	0	1	41	1	41	8.2e-15	84
orf02109	kpe:KPK_1452	K07071	NAD dependent epimerase/dehydratase family protein; K07071 uncharacterized protein (A)	99.3	297	2	0	1	297	1	297	4.8e-173	612.5
orf02111	kpg:KPNIH32_19320	K07589	folX; D-erythro-7,8-dihydroneopterin triphosphate epimerase; K07589 D-erythro-7,8-dihydroneopterin triphosphate epimerase [EC:5.-.-.-] (A)	100	120	0	0	1	120	1	120	9e-62	241.5
orf02112	kva:Kvar_1362	K11209	Glutathione S-transferase domain protein; K11209 GSH-dependent disulfide-bond oxidoreductase [EC:1.8.4.-] (A)	100	209	0	0	1	209	1	209	2.1e-122	443.7
orf02113	kvq:SP68_07505	.	glutathione S-transferase (A)	99	210	2	0	1	210	5	214	4.7e-114	416
orf02114	kvq:SP68_07500	K07095	phosphodiesterase; K07095 uncharacterized protein (A)	100	183	0	0	1	183	1	183	3.6e-102	376.3
orf02116	kva:Kvar_1365	.	NUDIX hydrolase (A)	100	181	0	0	1	181	1	181	2.7e-102	376.7
orf02118	kva:Kvar_1366	K13788	phosphate acetyltransferase; K13788 phosphate acetyltransferase [EC:2.3.1.8] (A)	100	715	0	0	1	715	1	715	0	1339.3
orf02121	kva:Kvar_1367	K00925	acetate kinase; K00925 acetate kinase [EC:2.7.2.1] (A)	100	400	0	0	1	400	1	400	1.9e-228	797
orf02122	kpa:KPNJ1_01655	.	hypothetical protein (A)	100	41	0	0	1	41	1	41	1.8e-14	82.8
orf02124	kpb:FH42_09545	K09899	hypothetical protein; K09899 uncharacterized protein (A)	99.2	118	1	0	1	118	34	151	3.4e-61	239.6
orf02125	kvq:SP68_07475	K09161	hypothetical protein; K09161 uncharacterized protein (A)	100	164	0	0	1	164	1	164	1.9e-91	340.5
orf02126	kvd:KR75_00940	K19270	phosphatase; K19270 sugar-phosphatase [EC:3.1.3.23] (A)	100	219	0	0	1	219	1	219	7e-121	438.7
orf02127	kvd:KR75_00935	.	citrate transporter (A)	100	610	0	0	1	610	1	610	0	1144
orf02129	kpne:KU54_007660	K08722	5'-nucleotidase; K08722 5'-deoxynucleotidase [EC:3.1.3.89] (A)	100	199	0	0	1	199	1	199	7.6e-106	388.7
orf02130	kvq:SP68_07455	K14260	aminotransferase (EC:2.6.1.2); K14260 alanine-synthesizing transaminase [EC:2.6.1.66 2.6.1.2] (A)	100	405	0	0	1	405	1	405	4.8e-240	835.5
orf02131	kpe:KPK_1468	.	hypothetical protein (A)	88.9	36	4	0	2	37	1	36	5.1e-11	71.2
orf02134	kva:Kvar_1374	.	transcriptional regulator, LysR family (A)	100	308	0	0	1	308	1	308	3.2e-172	609.8
orf02135	kpe:KPK_1470	.	hypothetical protein (A)	89.6	48	5	0	1	48	1	48	2.1e-17	92.8
orf02136	kpa:KPNJ1_01666	.	hypothetical protein (A)	87.2	39	5	0	1	39	1	39	4.7e-12	74.7
orf02137	kpn:KPN_02678	K00330	nuoA; NADH dehydrogenase alpha subunit; K00330 NADH-quinone oxidoreductase subunit A [EC:1.6.5.3] (A)	100	76	0	0	1	76	44	119	7.8e-35	151.4
orf02138	ron:TE10_20255	K00331	NADH dehydrogenase; K00331 NADH-quinone oxidoreductase subunit B [EC:1.6.5.3] (A)	100	224	0	0	1	224	1	224	4.2e-129	466.1
orf02140	kpk:A593_03245	K13378	NADH:ubiquinone oxidoreductase (EC:1.6.99.5); K13378 NADH-quinone oxidoreductase subunit C/D [EC:1.6.5.3] (A)	100	602	0	0	1	602	1	602	0	1260
orf02141	kpy:KPNIH31_17830	K00334	NADH dehydrogenase (EC:1.6.99.5); K00334 NADH-quinone oxidoreductase subunit E [EC:1.6.5.3] (A)	100	166	0	0	1	166	1	166	4.7e-93	345.9
orf02143	kpne:KU54_007700	K00335	NADH dehydrogenase (EC:1.6.99.5); K00335 NADH-quinone oxidoreductase subunit F [EC:1.6.5.3] (A)	100	445	0	0	1	445	1	445	9.1e-269	931
orf02146	kpe:KPK_1476	K00336	nuoG; NADH-quinone oxidoreductase, G subunit (EC:1.6.99.5); K00336 NADH-quinone oxidoreductase subunit G [EC:1.6.5.3] (A)	99.9	859	1	0	1	859	50	908	0	1726.8
orf02147	kpm:KPHS_37390	K00337	NADH dehydrogenase subunit H; K00337 NADH-quinone oxidoreductase subunit H [EC:1.6.5.3] (A)	100	325	0	0	1	325	1	325	6.2e-182	642.1
orf02148	kpa:KPNJ1_01674	K00338	NADH-quinone oxidoreductase chain I (EC:1.6.5.3); K00338 NADH-quinone oxidoreductase subunit I [EC:1.6.5.3] (A)	99.5	182	1	0	1	182	1	182	2.6e-89	333.6
orf02149	kvq:SP68_07405	K00339	NADH:ubiquinone oxidoreductase subunit J (EC:1.6.99.5); K00339 NADH-quinone oxidoreductase subunit J [EC:1.6.5.3] (A)	100	184	0	0	1	184	1	184	7e-90	335.5
orf02150	ron:TE10_20215	K00340	NADH:ubiquinone oxidoreductase subunit K; K00340 NADH-quinone oxidoreductase subunit K [EC:1.6.5.3] (A)	100	100	0	0	1	100	1	100	1.2e-27	127.9
orf02152	kpk:A593_03205	K00341	NADH:ubiquinone oxidoreductase subunit L; K00341 NADH-quinone oxidoreductase subunit L [EC:1.6.5.3] (A)	99.8	611	1	0	1	611	3	613	0	1177.2
orf02154	kpk:A593_03200	K00342	NADH:ubiquinone oxidoreductase subunit M; K00342 NADH-quinone oxidoreductase subunit M [EC:1.6.5.3] (A)	100	509	0	0	1	509	1	509	3.8e-287	992.3
orf02155	kvq:SP68_07385	K00343	NADH:ubiquinone oxidoreductase subunit N (EC:1.6.99.5); K00343 NADH-quinone oxidoreductase subunit N [EC:1.6.5.3] (A)	100	485	0	0	1	485	1	485	1e-260	904.4
orf02157	kvd:KR75_00850	K00784	ribonuclease Z (EC:3.1.26.11); K00784 ribonuclease Z [EC:3.1.26.11] (A)	100	306	0	0	1	306	1	306	4.6e-179	632.5
orf02158	kvq:SP68_07375	K02348	acyltransferase; K02348 ElaA protein (A)	100	153	0	0	1	153	1	153	1.6e-84	317.4
orf02159	kvd:KR75_00840	K02552	isochorismate synthase; K02552 menaquinone-specific isochorismate synthase [EC:5.4.4.2] (A)	100	429	0	0	1	429	1	429	4.7e-246	855.5
orf02160	kva:Kvar_1391	K02551	2-succinyl-6-hydroxy-2,4-cyclohexadiene-1-carboxylic acid synthase/2-oxoglutarate decarboxylase; K02551 2-succinyl-5-enolpyruvyl-6-hydroxy-3-cyclohexene-1-carboxylate synthase [EC:2.2.1.9] (A)	100	556	0	0	1	556	1	556	0	1121.7
orf02161	kpe:KPK_1488	K08680	hydrolase, alpha/beta fold family; K08680 2-succinyl-6-hydroxy-2,4-cyclohexadiene-1-carboxylate synthase [EC:4.2.99.20] (A)	99.6	252	1	0	1	252	1	252	2e-143	513.8
orf02162	kva:Kvar_1393	K01661	naphthoate synthase; K01661 naphthoate synthase [EC:4.1.3.36] (A)	100	285	0	0	1	285	1	285	6.4e-167	592
orf02164	kvd:KR75_00820	K02549	O-succinylbenzoate synthase; K02549 O-succinylbenzoate synthase [EC:4.2.1.113] (A)	100	321	0	0	1	321	1	321	2.8e-179	633.3
orf02165	kvq:SP68_07345	K01911	O-succinylbenzoic acid--CoA ligase (EC:6.2.1.26); K01911 O-succinylbenzoic acid--CoA ligase [EC:6.2.1.26] (A)	98.7	458	6	0	1	458	1	458	4.5e-263	912.1
orf02166	kvd:KR75_00810	K12944	nucleoside triphosphatase; K12944 nucleoside triphosphatase [EC:3.6.1.-] (A)	100	141	0	0	1	141	1	141	8.1e-78	295
orf02167	kpk:A593_03145	.	hypothetical protein (A)	100	309	0	0	1	309	1	309	6.6e-157	558.9
orf02169	kpe:KPK_1494	.	hypothetical protein (A)	92.5	40	3	0	1	40	1	40	4.7e-15	84.7
orf02172	kvq:SP68_07330	.	membrane protein (A)	99.4	180	1	0	1	180	1	180	5.3e-90	335.9
orf02173	kvd:KR75_00790	.	hypothetical protein (A)	99.5	397	2	0	1	397	2	398	4.7e-224	782.3
orf02175	kvd:KR75_00785	.	IclR family transcriptional regulator (A)	99.6	258	1	0	1	258	2	259	2.4e-144	516.9
orf02176	kpk:A593_03120	K12661	rhamnonate dehydratase; K12661 L-rhamnonate dehydratase [EC:4.2.1.90] (A)	100	401	0	0	1	401	1	401	4.9e-245	852
orf02177	kpe:KPK_1499	.	transporter, major facilitator family (A)	99.8	429	1	0	1	429	1	429	3.3e-231	806.2
orf02178	kpk:A593_03110	K12660	2-keto-3-deoxy-L-rhamnonate aldolase; K12660 2-dehydro-3-deoxy-L-rhamnonate aldolase [EC:4.1.2.53] (A)	99.6	267	1	0	1	267	1	267	6.3e-148	528.9
orf02179	kvq:SP68_07300	K00113	glpC; glycerol-3-phosphate dehydrogenase; K00113 glycerol-3-phosphate dehydrogenase subunit C [EC:1.1.5.3] (A)	100	392	0	0	1	392	1	392	1.9e-233	813.5
orf02180	kva:Kvar_1405	K00112	glycerol-3-phosphate dehydrogenase, anaerobic, B subunit; K00112 glycerol-3-phosphate dehydrogenase subunit B [EC:1.1.5.3] (A)	99	419	4	0	1	419	1	419	6.9e-242	841.6
orf02181	kvq:SP68_07290	K00111	glycerol-3-phosphate dehydrogenase; K00111 glycerol-3-phosphate dehydrogenase [EC:1.1.5.3] (A)	99.8	540	1	0	1	540	1	540	0	1094.7
orf02182	kpq:KPR0928_18140	K02445	glpT; sn-glycerol-3-phosphate transporter; K02445 MFS transporter, OPA family, glycerol-3-phosphate transporter (A)	100	422	0	0	1	422	1	422	3.6e-249	865.9
orf02184	kpe:KPK_1505	K01126	glpQ; glycerophosphoryl diester phosphodiesterase (EC:3.1.4.46); K01126 glycerophosphoryl diester phosphodiesterase [EC:3.1.4.46] (A)	99.4	355	2	0	1	355	1	355	5.1e-206	722.2
orf02185	kvq:SP68_07275	K11107	2Fe-2S ferredoxin; K11107 ferredoxin (A)	100	84	0	0	1	84	1	84	7e-45	184.9
orf02186	kpg:KPNIH32_19065	K00526	ribonucleotide-diphosphate reductase subunit beta (EC:1.17.4.1); K00526 ribonucleoside-diphosphate reductase beta chain [EC:1.17.4.1] (A)	100	376	0	0	1	376	1	376	4e-217	759.2
orf02188	kpk:A593_03070	K00525	ribonucleotide-diphosphate reductase subunit alpha (EC:1.17.4.1); K00525 ribonucleoside-diphosphate reductase alpha chain [EC:1.17.4.1] (A)	100	761	0	0	1	761	1	761	0	1421.4
orf02189	kpk:A593_03065	K00568	3-demethylubiquinone-9 3-methyltransferase (EC:2.1.1.64); K00568 2-polyprenyl-6-hydroxyphenyl methylase / 3-demethylubiquinone-9 3-methyltransferase [EC:2.1.1.222 2.1.1.64] (A)	100	242	0	0	1	242	1	242	2.4e-138	496.9
orf02191	kvq:SP68_07255	K02469	DNA gyrase subunit A; K02469 DNA gyrase subunit A [EC:5.99.1.3] (A)	100	877	0	0	1	877	1	877	0	1612
orf02193	kpe:KPK_1512	K07677	rcsC; sensor kinase protein RcsC (EC:2.7.13.3); K07677 two-component system, NarL family, capsular synthesis sensor histidine kinase RcsC [EC:2.7.13.3] (A)	100	946	0	0	1	946	1	946	0	1870.1
orf02195	kva:Kvar_1415	K07687	two component transcriptional regulator, LuxR family; K07687 two-component system, NarL family, captular synthesis response regulator RcsB (A)	100	216	0	0	1	216	1	216	2.4e-113	413.7
orf02196	kpk:A593_03045	K07676	hypothetical protein; K07676 two-component system, NarL family, sensor histidine kinase RcsD [EC:2.7.13.3] (A)	99.7	885	3	0	1	885	1	885	0	1702.6
orf02197	kpe:KPK_1515	.	hypothetical protein (A)	98.3	58	1	0	1	58	1	58	8.6e-26	120.9
orf02198	kpe:KPK_1516	K09475	ompC; outer membrane protein C; K09475 outer membrane pore protein C (A)	100	363	0	0	1	363	1	363	1.1e-208	731.1
orf02201	kvq:SP68_07230	K03734	thiamine biosynthesis protein ApbE; K03734 thiamine biosynthesis lipoprotein (A)	100	350	0	0	1	350	1	350	1.2e-199	701
orf02204	kpk:A593_03030	K10778	6-O-methylguanine DNA methyltransferase; K10778 AraC family transcriptional regulator, regulatory protein of adaptative response / methylated-DNA-[protein]-cysteine methyltransferase [EC:2.1.1.63] (A)	99.7	354	1	0	1	354	1	354	7.7e-202	708.4
orf02205	kvd:KR75_00685	K03919	alpha-ketoglutarate-dependent dioxygenase; K03919 alkylated DNA repair protein (DNA oxidative demethylase) [EC:1.14.11.33] (A)	100	217	0	0	1	217	1	217	3.8e-127	459.5
orf02207	kvd:KR75_00680	K06159	multidrug transporter membrane component/ATP-binding component; K06159 putative ATP-binding cassette transporter (A)	100	547	0	0	1	547	1	547	7.2e-308	1061.2
orf02208	kvq:SP68_07210	K06213	dihydroorotate dehydrogenase; K06213 magnesium transporter (A)	100	478	0	0	1	478	1	478	4.3e-264	915.6
orf02209	kpx:PMK1_00128	K03321	dauA_1; Dicarboxylic acid uptake system A; K03321 sulfate permease, SulP family (A)	96.1	386	15	0	1	386	27	412	3.5e-192	676.4
orf02210	kpk:A593_03005	K00116	malate:quinone oxidoreductase; K00116 malate dehydrogenase (quinone) [EC:1.1.5.4] (A)	99.6	513	2	0	1	513	32	544	1.8e-297	1026.5
orf02212	kpe:KPK_1524	K08276	eco; ecotin; K08276 ecotin (A)	100	163	0	0	1	163	1	163	9.9e-88	328.2
orf02214	kvd:KR75_00655	.	membrane protein (A)	100	369	0	0	1	369	1	369	2e-197	693.7
orf02215	kpe:KPK_1526	.	hypothetical protein (A)	100	62	0	0	1	62	1	62	3.5e-25	119
orf02217	kvq:SP68_07140	.	hypothetical protein (A)	100	69	0	0	1	69	1	69	1e-25	120.9
orf02218	kpe:KPK_1528	.	hypothetical protein (A)	100	38	0	0	1	38	1	38	1.1e-13	80.1
orf02219	koe:A225_3080	K16960	L-Cystine ABC transporter; K16960 L-cystine transport system ATP-binding protein [EC:3.6.3.-] (A)	96.9	258	8	0	1	258	1	258	7.2e-133	478.8
orf02220	kpk:A593_02975	K16958	amino acid ABC transporter permease; K16958 L-cystine transport system permease protein (A)	99.6	232	1	0	1	232	1	232	3.6e-107	393.3
orf02221	kpe:KPK_1531	K16959	amino acid ABC transporter, permease protein; K16959 L-cystine transport system permease protein (A)	100	250	0	0	1	250	1	250	7e-133	478.8
orf02222	kpe:KPK_1532	K16957	amino acid ABC transporter, periplasmic amino acid-binding protein; K16957 L-cystine transport system substrate-binding protein (A)	99.7	291	1	0	1	291	1	291	3.1e-164	583.2
orf02223	kpe:KPK_1533	.	conserved hypothetical protein (A)	99.4	179	1	0	1	179	1	179	2.8e-99	366.7
orf02224	kva:Kvar_1434	K00286	pyrroline-5-carboxylate reductase (EC:1.5.1.2); K00286 pyrroline-5-carboxylate reductase [EC:1.5.1.2] (A)	100	262	0	0	1	262	1	262	5.2e-139	499.2
orf02225	kpe:KPK_1536	K07014	sulfatase family protein (EC:3.1.6.-); K07014 uncharacterized protein (A)	100	586	0	0	1	586	1	586	0	1170.2
orf02227	kpm:KPHS_36900	K09904	hypothetical protein; K09904 uncharacterized protein (A)	100	103	0	0	1	103	1	103	3e-50	203
orf02228	kvq:SP68_07090	K06899	nucleoid-associated protein NdpA; K06899 nucleoid-associated protein (A)	100	335	0	0	1	335	1	335	5.8e-183	645.6
orf02230	kpe:KPK_1539	.	transcriptional regulator, DeoR family (A)	99.6	253	1	0	1	253	1	253	4.4e-127	459.5
orf02231	kvd:KR75_00580	.	GDP-mannose pyrophosphatase (A)	99.5	198	1	0	1	198	1	198	4.7e-108	396
orf02232	kvq:SP68_07075	.	beta-lactamase (A)	100	428	0	0	1	428	1	428	9.1e-258	894.4
orf02233	kpe:KPK_1542	.	transcriptional regulator, LysR family (A)	100	295	0	0	1	295	1	295	4e-164	582.8
orf02235	kpr:KPR_1472	K02897	unnamed protein product; similar to 50S ribosomal protein L25 from Klebsiella pneumoniae subsp. pneumoniae strain ATCC 700721 - MGH 78578 (sp|A6TBR5); K02897 large subunit ribosomal protein L25 (A)	93.7	126	8	0	8	133	4	129	1.2e-62	244.6
orf02237	kpe:KPK_1544	K17677	putative helicase; K17677 ATP-dependent helicase IRC3 [EC:3.6.4.-] (A)	99.7	585	2	0	1	585	1	585	0	1195.6
orf02238	kvq:SP68_07055	K06183	16S rRNA pseudouridylate synthase; K06183 16S rRNA pseudouridine516 synthase [EC:5.4.99.19] (A)	99.6	239	1	0	1	239	1	239	5.5e-135	485.7
orf02239	kpe:KPK_1546	K07552	bcr; bicyclomycin resistance protein; K07552 MFS transporter, DHA1 family, bicyclomycin/chloramphenicol resistance protein (A)	100	398	0	0	1	398	1	398	2.2e-213	746.9
orf02240	kpu:KP1_3844	.	hypothetical protein (A)	100	114	0	0	1	114	1	114	1.5e-61	240.7
orf02241	kva:Kvar_1447	K13896	ABC transporter related protein; K13896 microcin C transport system ATP-binding protein (A)	99.8	529	1	0	1	529	1	529	1.1e-292	1010.7
orf02242	kpe:KPK_1549	K13895	ABC transporter, permease protein; K13895 microcin C transport system permease protein (A)	100	341	0	0	1	341	1	341	7.4e-178	628.6
orf02243	kpk:A593_02875	K13894	microcin ABC transporter permease; K13894 microcin C transport system permease protein (A)	100	364	0	0	1	364	1	364	2.3e-201	706.8
orf02244	kvd:KR75_00525	K13893	antibiotic ABC transporter substrate-binding protein; K13893 microcin C transport system substrate-binding protein (A)	99.8	601	1	0	1	601	1	601	0	1245.3
orf02245	kpk:A593_02865	.	phage resistance protein (A)	99.8	520	1	0	1	520	1	520	8.1e-301	1037.7
orf02246	kva:Kvar_1452	K13694	NLP/P60 protein; K13694 lipoprotein Spr (A)	99.3	147	1	0	1	147	43	189	2.1e-76	290.4
orf02248	kvd:KR75_00510	.	membrane protein (A)	99.6	234	1	0	1	234	2	235	5.7e-129	465.7
orf02249	kpe:KPK_1556	.	CobW/P47K family protein (A)	99.1	325	3	0	1	325	1	325	5.8e-188	662.1
orf02250	kpk:A593_02845	.	D-mannonate oxidoreductase (A)	100	488	0	0	1	488	1	488	1.1e-288	997.3
orf02251	kpe:KPK_1558	K01686	uxuA; mannonate dehydratase (EC:4.2.1.8); K01686 mannonate dehydratase [EC:4.2.1.8] (A)	100	396	0	0	1	396	1	396	1.7e-234	817
orf02253	kpnu:LI86_08075	K02356	elongation factor P; K02356 elongation factor P (A)	100	190	0	0	1	190	1	190	2.6e-103	380.2
orf02254	kvq:SP68_06985	K06940	hypothetical protein; K06940 uncharacterized protein (A)	100	62	0	0	1	62	23	84	3.2e-31	139
orf02255	kpk:A593_02825	.	transcriptional regulator (A)	100	310	0	0	22	331	1	310	3.7e-174	616.3
orf02256	kpe:KPK_1562	.	hypothetical protein (A)	100	38	0	0	1	38	1	38	1.6e-12	76.3
orf02257	kva:Kvar_1460	.	conserved hypothetical protein (A)	99.1	107	1	0	1	107	8	114	5.2e-53	212.2
orf02258	kpe:KPK_1564	.	auxiliary transport protein, membrane fusion protein (MFP) family (A)	99.5	378	2	0	1	378	1	378	9.2e-161	572
orf02259	kvq:SP68_06965	K03291	sugar transporter; K03291 MFS transporter, SET family, sugar efflux transporter (A)	99.7	373	1	0	1	373	21	393	2.3e-204	716.8
orf02261	kpk:A593_02805	K02768	bifunctional PTS system fructose-specific transporter subunit IIA/HPr protein; K02768 PTS system, fructose-specific IIA component [EC:2.7.1.69] K11183 phosphocarrier protein FPr (A)	100	376	0	0	1	376	1	376	2e-200	703.7
orf02262	kok:KONIH1_20110	K00882	fruK; 1-phosphofructokinase (EC:2.7.1.56); K00882 1-phosphofructokinase [EC:2.7.1.56] (A)	100	312	0	0	1	312	1	312	4.9e-176	622.5
orf02263	kpk:A593_02795	K02769	PTS system fructose-specific transporter subunits IIBC; K02769 PTS system, fructose-specific IIB component [EC:2.7.1.69] K02770 PTS system, fructose-specific IIC component (A)	100	564	0	0	1	564	1	564	1.7e-280	970.3
orf02266	kvd:KR75_00445	K01151	endonuclease IV (EC:3.1.21.2); K01151 deoxyribonuclease IV [EC:3.1.21.2] (A)	99.6	277	1	0	1	277	8	284	1.1e-158	564.7
orf02269	kva:Kvar_1467	.	Uncharacterized protein family UPF0324 (A)	100	349	0	0	1	349	1	349	1.3e-185	654.4
orf02270	kpnu:LI86_08115	.	hypothetical protein (A)	74.2	66	17	0	1	66	1	66	1.2e-18	97.4
orf02271	kpe:KPK_1571	.	transcriptional regulator, LysR family (A)	100	288	0	0	1	288	1	288	2.9e-159	566.6
orf02272	kpe:KPK_1572	K11733	lysP; lysine-specific permease; K11733 lysine-specific permease (A)	99.6	468	2	0	1	468	22	489	2.6e-266	922.9
orf02274	kvq:SP68_06925	K16089	catecholate siderophore receptor CirA; K16089 outer membrane receptor for ferrienterochelin and colicins (A)	99.8	639	1	0	1	639	19	657	0	1314.3
orf02277	kpe:KPK_1574	K01070	fghA; S-formylglutathione hydrolase (EC:3.1.2.12); K01070 S-formylglutathione hydrolase [EC:3.1.2.12] (A)	99.6	277	0	1	1	276	1	277	1.6e-162	577.4
orf02278	kvq:SP68_06915	K01495	folE; GTP cyclohydrolase (EC:3.5.4.16); K01495 GTP cyclohydrolase I [EC:3.5.4.16] (A)	100	222	0	0	1	222	1	222	8.1e-117	425.2
orf02279	kpe:KPK_1576	K07148	putative membrane protein; K07148 uncharacterized protein (A)	99.2	385	3	0	1	385	1	385	1.3e-218	764.2
orf02280	kvd:KR75_00405	K02529	transcriptional regulator; K02529 LacI family transcriptional regulator (A)	100	340	0	0	1	340	1	340	1.6e-188	664.1
orf02281	kvq:SP68_06900	K10540	sugar ABC transporter substrate-binding protein; K10540 methyl-galactoside transport system substrate-binding protein (A)	100	332	0	0	1	332	1	332	3.6e-185	652.9
orf02284	kvd:KR75_00395	K10542	sugar ABC transporter ATP-binding protein; K10542 methyl-galactoside transport system ATP-binding protein [EC:3.6.3.17] (A)	99.8	493	1	0	1	493	14	506	4e-281	972.2
orf02285	kpq:KPR0928_17835	K10541	mglC; beta-methylgalactoside transporter permease; K10541 methyl-galactoside transport system permease protein (A)	100	336	0	0	1	336	1	336	3.4e-175	619.8
orf02287	kpe:KPK_1581	.	DNA-binding protein (A)	100	148	0	0	1	148	1	148	1.1e-72	278.1
orf02288	kpk:A593_02725	K07154	hypothetical protein; K07154 serine/threonine-protein kinase HipA [EC:2.7.11.1] (A)	98	49	1	0	1	49	132	180	6.6e-19	97.8
orf02289	kvq:SP68_06880	K07154	hypothetical protein; K07154 serine/threonine-protein kinase HipA [EC:2.7.11.1] (A)	99.1	108	1	0	1	108	1	108	1.9e-55	220.3
orf02290	kvq:SP68_06875	K07154	phosphatidylinositol kinase; K07154 serine/threonine-protein kinase HipA [EC:2.7.11.1] (A)	99.4	173	1	0	1	173	1	173	1.2e-96	357.8
orf02291	kvq:SP68_06870	K03748	vancomycin high temperature exclusion protein; K03748 SanA protein (A)	100	243	0	0	1	243	1	243	2.3e-136	490.3
orf02292	kps:KPNJ2_01739	.	hypothetical protein (A)	94.7	57	3	0	16	72	24	80	1.3e-23	114
orf02293	kvq:SP68_06865	K01489	cytidine deaminase (EC:3.5.4.5); K01489 cytidine deaminase [EC:3.5.4.5] (A)	99.7	286	1	0	1	286	9	294	6.9e-161	572
orf02294	kpk:A593_02705	.	hypothetical protein (A)	99.6	230	1	0	1	230	2	231	7.9e-107	392.1
orf02295	kpe:KPK_1586	K06518	LrgA family protein; K06518 holin-like protein (A)	100	134	0	0	1	134	1	134	1e-66	258.1
orf02296	kvq:SP68_06850	K05541	tRNA-dihydrouridine synthase C; K05541 tRNA-dihydrouridine synthase C [EC:1.-.-.-] (A)	99.7	300	1	0	1	300	11	310	1.1e-172	611.3
orf02297	kvd:KR75_00345	K07267	porin; K07267 porin (A)	100	454	0	0	1	454	1	454	1.6e-276	956.8
orf02298	kpm:KPHS_36420	K03488	putative transcriptional antiterminator; K03488 beta-glucoside operon transcriptional antiterminator (A)	100	303	0	0	1	303	1	303	1.2e-166	591.3
orf02302	kvd:KR75_00335	K02755	PTS beta-glucoside transporter subunit IIABC; K02755 PTS system, beta-glucosides-specific IIA component [EC:2.7.1.69] K02756 PTS system, beta-glucosides-specific IIB component [EC:2.7.1.69] K02757 PTS system, beta-glucosides-specific IIC component (A)	99.8	620	1	0	1	620	1	620	0	1206.4
orf02303	kvq:SP68_06830	K01223	6-phospho-beta-glucosidase; K01223 6-phospho-beta-glucosidase [EC:3.2.1.86] (A)	100	464	0	0	1	464	1	464	6.4e-281	971.5
orf02305	kvq:SP68_06825	.	SAM-dependent methyltransferase (A)	100	244	0	0	1	244	1	244	3e-141	506.5
orf02307	kvd:KR75_00320	.	multidrug resistance outer membrane protein MdtQ (A)	99.8	477	1	0	1	477	3	479	1.8e-262	910.2
orf02309	kvd:KR75_00315	.	membrane protein (A)	100	189	0	0	1	189	1	189	2.5e-98	363.6
orf02310	kpe:KPK_1595	.	putative membrane protein (A)	98.3	179	3	0	1	179	17	195	3.1e-90	336.7
orf02312	kvq:SP68_06805	K07262	pbpG; D-alanyl-D-alanine endopeptidase; K07262 D-alanyl-D-alanine endopeptidase (penicillin-binding protein 7) [EC:3.4.21.-] (A)	99.7	308	1	0	1	308	8	315	9.1e-151	538.5
orf02313	kvd:KR75_00300	K03823	GCN5 family acetyltransferase; K03823 phosphinothricin acetyltransferase [EC:2.3.1.183] (A)	100	184	0	0	1	184	1	184	7e-106	388.7
orf02314	kvq:SP68_06795	K03777	lactate dehydrogenase (EC:1.1.1.28); K03777 D-lactate dehydrogenase [EC:1.1.1.28] (A)	100	581	0	0	1	581	1	581	0	1191
orf02316	kpe:KPK_1599	K05349	bglX; beta-glucosidase, periplasmic (EC:3.2.1.21); K05349 beta-glucosidase [EC:3.2.1.21] (A)	99.6	755	3	0	1	755	11	765	0	1488
orf02318	kvd:KR75_00285	K05845	osmoprotectant uptake system substrate-binding protein; K05845 osmoprotectant transport system substrate-binding protein (A)	99.7	305	1	0	1	305	1	305	8.1e-168	595.1
orf02321	kpk:A593_02625	K05846	osmoprotectant uptake system permease; K05846 osmoprotectant transport system permease protein (A)	100	385	0	0	1	385	1	385	5e-207	725.7
orf02322	kpk:A593_02620	K05847	ATP-binding protein; K05847 osmoprotectant transport system ATP-binding protein (A)	100	315	0	0	1	315	1	315	1.7e-176	624
orf02323	kvd:KR75_00270	K05846	osmoprotectant uptake system permease; K05846 osmoprotectant transport system permease protein (A)	99.6	245	1	0	1	245	1	245	5.6e-127	459.1
orf02324	kpo:KPN2242_15875	.	hypothetical protein (A)	100	37	0	0	1	37	1	37	5.5e-10	67.8
orf02326	kps:KPNJ2_01763	K02478	Sensor protein yehU (EC:2.7.13.3); K02478 two-component system, LytT family, sensor kinase [EC:2.7.13.3] (A)	99.6	567	2	0	1	567	8	574	5.7e-308	1061.6
orf02328	kvd:KR75_00255	K02477	two-component response-regulatory protein YehT; K02477 two-component system, LytT family, response regulator (A)	99.6	239	1	0	1	239	1	239	7.6e-129	465.3
orf02329	kvd:KR75_00250	.	hypothetical protein (A)	100	156	0	0	1	156	1	156	1.4e-83	314.3
orf02331	kpj:N559_1697	.	hypothetical protein (A)	100	57	0	0	1	57	1	57	6.2e-29	131.3
orf02332	kpg:KPNIH32_18635	K01874	metG; methionine--tRNA ligase (EC:6.1.1.10); K01874 methionyl-tRNA synthetase [EC:6.1.1.10] (A)	99.8	652	1	0	1	652	26	677	0	1329.3
orf02333	kpk:A593_02585	K03593	antiporter; K03593 ATP-binding protein involved in chromosome partitioning (A)	100	369	0	0	1	369	1	369	4.7e-210	735.7
orf02334	kpk:A593_02580	.	GCN5 family acetyltransferase (A)	100	153	0	0	1	153	1	153	5.5e-88	328.9
orf02335	kpq:KPR0928_17695	.	hypothetical protein (A)	100	105	0	0	1	105	1	105	6.5e-56	221.9
orf02337	kpk:A593_02570	.	LysR family transcriptional regulator (A)	100	299	0	0	1	299	1	299	5.7e-166	589
orf02339	kvq:SP68_06725	K06901	permease; K06901 putative MFS transporter, AGZA family, xanthine/uracil permease (A)	100	447	0	0	1	447	1	447	5.6e-242	842
orf02340	kpe:KPK_1614	K01486	putative adenine deaminase; K01486 adenine deaminase [EC:3.5.4.2] (A)	99.7	603	2	0	1	603	1	603	0	1192.2
orf02341	kvd:KR75_00210	.	LysR family transcriptional regulator (A)	100	303	0	0	1	303	1	303	6.2e-160	568.9
orf02342	kvd:KR75_00205	.	universal stress protein (A)	99.3	140	1	0	1	140	1	140	2.8e-70	270
orf02345	kvq:SP68_06695	K00878	hydroxyethylthiazole kinase; K00878 hydroxyethylthiazole kinase [EC:2.7.1.50] (A)	100	257	0	0	1	257	1	257	1.9e-133	480.7
orf02346	kpe:KPK_1619	K00941	thiD; phosphomethylpyrimidine kinase (EC:2.7.4.7); K00941 hydroxymethylpyrimidine/phosphomethylpyrimidine kinase [EC:2.7.1.49 2.7.4.7] (A)	100	266	0	0	1	266	1	266	1.1e-144	518.1
orf02347	kpe:KPK_1620	K11645	fbaB; fructose-bisphosphate aldolase, class 1 (EC:4.1.2.13); K11645 fructose-bisphosphate aldolase, class I [EC:4.1.2.13] (A)	100	350	0	0	1	350	1	350	4.6e-199	699.1
orf02349	kva:Kvar_1519	.	transcriptional regulator, DeoR family (A)	100	313	0	0	1	313	1	313	7.8e-182	641.7
orf02350	kpe:KPK_1622	K00007	dalD; D-arabinitol 4-dehydrogenase (EC:1.1.1.11); K00007 D-arabinitol 4-dehydrogenase [EC:1.1.1.11] (A)	99.8	455	1	0	1	455	1	455	6.5e-270	934.9
orf02353	kvd:KR75_00175	K00854	xylulose kinase; K00854 xylulokinase [EC:2.7.1.17] (A)	99.2	487	4	0	1	487	1	487	2.1e-287	993
orf02354	kpe:KPK_1624	.	dalT; D-arabinitol transporter (A)	100	425	0	0	1	425	1	425	6.3e-235	818.5
orf02355	kva:Kvar_1523	.	HAD-superfamily hydrolase, subfamily IA, variant 3 (A)	100	220	0	0	1	220	1	220	1.1e-121	441.4
orf02356	kvd:KR75_00160	.	mandelate racemase (A)	100	384	0	0	1	384	1	384	1.3e-231	807.4
orf02357	kpe:KPK_1627	K02035	ABC transporter, periplasmic substrate-binding protein; K02035 peptide/nickel transport system substrate-binding protein (A)	99.6	540	2	0	1	540	1	540	0	1077.8
orf02358	kpe:KPK_1628	K02033	ABC transporter, permease protein; K02033 peptide/nickel transport system permease protein (A)	100	345	0	0	1	345	1	345	8.9e-187	658.3
orf02360	kph:KPNIH24_10640	K02034	D-ala-D-ala transporter subunit; K02034 peptide/nickel transport system permease protein (A)	100	301	0	0	1	301	1	301	1e-162	578.2
orf02361	kpk:A593_02485	K02031	peptide ABC transporter ATP-binding protein; K02031 peptide/nickel transport system ATP-binding protein (A)	99.6	280	1	0	1	280	11	290	1.6e-154	550.8
orf02362	kvd:KR75_00135	.	peptide ABC transporter ATP-binding protein (A)	100	257	0	0	1	257	1	257	5e-142	509.2
orf02363	kpu:KP1_3750	.	hypothetical protein (A)	89.7	39	4	0	1	39	1	39	6.5e-12	74.3
orf02364	kps:KPNJ2_01794	.	Diacylglycerol kinase family protein (A)	99	299	3	0	1	299	1	299	1.1e-169	601.3
orf02366	kvd:KR75_00125	K08303	protease; K08303 putative protease [EC:3.4.-.-] (A)	100	453	0	0	1	453	1	453	3.8e-270	935.6
orf02367	kvd:KR75_00120	K07664	transcriptional regulator; K07664 two-component system, OmpR family, response regulator BaeR (A)	100	240	0	0	1	240	1	240	5.5e-135	485.7
orf02369	kva:Kvar_1533	K07642	integral membrane sensor signal transduction histidine kinase; K07642 two-component system, OmpR family, sensor histidine kinase BaeS [EC:2.7.13.3] (A)	100	500	0	0	1	500	1	500	1.5e-275	953.7
orf02371	kpe:KPK_1636	K18326	putative multidrug resistance protein MdtD; K18326 MFS transporter, DHA2 family, multidrug resistance protein (A)	99.2	471	4	0	1	471	1	471	3.6e-255	885.9
orf02373	kpk:A593_02450	K07789	multidrug transporter; K07789 multidrug efflux pump (A)	99.8	1025	2	0	1	1025	1	1025	0	1904.8
orf02376	kva:Kvar_1536	K07788	acriflavin resistance protein; K07788 multidrug efflux pump (A)	100	1040	0	0	1	1040	1	1040	0	1916.4
orf02377	kvd:KR75_00095	K07799	multidrug transporter; K07799 membrane fusion protein, multidrug efflux system (A)	100	412	0	0	1	412	1	412	7.5e-209	731.9
orf02378	ron:TE10_19370	.	hypothetical protein (A)	80	35	7	0	44	78	57	91	4.7e-06	55.8
orf02379	kvd:KR75_00090	.	C4-dicarboxylate ABC transporter (A)	100	424	0	0	1	424	1	424	2.3e-221	773.5
orf02381	kpk:A593_02430	.	transcriptional regulator (A)	99.5	203	1	0	1	203	1	203	1.8e-110	404.1
orf02383	kpe:KPK_1642	.	hypothetical protein (A)	100	45	0	0	1	45	1	45	6.7e-18	94.4
orf02384	kpe:KPK_1643	K07660	DNA-binding response regulator; K07660 two-component system, OmpR family, response regulator PhoP (A)	100	233	0	0	1	233	1	233	2e-129	467.2
orf02385	kpk:A593_02420	.	histidine kinase (A)	98.9	618	7	0	1	618	1	618	0	1196
orf02387	kpp:A79E_1587	K04046	Putative heat shock protein YegD; K04046 hypothetical chaperone protein (A)	98.1	483	9	0	1	483	1	483	1.8e-270	936.8
orf02388	kvd:KR75_00065	K01247	3-methyladenine DNA glycosylase (EC:3.2.2.21); K01247 DNA-3-methyladenine glycosylase II [EC:3.2.2.21] (A)	97.9	282	6	0	1	282	1	282	6.4e-159	565.5
orf02389	kpj:N559_1741	K00876	uridine kinase; K00876 uridine kinase [EC:2.7.1.48] (A)	100	213	0	0	1	213	1	213	2.3e-116	423.7
orf02390	kpo:KPN2242_15645	K01494	dcd; deoxycytidine triphosphate deaminase (EC:3.5.4.13); K01494 dCTP deaminase [EC:3.5.4.13] (A)	100	193	0	0	1	193	1	193	2.1e-108	397.1
orf02392	kvd:KR75_00050	K07289	assembly protein; K07289 AsmA protein (A)	99.8	615	1	0	1	615	1	615	0	1193.3
orf02394	kva:Kvar_1547	.	Integral membrane protein TerC (A)	99.6	527	2	0	1	527	1	527	3.3e-286	989.2
orf02396	kvd:KR75_00035	K00963	UTP--glucose-1-phosphate uridylyltransferase; K00963 UTP--glucose-1-phosphate uridylyltransferase [EC:2.7.7.9] (A)	100	298	0	0	1	298	1	298	4.1e-164	582.8
orf02398	kvd:KR75_00030	.	hypothetical protein (A)	100	209	0	0	1	209	1	209	7.4e-112	408.7
orf02399	kpr:KPR_1584	.	wzi; Surface assembly of capsule (A)	99	479	5	0	1	479	28	506	2e-269	933.3
orf02400	kpnu:LI86_08535	K01991	polysaccharide export protein Wza; K01991 polysaccharide export outer membrane protein (A)	95.8	377	16	0	1	377	1	377	4e-209	732.6
orf02401	kpr:KPR_1587	K16692	wzc; Tyrosine autokinase; K16692 tyrosine-protein kinase Etk/Wzc [EC:2.7.10.-] (A)	77.1	720	163	2	1	718	1	720	2.1e-307	1060.1
orf02403	ron:TE10_19285	.	UDP-phosphate galactose phosphotransferase (A)	78.1	475	104	0	1	475	1	475	3.2e-219	766.5
orf02405	kpr:KPR_1589	.	Partial mannosyltransferase B (A)	53.8	320	146	1	1	320	6	323	7.4e-95	352.8
orf02407	psh:Psest_2608	.	hypothetical protein (A)	31.6	320	202	9	24	339	30	336	2.4e-35	155.2
orf02408	eal:EAKF1_ch3980	.	O-antigen polymerase (A)	26.2	370	244	10	3	365	2	349	1.2e-08	66.6
orf02409	ron:TE10_19250	.	glycosyl transferase family 1 (A)	74.4	383	98	0	1	383	1	383	1.6e-168	597.8
orf02411	aci:ACIAD0081	.	putative glycosyl transferase family 1 (EC:2.-.-.-) (A)	44.9	343	181	3	14	352	1	339	2.6e-80	304.7
orf02412	eab:ECABU_c23680	.	putative glycosyl transferase family 2 (A)	46.7	317	157	3	1	312	1	310	7e-77	293.1
orf02413	ecx:EcHS_A2185	.	conserved hypothetical protein (A)	38.7	282	167	5	8	287	4	281	2e-46	191.8
orf02416	kpm:KPHS_35600	.	polysaccharide biosynthesis protein (A)	66.7	477	159	0	1	477	1	477	1.2e-168	598.6
orf02417	kpk:A593_02325	K00033	6-phosphogluconate dehydrogenase (EC:1.1.1.44); K00033 6-phosphogluconate dehydrogenase [EC:1.1.1.44 1.1.1.343] (A)	99.8	468	1	0	1	468	1	468	3.8e-265	919.1
orf02418	kvq:SP68_06450	K00971	cpsB; mannose-1-phosphate guanyltransferase (EC:2.7.7.13); K00971 mannose-1-phosphate guanylyltransferase [EC:2.7.7.13] (A)	100	471	0	0	1	471	1	471	1.3e-276	957.2
orf02421	kpv:KPNIH29_17775	K01840	phosphomannomutase (EC:5.4.2.8); K01840 phosphomannomutase [EC:5.4.2.8] (A)	99.6	456	2	0	1	456	1	456	1.7e-265	920.2
orf02422	kpv:KPNIH29_17770	K01710	dTDP-glucose 4,6-dehydratase; K01710 dTDP-glucose 4,6-dehydratase [EC:4.2.1.46] (A)	99.1	339	3	0	1	339	16	354	3.6e-201	706.1
orf02424	kvd:KR75_26330	K00973	glucose-1-phosphate thymidylyltransferase; K00973 glucose-1-phosphate thymidylyltransferase [EC:2.7.7.24] (A)	99.7	289	1	0	1	289	1	289	1.8e-164	583.9
orf02426	kvd:KR75_26325	K00067	dTDP-4-dehydrorhamnose reductase (EC:1.1.1.133); K00067 dTDP-4-dehydrorhamnose reductase [EC:1.1.1.133] (A)	99.7	296	1	0	1	296	1	296	7.4e-166	588.6
orf02428	kvd:KR75_26320	K01790	dTDP-4-dehydrorhamnose 3,5-epimerase; K01790 dTDP-4-dehydrorhamnose 3,5-epimerase [EC:5.1.3.13] (A)	100	184	0	0	1	184	1	184	1.1e-103	381.3
orf02429	kpt:VK055_5029	K00012	ugd; nucleotide sugar dehydrogenase family protein; K00012 UDPglucose 6-dehydrogenase [EC:1.1.1.22] (A)	100	388	0	0	1	388	1	388	1.1e-217	761.1
orf02431	kpe:KPK_1672	K08679	putative uridine diphosphate galacturonate 4-epimerase; K08679 UDP-glucuronate 4-epimerase [EC:5.1.3.6] (A)	100	334	0	0	1	334	1	334	6.1e-193	678.7
orf02435	kpe:KPK_1674	.	hypothetical protein (A)	97.5	40	1	0	1	40	1	40	7.5e-13	77.4
orf02436	ecr:ECIAI1_2105	.	hypothetical protein (A)	60.8	79	31	0	1	79	23	101	3.3e-12	76.3
orf02437	kvq:SP68_06450	K00971	cpsB; mannose-1-phosphate guanyltransferase (EC:2.7.7.13); K00971 mannose-1-phosphate guanylyltransferase [EC:2.7.7.13] (A)	100	471	0	0	1	471	1	471	1.3e-276	957.2
orf02440	ear:CCG29186	K01840	Phosphomannomutase (EC 5.4.2.8) (EC:5.4.2.8); K01840 phosphomannomutase [EC:5.4.2.8] (A)	98.5	458	7	0	1	458	1	458	7e-264	914.8
orf02441	ear:CCG29187	K09690	O-antigen export system permease protein RfbD; K09690 lipopolysaccharide transport system permease protein (A)	99.6	264	1	0	1	264	1	264	2.9e-145	520
orf02442	ear:CCG29188	K09691	Glutamine transport ATP-binding protein GlnQ (TC 3.A.1.3.2); K09691 lipopolysaccharide transport system ATP-binding protein (A)	98.5	404	6	0	1	404	1	404	1.1e-225	787.7
orf02443	ecr:ECIAI1_2100	K18827	wbbD; putative SAM-dependent methyltransferase; K18827 O-antigen chain-terminating methyltransferase [EC:2.1.1.- 2.1.1.294 2.7.1.181] (A)	92.7	425	31	0	1	425	1	425	5e-224	782.3
orf02444	ear:CCG29190	.	putative Glycosyltransferase (A)	94.9	1213	62	0	1	1213	1	1213	0	2323.9
orf02445	kvd:KR75_26275	K12994	mannosyltransferase; K12994 alpha-1,3-rhamnosyl/mannosyltransferase [EC:2.4.1.-] (A)	100	381	0	0	5	385	1	381	5.9e-224	781.9
orf02446	kva:Kvar_1572	K12995	glycosyl transferase group 1; K12995 rhamnosyl/mannosyltransferase [EC:2.4.1.-] (A)	100	371	0	0	1	371	1	371	4.7e-218	762.3
orf02447	kvd:KR75_26265	K11755	phosphoribosyl-ATP pyrophosphatase (EC:3.5.4.19 3.6.1.31); K11755 phosphoribosyl-ATP pyrophosphohydrolase / phosphoribosyl-AMP cyclohydrolase [EC:3.6.1.31 3.5.4.19] (A)	100	198	0	0	1	198	1	198	1.1e-109	401.4
orf02448	kpe:KPK_1684	K02500	hisF; imidazoleglycerol phosphate synthase, cyclase subunit; K02500 cyclase [EC:4.1.3.-] (A)	100	258	0	0	1	258	1	258	4.8e-145	519.2
orf02449	kvq:SP68_06400	K01814	1-(5-phosphoribosyl)-5-[(5-phosphoribosylamino)methylideneamino] imidazole-4-carboxamide isomerase; K01814 phosphoribosylformimino-5-aminoimidazole carboxamide ribotide isomerase [EC:5.3.1.16] (A)	100	245	0	0	1	245	1	245	1.5e-135	487.6
orf02450	kpe:KPK_1686	K02501	hisH; imidazole glycerol phosphate synthase, glutamine amidotransferase subunit (EC:2.4.2.-); K02501 glutamine amidotransferase [EC:2.4.2.-] (A)	100	196	0	0	1	196	1	196	2e-111	407.1
orf02451	kvq:SP68_06390	K01089	imidazoleglycerol-phosphate dehydratase (EC:3.1.3.15 4.2.1.19); K01089 imidazoleglycerol-phosphate dehydratase / histidinol-phosphatase [EC:4.2.1.19 3.1.3.15] (A)	100	355	0	0	1	355	1	355	1.1e-211	741.1
orf02453	kpk:A593_02235	K00817	histidinol-phosphate aminotransferase (EC:2.6.1.9); K00817 histidinol-phosphate aminotransferase [EC:2.6.1.9] (A)	100	353	0	0	1	353	1	353	1.8e-198	697.2
orf02455	kvq:SP68_06380	K00013	hisD; histidinol dehydrogenase (EC:1.1.1.23); K00013 histidinol dehydrogenase [EC:1.1.1.23] (A)	99.8	434	1	0	1	434	1	434	6e-233	812
orf02457	kpo:KPN2242_15435	K00765	hisG; ATP phosphoribosyltransferase (EC:2.4.2.17); K00765 ATP phosphoribosyltransferase [EC:2.4.2.17] (A)	100	299	0	0	1	299	1	299	5.4e-164	582.4
orf02458	kpk:A593_02220	.	hypothetical protein (A)	100	274	0	0	1	274	1	274	2.8e-159	566.6
orf02460	kpk:A593_02215	.	LysR family transcriptional regulator (A)	99	296	3	0	1	296	1	296	3.7e-141	506.5
orf02461	kpt:VK055_5048	.	puuP2; putrescine importer (A)	100	428	0	0	1	428	1	428	1e-237	827.8
orf02462	kpe:KPK_1695	.	hypothetical protein (A)	100	45	0	0	1	45	1	45	8.1e-16	87.4
orf02463	kpe:KPK_1695	.	hypothetical protein (A)	95.6	45	2	0	1	45	1	45	2.6e-14	82.4
orf02464	kpe:KPK_1696	K15790	nifQ; nitrogen fixation protein NifQ; K15790 nitrogen fixation protein NifQ (A)	98.7	158	2	0	1	158	13	170	6.7e-89	332
orf02466	kpk:A593_02200	K02585	nitrogen fixation protein NifB; K02585 nitrogen fixation protein NifB (A)	99.6	468	2	0	1	468	1	468	1.2e-274	950.7
orf02468	kva:Kvar_1587	K02584	transcriptional regulator, NifA, Fis Family; K02584 Nif-specific regulatory protein (A)	100	524	0	0	1	524	1	524	4.2e-297	1025.4
orf02469	kpk:A593_02190	.	nitrogen fixation protein (A)	100	494	0	0	1	494	1	494	1.2e-285	987.3
orf02470	kva:Kvar_1589	K03839	flavodoxin; K03839 flavodoxin I (A)	100	176	0	0	1	176	1	176	7.4e-97	358.6
orf02472	kpe:KPK_1701	K03769	nifM; nitrogen fixation protein NifM; K03769 peptidyl-prolyl cis-trans isomerase C [EC:5.2.1.8] (A)	98.5	266	4	0	1	266	1	266	2.4e-147	526.9
orf02473	kpe:KPK_1702	K02597	putative nifZ protein; K02597 nitrogen fixation protein NifZ (A)	100	147	0	0	1	147	1	147	9.6e-82	308.1
orf02474	kvq:SP68_06320	K02595	nitrogen fixation protein NifW; K02595 nitrogenase-stabilizing/protective protein (A)	100	85	0	0	1	85	1	85	1e-43	181
orf02475	kpe:KPK_1704	K02594	nifV; homocitrate synthase (EC:2.3.3.14); K02594 homocitrate synthase NifV [EC:2.3.3.14] (A)	99.7	381	1	0	1	381	1	381	8.8e-212	741.5
orf02477	kva:Kvar_1594	K04487	cysteine desulfurase NifS (EC:2.8.1.7); K04487 cysteine desulfurase [EC:2.8.1.7] (A)	100	400	0	0	1	400	1	400	8.3e-229	798.1
orf02478	kva:Kvar_1595	K13819	Fe-S cluster assembly protein NifU; K13819 NifU-like protein (A)	100	279	0	0	1	279	1	279	3.4e-160	569.7
orf02479	kvq:SP68_06300	K02596	nitrogen fixation protein NifX; K02596 nitrogen fixation protein NifX (A)	100	156	0	0	1	156	1	156	3.7e-84	316.2
orf02480	kvq:SP68_06295	K02592	nitrogenase iron-molybdenum cofactor biosynthesis protein NifN; K02592 nitrogenase molybdenum-iron protein NifN (A)	99.6	461	2	0	1	461	1	461	1.4e-267	927.2
orf02483	kpe:KPK_1709	K02587	nifE; nitrogenase MoFe cofactor biosynthesis protein NifE; K02587 nitrogenase molybdenum-cofactor synthesis protein NifE (A)	99.8	457	1	0	1	457	1	457	2.1e-268	929.9
orf02484	kvd:KR75_26140	.	protein NifY (A)	99.1	220	2	0	1	220	1	220	7.5e-123	445.3
orf02485	kvd:KR75_26135	K02593	protein NifT; K02593 nitrogen fixation protein NifT (A)	100	72	0	0	1	72	1	72	9.6e-35	151
orf02486	kpk:A593_02125	K02591	nitrogenase molybdenum-iron protein subunit beta; K02591 nitrogenase molybdenum-iron protein beta chain [EC:1.18.6.1] (A)	100	520	0	0	1	520	1	520	9.7e-312	1073.9
orf02488	kvd:KR75_26125	K02586	nitrogenase molybdenum-iron protein subunit alpha; K02586 nitrogenase molybdenum-iron protein alpha chain [EC:1.18.6.1] (A)	100	482	0	0	1	482	1	482	2.8e-287	992.6
orf02490	kpv:KPNIH29_17525	K02588	nifH; nitrogenase reductase; K02588 nitrogenase iron protein NifH [EC:1.18.6.1] (A)	100	293	0	0	1	293	1	293	2.6e-163	580.1
orf02493	kpe:KPK_1715	K03737	nifJ; pyruvate-flavodoxin oxidoreductase (EC:1.2.7.1); K03737 pyruvate-ferredoxin/flavodoxin oxidoreductase [EC:1.2.7.1 1.2.7.-] (A)	99.7	1171	3	0	1	1171	1	1171	0	2361.6
orf02495	kpv:KPNIH29_17515	.	ArsR family transcriptional regulator (A)	100	102	0	0	1	102	1	102	2.1e-51	206.8
orf02497	kvd:KR75_26105	K02355	fusA; elongation factor G; K02355 elongation factor G (A)	100	700	0	0	1	700	1	700	0	1404.4
orf02500	kva:Kvar_1608	K01141	Exodeoxyribonuclease I (EC:3.1.11.1); K01141 exodeoxyribonuclease I [EC:3.1.11.1] (A)	99.6	474	2	0	1	474	1	474	6.5e-281	971.5
orf02501	kpk:A593_02090	K07258	D-alanyl-D-alanine carboxypeptidase (EC:3.4.16.4); K07258 D-alanyl-D-alanine carboxypeptidase (penicillin-binding protein 5/6) [EC:3.4.16.4] (A)	99.7	387	1	0	1	387	1	387	7.8e-224	781.6
orf02502	kvq:SP68_06235	K07470	DNA gyrase inhibitor; K07470 DNA gyrase inhibitor (A)	100	157	0	0	1	157	1	157	3.5e-90	336.3
orf02503	kvd:KR75_26075	.	membrane protein (A)	99.7	352	1	0	1	352	1	352	5.1e-198	695.7
orf02505	kpn:KPN_02465	K09802	yeeX; hypothetical protein; K09802 uncharacterized protein (A)	100	107	0	0	1	107	1	107	5.4e-50	202.2
orf02506	kvq:SP68_06220	K02233	cobS; cobalamin synthase; K02233 adenosylcobinamide-GDP ribazoletransferase [EC:2.7.8.26] (A)	100	246	0	0	1	246	1	246	8.1e-126	455.3
orf02507	kva:Kvar_1615	K00768	nicotinate-nucleotide/dimethylbenzimidazole phosphoribosyltransferase (EC:2.4.2.21); K00768 nicotinate-nucleotide--dimethylbenzimidazole phosphoribosyltransferase [EC:2.4.2.21] (A)	100	355	0	0	1	355	1	355	3.2e-192	676.4
orf02509	kpk:A593_02055	K01251	adenosylhomocysteinase; K01251 adenosylhomocysteinase [EC:3.3.1.1] (A)	99.7	369	1	0	1	369	1	369	5.3e-214	748.8
orf02510	kpe:KPK_1726	K07168	HPP family protein; K07168 CBS domain-containing membrane protein (A)	100	243	0	0	1	243	1	243	1e-128	464.9
orf02511	kpk:A593_02045	.	tautomerase (A)	99.2	129	1	0	1	129	1	129	5.9e-67	258.8
orf02512	kps:KPNJ2_01881	.	Transcriptional regulator, LysR family protein (A)	96.9	326	10	0	1	326	4	329	8.1e-182	641.7
orf02513	kvd:KR75_26035	.	lipoate-protein ligase A (A)	99.2	246	2	0	1	246	1	246	1.9e-138	497.3
orf02514	kpk:A593_02030	K08172	shikimate transporter; K08172 MFS transporter, MHS family, shikimate and dehydroshikimate transport protein (A)	99.8	433	1	0	1	433	7	439	2.9e-243	846.3
orf02515	kva:Kvar_1622	.	conserved hypothetical protein (A)	99.3	152	1	0	1	152	14	165	4.5e-82	309.3
orf02516	kpk:A593_02020	.	D-glycero-D-manno-heptose 1-phosphate guanosyltransferase (A)	99.8	627	1	0	1	627	10	636	0	1220.3
orf02517	kvq:SP68_06170	.	tellurite resistance protein (A)	100	110	0	0	1	110	1	110	2.7e-60	236.5
orf02518	kvd:KR75_26010	.	hypothetical protein (A)	99.1	111	1	0	1	111	1	111	3.1e-56	223
orf02519	kpk:A593_02005	K03566	LysR family transcriptional regulator; K03566 LysR family transcriptional regulator, glycine cleavage system transcriptional activator (A)	99.7	304	1	0	1	304	1	304	7.3e-169	598.6
orf02520	kvd:KR75_26000	.	hypothetical protein (A)	98.4	191	3	0	1	191	1	191	1.8e-96	357.5
orf02521	kpk:A593_01995	.	Non-heme chloroperoxidase	100	278	0	0	1	278	1	278	7.2e-163	578.6
orf02523	kpk:A593_01990	.	diguanylate cyclase (A)	100	323	0	0	1	323	1	323	8.6e-184	648.3
orf02524	kpe:KPK_1738	.	conserved hypothetical protein (A)	98.6	366	5	0	1	366	1	366	1.2e-210	737.6
orf02525	elf:LF82_313	K18842	hypothetical protein; K18842 antitoxin ChpS (A)	89.9	109	11	0	1	109	35	143	3.9e-48	196.1
orf02528	kpi:D364_12485	.	hypothetical protein (A)	84.2	57	9	0	16	72	1	57	1.8e-20	104
orf02530	kox:KOX_24320	.	hypothetical protein (A)	97.6	412	10	0	1	412	1	412	1.3e-232	810.8
orf02534	koy:J415_13305	.	hypothetical protein (A)	98.5	463	7	0	112	574	1	463	5.5e-258	895.6
orf02535	kox:KOX_24330	.	hypothetical protein (A)	99.3	969	7	0	1	969	29	997	0	1888.2
orf02537	kox:KOX_24335	K00558	modification methylase; K00558 DNA (cytosine-5)-methyltransferase 1 [EC:2.1.1.37] (A)	100	352	0	0	1	352	1	352	4.9e-209	732.3
orf02538	kpu:KP1_3643	.	ardC; antirestriction protein (A)	95.6	315	14	0	1	315	1	315	7.4e-172	608.6
orf02539	kpm:KPHS_34880	.	putative MobC mobilization protein (A)	92.7	248	18	0	1	248	1	248	3.2e-130	469.9
orf02541	eum:ECUMN_2299	.	putative MobB mobilization protein (A)	93.2	619	42	0	1	619	1	619	0	1146
orf02543	raq:Rahaq2_1722	.	TrbM (A)	84	100	16	0	1	100	1	100	1.1e-41	174.5
orf02546	kpe:KPK_1775	K03196	virB11; P-type DNA transfer ATPase VirB11; K03196 type IV secretion system protein VirB11 (A)	93.2	339	23	0	1	339	1	339	6e-188	662.1
orf02547	kpe:KPK_1776	K03195	bacterial conjugation TrbI-like protein; K03195 type IV secretion system protein VirB10 (A)	88.7	435	49	0	1	435	1	435	1.3e-206	724.5
orf02548	kpe:KPK_1777	K03204	virB9; P-type conjugative transfer protein VirB9; K03204 type IV secretion system protein VirB9 (A)	92.9	280	20	0	1	280	17	296	6.2e-138	495.7
orf02549	kpe:KPK_1778	K03203	virB8; type IV secretion system protein VirB8; K03203 type IV secretion system protein VirB8 (A)	96	227	9	0	1	227	1	227	5.2e-119	432.6
orf02550	kpe:KPK_1779	.	putative conjugal transfer protein (A)	97.8	46	1	0	1	46	1	46	6.2e-19	97.8
orf02551	kox:KOX_24580	K03201	putative conjugal transfer protein; K03201 type IV secretion system protein VirB6 (A)	82.5	343	60	0	1	343	1	343	1.7e-145	521.2
orf02553	kpe:KPK_1781	.	putative lipoprotein (A)	87.9	91	11	0	1	91	1	91	1.8e-38	163.7
orf02555	kpe:KPK_1782	K03200	type IV secretion system protein; K03200 type IV secretion system protein VirB5 (A)	83.5	242	40	0	1	242	1	242	5.2e-85	319.7
orf02557	kpe:KPK_1783	K03199	type IV secretion/conjugal transfer ATPase, VirB4 family; K03199 type IV secretion system protein VirB4 (A)	97.3	915	25	0	1	915	1	915	0	1803.9
orf02558	kpe:KPK_1784	K03197	putative type IV secretion system protein; K03197 type IV secretion system protein VirB2 (A)	98.9	90	1	0	1	90	1	90	1e-41	174.5
orf02559	kpe:KPK_1785	K03194	transglycosylase SLT domain protein; K03194 type IV secretion system protein VirB1 (A)	95.3	214	10	0	1	214	1	214	2.9e-111	406.8
orf02560	kpe:KPK_1786	.	conserved hypothetical protein (A)	93.2	73	5	0	1	73	1	73	3.5e-32	142.5
orf02562	koy:J415_13055	.	phage/conjugal plasmid C-4 type zinc finger protein, TraR family (A)	92.8	69	5	0	1	69	1	69	5.2e-30	135.2
orf02563	kpe:KPK_1788	.	conserved hypothetical protein (A)	96.9	195	6	0	1	195	1	195	5.9e-103	379
orf02564	kpe:KPK_1789	K07733	transcriptional regulator, AlpA family; K07733 prophage regulatory protein (A)	100	64	0	0	1	64	6	69	1.2e-28	130.6
orf02565	kpe:KPK_1790	.	conserved hypothetical protein (A)	100	305	0	0	1	305	1	305	1.1e-175	621.3
orf02567	kpe:KPK_1791	.	transporter, major facilitator family (A)	96.2	394	15	0	1	394	1	394	2.6e-198	696.8
orf02569	kpe:KPK_1792	.	conserved hypothetical protein (A)	98.3	411	7	0	1	411	1	411	1.4e-234	817.4
orf02570	kpe:KPK_1793	K00102	oxidase, FAD-binding; K00102 D-lactate dehydrogenase (cytochrome) [EC:1.1.2.4] (A)	98.4	451	7	0	1	451	1	451	5.3e-256	888.6
orf02571	kpe:KPK_1794	.	hypothetical protein (A)	99.1	350	3	0	1	350	1	350	1.3e-196	691
orf02572	kpe:KPK_1795	K01872	threonyl and alanyl tRNA synthetase domain protein; K01872 alanyl-tRNA synthetase [EC:6.1.1.7] (A)	96.9	192	6	0	1	192	54	245	1.3e-107	394.4
orf02573	kpe:KPK_1796	K00817	putative histidinol-phosphate aminotransferase; K00817 histidinol-phosphate aminotransferase [EC:2.6.1.9] (A)	95.7	350	15	0	1	350	1	350	5.4e-192	675.6
orf02575	kpe:KPK_1797	K01745	putative histidine ammonia-lyase; K01745 histidine ammonia-lyase [EC:4.3.1.3] (A)	99.8	527	1	0	1	527	1	527	1.1e-297	1027.3
orf02577	kpe:KPK_1798	.	conserved hypothetical protein (A)	96.7	335	11	0	1	335	1	335	2e-191	673.7
orf02579	kpe:KPK_1799	.	integrase (A)	96.6	416	14	0	1	416	1	416	8.1e-235	818.1
orf02580	kpe:KPK_1800	.	transcriptional regulator, LysR family (A)	99.7	306	1	0	1	306	1	306	9.3e-172	608.2
orf02581	kpe:KPK_1801	K09472	putative gamma-glutamyl-gamma-aminobutyraldehyde dehydrogenase; K09472 gamma-glutamyl-gamma-aminobutyraldehyde dehydrogenase [EC:1.2.1.-] (A)	100	496	0	0	1	496	1	496	1.1e-286	990.7
orf02582	kpe:KPK_1802	.	alkJ; alcohol dehydrogenase (acceptor) (A)	99.6	548	2	0	1	548	1	548	0	1121.3
orf02583	kpe:KPK_1803	K03457	permease, cytosine/purine, uracil, thiamine, allantoin family; K03457 nucleobase:cation symporter-1, NCS1 family (A)	100	467	0	0	1	467	1	467	4.8e-260	902.1
orf02584	kpe:KPK_1804	K07222	conserved hypothetical protein; K07222 putative flavoprotein involved in K+ transport (A)	100	422	0	0	1	422	1	422	2.8e-251	872.8
orf02586	kpe:KPK_1805	.	endoribonuclease L-PSP family protein (A)	100	141	0	0	1	141	1	141	1.5e-76	290.8
orf02587	kpe:KPK_1806	.	conserved hypothetical protein (A)	99.6	224	1	0	1	224	1	224	2.5e-118	430.3
orf02588	kpe:KPK_1807	K01438	putative acetylornithine deacetylase; K01438 acetylornithine deacetylase [EC:3.5.1.16] (A)	100	386	0	0	1	386	1	386	1.6e-224	783.9
orf02589	yew:CH47_4244	.	transposase, Mutator family protein (A)	81.6	49	9	0	1	49	128	176	8.9e-16	87.4
orf02590	sfo:Z042_13850	.	transposase (A)	74.8	131	29	1	1	127	194	324	2.7e-48	196.8
orf02592	kpe:KPK_1809	.	hypothetical protein (A)	100	65	0	0	1	65	1	65	1e-27	127.5
orf02593	pcv:BCS7_13530	K07486	transposase; K07486 transposase (A)	65.4	130	45	0	1	130	179	308	1.3e-37	161.8
orf02594	kpe:KPK_1811	.	integrase (A)	99.8	422	1	0	1	422	1	422	3.5e-246	855.9
orf02595	ear:CCG29310	.	hypothetical protein (A)	78	59	13	0	1	59	1	59	2.3e-18	96.3
orf02596	kvd:KR75_25965	.	MATE family multidrug exporter (A)	99.8	478	1	0	1	478	1	478	7e-267	924.9
orf02597	kvd:KR75_25955	K01241	AMP nucleosidase (EC:3.2.2.4); K01241 AMP nucleosidase [EC:3.2.2.4] (A)	100	484	0	0	1	484	1	484	2.1e-290	1003
orf02598	kvd:KR75_25950	K19238	histidine kinase; K19238 signal transduction protein PmrD (A)	100	81	0	0	1	81	1	81	1.3e-40	170.6
orf02601	kpe:KPK_1747	.	conserved hypothetical protein (A)	99.8	540	1	0	1	540	1	540	0	1066.2
orf02604	kpk:A593_01935	K19745	quinone oxidoreductase; K19745 acrylyl-CoA reductase (NADPH) [EC:1.3.1.-] (A)	100	325	0	0	1	325	1	325	8.1e-182	641.7
orf02605	kpe:KPK_1749	K16137	transcriptional regulator, TetR family; K16137 TetR/AcrR family transcriptional regulator, transcriptional repressor for nem operon (A)	99.6	235	1	0	1	235	1	235	2.3e-133	480.3
orf02606	kvq:SP68_06080	K03316	sodium:proton antiporter; K03316 monovalent cation:H+ antiporter, CPA1 family (A)	99.4	544	3	0	1	544	1	544	2e-270	936.8
orf02608	kva:Kvar_1651	K00640	Serine O-acetyltransferase (EC:2.3.1.30); K00640 serine O-acetyltransferase [EC:2.3.1.30] (A)	99.7	318	1	0	1	318	1	318	8.7e-181	638.3
orf02609	kpe:KPK_1752	K12339	putative cysteine synthase B; K12339 cysteine synthase B [EC:2.5.1.47] (A)	99	305	3	0	1	305	1	305	5.6e-169	599
orf02610	kpe:KPK_1753	.	conserved hypothetical protein (A)	100	142	0	0	1	142	1	142	2.6e-76	290
orf02611	kpk:A593_01905	.	molybdenum cofactor biosynthesis protein MoaD (A)	100	96	0	0	14	109	1	96	9.7e-47	191.4
orf02612	kva:Kvar_1655	K11996	UBA/THIF-type NAD/FAD binding protein; K11996 adenylyltransferase and sulfurtransferase (A)	99.7	391	1	0	1	391	1	391	5.4e-225	785.4
orf02613	kpe:KPK_1756	.	conserved hypothetical protein (A)	100	314	0	0	1	314	1	314	1.7e-176	624
orf02614	kpe:KPK_1757	K11717	cysteine desulfurase, SufS family; K11717 cysteine desulfurase / selenocysteine lyase [EC:2.8.1.7 4.4.1.16] (A)	99.6	457	2	0	1	457	40	496	3.2e-261	906
orf02615	kpm:KPHS_34590	K19338	nitrogen assimilation transcriptional regulator; K19338 LysR family transcriptional regulator, nitrogen assimilation regulatory protein (A)	100	305	0	0	1	305	1	305	2.6e-158	563.5
orf02617	kvq:SP68_06030	K13635	cbl; transcriptional regulator Cbl; K13635 LysR family transcriptional regulator, cys regulon transcriptional activator (A)	100	316	0	0	1	316	1	316	1.8e-178	630.6
orf02618	kva:Kvar_1660	K16291	ErfK/YbiS/YcfS/YnhG family protein; K16291 L,D-transpeptidase ErfK/SrfK (A)	100	313	0	0	1	313	1	313	1.2e-177	627.9
orf02619	kvq:SP68_06020	.	GntR family transcriptional regulator (A)	100	336	0	0	1	336	1	336	8.6e-187	658.3
orf02620	kvq:SP68_06015	K02433	amidase; K02433 aspartyl-tRNA(Asn)/glutamyl-tRNA(Gln) amidotransferase subunit A [EC:6.3.5.6 6.3.5.7] (A)	99.6	468	2	0	17	484	1	468	1.1e-256	891
orf02621	kvq:SP68_06010	.	polysaccharide deacetylase (A)	100	293	0	0	1	293	1	293	1.6e-176	624
orf02622	kpk:A593_01850	.	MFS transporter (A)	100	457	0	0	1	457	1	457	1.8e-256	890.2
orf02623	kpk:A593_01845	K00059	short-chain dehydrogenase; K00059 3-oxoacyl-[acyl-carrier protein] reductase [EC:1.1.1.100] (A)	99.6	253	1	0	6	258	1	253	1.2e-140	504.6
orf02624	kvq:SP68_05995	K00059	3-oxoacyl-ACP reductase; K00059 3-oxoacyl-[acyl-carrier protein] reductase [EC:1.1.1.100] (A)	100	248	0	0	1	248	1	248	6e-137	492.3
orf02625	kpk:A593_01835	.	hypothetical protein (A)	100	103	0	0	1	103	1	103	1.4e-55	220.7
orf02626	kpk:A593_01830	.	cobalamin biosynthesis protein CobW (A)	99.4	340	2	0	1	340	1	340	9.3e-197	691.4
orf02627	kvq:SP68_05980	K02055	signal peptide prediction; K02055 putative spermidine/putrescine transport system substrate-binding protein (A)	100	396	0	0	1	396	1	396	6.5e-234	815.1
orf02628	kvq:SP68_05885	K09933	DgsA anti-repressor MtfA; K09933 uncharacterized protein (A)	100	265	0	0	2	266	1	265	1.7e-153	547.4
orf02629	kva:Kvar_1676	.	porin Gram-negative type (A)	100	381	0	0	1	381	1	381	1.4e-220	770.8
orf02630	kpe:KPK_1847	.	hypothetical protein (A)	100	58	0	0	1	58	1	58	9.5e-25	117.5
orf02631	kpe:KPK_1848	.	hypothetical protein (A)	100	39	0	0	1	39	1	39	1.6e-12	76.3
orf02632	kva:Kvar_1677	.	conserved hypothetical protein (A)	98.4	64	1	0	1	64	30	93	2.8e-30	136
orf02633	kva:Kvar_1678	K06950	metal dependent phosphohydrolase; K06950 uncharacterized protein (A)	99.6	235	1	0	1	235	1	235	4.9e-128	462.6
orf02634	kpk:A593_01785	K00558	DNA cytosine methylase; K00558 DNA (cytosine-5)-methyltransferase 1 [EC:2.1.1.37] (A)	99.8	466	1	0	1	466	1	466	3.1e-275	952.6
orf02635	kpk:A593_01780	K07458	very short patch repair endonuclease; K07458 DNA mismatch endonuclease, patch repair protein [EC:3.1.-.-] (A)	100	164	0	0	1	164	1	164	4.2e-94	349.4
orf02636	kpk:A593_01775	.	multidrug DMT transporter (A)	99.7	303	1	0	1	303	1	303	7.3e-161	572
orf02637	kvq:SP68_05845	K09781	hypothetical protein; K09781 uncharacterized protein (A)	100	303	0	0	1	303	1	303	2.4e-135	487.3
orf02639	kvd:KR75_25475	.	diguanylate cyclase (A)	98.7	313	4	0	1	313	7	319	3.3e-175	619.8
orf02640	kva:Kvar_1683	.	diguanylate cyclase (A)	99.2	241	2	0	1	241	319	559	2.2e-128	463.8
orf02641	kpe:KPK_1856	.	hypothetical protein (A)	97.3	37	1	0	1	37	1	37	8.2e-14	80.5
orf02642	kpe:KPK_1857	.	conserved hypothetical protein (A)	100	69	0	0	1	69	1	69	2.8e-31	139.4
orf02643	kvq:SP68_05830	.	hypothetical protein (A)	100	63	0	0	1	63	1	63	1.1e-29	134
orf02644	kvq:SP68_05825	K07781	rcsA; capsule biosynthesis protein CapA; K07781 LuxR family transcriptional regulator, capsular biosynthesis positive transcription factor (A)	100	207	0	0	1	207	1	207	1.3e-111	407.9
orf02645	kvd:KR75_25455	.	lipoprotein (A)	100	143	0	0	1	143	1	143	2e-76	290.4
orf02646	kvq:SP68_05815	K01176	cytoplasmic alpha-amylase (EC:3.2.1.1); K01176 alpha-amylase [EC:3.2.1.1] (A)	99.8	490	1	0	1	490	6	495	1.1e-299	1033.9
orf02647	kpe:KPK_1863	K02424	cystine ABC transporter, periplasmic cystine-binding protein; K02424 cystine transport system substrate-binding protein (A)	100	266	0	0	1	266	1	266	2.5e-144	516.9
orf02648	kva:Kvar_1690	K05396	pyridoxal phosphate-dependent enzymes, D-cysteine desulfhydrase family (EC:4.4.1.15); K05396 D-cysteine desulfhydrase [EC:4.4.1.15] (A)	100	328	0	0	1	328	1	328	2.8e-182	643.3
orf02650	kvq:SP68_05800	K10009	amino acid ABC transporter permease; K10009 cystine transport system permease protein (A)	100	222	0	0	1	222	1	222	1.3e-114	417.9
orf02651	kpk:A593_01720	K10010	amino acid ABC transporter ATP-binding protein; K10010 cystine transport system ATP-binding protein [EC:3.6.3.-] (A)	100	250	0	0	1	250	1	250	4.8e-134	482.6
orf02654	kpe:KPK_1867	K07782	sdiA; regulatory protein SdiA; K07782 LuxR family transcriptional regulator, quorum-sensing system regulator SdiA (A)	100	240	0	0	1	240	1	240	2.4e-138	496.9
orf02655	kvq:SP68_05785	.	hypothetical protein (A)	100	74	0	0	1	74	1	74	1.9e-30	136.7
orf02657	kpn:KPN_02412	K07689	uvrY; response regulator; K07689 two-component system, NarL family, invasion response regulator UvrY (A)	100	235	0	0	1	235	1	235	2.5e-124	450.3
orf02659	kpe:KPK_1870	K03703	uvrC; excinuclease ABC, C subunit; K03703 excinuclease ABC subunit C (A)	100	610	0	0	1	610	1	610	0	1207.6
orf02660	kvd:KR75_25405	K00995	phosphatidylglycerophosphate synthetase; K00995 CDP-diacylglycerol--glycerol-3-phosphate 3-phosphatidyltransferase [EC:2.7.8.5] (A)	100	182	0	0	1	182	1	182	6.9e-98	362.1
orf02661	kpe:KPK_1875	.	conserved hypothetical protein (A)	99.3	296	2	0	1	296	1	296	1.6e-165	587.4
orf02662	kvd:KR75_25380	K01714	dihydrodipicolinate synthase; K01714 4-hydroxy-tetrahydrodipicolinate synthase [EC:4.3.3.7] (A)	99.7	293	1	0	1	293	1	293	2.2e-162	577
orf02663	kpe:KPK_1877	K07039	SEC-C domain protein; K07039 uncharacterized protein (A)	99.1	222	2	0	1	222	1	222	1.5e-126	457.6
orf02664	kpk:A593_01660	K03834	tyrosine transporter TyrP; K03834 tyrosine-specific transport protein (A)	99.8	403	1	0	1	403	1	403	6.2e-216	755.4
orf02665	kvq:SP68_05730	.	hypothetical protein (A)	100	79	0	0	1	79	1	79	5e-37	158.7
orf02667	kva:Kvar_1703	K02217	Ferroxidase (EC:1.16.3.1); K02217 ferritin [EC:1.16.3.2] (A)	100	165	0	0	1	165	1	165	1.6e-88	330.9
orf02669	kpe:KPK_1881	.	ribose/galactose isomerase family protein (A)	100	212	0	0	1	212	1	212	3.7e-119	433
orf02672	kpk:A593_01640	.	major facilitator transporter (A)	100	473	0	0	1	473	1	473	6.3e-260	901.7
orf02673	kpc:KPNIH10_16765	.	hypothetical protein (A)	100	83	0	0	1	83	1	83	9e-37	157.9
orf02676	kvq:SP68_05705	K16210	major facilitator transporter; K16210 oligogalacturonide transporter (A)	99.8	503	1	0	1	503	1	503	2.1e-282	976.5
orf02677	kva:Kvar_1708	K02255	Ferritin Dps family protein; K02255 ferritin-like protein 2 (A)	99.4	169	1	0	1	169	1	169	2.6e-91	340.1
orf02678	kpe:KPK_1886	.	hypothetical protein (A)	100	40	0	0	1	40	1	40	1e-17	93.6
orf02679	kpe:KPK_1887	.	hypothetical protein (A)	97.8	46	1	0	1	46	1	46	3.1e-18	95.5
orf02680	ear:CCG29408	K10537	L-arabinose-binding periplasmic protein precursor AraF (TC 3.A.1.2.2); K10537 L-arabinose transport system substrate-binding protein (A)	96	352	14	0	1	352	1	352	7.6e-194	681.8
orf02681	kpk:A593_01615	K10539	araG; L-arabinose transporter ATP-binding protein (EC:3.6.3.17); K10539 L-arabinose transport system ATP-binding protein [EC:3.6.3.17] (A)	100	504	0	0	1	504	1	504	6.2e-290	1001.5
orf02682	kva:Kvar_1711	K10538	inner-membrane translocator; K10538 L-arabinose transport system permease protein (A)	100	326	0	0	1	326	1	326	5.7e-159	565.8
orf02683	kvd:KR75_25315	K01087	trehalose phosphatase; K01087 trehalose 6-phosphate phosphatase [EC:3.1.3.12] (A)	99.6	262	1	0	1	262	1	262	8.3e-145	518.5
orf02684	kvd:KR75_25310	K00697	trehalose-6-phosphate synthase; K00697 trehalose 6-phosphate synthase [EC:2.4.1.15] (A)	100	474	0	0	1	474	1	474	6.5e-281	971.5
orf02686	kpk:A593_01595	K14064	universal stress protein UspC; K14064 universal stress protein C (A)	100	142	0	0	1	142	1	142	3.2e-74	283.1
orf02687	kva:Kvar_1715	K16210	oligogalacturonide transporter; K16210 oligogalacturonide transporter (A)	100	527	0	0	1	527	1	527	6.1e-296	1021.5
orf02688	kvd:KR75_25295	K15532	glycosyl hydrolase family 88; K15532 unsaturated rhamnogalacturonyl hydrolase [EC:3.2.1.172] (A)	100	379	0	0	1	379	1	379	5.1e-228	795.4
orf02691	kpe:KPK_1896	K01887	argS; arginyl-tRNA synthetase (EC:6.1.1.19); K01887 arginyl-tRNA synthetase [EC:6.1.1.19] (A)	99.8	577	1	0	1	577	1	577	0	1140.2
orf02692	kvd:KR75_25285	K09907	hypothetical protein; K09907 uncharacterized protein (A)	100	189	0	0	1	189	1	189	5.3e-109	399.1
orf02693	kpe:KPK_1898	K06201	cutC; copper homeostasis protein CutC; K06201 copper homeostasis protein (A)	99.6	247	1	0	1	247	1	247	3.2e-138	496.5
orf02695	kva:Kvar_1720	K15257	methyltransferase; K15257 tRNA (mo5U34)-methyltransferase [EC:2.1.1.-] (A)	100	334	0	0	1	334	1	334	1.7e-198	697.2
orf02697	kpe:KPK_1900	K15256	putative methyltransferase; K15256 tRNA (cmo5U34)-methyltransferase [EC:2.1.1.-] (A)	100	247	0	0	1	247	1	247	5.8e-140	502.3
orf02699	kva:Kvar_1722	K07136	putative inner membrane protein; K07136 uncharacterized protein (A)	100	131	0	0	1	131	1	131	5.7e-70	268.9
orf02700	kvd:KR75_25260	.	hypothetical protein (A)	100	272	0	0	1	272	1	272	1.7e-164	583.9
orf02701	kpk:A593_01545	.	hydrolase (A)	98.4	188	3	0	1	188	1	188	3.1e-101	373.2
orf02702	kvd:KR75_25250	K01876	aspartyl-tRNA synthetase; K01876 aspartyl-tRNA synthetase [EC:6.1.1.12] (A)	100	595	0	0	1	595	1	595	0	1187.2
orf02704	kpp:A79E_1853	K08310	Dihydroneopterin triphosphate pyrophosphohydrolase type 2 (nudB); K08310 dATP pyrophosphohydrolase [EC:3.6.1.-] (A)	100	147	0	0	1	147	1	147	3.2e-77	293.1
orf02706	kpne:KU54_009410	.	hypothetical protein (A)	100	246	0	0	1	246	1	246	2.8e-126	456.8
orf02707	kpe:KPK_1907	K01159	ruvC; crossover junction endodeoxyribonuclease RuvC (EC:3.1.22.4); K01159 crossover junction endodeoxyribonuclease RuvC [EC:3.1.22.4] (A)	100	173	0	0	2	174	1	173	5.6e-89	332.4
orf02709	ear:CCG29430	K03550	Holliday junction DNA helicase RuvA; K03550 holliday junction DNA helicase RuvA [EC:3.6.4.12] (A)	99.5	203	1	0	1	203	1	203	1.2e-106	391.3
orf02711	kva:Kvar_1730	K03551	Holliday junction DNA helicase RuvB; K03551 holliday junction DNA helicase RuvB [EC:3.6.4.12] (A)	100	336	0	0	1	336	1	336	3.9e-187	659.4
orf02712	kpe:KPK_1910	K09816	znuB; high-affinity zinc uptake ABC transporter, permease protein; K09816 zinc transport system permease protein (A)	100	261	0	0	1	261	1	261	6.4e-113	412.5
orf02713	kpe:KPK_1911	K09817	znuC; high-affinity zinc uptake ABC transporter, ATP-binding protein; K09817 zinc transport system ATP-binding protein [EC:3.6.3.-] (A)	99.6	241	1	0	1	241	10	250	8.8e-133	478.4
orf02714	kvd:KR75_25210	K09815	znuA; zinc ABC transporter substrate-binding protein; K09815 zinc transport system substrate-binding protein (A)	100	314	0	0	1	314	1	314	1.5e-169	600.9
orf02715	kpe:KPK_1913	K19304	metalloprotease, opacity-associated protein A family; K19304 murein DD-endopeptidase [EC:3.4.24.-] (A)	100	439	0	0	1	439	1	439	4.7e-249	865.5
orf02717	kvq:SP68_05565	K02560	lipid A biosynthesis (KDO)2-(lauroyl)-lipid IVA acyltransferase; K02560 lauroyl-KDO2-lipid IV(A) myristoyltransferase [EC:2.3.1.243] (A)	100	323	0	0	1	323	1	323	2.1e-190	670.2
orf02719	kpe:KPK_1915	K07703	response regulator; K07703 two-component system, CitB family, response regulator DcuR (A)	99.6	238	1	0	1	238	1	238	3.3e-132	476.5
orf02720	kva:Kvar_1737	K00027	Malate dehydrogenase (oxaloacetate-decarboxylating) (EC:1.1.1.38); K00027 malate dehydrogenase (oxaloacetate-decarboxylating) [EC:1.1.1.38] (A)	99.8	561	1	0	1	561	1	561	0	1134
orf02721	kvd:KR75_25185	K07088	transporter; K07088 uncharacterized protein (A)	99.7	304	1	0	1	304	12	315	8.7e-162	575.1
orf02722	kva:Kvar_1739	K11616	Citrate carrier protein; K11616 malate:Na+ symporter (A)	100	444	0	0	1	444	1	444	1.3e-238	830.9
orf02725	kpz:KPNIH27_16360	K00873	pyruvate kinase (EC:2.7.1.40); K00873 pyruvate kinase [EC:2.7.1.40] (A)	100	480	0	0	1	480	1	480	3.3e-264	916
orf02726	kpp:A79E_1864	K19337	Phosphogluconate repressor HexR, RpiR family; K19337 RpiR family transcriptional regulator, carbohydrate utilization regulator (A)	99.3	296	2	0	1	296	6	301	2.4e-156	557
orf02728	kpe:KPK_1921	.	hypothetical protein (A)	100	62	0	0	1	62	1	62	3.6e-30	135.6
orf02729	kpk:A593_01455	K00036	glucose-6-phosphate dehydrogenase (EC:1.1.1.49); K00036 glucose-6-phosphate 1-dehydrogenase [EC:1.1.1.49 1.1.1.363] (A)	100	491	0	0	1	491	1	491	2.1e-290	1003
orf02730	kva:Kvar_1743	K01690	6-phosphogluconate dehydratase (EC:4.2.1.12); K01690 phosphogluconate dehydratase [EC:4.2.1.12] (A)	99.8	603	1	0	1	603	1	603	0	1205.3
orf02731	kpne:KU54_009480	K01625	keto-deoxy-phosphogluconate aldolase (EC:4.1.2.14 4.1.3.16); K01625 2-dehydro-3-deoxyphosphogluconate aldolase / (4S)-4-hydroxy-2-oxoglutarate aldolase [EC:4.1.2.14 4.1.3.42] (A)	100	213	0	0	1	213	1	213	1.1e-113	414.8
orf02734	kvq:SP68_05515	K08289	phosphoribosylglycinamide formyltransferase; K08289 phosphoribosylglycinamide formyltransferase 2 [EC:2.1.2.2] (A)	100	392	0	0	1	392	1	392	3e-215	753.1
orf02735	kvq:SP68_05510	K09918	LexA family transcriptional regulator; K09918 uncharacterized protein (A)	100	115	0	0	1	115	1	115	2.1e-44	183.7
orf02736	kvd:KR75_25140	.	membrane protein (A)	100	220	0	0	1	220	1	220	8.3e-114	415.2
orf02737	kpe:KPK_1928	K01354	prtB; oligopeptidase B (EC:3.4.21.83); K01354 oligopeptidase B [EC:3.4.21.83] (A)	100	675	0	0	1	675	12	686	0	1408.3
orf02739	kvd:KR75_25130	K10857	exodeoxyribonuclease X; K10857 exodeoxyribonuclease X [EC:3.1.11.-] (A)	100	219	0	0	1	219	1	219	1.2e-128	464.5
orf02740	kva:Kvar_1750	K02345	DNA polymerase II beta subunit; K02345 DNA polymerase III subunit theta [EC:2.7.7.7] (A)	100	76	0	0	1	76	1	76	2e-35	153.3
orf02741	kpe:KPK_1931	K07156	CopC family protein; K07156 copper resistance protein C (A)	99.1	116	1	0	1	116	9	124	4.9e-57	225.7
orf02742	kpe:KPK_1932	K07245	copper resistance protein D; K07245 copper resistance protein D (A)	99.7	288	1	0	1	288	2	289	3.2e-158	563.1
orf02743	kvq:SP68_05475	.	hypothetical protein (A)	100	112	0	0	1	112	1	112	2.6e-55	219.9
orf02745	kpe:KPK_1934	.	putative lipoprotein (A)	95.8	48	2	0	4	51	1	48	1.3e-17	93.6
orf02747	kpe:KPK_1935	K09824	conserved hypothetical protein; K09824 uncharacterized protein (A)	100	319	0	0	1	319	1	319	2.3e-181	640.2
orf02748	kvq:SP68_05465	K07313	serine/threonine protein phosphatase; K07313 serine/threonine protein phosphatase 1 [EC:3.1.3.16] (A)	100	217	0	0	1	217	1	217	7.4e-131	471.9
orf02749	kpr:KPR_3264	.	unnamed protein product; highly similar to putative uncharacterized protein from Escherichia coli O157:H7 (tr|Q8XCL6) (A)	98.3	60	1	0	1	60	4	63	1e-29	134
orf02750	kpp:A79E_1881	.	hypothetical protein (A)	98	102	2	0	1	102	1	102	5.3e-55	218.8
orf02751	kvq:SP68_05450	K11392	yebU; RNA methyltransferase RsmF; K11392 16S rRNA (cytosine1407-C5)-methyltransferase [EC:2.1.1.178] (A)	99.8	477	1	0	1	477	1	477	2.7e-279	966.1
orf02752	kpe:KPK_1940	.	mce-related protein (A)	99.8	877	2	0	1	877	1	877	0	1721.1
orf02753	kva:Kvar_1832	K03808	integral membrane protein, PqiA family; K03808 paraquat-inducible protein A (A)	99.8	412	1	0	1	412	16	427	1.7e-229	800.4
orf02754	kpe:KPK_1942	K07170	GAF domain protein; K07170 GAF domain-containing protein (A)	100	165	0	0	1	165	1	165	3.8e-87	326.2
orf02755	kpe:KPK_1943	K03607	proQ; ProP effector; K03607 ProP effector (A)	100	225	0	0	1	225	1	225	7.5e-94	349
orf02757	kpu:KP1_3473	K03797	prc; carboxy-terminal protease for penicillin-binding protein 3; K03797 carboxyl-terminal processing protease [EC:3.4.21.102] (A)	98.9	698	8	0	1	698	1	698	0	1364.4
orf02758	kvd:KR75_25050	K03799	heat shock protein HtpX; K03799 heat shock protein HtpX [EC:3.4.24.-] (A)	99.6	278	1	0	1	278	17	294	7.2e-147	525.4
orf02759	kpa:KPNJ1_02078	K08169	Transporter, MFS family protein; K08169 MFS transporter, DHA2 family, multidrug resistance protein (A)	97.9	473	10	0	1	473	1	473	3.6e-247	859.4
orf02761	kpk:A593_01330	K19333	transcriptional regulator; K19333 IclR family transcriptional regulator, KDG regulon repressor (A)	99.2	258	2	0	1	258	6	263	1.5e-138	497.7
orf02762	kpe:KPK_1948	.	conserved hypothetical protein (A)	98.7	79	1	0	1	79	1	79	1.6e-35	153.7
orf02763	kvq:SP68_05400	.	PhoPQ regulatory protein (A)	100	47	0	0	1	47	1	47	9.7e-20	100.5
orf02764	kpa:KPNJ1_02082	.	Hypothetical protein (A)	98.7	76	1	0	1	76	21	96	3.6e-32	142.5
orf02765	kpe:KPK_1951	.	hypothetical protein (A)	100	68	0	0	1	68	1	68	1e-33	147.5
orf02766	senv:AU39_06170	K03704	cold-shock protein; K03704 cold shock protein (beta-ribbon, CspA family) (A)	100	69	0	0	1	69	1	69	8.6e-33	144.4
orf02769	kva:Kvar_1843	K03587	Peptidoglycan glycosyltransferase (EC:2.4.1.129); K03587 cell division protein FtsI (penicillin-binding protein 3) (A)	99.8	581	1	0	1	581	1	581	0	1170.2
orf02770	kva:Kvar_1844	K00563	rRNA (guanine-N(1)-)-methyltransferase; K00563 23S rRNA (guanine745-N1)-methyltransferase [EC:2.1.1.187] (A)	99.6	264	1	0	1	264	1	264	5.8e-154	548.9
orf02771	kpk:A593_01295	.	hypothetical protein (A)	100	188	0	0	1	188	1	188	6.5e-99	365.5
orf02772	kvq:SP68_05370	.	hypothetical protein (A)	100	152	0	0	1	152	1	152	1.3e-76	291.2
orf02774	kpn:KPN_02335	K02796	manZ; PTS enzyme IID, mannose-specific; K02796 PTS system, mannose-specific IID component (A)	100	286	0	0	1	286	1	286	1.1e-158	564.7
orf02775	kvq:SP68_05360	K02795	PTS mannose transporter subunit IIC; K02795 PTS system, mannose-specific IIC component (A)	100	266	0	0	1	266	1	266	2e-133	480.7
orf02777	kvq:SP68_05355	K02793	PTS mannose transporter subunit IIAB; K02793 PTS system, mannose-specific IIA component [EC:2.7.1.69] K02794 PTS system, mannose-specific IIB component [EC:2.7.1.69] (A)	100	323	0	0	1	323	1	323	2.3e-165	587
orf02779	kvq:SP68_05350	.	membrane protein (A)	100	519	0	0	1	519	1	519	9e-284	981.1
orf02780	kva:Kvar_1851	.	diguanylate phosphodiesterase (A)	100	523	0	0	1	523	1	523	3.8e-298	1028.9
orf02783	kpx:PMK1_04692	K01752	sdaA; L-serine dehydratase 1 (EC:4.3.1.17); K01752 L-serine dehydratase [EC:4.3.1.17] (A)	100	454	0	0	1	454	1	454	7.6e-263	911.4
orf02784	kvq:SP68_05335	.	NUDIX hydrolase (A)	100	192	0	0	1	192	1	192	1.6e-105	387.5
orf02786	kvd:KR75_24960	K01665	pabB; aminodeoxychorismate synthase (EC:2.6.1.85); K01665 para-aminobenzoate synthetase component I [EC:2.6.1.85] (A)	99.8	450	1	0	1	450	2	451	5.2e-264	915.2
orf02787	kva:Kvar_1855	K09917	protein of unknown function UPF0181; K09917 uncharacterized protein (A)	100	56	0	0	1	56	1	56	3.9e-22	109
orf02789	kva:Kvar_1863	.	Endoribonuclease L-PSP (A)	99.2	127	1	0	1	127	4	130	2.4e-65	253.4
orf02790	kpe:KPK_1968	K03722	conserved hypothetical protein; K03722 ATP-dependent DNA helicase DinG [EC:3.6.4.12] (A)	99.8	636	1	0	1	636	1	636	0	1250
orf02792	kvq:SP68_05310	K14742	hypothetical protein; K14742 tRNA threonylcarbamoyladenosine biosynthesis protein TsaB (A)	99.1	228	2	0	1	228	4	231	1.1e-124	451.4
orf02793	kvq:SP68_05305	K07285	membrane protein; K07285 outer membrane lipoprotein (A)	99.5	193	1	0	1	193	1	193	1.2e-100	371.3
orf02795	kvd:KR75_24930	K01897	long-chain fatty acid--CoA ligase (EC:6.2.1.3); K01897 long-chain acyl-CoA synthetase [EC:6.2.1.3] (A)	100	561	0	0	1	561	1	561	0	1125.2
[truncated: 3,472 more rows]
