# Supplementary material for: Polyvinyl chloride degradation by a bacterium isolated from the gut of insect larvae
Source: Nat Commun. 2022 Sep 12;13:5360. doi: 10.1038/s41467-022-32903-y (PMC9468159; doi:10.1038/s41467-022-32903-y)
Supplement: Supplementary file 5 — Supplementary Data 2 [file 41467_2022_32903_MOESM5_ESM.xlsx]

## Sheet: Supplementary Data 2
Supplementary Data 2. The analysis data of mass spectrometry of proteins of different treatment groups. Reference genome (Klebsiella variicola 118)
Protein Accession in UNIPROT Database		Sample area of each protein in four group
	Protein Accession	OUTglu	INglu	OUT	IN
Proteins shared among the four groups (29)	A0A087FR30	225000	308857000	766000	1841000
	A0A6I7ETC0	2403400	15920000	461000	2870000
	A0A264C2Y5	378000	55100000	1260000	3930000
	A0A264CA70	3736000	71965000	421300	4295000
	A0A6I7EVR0	282200	375940000	406000	9012000
	A0A6I7EIT5	4450000	125590000	282000	9347000
	A0A6I7ESM5	15662700	1468655000	39500	832446000
	A0A087FUZ4	2517000	93762000	434000	11104000
	A0A6I7EN01	8577100	2231153000	1250000	16907000
	A0A087FNB0	4356300	279300000	175000	30655000
	A0A6I7ESJ8	6947000	953998000	959600	31940000
	A0A6I7EE04	1904000	504253000	137000	49400000
	A0A6I7F4Q1	3320000	391423000	2183200	71481000
	A0A6I7EI93	12870000	207325000	6400000	123810000
	A0A087FKI5	4017800	1053391000	2420000	146361000
	A0A6I8L2A9	39135200	1674938000	188000	176132000
	A0A6I7F4U1	55540200	744420000	12070000	180328000
	A0A6I7F3V7	12940000	1552751000	1394000	233750000
	A0A6I7F737	5028000	2216476000	6315300	281855000
	A0A0B7GKM4	572000	868649000	9588000	380511000
	A0A6I7F592	181000	3987857400	9080000	564713000
	A0A6I7F4S7	10176200	5606589000	15631000	610085000
	A0A6I7EXQ8	5849000	137054000	6900800	610957000
	A0A6I7ERQ1	19598900	487999000	24430000	833735000
	A0A087FMW6	1149100	4503573000	232900	1249081000
	A0A6I7EXU3	142651300	28655864000	15097000	1480697500
	A0A6I7ERM8	77554500	18592100000	10931000	1988943000
	A0A6I7EUG5	106092000	4504897000	28363000	2331379000
	A0A6I7F4L9	23002500	25883264000	4651200	4695928000
Proteins scattered in each group	A0A6I7EFK9	295838000	0	69698000	4220314000
	A0A6I7EVM7	0	1737996000	37303000	1364764000
	A0A6I7F2E4	0	47049000	15812000	0
	A0A6I7EV34	0	2230283000	6880800	64686000
	A0A6I7F4F8	0	5710000	5520800	126000
	A0A087FK14	6086000	85770000	4888000	0
	A0A6I7EV47	0	0	3997550	0
	A0A6I7EJU9	0	1143859000	3514000	67083000
	A0A6I7F602	0	482378000	3357200	233983000
	A0A087FRL6	0	969261000	2353000	115619000
	A0A6I7ERU0	0	74740000	1929000	247450000
	A0A6I7ER54	0	0	1764400	0
	A0A6I7EWA0	0	324000	1549000	0
	A0A6I7EL91	0	1992456000	1398000	800226000
	A0A6I7F010	0	0	1105900	0
	A0A6I7EH54	0	0	1000000	0
	A0A087FK29	0	1590000	705000	0
	A0A087FK16	1653000	152280000	667000	0
	A0A264CAJ3	0	0	632300	0
	A0A6I7EZV8	3213000	99829000	378000	0
	A0A087FK22	317100	3330000	334000	0
	A0A087FL90	6170000	1110880000	320000	0
	A0A087FQ16	460000	329670000	262000	0
	A0A6I7EMA6	0	0	235000	0
	A0A6I7F5W5	0	0	43100	0
	A0A6I7F1A9	0	217214000	597000	10121000
	A0A6I7EQR0	0	0	37300	0
	A0A6I7F2U9	128246000	3259324700	0	306713000
	A0A6I7EXW1	107639000	2034780000	0	391797000
	A0A6I7EFB3	101618000	1999134000	0	173124000
	A0A6I7EL07	49896700	1454296000	0	76224000
	A0A6I7F4T5	48531000	3190000	0	0
	A0A6I7F1P4	44493100	1824363000	0	206508000
	A0A6I7EXS7	43604000	36840000	0	0
	A0A0B7G9F2	39093000	1579747000	0	5350000
	A0A6I7EPT0	36631000	1277190000	0	56041000
	A0A0B7GDP6	36535000	299241000	0	141800000
	A0A6I7ERE0	36521700	324643000	0	149046000
	A0A6I7F4N9	31952600	372938000	0	409664000
	A0A6I7EPX8	25185300	6598837000	0	115220000
	A0A6I7EYB7	24846000	845657000	0	47069000
	A0A6I7F2L7	24569000	281880000	0	0
	A0A087FTS4	21049700	364260000	0	7543000
	A0A6I7EVI4	20067000	1444658000	0	39346000
	A0A6I7ENH9	19084000	44780000	0	64146000
	A0A087FUP1	18640000	3527661000	0	98328000
	A0A6I7EUL4	17915400	762461000	0	30840000
	A0A6I7EUK9	17106000	1026880000	0	67114000
	A0A6I7EQE9	15772800	174282000	0	0
	A0A087FQG3	15661000	71500000	0	10102000
	A0A087FT22	14566400	764010000	0	54893000
	A0A264C1X3	12832000	337447000	0	19760000
	A0A6I7F462	12194000	419320000	0	23870000
	A0A6I7EL21	12036500	1432681000	0	129590000
	A0A6I7F3S3	11458000	0	0	0
	A0A6I7F3H3	11453000	138880000	0	9040000
	A0A087FUA6	11378800	0	0	0
	A0A087FK27	9850000	9460000	0	0
	A0A087FSZ8	8256000	133861000	0	6190000
	A0A6I7EUJ9	8058000	1829705000	0	83580000
	A0A087FQL6	7367000	24778000	0	0
	A0A6I7EWZ7	6954000	2588557000	0	29803000
	A0A6I7EP59	6766200	0	0	0
	A0A6I7ER67	6584000	1083600000	0	39380000
	A0A087FKU9	6281000	298873000	0	71431000
	A0A6I7F1R4	5850000	3640000	0	0
	A0A6I7EPN2	5387000	191840000	0	1876000
	A0A087FRB0	5271000	865610000	0	4899000
	A0A6I7F067	5082000	208269000	0	3300000
	A0A6I7EU69	4760000	1980000	0	0
	A0A6I7ET49	4647900	68351000	0	28754000
	A0A6I7ESX3	4483000	444735000	0	23892000
	A0A6I7F1C1	4119300	889780000	0	19726000
	A0A6I7EWT9	3943000	404580000	0	5390000
	A0A6I7EQV3	3886000	0	0	0
	A0A087FRC4	3693000	102567000	0	17440000
	A0A6I7ENM1	3642000	40050000	0	456000
	A0A6I7ENC8	3563000	3810000	0	26060000
	A0A6I7F1Q7	3512600	673692000	0	27815000
	A0A087FJ81	3482600	210730000	0	174000
	A0A0B7G8R7	3357000	4717366000	0	491528000
	A0A6I7F225	3348000	206636000	0	30964000
	A0A264C9U0	3169000	103300000	0	0
	A0A6I7END7	3064000	484655000	0	20790000
	A0A6I7EVF7	3058500	133867000	0	13602800
	A0A6I7EL24	3011000	694652000	0	3550000
	A0A6I7EDG5	2979700	12320000	0	1560000
	A0A6I7EKH5	2883000	204080000	0	20890000
	A0A087FU90	2880000	210500000	0	0
	A0A6I7F1T3	2338000	31030000	0	9190000
	A0A264C8F0	2255000	778337000	0	2000000
	A0A6I7F2A8	2225000	22890000	0	6028000
	A0A6I7EWG4	2024900	0	0	0
	A0A087FT36	1990000	22400000	0	0
	A0A6I7EVR5	1953600	93156000	0	19400000
	A0A6I7EFX0	1943000	56990000	0	0
	A0A087FQI7	1827000	888855000	0	84654000
	A0A087FUP5	1816700	938470000	0	16330000
	A0A6I7EXL4	1793200	12360000	0	0
	A0A087FK34	1719000	4550000	0	0
	A0A0B7GE63	1638000	74470000	0	0
	A0A6I7ET66	1591000	545070000	0	59310000
	A0A087FK33	1490000	76500000	0	0
	A0A087FPM2	1489200	307984000	0	63072000
	A0A6I7ESW8	1460000	0	0	0
	A0A087FRB5	1140000	21790000	0	0
	A0A087FLA8	1090000	18700000	0	0
	A0A6H0BGL3	1020300	286354000	0	24230000
	A0A087FSH8	997300	913190000	0	72069000
	A0A6I7EPW3	904000	0	0	28350000
	A0A6I7F2C0	879500	13920000	0	0
	A0A6I7F0W0	836300	1436170000	0	95402000
	A0A6I7F3X5	804000	282354000	0	1560000
	A0A087FK18	801000	310840000	0	0
	A0A087FTN3	785000	40750000	0	0
	A0A6I7F479	765000	100522000	0	25897000
	A0A087FNB6	737000	353031000	0	1510000
	A0A087FQ20	720000	114380000	0	0
	A0A6I7ESF5	700000	162841000	0	24530000
	A0A6I7ETK3	674000	0	0	1492000
	A0A6I7EHM1	671000	13930000	0	6181000
	A0A6I7ETB1	671000	79400000	0	12111000
	A0A087FRV4	653000	0	0	0
	A0A264C417	653000	1231545000	0	20846000
	A0A087FLW7	650300	1350000	0	0
	A0A6I7F307	646900	132900000	0	11404000
	A0A087FQE5	591000	56140000	0	1070000
	A0A0B7GC22	575000	0	0	0
	A0A087FT89	572000	607360000	0	0
	A0A6I7EXN2	562000	0	0	0
	A0A087FR31	555000	1440000	0	0
	A0A087FUA3	551600	71370000	0	16900000
	A0A6I7EYV0	519000	672335000	0	166619000
	A0A6I7EYZ5	511600	0	0	0
	A0A087FKI4	502000	466730000	0	19840000
	A0A6I7EUM2	426000	52530000	0	3094000
	A0A6I7EYT1	426000	63600000	0	30890000
	A0A6I7ETY4	422500	193108000	0	21792000
	A0A6I7EIM2	401000	0	0	5798000
	A0A087FW13	390000	59930000	0	0
	A0A264BXS4	382500	7570000	0	12440000
	A0A6I7EXR1	370000	0	0	0
	A0A6I7F0G0	370000	21230000	0	0
	A0A087FK37	368000	0	0	0
	A0A087FS23	357000	188080000	0	0
	A0A087FT81	354000	0	0	0
	A0A6I7EKD1	342300	0	0	0
	A0A6I7EV56	339000	10917000	0	0
	A0A6I7EXX7	336000	420000	0	0
	A0A0B7GCP9	336000	31226000	0	0
	A0A087FSS8	336000	202480000	0	0
	A0A6I7ETB2	321000	0	0	0
	A0A087FVK5	312000	0	0	0
	A0A6I7EZF8	305000	0	0	0
	A0A087FK06	299000	14646000	0	482000
	A0A087FN88	285500	30660000	0	0
	A0A6I7F5L7	269000	51740000	0	0
	A0A6I7EVD9	240800	49504000	0	0
	A0A6I7F3Q9	240000	383400000	0	4706000
	A0A0B7G522	225900	6829000	0	0
	A0A6I7EJN0	211000	0	0	74470000
	A0A6I7F5E2	205000	14120000	0	0
	A0A6I7EV81	190000	122850000	0	117929000
	A0A087FVZ7	177300	2770000	0	0
	A0A6I7F1D8	174000	82800000	0	37316000
	A0A087FR50	169000	774000	0	0
	A0A6I7F1P1	166800	0	0	0
	A0A6I7EMD8	165600	494352000	0	0
	A0A0B7G7K1	162000	13100000	0	0
	A0A6I7EV92	157900	714618000	0	15198000
	A0A6I7ERY1	157500	0	0	0
	A0A087FKS4	148000	12190000	0	0
	A0A264BX13	133700	7230000	0	1916000
	A0A087FUP3	132870	33369000	0	0
	A0A6I7F1K5	119300	43109000	0	0
	A0A6I7EX79	118800	1020883000	0	43344000
	A0A087FP61	114000	0	0	0
	A0A6I7F107	105100	115563000	0	64872000
	A0A6I7EVE7	101000	103400000	0	51153000
	A0A087FK32	87300	7270000	0	0
	A0A087FHJ9	82800	15500000	0	3250000
	A0A6I7ENH1	78800	0	0	0
	A0A6I7F188	78400	0	0	0
	A0A6I7F2R3	76200	983013000	0	173399000
	A0A6I7EL37	74000	11740000	0	0
	A0A6I7EYI0	72600	71720000	0	150590000
	A0A6I7F1B3	65200	0	0	0
	A0A6I7EY68	53700	115274000	0	3750000
	A0A6I7F1K4	49500	833843000	0	4228000
	A0A6I7F4X4	47200	11905000	0	18441000
	A0A087FK31	40800	478000	0	0
	A0A087FK28	40000	0	0	0
	A0A087FLP5	32000	0	0	0
	A0A6I7EXE3	22300	854327000	0	250831000
	A0A6I7F3N7	0	109000	0	0
	A0A6I7EU28	0	224000	0	0
	A0A087FSB8	0	256000	0	0
	A0A087FNI7	0	286000	0	0
	A0A087FQM3	0	290000	0	0
	A0A6I7ERZ2	0	311000	0	0
	A0A087FI99	0	357000	0	0
	A0A6I7EV21	0	395000	0	0
	A0A6I7EW70	0	433000	0	0
	A0A6I7EV75	0	450000	0	0
	A0A6I7EYJ4	0	452000	0	0
	A0A6I7EYW0	0	454000	0	0
	A0A6I7EU23	0	461000	0	0
	A0A6I7EUK7	0	493000	0	0
	A0A6I7EL93	0	505000	0	0
	A0A6I7ESN7	0	522000	0	0
	A0A6I7ET51	0	553000	0	0
	A0A6I7F193	0	576000	0	0
	A0A087FJ15	0	591000	0	0
	A0A087FUN0	0	609000	0	0
	A0A6I7F087	0	613000	0	0
	A0A6I7ERB4	0	621000	0	0
	A0A6I7EVS2	0	680000	0	0
	A0A6I7F3J1	0	687000	0	0
	A0A087FT88	0	705000	0	0
	A0A6I7EP86	0	708000	0	0
	A0A6I7F4U9	0	708000	0	0
	A0A6I7EYE9	0	715000	0	0
	A0A6I7EX71	0	719000	0	0
	A0A6I7EV11	0	732000	0	0
	A0A087FNV4	0	758000	0	0
	A0A6I7ESJ6	0	794000	0	0
	A0A264C4T4	0	796000	0	0
	A0A264C9H6	0	807000	0	0
	A0A6I7F3P2	0	843000	0	0
	A0A6I7F1M9	0	889000	0	0
	A0A087FS26	0	926000	0	0
	A0A6I7F0Z8	0	928000	0	0
	A0A6I7EZC2	0	945000	0	0
	A0A6I7EZH2	0	952000	0	0
	A0A087FLS4	0	957000	0	0
	A0A6I7EXA7	0	999000	0	0
	A0A0B7G4P9	0	1000000	0	0
	A0A6I7F403	0	1010000	0	0
	A0A6I7EXC8	0	1080000	0	0
	A0A6I7EZR8	0	1169000	0	0
	A0A6I7EZ69	0	1230000	0	0
	A0A6I7EJU5	0	1270000	0	0
	A0A6I7EZY3	0	1340000	0	0
	A0A6I7ET05	0	1380000	0	0
	A0A6I7F4W0	0	1380000	0	0
	A0A6I7ENP2	0	1390000	0	0
	A0A087FM14	0	1460000	0	0
	A0A087FN17	0	1470000	0	0
	A0A087FT73	0	1510000	0	0
	A0A6I7EUV3	0	1538000	0	0
	A0A087FUH0	0	1548000	0	0
	A0A6I7EUN1	0	1570000	0	0
	A0A6I7ET53	0	1610000	0	0
	A0A6I7EHJ7	0	1640000	0	0
	A0A087FNC0	0	1770000	0	0
	A0A6I7F3J4	0	1780000	0	0
	A0A6I7EX16	0	1810000	0	0
	A0A6I7EVJ8	0	1830000	0	0
	A0A6I7F1I2	0	1851000	0	0
	A0A6I7EME9	0	1996000	0	0
	A0A6I7EQI6	0	2000000	0	0
	A0A6I7EMW8	0	2060000	0	0
	A0A0B7GGW4	0	2070000	0	0
	A0A6I7EY40	0	2070000	0	0
	A0A6I7EUH9	0	2100000	0	0
	A0A6I7ELV8	0	2150000	0	0
	A0A6I7EGF7	0	2170000	0	0
	A0A6I7EZE8	0	2170000	0	0
	A0A087FRC1	0	2200000	0	0
	A0A6I7EQ72	0	2344000	0	0
	A0A6I7ESH2	0	2360000	0	0
	A0A6I7EKT1	0	2390000	0	0
	A0A6I7F0S9	0	2398000	0	0
	A0A6I7F4Y5	0	2440000	0	0
	A0A6I7ES15	0	2510000	0	0
	A0A6I7F4W3	0	2610000	0	0
	A0A264C5J2	0	2630000	0	0
	A0A6I7ESS7	0	2639000	0	0
	A0A6I7ES02	0	2800000	0	0
	A0A6I7ELX9	0	2830000	0	0
	A0A6H1DFP9	0	2870000	0	0
	A0A0B7G524	0	2880000	0	0
	A0A6I7F2X7	0	2880000	0	0
	A0A087FQE1	0	2890000	0	0
	A0A087FW12	0	2893000	0	0
	A0A087FH56	0	2912000	0	0
	A0A6I7EG06	0	3140000	0	0
	A0A0B7GGD9	0	3160000	0	0
	A0A087FV65	0	3210000	0	0
	A0A087FUF0	0	3240000	0	0
	A0A6I7EYQ1	0	3258000	0	0
	A0A6I7EW20	0	3260000	0	0
	A0A6I7EW61	0	3440000	0	0
	A0A087FK81	0	3470000	0	0
	A0A087FRL3	0	3480000	0	0
	A0A6I7EVS1	0	3500000	0	0
	A0A6I7F5I3	0	3500000	0	0
	A0A6I7EEW9	0	3516000	0	0
	A0A6I7EV25	0	3580000	0	0
	A0A6I7EX36	0	3650000	0	0
	A0A087FNC4	0	3660000	0	0
	A0A6I7EQG1	0	3743000	0	0
	A0A6I7F5Y5	0	3760000	0	0
	A0A6I7EY46	0	3810000	0	0
	A0A6I7F0Q8	0	3820000	0	0
	A0A6I7EKA9	0	3940000	0	0
	A0A087FTC7	0	3980000	0	0
	A0A6I7EHU9	0	4030000	0	0
	A0A6I7EIX4	0	4100000	0	0
	A0A6I7ESY9	0	4110000	0	0
	A0A087FK25	0	4250000	0	0
	A0A6I7ETU6	0	4285000	0	0
	A0A264C273	0	4320000	0	0
	A0A087FI80	0	4376000	0	0
	A0A6I7EGA3	0	4450000	0	0
	A0A087FPV7	0	4540000	0	0
	A0A6I7EMM3	0	4600000	0	0
	A0A087FLB3	0	4660000	0	0
	A0A6I7EHA0	0	4664000	0	0
	A0A6I7ET82	0	4870000	0	0
	A0A6I7F0H7	0	4890000	0	0
	A0A6I7EYZ0	0	4930000	0	0
	A0A087FJX0	0	4980000	0	0
	A0A288TRM3	0	5050000	0	0
	A0A6I7ENJ8	0	5083000	0	0
	A0A0B7G3A6	0	5188000	0	0
	A0A6I7EX00	0	5350000	0	0
	A0A087FK24	0	5508000	0	0
	A0A6I7EW80	0	5530000	0	0
	A0A0B7G4V0	0	5574000	0	0
	A0A6I7EY37	0	5630000	0	0
	A0A6I7ESI6	0	5740000	0	0
	A0A087FQ62	0	6011000	0	0
	A0A6I7F160	0	6040000	0	0
	A0A6I7ERZ9	0	6123000	0	0
	A0A6I7EJ73	0	6130000	0	0
	A0A6I7EN26	0	6160000	0	0
	A0A6I7EUS5	0	6301000	0	0
	A0A6I7EVW0	0	6340000	0	0
	A0A6I7EU32	0	6400000	0	0
	A0A6I7EJW8	0	6497000	0	0
	A0A6I7ELM9	0	6559000	0	0
	A0A087FSP1	0	6767000	0	0
	A0A6I7EQN7	0	7060000	0	0
	A0A6I7ET89	0	7187000	0	0
	A0A6I7EXB1	0	7200000	0	0
	A0A6I7F4H5	0	7337000	0	0
	A0A6I7EVH2	0	7720000	0	0
	A0A6I7F2K0	0	8150000	0	0
	A0A6I7EYM2	0	8160000	0	0
	A0A087FJ75	0	8830000	0	0
	A0A6I7EZ12	0	8910000	0	0
	A0A087FQ10	0	9160000	0	0
	A0A087FTZ6	0	9240000	0	0
	A0A087FQK1	0	9350000	0	0
	A0A6I7EYW2	0	9422000	0	0
	A0A6I7ETQ7	0	9600000	0	0
	A0A0B7GDW9	0	9690000	0	0
	A0A6I7ES67	0	9727000	0	0
	A0A087FSS2	0	10220000	0	0
	A0A087FNB3	0	10230000	0	0
	A0A6I7EVI0	0	10853000	0	0
	A0A6I7F1S7	0	10881000	0	0
	A0A6I7F192	0	10950000	0	0
	A0A264C0B0	0	11260000	0	0
	A0A0B7GF45	0	11800000	0	0
	A0A288THH2	0	11920000	0	0
	A0A6I7F666	0	12310000	0	0
	A0A264C055	0	12400000	0	0
	A0A6I7F5V9	0	12820000	0	0
	A0A6I7EVW8	0	12859000	0	0
	A0A6I7ESV4	0	13440000	0	0
	A0A6I7EFY0	0	13530000	0	0
	A0A6I7F6R0	0	13670000	0	0
	A0A6I7ENS2	0	13940000	0	0
	A0A264BZI3	0	14830000	0	0
	A0A6I7EQT6	0	14894000	0	0
	A0A6I7EYH9	0	16100000	0	0
	A0A6I7EZT1	0	16500000	0	0
	A0A6I7F4C0	0	16750000	0	0
	A0A087FW40	0	17925000	0	0
	A0A6I7EUY8	0	18427000	0	0
	A0A6I7EVN1	0	19760000	0	0
	A0A0B7GIC1	0	20660000	0	0
	A0A6I7EZ80	0	21480000	0	0
	A0A087FT74	0	21810000	0	0
	A0A6I7EWK2	0	21840000	0	0
	A0A6I7EU40	0	22760000	0	0
	A0A087FJR7	0	23610000	0	0
	A0A6I7F4A8	0	23668000	0	0
	A0A6I7F2G8	0	23800000	0	0
	A0A6I7F464	0	24229000	0	0
	A0A6I7EUW5	0	24330000	0	0
	A0A087FSG6	0	25439000	0	0
	A0A087FIN0	0	25500000	0	0
	A0A087FUI1	0	25900000	0	0
	A0A6I7EZA0	0	26450000	0	0
	A0A6I7EY66	0	26716000	0	0
	A0A6I7EWF2	0	26900000	0	0
	A0A6I7EKR1	0	27060000	0	0
	A0A6I7F702	0	27720000	0	0
	A0A6I7F2D3	0	28040000	0	0
	A0A087FSP3	0	29272000	0	0
	A0A6I7ET38	0	29293000	0	0
	A0A6I7F1W9	0	30544000	0	0
	A0A087FR92	0	30930000	0	0
	A0A6I7EKE2	0	31329000	0	0
	A0A6I7EUY5	0	31556000	0	0
	A0A6I7EXA9	0	32090000	0	0
	A0A6I7EWB3	0	32330000	0	0
	A0A6I7F171	0	32375000	0	0
	A0A6I7EYE7	0	32419000	0	0
	A0A6I7EWU1	0	35430000	0	0
	A0A6I7EVW6	0	35470000	0	0
	A0A087FUB0	0	35790000	0	0
	A0A087FK30	0	37650000	0	0
	A0A087FPL6	0	38500000	0	0
	A0A087FK35	0	38520000	0	0
	A0A6I7EM48	0	42328000	0	0
	A0A6I7ELC2	0	42982000	0	0
	A0A6I7F112	0	43150000	0	0
	A0A6I7F5W1	0	43272000	0	0
	A0A087FK36	0	43330000	0	0
	A0A6I7EY67	0	43776000	0	0
	A0A6I7ET14	0	43889000	0	0
	A0A0B7GCD9	0	44545000	0	0
	A0A087FQL5	0	45775000	0	0
	A0A6I7F5N5	0	46338000	0	0
	A0A6I7ESK8	0	46510000	0	0
	A0A087FSP0	0	47070000	0	0
	A0A6I7F022	0	47620000	0	0
	A0A6I7EWH5	0	51910000	0	0
	A0A087FQ53	0	52160000	0	0
	A0A087FHR8	0	52690000	0	0
	A0A0B7G3T0	0	57840000	0	0
	A0A6I7F5V1	0	58495000	0	0
	A0A264CAP5	0	58998000	0	0
	A0A087FT62	0	60940000	0	0
	A0A6I7ET65	0	64360000	0	0
	A0A6I7EWG6	0	66300000	0	0
	A0A6I7F2C7	0	67960000	0	0
	A0A6I7F2Y4	0	68066000	0	0
	A0A6I7EQH1	0	68450000	0	0
	A0A087FVY0	0	69856000	0	0
	A0A087FPY4	0	73590000	0	0
	A0A6I7EVK2	0	84660000	0	0
	A0A087FRL5	0	86620000	0	0
	A0A087FLB2	0	91125000	0	0
	A0A087FIV1	0	103091000	0	0
	A0A6I7EI25	0	110840000	0	0
	A0A6I7ESL1	0	111693000	0	0
	A0A6I7F2J2	0	116540000	0	0
	A0A6I7ESD8	0	117676000	0	0
	A0A5P2ISC6	0	125270000	0	0
	A0A6I7F4Z9	0	149880000	0	0
	A0A6I7ETM4	0	149900000	0	0
	A0A087FJG9	0	157930000	0	0
	A0A6I7ESZ3	0	159790000	0	0
	A0A6I7EKU8	0	175000000	0	0
	A0A264C0Z4	0	198630000	0	0
	A0A6I7F772	0	251373000	0	0
	A0A087FVW3	0	330442000	0	0
	A0A0B7GF00	0	628000000	0	0
	A0A6I7F3Z3	0	25791840000	0	0
	A0A6I7ERB9	0	34740000	0	146000
	A0A6I7ETE6	0	0	0	171000
	A0A087FNB7	0	19820000	0	201000
	A0A087FQR7	0	0	0	355000
	A0A6I7F0C0	0	0	0	414000
	A0A6I7EEV0	0	0	0	442000
	A0A6I7EH97	0	1410000	0	555000
	A0A6I7F1A8	0	3880000	0	619000
	A0A6I7F198	0	55161000	0	865000
	A0A6I7EUZ5	0	33560000	0	882000
	A0A264C9W3	0	20169000	0	929000
	A0A6I7F214	0	4779000	0	957000
	A0A6I7EUJ3	0	0	0	1040000
	A0A087FLH8	0	739000	0	1330000
	A0A6I7ET40	0	52403000	0	1470000
	A0A6I7EN71	0	0	0	1490000
	A0A087FW43	0	0	0	1500000
	A0A6I7EEL7	0	0	0	1500000
	A0A6I7EG35	0	22690000	0	2040000
	A0A6I7EY64	0	18569000	0	2690000
	A0A0B7GDH5	0	0	0	2752000
	A0A087FTJ6	0	160852000	0	2880000
	A0A6I7F3A5	0	23270000	0	2980000
	A0A6I7ESY0	0	0	0	3191000
	A0A6I7F2J4	0	245712000	0	3313000
	A0A6I7EEP5	0	0	0	3380000
	A0A6I7EIC6	0	176695000	0	3598000
	A0A087FUI4	0	281068000	0	3699000
	A0A6I7EUB3	0	0	0	3740000
	A0A6I7ETQ1	0	2004000	0	3990000
	A0A6I7EWK5	0	238833000	0	4075000
	A0A6I7F139	0	0	0	4100000
	A0A087FI53	0	0	0	4220000
	A0A6I7ETS1	0	38760000	0	4230000
	A0A6I7EWB0	0	88999000	0	4300000
	A0A6I7F4U2	0	30770000	0	4880000
	A0A6I7EWY8	0	0	0	4890000
	A0A6I7ERZ1	0	4009000	0	4980000
	A0A087FKS9	0	3700000	0	4981000
	A0A6I7EWW9	0	485996000	0	5151000
	A0A087FJN6	0	0	0	5199000
	A0A087FQZ1	0	87514000	0	5200000
	A0A6I7EK30	0	0	0	5380000
	A0A6I7EQ50	0	36970000	0	5716000
	A0A087FK15	0	1162004000	0	6144000
	A0A6I7EU56	0	31357000	0	6197000
	A0A6I7EVU9	0	0	0	6484000
	A0A6I7EIZ9	0	10240000	0	7110000
	A0A6I7F1K9	0	0	0	7287000
	A0A087FQC1	0	3397000	0	7430000
	A0A6I7ES76	0	3920000	0	7430000
	A0A6I7EY42	0	0	0	7550000
	A0A6I7F253	0	129754000	0	7642000
	A0A6I7EX94	0	0	0	7790000
	A0A6I7EUH1	0	5273000	0	7860000
	A0A6I7EX55	0	76244000	0	8169000
	A0A6I7F3U1	0	162180000	0	8370000
	A0A6I7EKS1	0	12380000	0	8930000
	A0A6I7EQW8	0	0	0	8965000
	A0A6I7EUI0	0	0	0	8980000
	A0A0B7G7J5	0	153980000	0	9030000
	A0A087FKN0	0	5110000	0	9225000
	A0A6I7F2R2	0	320030000	0	9370000
	A0A087FLP3	0	1900000	0	9490000
	A0A6I7F0A0	0	0	0	9730000
	A0A6I7F4K6	0	19141000	0	9777000
	A0A6I7ESB9	0	420000	0	9960000
	A0A6I7EEU5	0	111650000	0	10090000
	A0A6I7ETS4	0	0	0	12300000
	A0A6I7EXN8	0	897000	0	12300000
	A0A6I7F183	0	15790000	0	13050000
	A0A087FKR4	0	469907000	0	13160000
	A0A6I7EXK2	0	0	0	13470000
	A0A6I7F4J2	0	4120000	0	13680000
	A0A087FQH5	0	0	0	14620000
	A0A6I7EV36	0	103145000	0	15587000
	A0A2G5AK38	0	24363000	0	16435000
	A0A6I7EQX3	0	28874000	0	16500000
	A0A6I7F0K7	0	10610000	0	17140000
	A0A6I7F418	0	1779000	0	18455000
	A0A6I7ESH3	0	4710000	0	19370000
	A0A6I7EUD2	0	34884000	0	19887000
	A0A6I7ELP6	0	115680000	0	20280000
	A0A6I7EX40	0	726000	0	23866000
	A0A6I7F443	0	16440000	0	24374000
	A0A6I7EZT0	0	7354000	0	25881000
	A0A6I7EWU8	0	129100000	0	28183000
	A0A6I7F0S8	0	7970000	0	29034000
	A0A6I7F0P2	0	594882000	0	29210000
	A0A6I7EVU1	0	99787000	0	33747000
	A0A6I7EZV3	0	0	0	34713500
	A0A6I7EXT2	0	0	0	34782000
	A0A6I7F2C8	0	97510000	0	36620000
	A0A6I7F347	0	517801000	0	37541000
	A0A6I7F202	0	2919758000	0	41795000
	A0A6I7EPB6	0	599549000	0	42532000
	A0A6I7EYP8	0	329046000	0	42955000
	A0A6I7EU16	0	0	0	43490000
	A0A6I7F4S5	0	0	0	45090000
	A0A264C7S5	0	16000000	0	48290000
	A0A0B7GJ67	0	251450000	0	53021000
	A0A6I7EXC1	0	184728000	0	58052000
	A0A6I7F5L2	0	0	0	58544000
	A0A6I7EM88	0	0	0	59209000
	A0A087FRL4	0	1312495000	0	69294000
	A0A2W8J237	0	319238000	0	71952000
	A0A6I7ESV6	0	427760000	0	73860000
	A0A6I7EX38	0	265210000	0	75059000
	A0A0B7G9F1	0	93750000	0	81113000
	A0A6I7EXP1	0	508112000	0	85329000
	A0A0B7G5M9	0	130570000	0	88800000
	A0A2V3KWB1	0	185940000	0	94450000
	A0A6I7EKP4	0	78188000	0	98289000
	A0A288TIS6	0	107140000	0	116532000
	A0A6I7EY58	0	373960000	0	125375000
	A0A6I7F5A9	0	57005000	0	168130000
	A0A6I7EXE4	0	2977640000	0	516650000
