# Supplementary material for: Polyvinyl chloride degradation by a bacterium isolated from the gut of insect larvae
Source: Nat Commun. 2022 Sep 12;13:5360. doi: 10.1038/s41467-022-32903-y (PMC9468159; doi:10.1038/s41467-022-32903-y)
Supplement: Supplementary file 6 — Supplementary Data 3 [file 41467_2022_32903_MOESM6_ESM.xlsx]

## Sheet: Supplementary Data 3
Supplementary Data 3. The transcriptome sequencing analysis data of EMBL-1 strain degrading PVC film under different culture conditions (Reference genome (Klebsiella variicola FH-1), up-regulated genes of EMBL-1 genomes in the group with PVC film as the only carbon source)
Gene_id	Protein_id	Product	LogFC	LogCPM	F	PValue	FDR
HL854_RS20590	WP_008805435.1	guanylate kinase	2.25112	6.888	93.5721	2.0018e-07	0.000124912
HL854_RS06470	WP_004201901.1	50S ribosomal protein L36	2.17829	5.21339	24.8308	0.000360334	0.0297014
HL854_RS01435	WP_002920815.1	RNA polymerase sigma factor RpoH	2.15228	7.45079	128.895	2.47541e-08	3.71589e-05
HL854_RS06200	WP_002914074.1	RNA polymerase sigma factor RpoE	1.96792	6.34036	69.8741	2.97747e-08	3.71589e-05
HL854_RS16895	WP_012542232.1	type II toxin-antitoxin system PemK/MazF family toxin	1.90788	4.94842	29.7986	1.78794e-05	0.00495856
HL854_RS20610	WP_012968815.1	zinc ribbon domain-containing protein	1.74543	6.54228	72.7552	2.11472e-08	3.71589e-05
HL854_RS07825	WP_071000967.1	ribosome maturation factor RimP	1.70621	5.76319	23.0224	0.000383039	0.0303513
HL854_RS00515	WP_002922664.1	50S ribosomal protein L20	1.62488	5.33098	24.7431	5.71154e-05	0.00864
HL854_RS09165	WP_008804240.1	DNA-directed RNA polymerase subunit omega	1.60456	5.43017	27.342	3.09483e-05	0.00617975
HL854_RS06205	WP_008803762.1	DUF1471 domain-containing protein	1.55377	6.87309	64.4298	5.86234e-08	5.85296e-05
HL854_RS24950	WP_004206331.1	DUF1883 domain-containing protein	1.52971	5.43858	22.3748	0.00010312	0.013302
HL854_RS06475	WP_008803810.1	leucine-responsive transcriptional regulator Lrp	1.52848	5.18778	24.1096	6.66824e-05	0.00951081
HL854_RS22045	WP_008807359.1	hypothetical protein	1.51221	8.7249	48.5592	0.000768996	0.0442088
HL854_RS25000	WP_012969157.1	rpoE leader peptide RseD	1.48364	4.5578	15.2012	0.000779321	0.0442088
HL854_RS26395	WP_008807914.1	YbaK/EbsC family protein	1.47246	6.22851	26.81	0.000132069	0.0160802
HL854_RS05620	WP_002914337.1	transcriptional repressor MprA	1.46531	6.2246	32.6093	1.38574e-05	0.00432349
HL854_RS01280	WP_008806938.1	exodeoxyribonuclease VII large subunit	1.44763	9.94516	79.7673	3.01801e-06	0.00125549
HL854_RS08760	WP_008804165.1	hypothetical protein	1.44284	5.18605	19.4588	0.000224005	0.0228211
HL854_RS11315	WP_023340263.1	winged helix-turn-helix transcriptional regulator	1.3918	5.3507	18.9933	0.000254924	0.0240109
HL854_RS01655	WP_002920540.1	DNA topoisomerase (ATP-hydrolyzing) subunit A	1.34059	9.3649	60.2541	5.34818e-05	0.00834316
HL854_RS18295	WP_002895841.1	YihA family ribosome biogenesis GTP-binding protein	1.30507	6.45188	33.8018	7.73364e-06	0.00257375
HL854_RS23130	WP_012542927.1	aminoacyl-tRNA hydrolase	1.27269	5.50571	16.1968	0.000574351	0.0392761
HL854_RS14705	WP_008805114.1	fumarate/nitrate reduction transcriptional regulator Fnr	1.24933	6.44067	23.4271	0.000238328	0.0237591
HL854_RS15735	WP_032730986.1	7-carboxy-7-deazaguanine synthase QueE	1.24893	5.53476	19.4935	0.000221876	0.0228211
HL854_RS00510	WP_000135058.1	serine endoprotease DegP	1.23265	7.75405	56.3122	4.15882e-06	0.00159699
HL854_RS13505	WP_008804963.1	hemolysin expression modulator Hha	1.21098	6.56658	22.8	0.000350885	0.0297014
HL854_RS11465	WP_023297740.1	FtsH protease modulator YccA	1.20845	6.03722	26.1884	4.04472e-05	0.00721115
HL854_RS17500	WP_002898458.1	methylenetetrahydrofolate reductase	1.20736	5.22859	15.5263	0.000704711	0.0440181
HL854_RS20460	WP_032734897.1	maltose O-acetyltransferase	1.20419	7.7649	78.8685	1.05832e-08	3.71589e-05
HL854_RS02800	WP_008806618.1	hypothetical protein	1.19531	5.99769	16.7729	0.000757624	0.0442088
HL854_RS05530	WP_004205686.1	ribosome-associated protein	1.18361	5.44269	16.064	0.000597905	0.0403344
HL854_RS07650	WP_173818077.1	50S ribosomal protein L36	1.16572	5.57634	16.8464	0.000472875	0.0352327
HL854_RS10295	WP_000124850.1	amino acid ABC transporter substrate-binding protein	1.16538	6.18139	17.3141	0.000773291	0.0442088
HL854_RS12210	WP_012541615.1	multiple antibiotic resistance transcriptional regulator MarR	1.13973	6.29293	26.8121	3.4968e-05	0.0065885
HL854_RS17875	WP_000228469.1	MDR efflux pump AcrAB transcriptional activator MarA	1.12193	5.66789	14.722	0.000905604	0.0476729
HL854_RS15825	WP_022065122.1	antirestriction protein	1.11985	6.14542	18.3416	0.000353892	0.0297014
HL854_RS09035	WP_008804219.1	CDP-diacylglycerol--glycerol-3-phosphate 3-phosphatidyltransferase	1.11896	6.8248	26.669	9.79945e-05	0.0132213
HL854_RS10025	WP_002910387.1	GNAT family N-acetyltransferase	1.11379	7.58321	60.0798	1.04008e-07	8.65344e-05
HL854_RS19460	WP_008805622.1	preprotein translocase subunit SecG	1.11203	5.71231	14.7382	0.00090099	0.0476729
HL854_RS16700	WP_099441260.1	copper homeostasis protein CutC	1.10346	7.29433	53.1603	2.76925e-07	0.000153601
HL854_RS23175	WP_008807537.1	alkyl hydroperoxide reductase subunit F	1.09614	6.7464	25.2881	0.000103922	0.013302
HL854_RS22065	WP_002889277.1	FUSC family protein	1.07867	9.74593	46.396	3.56349e-05	0.0065885
HL854_RS24320	WP_008807176.1	type 1 glutamine amidotransferase	1.07347	6.36124	25.543	4.71209e-05	0.00770884
HL854_RS26365	WP_004203622.1	anti-sigma-E factor RseA	1.0631	7.51137	46.0129	1.17092e-06	0.000567054
HL854_RS10735	WP_049010292.1	phosphate starvation-inducible protein PhoH	1.03355	6.33476	17.2342	0.000561226	0.0391974
HL854_RS15725	WP_008807762.1	formyltetrahydrofolate deformylase	1.02803	6.28966	16.5217	0.00067126	0.0436528
HL854_RS05075	WP_008806241.1	redox-sensitive transcriptional activator SoxR	1.02375	8.11401	56.2354	1.24952e-06	0.000567054
HL854_RS13765	WP_023322559.1	TRIC cation channel family protein	1.01287	6.41031	21.1108	0.000143339	0.0170369
HL854_RS14400	WP_002903394.1	stationary-phase-induced ribosome-associated protein	0.982346	6.95952	25.5426	6.11026e-05	0.0089713
HL854_RS09370	WP_110184966.1	DNA starvation/stationary phase protection protein Dps	0.946957	7.14185	28.4525	2.71094e-05	0.00617975
HL854_RS03965	WP_131010724.1	exonuclease	0.946357	6.42711	21.4308	0.000131747	0.0160802
HL854_RS24255	WP_012543100.1	inorganic phosphate transporter PitA	0.909172	7.46725	31.6695	1.66713e-05	0.00489547
HL854_RS01950	WP_008807045.1	formate dehydrogenase accessory protein FdhE	0.896729	7.45566	22.9888	0.000362033	0.0297014
HL854_RS09170	WP_008804241.1	glutamate--ammonia ligase	0.896683	6.92798	21.0016	0.000181347	0.0205746
HL854_RS20585	WP_002892050.1	phenylacetic acid degradation protein PaaY	0.882701	6.92439	27.5265	2.96697e-05	0.00617975
HL854_RS27130	WP_065907732.1	LysR family transcriptional regulator	0.876458	7.07667	21.3437	0.000195177	0.0216516
HL854_RS02090	WP_000868187.1	PhzF family phenazine biosynthesis protein	0.865095	6.68265	16.9019	0.000518701	0.0375269
HL854_RS26320	WP_004150358.1	Fe-S biogenesis protein NfuA	0.861983	7.32972	27.9445	2.69807e-05	0.00617975
HL854_RS15380	WP_110185169.1	microcin C ABC transporter ATP-binding protein YejF	0.842489	8.96157	58.3293	1.32157e-07	9.4247e-05
HL854_RS02710	WP_002918364.1	16S rRNA (guanine(1207)-N(2))-methyltransferase RsmC	0.809577	7.79995	31.142	2.7284e-05	0.00617975
HL854_RS20615	WP_002892018.1	hypothetical protein	0.784096	6.47607	14.994	0.000831373	0.0461135
HL854_RS19820	WP_064160461.1	elongation factor G	0.766692	7.05955	18.0756	0.000337444	0.0297014
HL854_RS17225	WP_002898923.1	helix-turn-helix domain-containing protein	0.731942	10.3297	22.998	0.000375133	0.0302043
HL854_RS21900	WP_008807342.1	inositol monophosphatase	0.712521	8.59404	35.1069	6.30782e-06	0.00224919
HL854_RS24120	WP_004177664.1	recombinase RecA	0.683104	7.63351	25.4767	4.78714e-05	0.00770884
HL854_RS10140	WP_004203178.1	envelope stress response activation lipoprotein NlpE	0.654036	7.02498	14.8419	0.00087202	0.0473166
HL854_RS17525	WP_022066076.1	MBL fold metallo-hydrolase	0.60065	8.57086	29.1643	2.0546e-05	0.0053982
HL854_RS26065	WP_002882952.1	TonB-dependent siderophore receptor	0.592231	8.12312	27.4792	2.99917e-05	0.00617975
HL854_RS05280	WP_012540752.1	metal ABC transporter permease	0.589662	8.44275	18.4808	0.000705986	0.0440181
HL854_RS13675		phosphoglycerate dehydrogenase	0.580796	7.56122	19.0994	0.00024749	0.0237591
HL854_RS20595		MFS transporter	0.575881	8.4984	21.4363	0.00016253	0.0188685
HL854_RS15280	WP_016160850.1	NfeD family protein	0.573782	8.2197	25.7993	4.43357e-05	0.00763186
HL854_RS06195	WP_121980491.1	excinuclease Cho	0.565296	8.67842	23.6735	7.42807e-05	0.0103003
HL854_RS07820	WP_002912974.1	UPF0259 family protein	0.55844	7.71472	19.6865	0.000210398	0.0228211
HL854_RS21895	WP_012542804.1	tRNA 5-methoxyuridine(34)/uridine 5-oxyacetic acid(34) synthase CmoB	0.557338	7.81949	17.8998	0.000347622	0.0297014
HL854_RS02675	WP_002918369.1	23S rRNA (cytosine(1962)-C(5))-methyltransferase RlmI	0.5056	8.2238	16.0484	0.000696153	0.0440181
HL854_RS13510	WP_002904397.1	16S rRNA (cytosine(1407)-C(5))-methyltransferase RsmF	0.503892	8.84037	19.1244	0.000245772	0.0237591
