# Supplementary material for: Polyvinyl chloride degradation by a bacterium isolated from the gut of insect larvae
Source: Nat Commun. 2022 Sep 12;13:5360. doi: 10.1038/s41467-022-32903-y (PMC9468159; doi:10.1038/s41467-022-32903-y)
Supplement: Supplementary file 8 — Source data [file 41467_2022_32903_MOESM8_ESM.zip]

Archive with 14 entries (13 files):
- Source Data/
- Source Data/Figure 1.xlsx
- Source Data/Figure 2.xlsx
- Source Data/Figure 4.xlsx
- Source Data/Supplementary Figure 3c.xlsx
- Source Data/Supplementary Figure 3d.xlsx
- Source Data/Supplementary Figure 3e.xlsx
- Source Data/Supplementary Figure 3f.xlsx
- Source Data/Supplementary Figure 3g.xlsx
- Source Data/Supplementary Figure 6a.xlsx
- Source Data/Supplementary Figure 8a.xlsx
- Source Data/Supplementary Figure 8b.xlsx
- Source Data/Supplementary Figure 9a.xlsx
- Source Data/Supplementary Figure 9b.xlsx
