# Supplementary material for: Polyvinyl chloride degradation by a bacterium isolated from the gut of insect larvae
Source: Nat Commun. 2022 Sep 12;13:5360. doi: 10.1038/s41467-022-32903-y (PMC9468159; doi:10.1038/s41467-022-32903-y)
Supplement: Supplementary file 8 — Source data [file 41467_2022_32903_MOESM8_ESM.zip › Source Data/Figure 1.xlsx]

## Sheet: Fig.1b
Data of survival rate of larval in different groups during the whole experiment
Groups	total number of larvae	Number of dead larvae in each group everyday					Total number of dead larvae	Survival rate(%)
		1d	2d	3d	4d	5d
Corn	30	0	0	0	0	0	0	100
PVC	50	0	0	10	7	0	17	66
Starvation	15	0	0	3	3	5	11	26.6667
Antibiotic	30	0	2	5	6	7	20	33.3333

## Sheet: Fig.1c
	Data of Larval weight in different groups during the whole experiment
Groups	NO.	Larval weight before experiment(g)	Larval weight after experiment(g)	Weight loss(g)	Weight loss(%)
Corn	1	0.1796	0.1826	-0.003	-1.67038
	2	0.1586	0.162	-0.0034	-2.14376
	3	0.1513	0.1596	-0.0083	-5.48579
	4	0.1693	0.1732	-0.0039	-2.3036
	5	0.1682	0.1719	-0.0037	-2.19976
	6	0.2196	0.223	-0.0034	-1.54827
	7	0.1921	0.1961	-0.004	-2.08225
	8	0.2124	0.2169	-0.0045	-2.11864
	9	0.2347	0.2387	-0.004	-1.7043
	10	0.2156	0.2159	-0.0003	-0.139147
	11	0.1701	0.1721	-0.002	-1.17578
	12	0.1822	0.1882	-0.006	-3.29308
	13	0.1698	0.1735	-0.0037	-2.17903
	14	0.1813	0.1862	-0.0049	-2.7027
	15	0.1892	0.1934	-0.0042	-2.21987
	16	0.1605	0.1654	-0.0049	-3.05296
	17	0.1504	0.1623	-0.0119	-7.91223
	18	0.1516	0.161	-0.0094	-6.20053
	19	0.1886	0.2106	-0.022	-11.6649
	20	0.1586	0.1803	-0.0217	-13.6822
	21	0.1652	0.1701	-0.0049	-2.9661
	22	0.1695	0.1769	-0.0074	-4.36578
	23	0.1798	0.1863	-0.0065	-3.61513
	24	0.1921	0.1954	-0.0033	-1.71786
	25	0.1784	0.1845	-0.0061	-3.41928
	26	0.1528	0.1851	-0.0323	-21.1387
	27	0.1422	0.1635	-0.0213	-14.9789
	28	0.1418	0.1658	-0.024	-16.9252
	29	0.1505	0.189	-0.0385	-25.5814
	30	0.147	0.1852	-0.0382	-25.9864
PVC	31	0.1537	0.0838	0.0699	45.4782
	32	0.1529	0.0886	0.0643	42.0536
	33	0.1554	0.0659	0.0895	57.5933
	34	0.1539	0.0876	0.0663	43.0799
	35	0.1529	0.0931	0.0598	39.1105
	36	0.2011	0.0996	0.1015	50.4724
	37	0.2056	0.0985	0.1071	52.0914
	38	0.1986	0.0965	0.1021	51.4099
	39	0.2076	0.1246	0.083	39.9807
	40	0.2128	0.1143	0.0985	46.2876
	41	0.2006	0.1132	0.0874	43.5693
	42	0.2105	0.0917	0.1188	56.4371
	43	0.1956	0.1072	0.0884	45.1943
	44	0.1985	0.0832	0.1153	58.0856
	45	0.1978	0.1266	0.0712	35.996
	46	0.1789	0.1172	0.0617	34.4885
	47	0.1702	0.1496	0.0206	12.1034
	48	0.1865	0.0906	0.0959	51.4209
	49	0.1756	0.1217	0.0539	30.6948
	50	0.1517	0.1096	0.0421	27.7521
	51	0.1896	0.0943	0.0953	50.2637
	52	0.1845	0.0981	0.0864	46.8293
	53	0.1796	0.0983	0.0813	45.2673
	54	0.1823	0.1268	0.0555	30.4443
	55	0.1965	0.1469	0.0496	25.2417
	56	0.2015	0.1456	0.0559	27.7419
	57	0.2034	0.1284	0.075	36.8732
	58	0.1986	0.1363	0.0623	31.3696
	59	0.1964	0.0962	0.1002	51.0183
	60	0.2213	0.1298	0.0915	41.3466
	61	0.2013	0.1393	0.062	30.7998
	62	0.1956	0.0966	0.099	50.6135
	63	0.1942	0.0964	0.0978	50.3605
	64	0.1967	0.1114	0.0853	43.3655
	65	0.1857	0.0925	0.0932	50.1885
	66	0.2104	0.1269	0.0835	39.6863
	67	0.2095	0.1165	0.093	44.3914
	68	0.2235	0.1472	0.0763	34.1387
	69	0.2067	0.1223	0.0844	40.8321
	70	0.2197	0.103	0.1167	53.1179
	71	0.2185	0.1332	0.0853	39.0389
	72	0.2214	0.1221	0.0993	44.8509
	73	0.2208	0.0961	0.1247	56.4764
	74	0.2246	0.1301	0.0945	42.0748
	75	0.214	0.1301	0.0839	39.2056
	76	0.1856	0.1442	0.0414	22.306
	77	0.1817	0.1463	0.0354	19.4827
	78	0.1713	0.1285	0.0428	24.9854
	79	0.1866	0.1264	0.0602	32.2615
	80	0.1831	0.1169	0.0662	36.1551
Starvation	81	0.2011	0.0689	0.1322	65.7384
	82	0.1968	0.0735	0.1233	62.6524
	83	0.2134	0.0716	0.1418	66.448
	84	0.2105	0.0739	0.1366	64.8931
	85	0.217	0.0756	0.1414	65.1613
	86	0.1821	0.0702	0.1119	61.4498
	87	0.1756	0.0648	0.1108	63.0979
	88	0.1912	0.0641	0.1271	66.4749
	89	0.1889	0.0703	0.1186	62.7845
	90	0.1921	0.056	0.1361	70.8485
	91	0.1965	0.0684	0.1281	65.1908
	92	0.1794	0.0623	0.1171	65.2731
	93	0.2016	0.0689	0.1327	65.8234
	94	0.2078	0.0756	0.1322	63.6189
	95	0.2171	0.0751	0.142	65.4076
Antibiotic	96	0.1682	0.0753896	0.0928104	55.1786
	97	0.1657	0.0735903	0.0921097	55.5882
	98	0.1781	0.08905	0.08905	50
	99	0.1718	0.0913345	0.0804655	46.8367
	100	0.1849	0.0867069	0.0981931	53.1061
	101	0.19	0.0894583	0.100542	52.9167
	102	0.184	0.06624	0.11776	64
	103	0.1978	0.093154	0.104646	52.9049
	104	0.1894	0.0792708	0.110129	58.1463
	105	0.1731	0.084534	0.088566	51.1647
	106	0.1832	0.0581118	0.125088	68.2796
	107	0.1842	0.0801034	0.104097	56.5128
	108	0.1867	0.0857079	0.100992	54.0933
	109	0.1842	0.0703027	0.113897	61.8335
	110	0.1737	0.0648182	0.108882	62.6838
	111	0.1565	0.0574822	0.0990178	63.2701
	112	0.1596	0.0433877	0.116212	72.8148
	113	0.1762	0.0834561	0.0927439	52.6356
	114	0.1835	0.0772769	0.106223	57.8872
	115	0.1836	0.0791135	0.104487	56.9099
	116	0.1829	0.0866284	0.0962716	52.6362
	117	0.1757	0.0777994	0.0979006	55.7203
	118	0.1956	0.0982734	0.0973266	49.758
	119	0.1682	0.0812652	0.0869348	51.6854
	120	0.1663	0.0660804	0.10022	60.2643
	121	0.1713	0.0711491	0.100151	58.4652
	122	0.1564	0.0885974	0.0678026	43.3521
	123	0.1912	0.0603789	0.130821	68.4211
	124	0.173	0.0776571	0.0953429	55.1115
	125	0.1609	0.0883604	0.0725396	45.0837
