# Supplementary material for: Polyvinyl chloride degradation by a bacterium isolated from the gut of insect larvae
Source: Nat Commun. 2022 Sep 12;13:5360. doi: 10.1038/s41467-022-32903-y (PMC9468159; doi:10.1038/s41467-022-32903-y)
Supplement: Supplementary file 8 — Source data [file 41467_2022_32903_MOESM8_ESM.zip › Source Data/Figure 2.xlsx]

## Sheet: Fig.2c
Weight Datas of PVC films in different groups over time
Time(d)	Groups	Film weight before experiment(g)	Film weight after experiment(g)	weight loss(%)	Average value	STD
10	PVC-EMBL-1-1	0.051417	0.0459	10.7299	9.5364	2.35964
	PVC-EMBL-1-2	0.053766	0.0501	6.81844				Weight loss (%)
	PVC-EMBL-1-3	0.05307	0.0472	11.0609				Groups/Time(d)	10	20	30	60	90	10	20	30	60	90	Groups/Time(d)
	PVC-control-1	0.0513	0.0502	2.14425	2.90239	0.743235		PVC-EMBL-1	9.54	14.36	19.94	22.59	24.46	2.9	3.63	4.09	4.65	4.95	PVC-control
	PVC-control-2	0.052026	0.0505	2.93315				PVC-EMBL-1-1	10.7299	14.2857	19.3487	22.7184	24.0672	2.14425	2.86807	3.32717	4.33925	4.53649	PVC-control-1
	PVC-control-3	0.0551	0.0531	3.62976				PVC-EMBL-1-2	6.81844	13.6116	19.4605	23.0337	25.1418	2.93315	4.66019	4.74308	4.67224	5.06453	PVC-control-2
20	PVC-EMBL-1-1	0.0525	0.045	14.2857	14.3608	0.78947		PVC-EMBL-1-3	11.0609	15.1852	21.0378	22.0039	24.165	3.62976	3.38983	4.21456	4.93097	5.23256	PVC-control-3
	PVC-EMBL-1-2	0.0551	0.0476	13.6116				STD	2.36	0.78	0.94	0.53	0.59	0.74	0.92	0.71	0.3	0.36	STD
	PVC-EMBL-1-3	0.054	0.0458	15.1852
	PVC-control-1	0.0523	0.0508	2.86807	3.63936	0.921753
	PVC-control-2	0.0515	0.0491	4.66019
	PVC-control-3	0.0531	0.0513	3.38983
30	PVC-EMBL-1-1	0.0522	0.0421	19.3487	19.949	0.94459
	PVC-EMBL-1-2	0.0519	0.0418	19.4605
	PVC-EMBL-1-3	0.051417	0.0406	21.0378
	PVC-control-1	0.0541	0.0523	3.32717	4.09494	0.715495
	PVC-control-2	0.0506	0.0482	4.74308
	PVC-control-3	0.0522	0.05	4.21456
60	PVC-EMBL-1-1	0.0515	0.0398	22.7184	22.5854	0.527631
	PVC-EMBL-1-2	0.0534	0.0411	23.0337
	PVC-EMBL-1-3	0.0509	0.0397	22.0039
	PVC-control-1	0.0507	0.0485	4.33925	4.64748	0.296634
	PVC-control-2	0.050982	0.0486	4.67224
	PVC-control-3	0.0507	0.0482	4.93097
90	PVC-EMBL-1-1	0.0536	0.0407	24.0672	24.458	0.594195
	PVC-EMBL-1-2	0.0529	0.0396	25.1418
	PVC-EMBL-1-3	0.0509	0.0386	24.165
	PVC-control-1	0.0507	0.0484	4.53649	4.94453	0.36322
	PVC-control-2	0.050982	0.0484	5.06453
	PVC-control-3	0.0516	0.0489	5.23256

## Sheet: Fig. 2d
Datas of APC samples in different groups (KDa)
Groups	Mn	Mw	Mn	Mw	Groups
PVC-EMBL-1(average)	79.026	137.455	90.33	165.271	PVC-Control(average)
PVC-EMBL-1-1	79.164	136.509	90.049	165.751	PVC-Control-1
PVC-EMBL-1-2	79.119	137.014	90.87	164.387	PVC-Control-2
PVC-EMBL-1-3	78.796	138.843	90.071	165.676	PVC-Control-3
STD	0.200739	1.22799	0.467783	0.766773	STD

## Sheet: Fig.2e
The FTIR source data of PVC films in PVC-EMBL-1 group
Wavenumber/Time(d)	0 d	30 d	60 d	90 d
550.095	0.046113	0.0276324	0.0374898	0.0324089
550.577	0.0463152	0.0316676	0.0376215	0.0324757
551.059	0.0465132	0.0318776	0.0377832	0.0325702
551.542	0.0466407	0.032054	0.0379152	0.0326479
552.024	0.0467266	0.0321897	0.0380127	0.0327108
552.506	0.0468237	0.0323103	0.0381018	0.0327799
552.988	0.0468962	0.0324081	0.0381936	0.0328449
553.47	0.0471232	0.0325585	0.0384098	0.0330015
553.952	0.0473989	0.0327483	0.038651	0.0331846
554.434	0.047719	0.0329501	0.038924	0.033395
554.916	0.0480468	0.0331385	0.0392058	0.033613
555.398	0.0483268	0.0332869	0.0394485	0.0338022
555.881	0.0485423	0.0333883	0.0396337	0.0339488
556.363	0.0487654	0.0334769	0.0398182	0.034091
556.845	0.0489837	0.033578	0.0399729	0.0342138
557.327	0.049197	0.0336964	0.0400916	0.0343153
557.809	0.0493618	0.0338091	0.0401435	0.0343734
558.291	0.0494068	0.0338712	0.0400843	0.0343537
558.773	0.0494907	0.0339276	0.0400742	0.0343598
559.255	0.0493356	0.0339216	0.0398972	0.0342325
559.737	0.0489939	0.0338197	0.0395619	0.0339941
560.22	0.0486881	0.0337174	0.0392724	0.0337797
560.702	0.0485295	0.0337067	0.0391094	0.0336515
561.184	0.0485988	0.0338207	0.0391219	0.0336532
561.666	0.0485564	0.0338811	0.0390297	0.033591
562.148	0.04884	0.0340233	0.0392155	0.0337262
562.63	0.0492014	0.034197	0.0394799	0.0339189
563.112	0.049536	0.0343225	0.0397342	0.0341059
563.594	0.0498364	0.0344159	0.0399744	0.0342807
564.077	0.0501469	0.0345368	0.0402326	0.0344638
564.559	0.0505351	0.0347532	0.0405536	0.034687
565.041	0.0510365	0.0350999	0.0409558	0.0349652
565.523	0.0516336	0.0355585	0.0414185	0.0352859
566.005	0.0522605	0.0360659	0.041888	0.0356136
566.487	0.0528417	0.0365471	0.042309	0.0359104
566.969	0.0533286	0.0369488	0.04265	0.0361554
567.451	0.0537167	0.03726	0.0429162	0.0363536
567.933	0.0540515	0.0375148	0.04315	0.036536
568.416	0.0543049	0.0377237	0.0433693	0.0366997
568.898	0.0547258	0.0380166	0.0436905	0.0369581
569.38	0.0552552	0.0383731	0.0441174	0.0372892
569.862	0.0556833	0.0387095	0.0444508	0.0375562
570.344	0.0560149	0.0389709	0.0447049	0.0377615
570.826	0.0562451	0.0391335	0.0448835	0.0379029
571.308	0.0563282	0.0391849	0.0449417	0.0379517
571.79	0.0563083	0.0391544	0.0449136	0.0379347
572.273	0.0562746	0.0391113	0.044868	0.0379047
572.755	0.0563682	0.0391371	0.0449305	0.037949
573.237	0.0564919	0.0392408	0.0450031	0.0380049
573.719	0.0567062	0.0394245	0.045151	0.0381118
574.201	0.0569893	0.0396759	0.0453612	0.038258
574.683	0.0573068	0.0399611	0.0456088	0.0384251
575.165	0.0576252	0.0402427	0.0458673	0.0385978
575.647	0.0579293	0.040494	0.046121	0.0387714
576.13	0.0582217	0.040703	0.0463657	0.0389497
576.612	0.0585045	0.0408658	0.0465971	0.0391332
577.094	0.0587628	0.0409798	0.0468023	0.0393095
577.576	0.0589773	0.0410507	0.0469693	0.0394618
578.058	0.0591326	0.0410942	0.0470926	0.0395751
578.54	0.0592226	0.0411332	0.0471741	0.0396421
579.022	0.0592544	0.0411925	0.0472237	0.0396672
579.504	0.0592553	0.0412947	0.0472614	0.03967
579.986	0.0592774	0.0414582	0.0473197	0.0396851
580.468	0.0593736	0.041686	0.0474279	0.0397465
580.951	0.0595857	0.0419657	0.0476075	0.0398787
581.433	0.0599304	0.042275	0.0478651	0.0400883
581.915	0.0604084	0.0425972	0.0482017	0.0403691
582.397	0.0609956	0.0429201	0.048605	0.0407001
582.879	0.0616547	0.0432395	0.0490554	0.0410535
583.361	0.062341	0.0435541	0.0495276	0.0414012
583.843	0.0630181	0.0438632	0.0499976	0.0417241
584.325	0.0636639	0.0441673	0.0504495	0.0420172
584.808	0.0642768	0.0444706	0.0508808	0.0422914
585.29	0.0648773	0.044787	0.0513064	0.0425723
585.772	0.0654954	0.0451376	0.0517526	0.0428909
586.254	0.0661578	0.0455446	0.0522458	0.0432725
586.736	0.0668719	0.0460222	0.0527992	0.0437257
587.218	0.067854	0.0466784	0.0535483	0.0443463
587.7	0.0688051	0.0473773	0.054299	0.0449779
588.182	0.0697272	0.0480849	0.055044	0.0456093
588.664	0.0706379	0.0488071	0.0557852	0.0462384
589.147	0.071568	0.0495592	0.056534	0.0468722
589.629	0.072551	0.0503614	0.0573082	0.0475234
590.111	0.0736174	0.0512339	0.0581279	0.048207
590.593	0.0747906	0.0521925	0.059014	0.0489364
591.075	0.076089	0.0532455	0.0599874	0.049724
591.557	0.0775298	0.0543961	0.0610699	0.0505804
592.039	0.0791336	0.0556458	0.0622852	0.0515181
592.521	0.0809237	0.0570003	0.063657	0.0525505
593.004	0.0829241	0.0584744	0.0652072	0.0536926
593.486	0.0851556	0.0600914	0.0669528	0.0549593
593.968	0.0876337	0.0618793	0.0689049	0.0563645
594.45	0.0903677	0.063865	0.071068	0.0579195
594.932	0.0933648	0.0660693	0.0734422	0.0596344
595.414	0.0966327	0.0685055	0.0760266	0.0615182
595.896	0.100181	0.0711785	0.0788204	0.0635781
596.378	0.104018	0.0740884	0.0818221	0.065818
596.861	0.108142	0.0772326	0.0850263	0.0682352
597.343	0.112534	0.0806061	0.0884185	0.0708168
597.825	0.117154	0.0841992	0.0919719	0.0735393
598.307	0.121941	0.0879924	0.0956463	0.0763681
598.789	0.126819	0.0919529	0.0993921	0.0792627
599.271	0.131712	0.096032	0.103156	0.082182
599.753	0.136554	0.100169	0.10689	0.0850898
600.235	0.141291	0.104298	0.110549	0.0879551
600.717	0.145877	0.108353	0.114093	0.0907501
601.199	0.150266	0.112275	0.117479	0.093444
601.682	0.154398	0.116011	0.120655	0.0960001
602.164	0.158206	0.119511	0.123565	0.0983765
602.646	0.16162	0.12273	0.126156	0.100533
603.128	0.164587	0.125628	0.128388	0.102438
603.61	0.167076	0.128178	0.130246	0.104078
604.092	0.169083	0.130363	0.131733	0.105452
604.574	0.170623	0.132185	0.132867	0.106569
605.057	0.171708	0.133649	0.133666	0.107436
605.539	0.17235	0.134769	0.13414	0.108057
606.021	0.172557	0.135554	0.134295	0.108429
606.503	0.17235	0.136015	0.134144	0.108556
606.985	0.171774	0.136168	0.133711	0.108453
607.467	0.170906	0.136039	0.133047	0.108158
607.949	0.169838	0.135666	0.132216	0.107719
608.431	0.168662	0.135098	0.131281	0.107189
608.913	0.167439	0.13438	0.130295	0.106607
609.395	0.166198	0.133555	0.129283	0.105998
609.878	0.164934	0.132655	0.128253	0.105368
610.36	0.163632	0.131702	0.127203	0.104715
610.842	0.162284	0.130717	0.126138	0.104041
611.324	0.160905	0.129717	0.125077	0.103357
611.806	0.159528	0.128717	0.124045	0.102681
612.288	0.158188	0.127731	0.123069	0.102031
612.77	0.156904	0.12676	0.122157	0.101415
613.252	0.155673	0.125801	0.121298	0.100823
613.735	0.154468	0.124841	0.120462	0.100234
614.217	0.153259	0.123871	0.119614	0.0996248
614.699	0.152027	0.122885	0.118728	0.0989776
615.181	0.150778	0.12189	0.117801	0.0982911
615.663	0.149534	0.120898	0.116843	0.0975777
616.145	0.148326	0.119922	0.115877	0.0968556
616.627	0.14717	0.118971	0.114922	0.0961401
617.109	0.146066	0.118046	0.113986	0.0954369
617.591	0.144989	0.117142	0.113067	0.094741
618.074	0.143913	0.116254	0.112156	0.0940445
618.556	0.142817	0.115378	0.11125	0.093343
619.038	0.141703	0.114517	0.110355	0.0926417
619.52	0.140591	0.113676	0.109488	0.0919546
620.002	0.139508	0.112856	0.108664	0.0912978
620.484	0.138476	0.112053	0.107891	0.0906814
620.966	0.1375	0.111258	0.107168	0.0901061
621.448	0.136576	0.110461	0.106484	0.0895641
621.931	0.1357	0.109662	0.10583	0.0890463
622.413	0.134876	0.108874	0.105209	0.08855
622.895	0.134124	0.108127	0.104637	0.0880838
623.377	0.133473	0.107456	0.104139	0.0876647
623.859	0.13295	0.10689	0.103738	0.0873124
624.341	0.132567	0.106446	0.103448	0.0870407
624.823	0.132316	0.106122	0.103263	0.0868529
625.305	0.132174	0.1059	0.103166	0.0867419
625.788	0.132117	0.105763	0.103136	0.0866955
626.27	0.132133	0.1057	0.103158	0.0867046
626.752	0.132231	0.105713	0.103235	0.086768
627.234	0.132434	0.10582	0.103379	0.0868916
627.716	0.132768	0.106039	0.103607	0.0870847
628.198	0.133247	0.106384	0.103932	0.087354
628.68	0.133866	0.106856	0.104354	0.0877004
629.162	0.134604	0.107441	0.104865	0.0881205
629.644	0.135439	0.108122	0.105455	0.0886101
630.126	0.136353	0.108883	0.106119	0.0891685
630.609	0.137345	0.109715	0.106861	0.0897985
631.091	0.138422	0.110615	0.107684	0.0905026
631.573	0.139585	0.111579	0.108586	0.0912752
632.055	0.140816	0.112593	0.109547	0.0920965
632.537	0.142073	0.113631	0.110525	0.0929313
633.019	0.14329	0.114651	0.111465	0.0937341
633.501	0.144392	0.115606	0.112309	0.0944582
633.984	0.145313	0.116446	0.113006	0.0950647
634.466	0.146001	0.117128	0.113523	0.095526
634.948	0.146421	0.117616	0.113839	0.0958225
635.43	0.14654	0.117876	0.113935	0.0959362
635.912	0.146325	0.117878	0.113788	0.0958447
636.394	0.145741	0.117594	0.113369	0.0955217
636.876	0.14476	0.117006	0.112651	0.0949442
637.358	0.143373	0.116112	0.111621	0.094103
637.84	0.141603	0.11493	0.110291	0.0930096
638.322	0.139504	0.113496	0.108699	0.0916967
638.805	0.137146	0.111852	0.106898	0.0902107
639.287	0.134601	0.11004	0.104947	0.0886006
639.769	0.131931	0.108094	0.102897	0.0869103
640.251	0.129179	0.10604	0.10079	0.0851737
640.733	0.126381	0.103902	0.0986534	0.0834163
641.215	0.123567	0.101703	0.0965131	0.081659
641.697	0.120769	0.0994701	0.0943928	0.0799202
642.179	0.11802	0.0972332	0.0923157	0.0782169
642.662	0.115347	0.095018	0.0903005	0.0765613
643.144	0.112768	0.0928439	0.0883569	0.0749588
643.626	0.110284	0.0907222	0.086484	0.0734071
644.108	0.107884	0.0886579	0.0846724	0.0719001
644.59	0.105556	0.0866532	0.0829103	0.0704317
645.072	0.103292	0.0847098	0.0811906	0.069001
645.554	0.101094	0.0828293	0.0795143	0.067613
646.036	0.0989719	0.0810109	0.0778893	0.0662757
646.519	0.0969341	0.07925	0.0763255	0.0649949
647.001	0.0949823	0.0775378	0.0748278	0.0637693
647.483	0.0931056	0.0758642	0.0733932	0.0625886
647.965	0.091283	0.0742221	0.0720108	0.0614364
648.447	0.0894908	0.0726116	0.0706662	0.060296
648.929	0.0877126	0.0710396	0.0693477	0.059157
649.411	0.085943	0.0695162	0.0680501	0.0580179
649.893	0.084189	0.0680476	0.0667748	0.056886
650.375	0.0824623	0.0666311	0.0655265	0.0557728
650.857	0.0807724	0.0652543	0.0643079	0.0546874
651.34	0.0791206	0.0638987	0.0631164	0.0536337
651.822	0.0774999	0.0625465	0.0619441	0.052609
652.304	0.0758985	0.0611878	0.0607798	0.051606
652.786	0.0743067	0.0598235	0.0596148	0.0506172
653.268	0.0727212	0.0584638	0.0584456	0.0496376
653.75	0.0711484	0.0571225	0.0572764	0.0486665
654.232	0.0696017	0.055811	0.0561169	0.0477075
654.715	0.0680962	0.054535	0.0549792	0.0467654
655.197	0.066646	0.0532943	0.0538749	0.0458462
655.679	0.0652607	0.0520868	0.0528132	0.0449558
656.161	0.0639448	0.050913	0.0518001	0.0440998
656.643	0.0626999	0.0497787	0.0508396	0.0432842
657.125	0.0615267	0.0486949	0.0499357	0.0425163
657.607	0.0604287	0.0476758	0.0490932	0.0418039
658.089	0.0594112	0.0467352	0.0483181	0.0411548
658.571	0.0584826	0.0458837	0.0476168	0.0405748
659.053	0.057651	0.0451277	0.0469946	0.0400668
659.536	0.0569225	0.0444684	0.046454	0.0396295
660.018	0.0562994	0.0439034	0.0459937	0.0392577
660.5	0.0557804	0.0434278	0.0456099	0.0389446
660.982	0.0553627	0.0430364	0.0452987	0.0386846
661.464	0.0550449	0.0427259	0.0450576	0.0384757
661.946	0.054828	0.0424948	0.0448876	0.0383202
662.428	0.0547145	0.0423445	0.0447907	0.0382235
662.91	0.0547061	0.042277	0.0447693	0.0381911
663.393	0.0548017	0.0422944	0.0448233	0.0382261
663.875	0.054998	0.0423982	0.0449515	0.0383291
664.357	0.0552931	0.0425903	0.0451529	0.0384995
664.839	0.0556875	0.0428733	0.0454292	0.0387376
665.321	0.0561842	0.0432505	0.045784	0.0390449
665.803	0.0567838	0.0437231	0.046219	0.039422
666.285	0.057479	0.0442872	0.0467305	0.0398657
666.767	0.0582535	0.0449308	0.0473065	0.0403669
667.25	0.0590818	0.0456305	0.0479264	0.0409082
667.732	0.059934	0.0463518	0.0485631	0.0414649
668.214	0.0607824	0.0470582	0.0491905	0.0420127
668.696	0.0615975	0.047723	0.0497851	0.0425319
669.178	0.0623365	0.0483232	0.0503178	0.0429988
669.66	0.0629692	0.0488494	0.0507714	0.0433972
670.142	0.0635236	0.0493277	0.0511711	0.0437472
670.624	0.0640659	0.049809	0.05157	0.0440947
671.106	0.0646529	0.0503363	0.0520123	0.0444787
671.589	0.0653079	0.050928	0.0525152	0.0449158
672.071	0.0660235	0.0515773	0.0530705	0.0454006
672.553	0.0667748	0.0522626	0.0536553	0.0459135
673.035	0.067538	0.0529584	0.0542463	0.0464337
673.517	0.0683003	0.053646	0.0548293	0.0469467
673.999	0.0690611	0.0543169	0.0554012	0.0474472
674.481	0.0698235	0.0549686	0.0559642	0.0479353
674.963	0.0705824	0.0555976	0.0565174	0.0484096
675.446	0.0713197	0.0561938	0.0570513	0.0488632
675.928	0.0720077	0.0567424	0.0575499	0.0492842
676.41	0.0726224	0.0572304	0.0579982	0.0496626
676.892	0.0731555	0.0576556	0.0583916	0.0499972
677.374	0.0736196	0.0580305	0.0587394	0.0502987
677.856	0.0740406	0.0583781	0.0590595	0.050584
678.338	0.0744438	0.0587214	0.0593677	0.0508684
678.82	0.0748387	0.0590721	0.0596686	0.0511563
679.302	0.0752154	0.0594261	0.0599521	0.0514382
679.784	0.0755515	0.0597653	0.0601993	0.0516954
680.267	0.0758266	0.0600682	0.0603942	0.05191
680.749	0.0760371	0.0603202	0.0605343	0.0520747
681.231	0.0762	0.0605203	0.0606339	0.0521972
681.713	0.0763469	0.0606797	0.0607185	0.0522964
682.195	0.0765081	0.0608141	0.0608126	0.0523934
682.677	0.0766989	0.0609349	0.0609295	0.0525017
683.159	0.0769142	0.0610456	0.0610664	0.0526227
683.641	0.0771339	0.0611438	0.061209	0.0527477
684.124	0.0773349	0.0612282	0.0613409	0.0528649
684.606	0.0775055	0.0613039	0.061454	0.0529678
685.088	0.0776494	0.0613846	0.0615524	0.0530585
685.57	0.077782	0.0614869	0.0616484	0.0531454
686.052	0.0779192	0.0616224	0.0617547	0.0532373
686.534	0.0780668	0.0617907	0.0618755	0.053337
687.016	0.0782169	0.0619779	0.0620043	0.0534392
687.498	0.0783522	0.0621618	0.062127	0.0535331
687.981	0.0784563	0.0623212	0.06223	0.0536086
688.463	0.0785237	0.0624456	0.0623081	0.0536631
688.945	0.0785619	0.0625377	0.062366	0.0537028
689.427	0.0785868	0.0626104	0.0624141	0.0537387
689.909	0.0786122	0.0626773	0.0624601	0.0537804
690.391	0.0786405	0.062744	0.0625019	0.0538292
690.873	0.0786616	0.0628052	0.0625264	0.0538766
691.355	0.078659	0.0628476	0.0625163	0.0539081
691.837	0.0786184	0.0628585	0.0624578	0.05391
692.32	0.0785359	0.0628326	0.0623495	0.0538758
692.802	0.0784187	0.0627743	0.0622031	0.0538083
693.284	0.0782782	0.0626945	0.062038	0.0537165
693.766	0.0781206	0.0626017	0.0618718	0.0536098
694.248	0.0779417	0.0624965	0.061712	0.0534932
694.73	0.0777262	0.0623687	0.0615538	0.0533644
695.212	0.0774569	0.0622022	0.0613831	0.0532169
695.694	0.0771241	0.0619829	0.0611847	0.0530449
696.177	0.076733	0.0617063	0.0609494	0.0528471
696.659	0.076302	0.0613792	0.0606769	0.0526274
697.141	0.0758534	0.0610155	0.0603723	0.0523911
697.623	0.0754019	0.0606278	0.060041	0.0521402
698.105	0.0749476	0.0602193	0.059683	0.0518704
698.587	0.0744753	0.0597821	0.0592925	0.0515713
699.069	0.0739637	0.0593007	0.0588619	0.0512314
699.551	0.0733953	0.0587607	0.0583866	0.0508432
700.033	0.0727653	0.0581562	0.0578696	0.0504077
700.516	0.0720802	0.0574938	0.05732	0.0499329
700.998	0.0713527	0.0567899	0.0567487	0.0494302
701.48	0.0705919	0.0560645	0.0561625	0.0489079
701.962	0.0697972	0.0553341	0.0555601	0.0483686
702.444	0.0689594	0.0546076	0.0549337	0.0478089
702.926	0.0680679	0.0538857	0.0542741	0.0472244
703.408	0.0671188	0.053164	0.0535775	0.0466138
703.89	0.0661213	0.0524367	0.0528486	0.0459824
704.372	0.0650949	0.051699	0.0520999	0.0453406
704.855	0.0640621	0.0509474	0.0513463	0.0446995
705.337	0.0630398	0.0501791	0.0505985	0.0440656
705.819	0.0620317	0.0493914	0.0498597	0.0434386
706.301	0.0610312	0.048583	0.0491254	0.0428121
706.783	0.0600264	0.0477552	0.0483889	0.042178
707.265	0.0590087	0.0469142	0.0476464	0.0415323
707.747	0.0579791	0.0460708	0.0469003	0.0408776
708.229	0.0569477	0.0452375	0.0461591	0.0402227
708.712	0.0559296	0.0444247	0.0454332	0.0395792
709.194	0.054938	0.0436372	0.0447299	0.0389566
709.676	0.0539804	0.0428732	0.0440508	0.0383593
710.158	0.0530573	0.0421257	0.0433913	0.0377855
710.64	0.0521658	0.041387	0.0427446	0.0372303
711.122	0.0513029	0.0406519	0.042105	0.0366885
711.604	0.0504683	0.0399206	0.0414705	0.036157
712.086	0.0496629	0.0391979	0.0408436	0.0356352
712.568	0.0488869	0.0384913	0.0402281	0.0351238
713.051	0.0481364	0.0378082	0.0396271	0.0346234
713.533	0.0474035	0.0371535	0.0390412	0.0341333
714.015	0.0466796	0.0365292	0.0384694	0.0336525
714.497	0.0459589	0.0359357	0.0379112	0.0331812
714.979	0.0452436	0.0353723	0.0373688	0.0327224
715.461	0.0445439	0.0348383	0.0368481	0.032282
715.943	0.0438751	0.0343326	0.0363563	0.0318672
716.425	0.0432519	0.0338526	0.0358994	0.0314833
716.908	0.0426828	0.0333949	0.0354793	0.0311318
717.39	0.0421681	0.0329556	0.0350924	0.0308099
717.872	0.0417007	0.0325324	0.0347317	0.0305113
718.354	0.0412701	0.0321266	0.0343893	0.0302293
718.836	0.0408681	0.031744	0.0340603	0.02996
719.318	0.0404914	0.0313942	0.0337443	0.0297035
719.8	0.0401421	0.0310876	0.0334452	0.0294638
720.282	0.0398235	0.0308306	0.0331673	0.029245
720.764	0.0395367	0.0306224	0.0329119	0.029049
721.247	0.0392773	0.0304546	0.0326752	0.0288734
721.729	0.0390369	0.0303133	0.0324491	0.0287121
722.211	0.0388057	0.0301843	0.0322244	0.0285584
722.693	0.0385764	0.0300573	0.0319943	0.0284074
723.175	0.0383463	0.0299276	0.0317568	0.0282583
723.657	0.0381164	0.0297961	0.0315148	0.0281134
724.139	0.0378892	0.0296665	0.0312744	0.0279766
724.621	0.0376669	0.0295419	0.0310434	0.0278519
725.104	0.0374498	0.029422	0.030829	0.0277415
725.586	0.037237	0.0293025	0.0306363	0.0276452
726.068	0.0370279	0.0291759	0.0304689	0.0275614
726.55	0.0368244	0.0290336	0.030329	0.0274888
727.032	0.0366312	0.0288697	0.0302174	0.0274271
727.514	0.0364547	0.0286821	0.0301341	0.027377
727.996	0.0363005	0.0284732	0.0300769	0.0273397
728.478	0.0361709	0.0282494	0.0300415	0.0273154
728.96	0.0360626	0.028018	0.0300205	0.0282353
729.443	0.0359688	0.0277857	0.0300053	0.0280073
729.925	0.0358799	0.0275563	0.029986	0.0277806
730.407	0.0357865	0.0273303	0.0299539	0.0275499
730.889	0.0356811	0.0271047	0.029902	0.0273159
731.371	0.0355579	0.0268739	0.0298251	0.0270846
731.853	0.035411	0.0266322	0.0297187	0.026864
732.335	0.035234	0.0263753	0.029579	0.0266598
732.817	0.0350181	0.0261025	0.0294026	0.026472
733.299	0.0347549	0.0258178	0.0291866	0.0262952
733.782	0.034439	0.0255294	0.0289314	0.0261201
734.264	0.0340709	0.0252489	0.0286409	0.0259379
734.746	0.0336581	0.0249885	0.0283238	0.0257431
735.228	0.0332148	0.024758	0.0279915	0.0255357
735.71	0.0327579	0.0245622	0.0276564	0.0253204
736.192	0.032303	0.0244008	0.0273291	0.0251052
736.674	0.0318627	0.0242688	0.0270176	0.024898
737.156	0.0314445	0.0241591	0.0267262	0.0247053
737.639	0.0310528	0.0240639	0.0264571	0.0245314
738.121	0.0306899	0.0239779	0.0262106	0.0243776
738.603	0.0303574	0.0238984	0.0259861	0.0242432
739.085	0.0300569	0.0238244	0.0257824	0.0241255
739.567	0.0297889	0.0237561	0.0255978	0.0240201
740.049	0.0295527	0.0236919	0.0254302	0.0239221
740.531	0.0293455	0.0236289	0.0252774	0.0238263
741.013	0.0291627	0.0235622	0.0251379	0.0237294
741.495	0.0289989	0.0234868	0.0250112	0.0236305
741.978	0.0288495	0.0233996	0.0248983	0.0235317
742.46	0.0287109	0.023301	0.0248003	0.0234376
742.942	0.0285803	0.023195	0.0247175	0.0233525
743.424	0.0284563	0.0230883	0.0246488	0.0232792
743.906	0.0283362	0.0229879	0.0245899	0.0232169
744.388	0.0282171	0.0228994	0.0245347	0.0231605
744.87	0.0280957	0.0228249	0.0244769	0.0231029
745.352	0.0279696	0.0227629	0.0244113	0.0230368
745.835	0.0278389	0.0227096	0.024336	0.0229577
746.317	0.0277071	0.0226605	0.0242529	0.0228651
746.799	0.0275805	0.0226124	0.0241668	0.022763
747.281	0.0274676	0.0225643	0.0240843	0.0226574
747.763	0.0273767	0.0225171	0.0240115	0.0225553
748.245	0.0273141	0.0224722	0.0239523	0.0224619
748.727	0.0272825	0.0224302	0.0239084	0.0223812
749.209	0.02728	0.0223898	0.0238787	0.0223149
749.692	0.0273007	0.022348	0.0238603	0.0222643
750.174	0.027335	0.0223017	0.0238495	0.0222299
750.656	0.0273716	0.0222488	0.0238415	0.0222112
751.138	0.0273984	0.0221904	0.0238316	0.022206
751.62	0.0274054	0.0221305	0.0238148	0.0222102
752.102	0.0273862	0.0220748	0.0237873	0.0222167
752.584	0.0273385	0.0220286	0.0237465	0.0222178
753.066	0.0272661	0.0219955	0.0236924	0.0222065
753.548	0.0271775	0.021975	0.0236282	0.022179
754.03	0.0270842	0.0219639	0.02356	0.0221354
754.513	0.0269982	0.0219572	0.0234951	0.0220805
754.995	0.0269284	0.0219503	0.0234401	0.0220211
755.477	0.0268795	0.0219409	0.0233997	0.0219645
755.959	0.0268501	0.0219287	0.0233745	0.0219154
756.441	0.0268345	0.0219157	0.0233618	0.0218755
756.923	0.0268256	0.021904	0.0233565	0.0218429
757.405	0.0268158	0.0218948	0.0233529	0.0218138
757.888	0.0268002	0.0218877	0.0233456	0.0217841
758.37	0.0267775	0.0218821	0.0233322	0.0217506
758.852	0.0267489	0.0218776	0.0233121	0.0217116
759.334	0.0267181	0.0218763	0.0232873	0.0216672
759.816	0.0266887	0.0218824	0.0232604	0.021619
760.298	0.0266608	0.0219002	0.0232324	0.0215671
760.78	0.0266398	0.0219373	0.023209	0.0215167
761.262	0.0266269	0.0219973	0.0231926	0.0214713
761.744	0.0266208	0.0220789	0.0231839	0.0214325
762.226	0.0266184	0.0221759	0.0231817	0.0214002
762.709	0.0266162	0.0222787	0.0231839	0.0213723
763.191	0.0266113	0.0223776	0.023188	0.0213454
763.673	0.0266024	0.0224648	0.0231927	0.0213163
764.155	0.0265901	0.0225363	0.0231971	0.021283
764.637	0.0265763	0.0225908	0.023201	0.0212455
765.119	0.0265622	0.0226296	0.0232034	0.0212063
765.601	0.0265475	0.0226545	0.0232026	0.021169
766.083	0.0265295	0.0226667	0.0231953	0.0211378
766.566	0.0265042	0.022667	0.0231782	0.0211153
767.048	0.0264663	0.0226558	0.0231477	0.0211024
767.53	0.026413	0.0226345	0.0231026	0.0210967
768.012	0.0263439	0.0226048	0.0230445	0.0210945
768.494	0.0262627	0.0225692	0.0229775	0.0210904
768.976	0.026175	0.0225303	0.022907	0.0210798
769.458	0.0260876	0.0224894	0.0228388	0.0210596
769.94	0.026005	0.0224468	0.0227758	0.0210286
770.423	0.0259292	0.0224012	0.022719	0.0209875
770.905	0.0258589	0.0223509	0.0226665	0.0209385
771.387	0.0257907	0.0222939	0.0226157	0.0208844
771.869	0.0257212	0.0222291	0.022564	0.0208277
772.351	0.0256497	0.022156	0.0225118	0.0207708
772.833	0.0255778	0.0220749	0.0224611	0.0207152
773.315	0.02551	0.0219873	0.0224157	0.0206619
773.797	0.0254519	0.0218952	0.0223793	0.0206119
774.279	0.0254076	0.0218026	0.0223539	0.0205656
774.761	0.0253782	0.0217141	0.0223384	0.0205238
775.244	0.025361	0.021636	0.0223288	0.0204873
775.726	0.0253499	0.0215734	0.0223193	0.0204567
776.208	0.0253364	0.0215298	0.0223036	0.0204321
776.69	0.0253126	0.0215043	0.0222771	0.0204129
777.172	0.0252728	0.0214922	0.0222378	0.0203971
777.654	0.0252151	0.0214845	0.0221869	0.0203818
778.136	0.0251415	0.021471	0.0221272	0.0203627
778.619	0.0250577	0.0214428	0.0220632	0.0203353
779.101	0.0249713	0.0213949	0.0219993	0.0202959
779.583	0.0248896	0.0213278	0.0219386	0.0202421
780.065	0.0248187	0.0212469	0.0218831	0.0201741
780.547	0.0247614	0.0211613	0.0218334	0.0200948
781.029	0.0247181	0.0210813	0.0217895	0.020009
781.511	0.0246862	0.0210152	0.0217512	0.0199225
781.993	0.0246616	0.0209681	0.0217181	0.0198409
782.475	0.0246404	0.0209402	0.0216904	0.0197684
782.957	0.0246191	0.0209278	0.0216681	0.0197075
783.44	0.0245966	0.0209236	0.0216506	0.0196587
783.922	0.0245724	0.020919	0.0216369	0.019621
784.404	0.0245474	0.0209057	0.0216243	0.0195929
784.886	0.0245224	0.0208774	0.0216098	0.0195726
785.368	0.0244977	0.0208318	0.0215894	0.0195587
785.85	0.0244738	0.0207706	0.0215603	0.0195499
786.332	0.0244506	0.0206991	0.0215211	0.0195454
786.814	0.0244282	0.0206246	0.0214723	0.0195438
787.297	0.0244068	0.0205539	0.0214168	0.0195445
787.779	0.0243874	0.0204912	0.0213591	0.0195457
788.261	0.0243699	0.0204373	0.021304	0.019546
788.743	0.024354	0.0203891	0.0212558	0.0195438
789.225	0.0243382	0.0203418	0.021217	0.0195378
789.707	0.02432	0.0202906	0.0211883	0.019527
790.189	0.024297	0.0202326	0.0211684	0.0195106
790.671	0.0242675	0.0201681	0.0211551	0.0194889
791.154	0.0242311	0.0200992	0.0211463	0.0194629
791.636	0.0241897	0.0200289	0.0211405	0.0194344
792.118	0.0241466	0.0199594	0.0211373	0.0194058
792.6	0.024106	0.0198909	0.0211369	0.0193798
793.082	0.0240717	0.0198224	0.0211394	0.0193583
793.564	0.0240458	0.0197529	0.0211448	0.0193426
794.046	0.0240286	0.0196826	0.0211519	0.0193322
794.528	0.0240177	0.019614	0.0211581	0.0193249
795.01	0.0240093	0.0195508	0.0211604	0.019318
795.493	0.0239994	0.019497	0.021155	0.0193084
795.975	0.0239842	0.0194548	0.021139	0.0192938
796.457	0.0239622	0.0194236	0.0211109	0.0192739
796.939	0.0239339	0.0194	0.0210714	0.0192498
797.421	0.0239023	0.0193798	0.0210235	0.019224
797.903	0.0238714	0.019359	0.0209725	0.0191995
798.385	0.0238463	0.0193362	0.0209254	0.019178
798.867	0.0238304	0.0193121	0.0208891	0.0191595
799.35	0.023826	0.0192885	0.0208697	0.0191423
799.832	0.0238328	0.0192672	0.0208701	0.0191232
800.314	0.0238489	0.0192485	0.0208899	0.0190989
800.796	0.0238713	0.0192313	0.0209254	0.0190676
801.278	0.023897	0.0192144	0.0209701	0.01903
801.76	0.0239247	0.0191977	0.0210174	0.0189887
802.242	0.0239533	0.0191836	0.0210611	0.0189487
802.724	0.0239836	0.0191766	0.0210977	0.0189147
803.206	0.024016	0.0191821	0.0211269	0.0188903
803.688	0.0240514	0.0192041	0.0211511	0.0188774
804.171	0.0240896	0.019244	0.0211742	0.0188756
804.653	0.0241304	0.0192987	0.0212006	0.0188836
805.135	0.0241742	0.019363	0.0212336	0.0189005
805.617	0.024222	0.0194306	0.0212747	0.0189272
806.099	0.024276	0.0194962	0.0213246	0.0189661
806.581	0.0243392	0.0195567	0.0213828	0.0190211
807.063	0.0244141	0.0196111	0.0214491	0.0190948
807.545	0.0245021	0.0196598	0.0215234	0.0191881
808.028	0.0246023	0.0197037	0.0216062	0.0192974
808.51	0.0247125	0.0197437	0.0216976	0.0194167
808.992	0.0248291	0.0197806	0.0217972	0.0195377
809.474	0.0249488	0.0198159	0.021903	0.019653
809.956	0.0250695	0.0198526	0.0220123	0.0197574
810.438	0.025191	0.0198948	0.0221216	0.01985
810.92	0.0253148	0.0199476	0.0222282	0.0199338
811.402	0.0254435	0.0200151	0.022331	0.0200141
811.885	0.0255797	0.0200999	0.0224306	0.0200975
812.367	0.0257253	0.0202017	0.0225297	0.0201892
812.849	0.0258812	0.0203182	0.0226314	0.0202922
813.331	0.0260475	0.0204464	0.0227385	0.0204078
813.813	0.0262241	0.0205832	0.0228529	0.0205348
814.295	0.0264107	0.0207275	0.0229745	0.0206716
814.777	0.0266083	0.0208803	0.0231036	0.0208164
815.259	0.0268188	0.021044	0.0232406	0.0209681
815.741	0.0270451	0.0212224	0.0233883	0.021126
816.223	0.0272905	0.021419	0.0235508	0.0212902
816.706	0.0275581	0.0216363	0.0237338	0.0214613
817.188	0.0278504	0.0218747	0.023942	0.0216409
817.67	0.0281681	0.0221331	0.0241775	0.0218315
818.152	0.0285099	0.0224086	0.0244385	0.0220372
818.634	0.0288729	0.0226975	0.0247196	0.0222634
819.116	0.0292527	0.0229965	0.0250123	0.0225162
819.598	0.0296451	0.0233037	0.0253087	0.0228009
820.08	0.0300462	0.0236192	0.0256032	0.023121
820.563	0.0304546	0.0239449	0.0258945	0.0234778
821.045	0.0308711	0.0242833	0.0261858	0.0238686
821.527	0.0312992	0.0246365	0.0264836	0.0242894
822.009	0.0317436	0.0250053	0.0267953	0.0247345
822.491	0.0322104	0.0253889	0.0271276	0.0251987
822.973	0.0327044	0.0257864	0.0274854	0.0256785
823.455	0.033229	0.0261976	0.0278702	0.0261728
823.937	0.0337846	0.0266247	0.0282814	0.0266827
824.42	0.0343679	0.0270715	0.0287166	0.0272104
824.902	0.0349734	0.0275419	0.0291726	0.0277575
825.384	0.0355933	0.0280372	0.0296455	0.0283245
825.866	0.0362204	0.0285546	0.0301316	0.0289089
826.348	0.0368493	0.0290856	0.0306274	0.0295064
826.83	0.0374772	0.029618	0.0311289	0.0301105
827.312	0.038103	0.0301389	0.0316319	0.0307131
827.794	0.0387254	0.0306375	0.0321309	0.0313049
828.277	0.039339	0.0311072	0.0326177	0.0318744
828.759	0.0399328	0.0315453	0.0330817	0.0324086
829.241	0.0404897	0.0319506	0.0335099	0.0328929
829.723	0.0409898	0.0323214	0.0338893	0.0333142
830.205	0.0414153	0.0326536	0.0342099	0.033663
830.687	0.0417563	0.0329414	0.0344674	0.0339367
831.169	0.0420136	0.0331792	0.0346647	0.0341398
831.651	0.0421984	0.0333637	0.0348109	0.0342823
832.133	0.0423276	0.0334964	0.034918	0.0343766
832.615	0.0424174	0.0335825	0.0349971	0.0344332
833.098	0.042479	0.0336311	0.0350546	0.0344588
833.58	0.0425156	0.0336522	0.0350918	0.0344564
834.062	0.0425251	0.0336553	0.0351068	0.0344273
834.544	0.0425038	0.0336476	0.0350968	0.0343747
835.026	0.0424507	0.0336336	0.0350618	0.0343044
835.508	0.0423695	0.0336142	0.0350051	0.0342246
835.99	0.0422681	0.0335876	0.0349329	0.034142
836.472	0.0421554	0.0335496	0.0348518	0.0340586
836.955	0.0420387	0.0334944	0.0347667	0.0339706
837.437	0.0419217	0.0334166	0.0346792	0.0338692
837.919	0.0418051	0.0333126	0.0345888	0.0337447
838.401	0.0416872	0.0331828	0.0344933	0.0335919
838.883	0.0415673	0.0330313	0.0343915	0.0334136
839.365	0.0414453	0.0328655	0.0342833	0.0332211
839.847	0.0413215	0.0326944	0.0341696	0.033031
840.329	0.0411966	0.032526	0.0340521	0.0328593
840.812	0.0410698	0.0323663	0.0339317	0.0327167
841.294	0.0409396	0.0322187	0.033809	0.0326054
841.776	0.0408052	0.0320855	0.0336851	0.032519
842.258	0.0406679	0.0319684	0.0335617	0.0324468
842.74	0.0405318	0.0318701	0.0334429	0.032378
843.222	0.0404023	0.0317934	0.0333328	0.0323054
843.704	0.040284	0.0317395	0.0332351	0.0322275
844.186	0.0401784	0.0317055	0.0331511	0.0321471
844.668	0.0400822	0.0316835	0.0330787	0.0320688
845.15	0.0399889	0.031661	0.0330139	0.0319968
845.633	0.0398915	0.0316237	0.0329521	0.0319323
846.115	0.0397851	0.0315601	0.0328904	0.0318744
846.597	0.0396709	0.0314655	0.032829	0.0318199
847.079	0.039554	0.0313445	0.0327707	0.0317661
847.561	0.0394414	0.0312098	0.0327184	0.0317109
848.043	0.0393392	0.0310783	0.0326735	0.0316535
848.525	0.0392478	0.0309652	0.0326327	0.0315937
849.007	0.0391631	0.0308799	0.0325891	0.0315318
849.49	0.0390771	0.0308226	0.0325342	0.0314681
849.972	0.0389826	0.0307857	0.0324608	0.0314028
850.454	0.0388757	0.030757	0.0323664	0.0313365
850.936	0.0387579	0.0307239	0.0322538	0.0312699
851.418	0.0386358	0.0306777	0.0321309	0.0312037
851.9	0.0385172	0.030615	0.0320077	0.0311385
852.382	0.0384092	0.0305372	0.0318935	0.031074
852.864	0.0383153	0.0304486	0.0317946	0.0310101
853.347	0.0382351	0.030354	0.0317137	0.0309465
853.829	0.0381652	0.0302576	0.0316497	0.0308835
854.311	0.0381015	0.0301622	0.0315999	0.0308217
854.793	0.0380398	0.0300701	0.0315603	0.0307616
855.275	0.0379778	0.0299834	0.0315268	0.0307031
855.757	0.0379133	0.0299041	0.0314951	0.0306448
856.239	0.0378448	0.0298339	0.0314611	0.0305851
856.721	0.037771	0.029773	0.0314208	0.0305218
857.203	0.0376918	0.0297198	0.0313716	0.0304546
857.686	0.0376081	0.0296721	0.031313	0.0303846
858.168	0.0375242	0.0296282	0.0312479	0.0303143
858.65	0.0374447	0.0295878	0.0311809	0.0302465
859.132	0.0373749	0.0295536	0.0311178	0.0301826
859.614	0.0373176	0.02953	0.0310629	0.0301217
860.096	0.0372728	0.0295209	0.0310184	0.0300614
860.578	0.0372382	0.0295274	0.0309838	0.0299988
861.06	0.0372093	0.0295463	0.0309565	0.0299332
861.543	0.0371832	0.0295697	0.0309342	0.0298671
862.025	0.0371592	0.0295875	0.0309156	0.0298059
862.507	0.0371398	0.0295911	0.0309016	0.0297563
862.989	0.0371281	0.0295763	0.0308944	0.0297226
863.471	0.0371273	0.0295451	0.030896	0.0297046
863.953	0.0371379	0.0295052	0.0309067	0.0296964
864.435	0.0371577	0.0294674	0.0309248	0.0296881
864.917	0.0371834	0.0294425	0.0309468	0.0296704
865.399	0.0372117	0.0294381	0.030969	0.0296375
865.882	0.0372419	0.0294568	0.0309891	0.0295898
866.364	0.0372758	0.0294962	0.0310071	0.0295346
866.846	0.0373172	0.0295513	0.0310251	0.029483
867.328	0.0373691	0.0296153	0.0310459	0.0294456
867.81	0.0374321	0.0296828	0.0310724	0.0294291
868.292	0.0375041	0.0297502	0.0311058	0.0294347
868.774	0.0375805	0.029816	0.0311459	0.0294583
869.256	0.0376562	0.029881	0.0311918	0.0294933
869.739	0.037729	0.0299479	0.0312423	0.0295335
870.221	0.0377988	0.0300203	0.0312963	0.0295754
870.703	0.0378685	0.0301018	0.0313531	0.0296183
871.185	0.0379421	0.0301947	0.0314117	0.0296632
871.667	0.0380222	0.0302985	0.0314706	0.0297109
872.149	0.0381092	0.0304086	0.0315282	0.0297608
872.631	0.0382005	0.0305168	0.0315827	0.0298107
873.113	0.0382929	0.0306129	0.0316344	0.0298578
873.596	0.0383821	0.0306871	0.0316846	0.0299002
874.077	0.0384645	0.0307331	0.0317353	0.0299373
874.56	0.0385372	0.0307504	0.0317885	0.0299705
875.042	0.0385968	0.0307443	0.0318438	0.0300008
875.524	0.0386398	0.0307244	0.0318981	0.030028
876.006	0.0386634	0.0307014	0.0319461	0.0300496
876.488	0.0386655	0.0306847	0.0319815	0.0300609
876.97	0.0386478	0.0306796	0.0319997	0.0300565
877.452	0.0386143	0.0306869	0.0319994	0.0300325
877.934	0.0385714	0.0307036	0.0319825	0.0299885
878.417	0.0385252	0.0307255	0.0319531	0.0299274
878.899	0.0384787	0.0307481	0.0319159	0.0298555
879.381	0.0384314	0.0307685	0.0318738	0.0297814
879.863	0.03838	0.0307849	0.0318286	0.0297142
880.345	0.0383208	0.0307963	0.0317811	0.0296618
880.827	0.0382531	0.0308019	0.0317324	0.0296299
881.309	0.0381809	0.0308005	0.0316857	0.0296208
881.791	0.0381128	0.0307912	0.0316457	0.029633
882.274	0.0380588	0.0307745	0.0316177	0.0296616
882.756	0.038027	0.0307524	0.0316051	0.0296983
883.238	0.0380198	0.030729	0.0316082	0.029734
883.72	0.0380339	0.0307095	0.0316244	0.0297606
884.202	0.0380614	0.0306991	0.0316481	0.0297728
884.684	0.0380934	0.0307011	0.0316742	0.02977
885.166	0.038124	0.0307163	0.0316989	0.0297561
885.648	0.0381522	0.0307426	0.0317215	0.0297377
886.13	0.0381813	0.0307762	0.0317434	0.0297217
886.612	0.0382161	0.030813	0.0317664	0.0297136
887.095	0.0382602	0.0308504	0.0317912	0.0297153
887.577	0.0383131	0.0308883	0.0318167	0.0297265
888.059	0.0383707	0.0309294	0.0318403	0.0297456
888.541	0.0384263	0.0309781	0.0318598	0.0297719
889.023	0.0384746	0.0310396	0.0318747	0.0298064
889.505	0.0385123	0.031117	0.0318867	0.0298516
889.987	0.0385409	0.0312108	0.0318994	0.0299093
890.47	0.0385636	0.0313176	0.0319163	0.0299793
890.952	0.0385855	0.0314305	0.0319396	0.0300578
891.434	0.038611	0.0315407	0.0319693	0.0301381
891.916	0.0386433	0.0316392	0.0320037	0.0302133
892.398	0.0386846	0.0317198	0.0320408	0.0302779
892.88	0.0387367	0.031781	0.03208	0.0303311
893.362	0.0388007	0.0318264	0.0321223	0.0303766
893.844	0.0388769	0.0318644	0.0321698	0.0304204
894.326	0.0389637	0.031905	0.0322244	0.0304691
894.809	0.0390568	0.0319575	0.0322859	0.0305266
895.291	0.0391504	0.0320278	0.0323515	0.0305926
895.773	0.0392376	0.0321163	0.0324167	0.0306637
896.255	0.0393137	0.0322181	0.0324769	0.0307345
896.737	0.039378	0.032325	0.0325295	0.0308002
897.219	0.0394331	0.0324274	0.0325746	0.030858
897.701	0.0394846	0.0325177	0.032615	0.0309079
898.183	0.0395385	0.0325919	0.0326553	0.0309508
898.665	0.0395986	0.0326507	0.032699	0.0309888
899.148	0.0396661	0.0326989	0.0327488	0.0310239
899.63	0.0397397	0.0327441	0.0328057	0.0310585
900.112	0.0398183	0.0327948	0.0328699	0.0310962
900.594	0.0399019	0.0328586	0.0329423	0.0311417
901.076	0.039993	0.0329404	0.0330246	0.0312012
901.558	0.0400952	0.0330422	0.0331178	0.0312798
902.04	0.0402117	0.0331628	0.0332227	0.0313802
902.523	0.0403439	0.0332989	0.0333378	0.0315022
903.005	0.0404902	0.0334464	0.0334596	0.0316417
903.487	0.0406475	0.033602	0.0335839	0.0317933
903.969	0.040814	0.0337642	0.0337081	0.0319517
904.451	0.0409895	0.0339339	0.033832	0.0321145
904.933	0.0411777	0.0341133	0.0339591	0.0322823
905.415	0.0413838	0.0343051	0.0340953	0.0324582
905.897	0.0416124	0.0345106	0.0342462	0.0326454
906.379	0.0418653	0.0347288	0.0344155	0.0328457
906.861	0.04214	0.0349569	0.0346029	0.0330588
907.344	0.0424307	0.0351907	0.0348057	0.0332824
907.826	0.0427314	0.0354269	0.0350194	0.0335145
908.308	0.0430377	0.0356641	0.0352404	0.033754
908.79	0.0433491	0.0359035	0.0354669	0.034002
909.272	0.0436676	0.036148	0.0356994	0.0342604
909.754	0.0439955	0.0364	0.0359384	0.0345301
910.236	0.0443324	0.0366602	0.0361832	0.0348092
910.718	0.0446751	0.036926	0.0364311	0.0350936
911.201	0.0450175	0.0371925	0.0366784	0.0353771
911.683	0.0453529	0.0374538	0.0369217	0.0356548
912.165	0.0456781	0.0377054	0.0371603	0.0359247
912.647	0.0459934	0.037946	0.0373962	0.0361891
913.129	0.0463028	0.0381774	0.0376338	0.036452
913.611	0.0466109	0.038403	0.0378771	0.036718
914.093	0.0469198	0.0386269	0.0381264	0.0369888
914.575	0.047227	0.0388513	0.0383782	0.0372621
915.058	0.0475271	0.0390764	0.0386259	0.0375328
915.54	0.0478132	0.0393008	0.0388617	0.0377954
916.022	0.0480814	0.0395221	0.0390805	0.0380462
916.504	0.0483317	0.0397383	0.0392811	0.0382855
916.986	0.0485683	0.0399482	0.0394668	0.0385165
917.468	0.0487972	0.0401502	0.0396429	0.0387435
917.95	0.049023	0.0403432	0.0398137	0.0389688
918.432	0.049247	0.0405258	0.0399808	0.0391914
918.914	0.049467	0.0406973	0.0401431	0.0394074
919.396	0.0496798	0.0408588	0.0402974	0.0396119
919.879	0.0498828	0.0410138	0.0404417	0.0398014
920.361	0.0500761	0.0411673	0.0405758	0.0399758
920.843	0.0502628	0.041324	0.0407028	0.0401382
921.325	0.0504471	0.0414867	0.0408271	0.0402939
921.807	0.0506323	0.0416545	0.0409531	0.0404481
922.289	0.0508197	0.0418231	0.0410832	0.0406045
922.771	0.0510091	0.0419863	0.0412181	0.0407645
923.253	0.0511993	0.042139	0.0413569	0.0409279
923.736	0.0513904	0.0422789	0.0414984	0.0410939
924.218	0.051583	0.0424079	0.0416417	0.0412608
924.7	0.0517772	0.0425305	0.0417859	0.0414267
925.182	0.0519716	0.0426514	0.0419292	0.0415881
925.664	0.0521607	0.0427732	0.0420683	0.0417411
926.146	0.0523371	0.0428957	0.0421985	0.0418813
926.628	0.0524935	0.0430164	0.042315	0.0420066
927.11	0.0526261	0.0431329	0.0424156	0.0421185
927.592	0.0527372	0.0432447	0.0425012	0.0422226
928.075	0.0528352	0.0433549	0.0425766	0.0423274
928.557	0.0529314	0.0434686	0.0426491	0.042441
929.039	0.0530362	0.0435908	0.0427253	0.0425672
929.521	0.0531552	0.0437242	0.0428093	0.0427046
930.003	0.0532879	0.0438682	0.0429017	0.0428463
930.485	0.0534304	0.0440191	0.0430008	0.0429837
930.967	0.053578	0.044173	0.0431042	0.0431105
931.449	0.0537301	0.0443276	0.0432117	0.0432262
931.932	0.0538912	0.0444834	0.0433258	0.0433366
932.414	0.0540691	0.044644	0.043451	0.0434519
932.896	0.0542722	0.0448131	0.0435922	0.0435821
933.378	0.054505	0.0449939	0.0437523	0.0437333
933.86	0.0547659	0.0451865	0.0439307	0.0439063
934.342	0.0550481	0.0453894	0.0441246	0.0440966
934.824	0.0553426	0.045601	0.04433	0.0442986
935.306	0.0556417	0.0458215	0.0445442	0.0445084
935.788	0.0559425	0.0460538	0.0447663	0.0447259
936.271	0.0562462	0.0463023	0.0449975	0.0449547
936.753	0.0565575	0.04657	0.0452394	0.0451989
937.235	0.056881	0.0468579	0.045493	0.0454613
937.717	0.0572205	0.047162	0.0457577	0.0457412
938.199	0.0575783	0.0474762	0.0460325	0.0460355
938.681	0.0579572	0.0477939	0.0463178	0.0463411
939.163	0.058362	0.0481121	0.0466163	0.046657
939.645	0.0587992	0.0484326	0.0469328	0.0469864
940.128	0.0592754	0.0487618	0.0472734	0.047335
940.61	0.0597943	0.0491084	0.0476424	0.0477093
941.092	0.0603543	0.04948	0.0480405	0.0481131
941.574	0.0609473	0.0498811	0.0484639	0.0485458
942.056	0.0615622	0.0503137	0.0489065	0.049004
942.538	0.0621886	0.0507776	0.0493619	0.0494829
943.02	0.0628213	0.0512736	0.0498265	0.0499801
943.502	0.0634619	0.0518041	0.0503002	0.0504962
943.985	0.064118	0.0523725	0.0507862	0.0510348
944.467	0.0647993	0.0529808	0.0512887	0.0515991
944.949	0.0655126	0.0536277	0.0518109	0.0521903
945.431	0.06626	0.0543073	0.0523538	0.0528055
945.913	0.0670393	0.0550108	0.052918	0.0534392
946.395	0.0678471	0.0557297	0.0535046	0.0540862
946.877	0.0686824	0.0564596	0.0541176	0.0547453
947.359	0.0695483	0.0572015	0.0547626	0.0554208
947.841	0.0704515	0.0579618	0.0554455	0.0561209
948.323	0.0713987	0.0587473	0.056169	0.0568544
948.806	0.0723918	0.0595627	0.0569295	0.0576267
949.288	0.0734257	0.0604068	0.0577177	0.058436
949.77	0.0744896	0.0612729	0.0585205	0.0592742
950.252	0.0755686	0.0621518	0.0593251	0.0601288
950.734	0.0766488	0.0630353	0.0601226	0.0609866
951.216	0.0777184	0.0639181	0.0609082	0.0618363
951.698	0.0787675	0.064798	0.0616801	0.0626689
952.18	0.0797852	0.0656725	0.0624343	0.0634763
952.663	0.0807568	0.0665353	0.0631622	0.0642491
953.145	0.0816644	0.067375	0.0638495	0.0649762
953.627	0.0824894	0.0681758	0.0644791	0.0656455
954.109	0.0832171	0.0689215	0.0650359	0.0662477
954.591	0.0838412	0.0695991	0.0655116	0.0667784
955.073	0.0843632	0.0702011	0.0659053	0.0672395
955.555	0.0847894	0.0707244	0.0662218	0.067636
956.037	0.0851256	0.0711673	0.0664672	0.0679722
956.519	0.0853724	0.0715264	0.0666437	0.0682483
957.002	0.0855252	0.0717963	0.0667497	0.0684596
957.484	0.0855782	0.0719719	0.066782	0.0685989
957.966	0.0855298	0.072053	0.0667394	0.0686607
958.448	0.0853875	0.0720471	0.0666274	0.068646
958.93	0.0851669	0.0719692	0.066457	0.0685627
959.412	0.0848878	0.0718385	0.0662428	0.0684246
959.894	0.0845674	0.0716716	0.0659977	0.0682464
960.376	0.0842158	0.0714788	0.0657289	0.0680398
960.859	0.0838352	0.0712624	0.0654378	0.0678121
961.341	0.0834236	0.0710197	0.0651225	0.0675665
961.823	0.08298	0.0707476	0.0647823	0.0673056
962.305	0.0825084	0.0704472	0.0644209	0.0670328
962.787	0.0820176	0.0701243	0.0640461	0.0667525
963.269	0.0815178	0.0697876	0.063667	0.0664687
963.751	0.081015	0.0694435	0.0632898	0.0661816
964.233	0.0805081	0.0690936	0.0629142	0.0658855
964.716	0.0799889	0.0687322	0.0625339	0.065571
965.198	0.0794478	0.0683508	0.0621396	0.0652273
965.68	0.0788782	0.0679413	0.061724	0.0648474
966.162	0.0782814	0.0675014	0.0612853	0.0644308
966.644	0.0776663	0.0670341	0.0608283	0.0639834
967.126	0.0770443	0.0665466	0.060361	0.0635144
967.608	0.0764241	0.0660456	0.0598906	0.0630315
968.09	0.0758068	0.0655336	0.0594203	0.0625377
968.572	0.0751856	0.065007	0.0589471	0.0620305
969.055	0.0745499	0.0644588	0.0584655	0.0615045
969.537	0.0738902	0.0638811	0.0579699	0.0609554
970.019	0.0732021	0.0632695	0.0574577	0.0603822
970.501	0.0724876	0.0626242	0.0569302	0.0597884
970.983	0.0717523	0.0619497	0.0563907	0.059179
971.465	0.0710016	0.0612517	0.0558425	0.0585584
971.947	0.0702371	0.0605356	0.0552857	0.0579266
972.429	0.0694575	0.0598057	0.0547183	0.0572814
972.912	0.0686607	0.0590656	0.0541382	0.0566199
973.394	0.0678477	0.0583204	0.0535455	0.055942
973.876	0.0670246	0.0575776	0.0529448	0.0552525
974.358	0.0662013	0.0568454	0.0523436	0.05456
974.84	0.0653881	0.0561311	0.0517502	0.0538741
975.322	0.064591	0.0554385	0.0511693	0.0532014
975.804	0.0638097	0.0547663	0.0506007	0.0525433
976.286	0.0630386	0.054109	0.0500401	0.0518962
976.768	0.0622702	0.05346	0.0494813	0.0512543
977.25	0.0615004	0.0528145	0.0489209	0.0506139
977.733	0.0607306	0.0521718	0.0483596	0.049976
978.215	0.0599687	0.0515355	0.0478031	0.0493458
978.697	0.0592253	0.0509114	0.0472598	0.0487314
979.179	0.0585095	0.0503053	0.0467366	0.0481396
979.661	0.0578256	0.0497205	0.0462367	0.0475735
980.143	0.0571725	0.0491572	0.045759	0.0470321
980.625	0.0565461	0.0486134	0.0452997	0.0465117
981.107	0.0559411	0.0480873	0.0448542	0.0460087
981.59	0.0553549	0.0475782	0.0444204	0.045521
982.072	0.0547873	0.0470873	0.0439988	0.0450494
982.554	0.0542398	0.0466166	0.0435916	0.0445946
983.036	0.0537129	0.0461674	0.0432008	0.0441566
983.518	0.053205	0.0457391	0.0428262	0.043732
984	0.0527126	0.045329	0.0424657	0.0433158
984.482	0.0522325	0.0449332	0.0421162	0.0429022
984.964	0.0517644	0.0445484	0.0417758	0.0424889
985.447	0.0513109	0.0441729	0.0414447	0.0420774
985.929	0.0508773	0.0438073	0.0411253	0.0416737
986.411	0.0504688	0.0434534	0.0408211	0.0412854
986.893	0.0500876	0.0431125	0.0405341	0.0409188
987.375	0.0497309	0.0427852	0.0402636	0.0405769
987.857	0.0493924	0.0424704	0.0400066	0.0402585
988.339	0.0490648	0.0421669	0.0397588	0.0399604
988.821	0.0487434	0.0418743	0.0395178	0.0396793
989.303	0.048429	0.0415946	0.0392839	0.0394145
989.785	0.0481266	0.0413309	0.0390609	0.0391681
990.268	0.0478446	0.0410878	0.0388542	0.0389431
990.75	0.0475887	0.040868	0.0386682	0.0387417
991.232	0.0473612	0.040672	0.0385043	0.0385623
991.714	0.047158	0.0404966	0.0383599	0.0384004
992.196	0.0469713	0.0403366	0.0382294	0.0382484
992.678	0.0467928	0.040186	0.0381066	0.0380996
993.16	0.0466156	0.0400401	0.0379862	0.0379501
993.643	0.046437	0.0398969	0.0378656	0.0377994
994.125	0.046257	0.0397566	0.0377443	0.0376496
994.607	0.0460762	0.039621	0.037622	0.0375032
995.089	0.0458947	0.0394916	0.0374984	0.037361
995.571	0.0457106	0.039369	0.0373714	0.0372213
996.053	0.0455216	0.0392518	0.0372388	0.0370805
996.535	0.0453262	0.039138	0.0370997	0.0369357
997.017	0.0451272	0.0390252	0.0369556	0.0367862
997.499	0.0449294	0.0389122	0.0368104	0.0366346
997.982	0.0447403	0.0387985	0.0366697	0.0364858
998.464	0.044566	0.0386849	0.0365385	0.0363446
998.946	0.0444091	0.0385724	0.0364188	0.0362136
999.428	0.0442681	0.0384625	0.0363095	0.0360923
999.91	0.0441377	0.0383567	0.0362067	0.0359779
1000.39	0.0440124	0.0382566	0.0361064	0.0358668
1000.87	0.043888	0.038164	0.0360058	0.035757
1001.36	0.0437632	0.0380805	0.0359043	0.0356495
1001.84	0.0436396	0.0380066	0.035804	0.0355475
1002.32	0.0435196	0.0379407	0.0357075	0.0354552
1002.8	0.0434042	0.0378799	0.0356165	0.0353756
1003.28	0.0432932	0.0378191	0.035531	0.0353085
1003.77	0.0431842	0.037754	0.0354488	0.0352513
1004.25	0.0430752	0.0376814	0.0353672	0.0351995
1004.73	0.0429659	0.0376012	0.0352848	0.0351495
1005.21	0.0428578	0.0375162	0.0352015	0.0350996
1005.7	0.0427546	0.0374315	0.0351187	0.0350507
1006.18	0.042659	0.0373518	0.0350386	0.0350056
1006.66	0.0425723	0.0372809	0.0349626	0.034968
1007.14	0.0424931	0.0372194	0.0348907	0.0349406
1007.62	0.0424182	0.0371662	0.0348219	0.0349251
1008.11	0.0423445	0.0371184	0.0347557	0.0349214
1008.59	0.0422708	0.0370734	0.0346924	0.0349289
1009.07	0.042199	0.0370293	0.0346344	0.0349462
1009.55	0.0421327	0.0369854	0.0345847	0.0349718
1010.03	0.0420759	0.0369412	0.034546	0.0350033
1010.52	0.0420308	0.0368961	0.0345192	0.0350384
1011	0.0419967	0.0368484	0.0345025	0.0350745
1011.48	0.041971	0.0367961	0.0344919	0.03511
1011.96	0.0419502	0.0367382	0.0344834	0.0351448
1012.45	0.0419326	0.036675	0.0344741	0.0351806
1012.93	0.0419193	0.0366096	0.034464	0.0352202
1013.41	0.0419136	0.0365461	0.0344557	0.0352661
1013.89	0.0419204	0.0364893	0.0344531	0.0353186
1014.37	0.0419431	0.0364428	0.0344594	0.0353753
1014.86	0.041983	0.036407	0.0344763	0.0354313
1015.34	0.0420378	0.0363804	0.0345024	0.0354804
1015.82	0.0421027	0.0363587	0.0345343	0.0355182
1016.3	0.042171	0.0363373	0.0345675	0.035543
1016.78	0.0422351	0.036312	0.0345968	0.0355566
1017.27	0.0422877	0.0362806	0.0346179	0.035563
1017.75	0.0423212	0.0362418	0.0346269	0.0355661
1018.23	0.0423292	0.0361959	0.0346206	0.0355684
1018.71	0.0423059	0.0361429	0.0345966	0.0355697
1019.2	0.0422493	0.0360834	0.0345545	0.0355681
1019.68	0.0421614	0.0360177	0.0344962	0.035561
1020.16	0.042049	0.0359468	0.0344262	0.0355482
1020.64	0.0419226	0.0358724	0.0343512	0.0355309
1021.12	0.0417934	0.0357971	0.034278	0.0355121
1021.61	0.0416708	0.0357238	0.0342122	0.0354949
1022.09	0.0415599	0.0356555	0.0341559	0.0354805
1022.57	0.0414614	0.0355947	0.034108	0.0354681
1023.05	0.0413725	0.0355434	0.0340652	0.0354553
1023.53	0.0412896	0.0355026	0.0340237	0.0354392
1024.02	0.041211	0.0354727	0.0339816	0.0354184
1024.5	0.0411368	0.0354532	0.0339394	0.0353934
1024.98	0.0410696	0.0354423	0.0338999	0.035366
1025.46	0.0410121	0.0354372	0.0338661	0.0353382
1025.94	0.0409654	0.035434	0.0338401	0.0353109
1026.43	0.040928	0.0354288	0.0338213	0.0352838
1026.91	0.0408968	0.0354178	0.0338071	0.035255
1027.39	0.0408687	0.0353991	0.0337937	0.0352239
1027.87	0.0408413	0.0353729	0.0337778	0.0351904
1028.36	0.0408151	0.0353406	0.033758	0.0351564
1028.84	0.0407918	0.0353042	0.0337352	0.0351247
1029.32	0.0407733	0.0352644	0.0337113	0.0350974
1029.8	0.0407602	0.0352203	0.0336885	0.0350755
1030.28	0.040751	0.0351688	0.0336676	0.0350586
1030.77	0.0407424	0.0351061	0.0336487	0.0350457
1031.25	0.0407313	0.0350295	0.0336307	0.0350367
1031.73	0.040716	0.0349378	0.0336125	0.0350332
1032.21	0.0406969	0.0348333	0.033594	0.0350378
1032.69	0.040675	0.0347201	0.0335749	0.0350526
1033.18	0.0406521	0.0346031	0.0335555	0.0350778
1033.66	0.0406278	0.0344863	0.0335347	0.0351095
1034.14	0.0405998	0.0343719	0.0335108	0.0351417
1034.62	0.0405646	0.0342601	0.0334813	0.0351671
1035.1	0.0405199	0.0341498	0.0334445	0.0351808
1035.59	0.0404653	0.0340404	0.0334008	0.0351823
1036.07	0.0404037	0.0339321	0.0333521	0.0351762
1036.55	0.0403398	0.0338269	0.0333025	0.0351704
1037.03	0.0402789	0.0337276	0.0332561	0.0351728
1037.52	0.0402248	0.0336374	0.0332163	0.0351893
1038	0.0401783	0.033559	0.0331843	0.0352208
1038.48	0.0401383	0.0334939	0.0331593	0.0352644
1038.96	0.0401029	0.0334424	0.0331398	0.0353157
1039.44	0.0400703	0.0334037	0.0331243	0.0353707
1039.93	0.0400406	0.0333761	0.0331121	0.0354276
1040.41	0.0400152	0.0333582	0.0331034	0.0354866
1040.89	0.0399955	0.0333477	0.0330992	0.0355486
1041.37	0.0399825	0.033343	0.0330998	0.035613
1041.85	0.0399753	0.0333428	0.0331047	0.0356768
1042.34	0.0399729	0.0333465	0.0331129	0.0357357
1042.82	0.0399744	0.0333542	0.0331234	0.0357855
1043.3	0.0399806	0.0333673	0.0331362	0.0358241
1043.78	0.0399942	0.0333873	0.0331524	0.0358535
1044.27	0.0400181	0.0334151	0.0331742	0.0358778
1044.75	0.0400545	0.0334509	0.0332033	0.0359029
1045.23	0.0401027	0.033493	0.0332404	0.0359322
1045.71	0.0401595	0.0335393	0.0332837	0.0359668
1046.19	0.0402195	0.0335877	0.0333304	0.0360045
1046.67	0.0402777	0.0336376	0.0333763	0.0360415
1047.16	0.0403318	0.0336902	0.0334184	0.0360749
1047.64	0.0403825	0.0337482	0.033455	0.0361041
1048.12	0.0404333	0.0338146	0.0334865	0.0361304
1048.6	0.0404894	0.0338909	0.0335147	0.0361561
1049.09	0.0405538	0.0339762	0.033542	0.0361826
1049.57	0.0406281	0.0340669	0.0335708	0.036209
1050.05	0.0407109	0.0341586	0.0336029	0.0362329
1050.53	0.0407999	0.0342475	0.03364	0.0362513
1051.01	0.040893	0.0343326	0.0336834	0.0362629
1051.5	0.0409895	0.0344165	0.0337338	0.0362694
1051.98	0.0410901	0.0345038	0.0337912	0.0362752
1052.46	0.0411958	0.0345996	0.0338543	0.0362857
1052.94	0.041307	0.0347076	0.0339204	0.0363052
1053.42	0.0414226	0.034828	0.0339857	0.0363349
1053.91	0.0415405	0.0349587	0.034047	0.0363724
1054.39	0.0416586	0.0350955	0.0341026	0.0364129
1054.87	0.0417757	0.0352353	0.0341533	0.0364506
1055.35	0.0418923	0.0353762	0.0342023	0.0364813
1055.84	0.0420091	0.0355183	0.0342537	0.0365024
1056.32	0.0421263	0.0356626	0.0343111	0.036514
1056.8	0.0422421	0.0358088	0.0343761	0.0365174
1057.28	0.0423534	0.0359553	0.0344481	0.0365148
1057.76	0.0424568	0.036099	0.0345246	0.0365086
1058.25	0.0425497	0.0362365	0.0346031	0.0365014
1058.73	0.0426332	0.0363663	0.0346821	0.0364964
1059.21	0.0427107	0.0364889	0.0347613	0.036497
1059.69	0.0427876	0.0366072	0.0348416	0.0365059
1060.17	0.0428682	0.0367239	0.0349236	0.036525
1060.66	0.0429547	0.0368397	0.0350063	0.0365542
1061.14	0.043046	0.0369521	0.0350874	0.036592
1061.62	0.0431393	0.0370549	0.0351642	0.0366359
1062.1	0.0432325	0.0371409	0.0352347	0.0366841
1062.59	0.0433254	0.0372041	0.0352996	0.0367361
1063.07	0.0434204	0.0372426	0.0353614	0.0367926
1063.55	0.0435211	0.0372588	0.0354239	0.0368546
1064.03	0.0436306	0.0372591	0.0354903	0.0369224
1064.51	0.0437486	0.037252	0.0355618	0.0369946
1065	0.0438717	0.0372455	0.0356368	0.0370683
1065.48	0.0439946	0.0372462	0.0357126	0.0371403
1065.96	0.0441127	0.0372581	0.0357862	0.0372087
1066.44	0.0442239	0.0372841	0.0358571	0.037274
1066.92	0.0443302	0.0373258	0.0359267	0.0373387
1067.41	0.0444357	0.0373839	0.0359982	0.037407
1067.89	0.0445456	0.0374589	0.0360749	0.0374822
1068.37	0.0446624	0.03755	0.0361582	0.037566
1068.85	0.0447861	0.0376556	0.0362473	0.0376579
1069.34	0.0449156	0.0377734	0.0363406	0.0377573
1069.82	0.0450495	0.0379019	0.0364364	0.0378645
1070.3	0.0451895	0.0380409	0.0365349	0.0379821
1070.78	0.0453399	0.0381917	0.0366388	0.0381146
1071.26	0.0455069	0.0383567	0.0367517	0.0382669
1071.74	0.0456956	0.0385375	0.036877	0.0384412
1072.23	0.0459072	0.0387343	0.037015	0.0386358
1072.71	0.0461386	0.0389441	0.0371634	0.0388444
1073.19	0.0463833	0.0391624	0.0373175	0.0390579
1073.67	0.0466346	0.0393845	0.0374731	0.0392676
1074.16	0.0468881	0.0396075	0.037628	0.0394682
1074.64	0.047143	0.0398315	0.0377836	0.0396591
1075.12	0.047401	0.0400587	0.0379435	0.039844
1075.6	0.047665	0.0402922	0.0381126	0.0400287
1076.08	0.0479352	0.040533	0.0382935	0.0402176
1076.57	0.0482087	0.0407791	0.0384859	0.0404142
1077.05	0.0484804	0.0410252	0.0386869	0.0406194
1077.53	0.0487458	0.0412648	0.0388922	0.0408332
1078.01	0.0490036	0.0414927	0.0390987	0.0410567
1078.49	0.0492576	0.0417063	0.0393053	0.0412919
1078.98	0.0495145	0.0419072	0.0395132	0.041541
1079.46	0.0497826	0.0420989	0.0397249	0.0418044
1079.94	0.0500667	0.0422853	0.039942	0.0420793
1080.42	0.0503675	0.0424685	0.0401643	0.04236
1080.91	0.0506821	0.0426488	0.0403907	0.0426392
1081.39	0.0510052	0.0428249	0.0406194	0.0429107
1081.87	0.0513326	0.042996	0.0408497	0.0431732
1082.35	0.0516624	0.0431623	0.0410823	0.0434296
1082.83	0.051995	0.0433257	0.0413182	0.0436861
1083.32	0.0523308	0.0434888	0.0415583	0.0439491
1083.8	0.0526691	0.0436532	0.041801	0.044222
1084.28	0.0530064	0.0438183	0.0420432	0.0445037
1084.76	0.0533384	0.0439823	0.0422815	0.0447894
1085.24	0.0536614	0.0441421	0.0425137	0.045073
1085.73	0.0539744	0.0442949	0.0427403	0.0453503
1086.21	0.0542793	0.0444395	0.042964	0.0456203
1086.69	0.0545792	0.0445764	0.0431886	0.0458847
1087.17	0.0548756	0.0447059	0.0434153	0.0461459
1087.65	0.0551661	0.0448281	0.0436414	0.0464046
1088.14	0.0554446	0.0449414	0.0438604	0.0466583
1088.62	0.0557036	0.0450439	0.0440639	0.0469022
1089.1	0.0559372	0.0451337	0.0442453	0.0471313
1089.58	0.0561447	0.0452106	0.0444025	0.0473427
1090.07	0.0563298	0.0452756	0.0445386	0.0475364
1090.55	0.0564988	0.0453306	0.04466	0.0477149
1091.03	0.0566569	0.0453766	0.0447729	0.0478809
1091.51	0.0568044	0.0454126	0.0448803	0.0480347
1091.99	0.0569366	0.045436	0.0449802	0.0481741
1092.48	0.0570462	0.0454441	0.0450678	0.0482943
1092.96	0.0571277	0.0454357	0.0451376	0.0483913
1093.44	0.0571799	0.0454131	0.0451875	0.0484633
1093.92	0.0572081	0.0453817	0.0452196	0.0485117
1094.4	0.0572216	0.0453488	0.0452399	0.0485401
1094.89	0.0572295	0.0453205	0.0452555	0.0485524
1095.37	0.0572379	0.0453002	0.0452717	0.0485503
1095.85	0.057248	0.0452874	0.0452902	0.0485337
1096.33	0.0572579	0.0452797	0.04531	0.0485014
1096.82	0.057266	0.0452742	0.0453295	0.0484536
1097.3	0.0572733	0.0452696	0.0453481	0.0483931
1097.78	0.0572837	0.0452675	0.0453676	0.0483251
1098.26	0.0573028	0.0452708	0.0453914	0.0482548
1098.74	0.057333	0.0452813	0.0454216	0.048185
1099.23	0.0573713	0.0452984	0.0454573	0.0481138
1099.71	0.0574083	0.0453169	0.0454932	0.0480354
1100.19	0.0574301	0.0453293	0.0455209	0.0479414
1100.67	0.0574228	0.0453268	0.0455305	0.0478259
1101.15	0.0573759	0.0453021	0.0455141	0.0476862
1101.64	0.0572835	0.0452499	0.0454667	0.0475241
1102.12	0.0571438	0.0451667	0.0453857	0.0473426
1102.6	0.056955	0.0450492	0.0452693	0.0471429
1103.08	0.0567128	0.044893	0.0451142	0.0469217
1103.57	0.0564107	0.0446925	0.0449159	0.0466706
1104.05	0.0560413	0.0444423	0.044669	0.0463795
1104.53	0.0556005	0.0441399	0.0443695	0.0460404
1105.01	0.0550904	0.0437873	0.0440175	0.0456514
1105.49	0.0545203	0.043392	0.0436178	0.0452179
1105.98	0.0539043	0.042965	0.0431789	0.0447516
1106.46	0.0532581	0.0425186	0.0427118	0.0442667
1106.94	0.0525956	0.0420643	0.0422275	0.0437756
1107.42	0.0519279	0.0416105	0.0417361	0.0432873
1107.9	0.051264	0.0411634	0.0412469	0.0428069
1108.39	0.0506128	0.0407278	0.0407687	0.0423372
1108.87	0.0499839	0.0403081	0.0403096	0.0418807
1109.35	0.0493874	0.039909	0.0398768	0.0414408
1109.83	0.0488324	0.0395344	0.0394755	0.0410222
1110.32	0.0483246	0.039187	0.0391078	0.0406292
1110.8	0.0478641	0.0388667	0.0387727	0.040265
1111.28	0.047447	0.0385717	0.0384669	0.0399309
1111.76	0.0470666	0.038299	0.0381863	0.0396266
1112.24	0.0467165	0.0380462	0.0379279	0.0393506
1112.72	0.0463924	0.0378124	0.0376904	0.0391017
1113.21	0.0460924	0.0375991	0.0374737	0.038879
1113.69	0.0458154	0.0374081	0.0372776	0.0386805
1114.17	0.0455595	0.0372406	0.0371003	0.038503
1114.65	0.04532	0.0370954	0.0369373	0.0383408
1115.14	0.0450905	0.0369684	0.0367826	0.0381867
1115.62	0.0448637	0.0368534	0.0366296	0.0380328
1116.1	0.0446351	0.0367442	0.0364734	0.0378729
1116.58	0.0444034	0.0366367	0.0363122	0.0377034
1117.06	0.044171	0.0365295	0.0361465	0.0375235
1117.55	0.0439408	0.036424	0.0359776	0.0373341
1118.03	0.0437138	0.0363222	0.0358057	0.0371364
1118.51	0.0434866	0.0362256	0.0356283	0.0369305
1118.99	0.0432512	0.0361334	0.0354409	0.036715
1119.47	0.0429981	0.036043	0.0352381	0.0364882
1119.96	0.0427195	0.0359509	0.0350165	0.0362491
1120.44	0.0424118	0.0358546	0.0347757	0.0359987
1120.92	0.0420774	0.0357538	0.034519	0.0357393
1121.4	0.0417224	0.0356505	0.0342515	0.0354732
1121.88	0.0413542	0.0355479	0.0339782	0.0352021
1122.37	0.0409779	0.0354497	0.0337017	0.0349248
1122.85	0.0405957	0.0353579	0.0334222	0.0346388
1123.33	0.0402081	0.0352738	0.0331382	0.0343408
1123.81	0.0398152	0.0351974	0.0328486	0.0340293
1124.3	0.0394193	0.0351296	0.0325544	0.0337052
1124.78	0.0390256	0.0350718	0.0322587	0.0333721
1125.26	0.0386411	0.035026	0.031967	0.0330349
1125.74	0.0382714	0.0349942	0.0316839	0.032698
1126.22	0.0379201	0.034977	0.031413	0.032364
1126.71	0.0375866	0.0349736	0.0311551	0.0320336
1127.19	0.0372679	0.034982	0.0309096	0.0317064
1127.67	0.0369608	0.0350003	0.0306754	0.0313826
1128.15	0.0366639	0.0350289	0.0304528	0.0310637
1128.63	0.0363789	0.03507	0.0302433	0.0307525
1129.12	0.0361102	0.0351283	0.0300496	0.0304522
1129.6	0.0358622	0.035209	0.029874	0.030165
1130.08	0.0356376	0.0353158	0.0297171	0.0298917
1130.56	0.0354353	0.0354492	0.0295771	0.0296312
1131.05	0.0352524	0.0356071	0.0294508	0.029382
1131.53	0.035084	0.0357849	0.0293343	0.0291436
1132.01	0.0349283	0.0359786	0.0292261	0.0289175
1132.49	0.0347858	0.036185	0.0291266	0.0287066
1132.97	0.034662	0.0364034	0.0290397	0.0285146
1133.46	0.0345638	0.0366335	0.0289697	0.0283443
1133.94	0.0344978	0.0368744	0.0289212	0.0281965
1134.42	0.0344677	0.0371235	0.028896	0.0280697
1134.9	0.0344733	0.0373756	0.0288941	0.0279613
1135.38	0.0345108	0.0376251	0.028913	0.0278689
1135.87	0.0345742	0.037868	0.0289495	0.027792
1136.35	0.0346584	0.0381032	0.0290008	0.0277316
1136.83	0.0347597	0.0383334	0.0290655	0.0276901
1137.31	0.0348763	0.0385633	0.0291431	0.027669
1137.8	0.0350076	0.0387975	0.0292335	0.0276679
1138.28	0.035153	0.0390375	0.0293362	0.027684
1138.76	0.0353105	0.0392814	0.0294498	0.0277123
1139.24	0.0354772	0.0395237	0.0295719	0.0277478
1139.72	0.0356498	0.0397577	0.0297004	0.0277871
1140.21	0.0358252	0.0399775	0.0298331	0.0278293
1140.69	0.0360006	0.0401792	0.0299683	0.0278761
1141.17	0.036174	0.040361	0.0301045	0.0279302
1141.65	0.0363431	0.0405219	0.0302392	0.0279932
1142.13	0.0365052	0.040661	0.0303695	0.0280646
1142.62	0.0366581	0.0407763	0.0304919	0.0281418
1143.1	0.0368008	0.0408656	0.0306042	0.02822
1143.58	0.0369348	0.0409277	0.0307064	0.028295
1144.06	0.0370636	0.040964	0.0308004	0.0283641
1144.55	0.0371919	0.0409781	0.0308904	0.0284264
1145.03	0.0373244	0.0409755	0.0309811	0.0284828
1145.51	0.0374631	0.0409622	0.0310759	0.0285345
1145.99	0.0376068	0.0409436	0.0311759	0.0285829
1146.47	0.0377519	0.0409236	0.0312801	0.0286284
1146.96	0.037894	0.0409046	0.031386	0.0286715
1147.44	0.0380295	0.0408888	0.0314912	0.0287131
1147.92	0.0381577	0.0408778	0.0315945	0.0287555
1148.4	0.0382799	0.0408734	0.0316961	0.0288012
1148.88	0.0383988	0.0408765	0.0317967	0.0288533
1149.37	0.0385165	0.0408869	0.0318967	0.028913
1149.85	0.0386332	0.0409031	0.0319953	0.0289804
1150.33	0.0387477	0.0409229	0.0320906	0.029053
1150.81	0.0388579	0.0409445	0.0321807	0.0291278
1151.3	0.0389633	0.0409679	0.0322643	0.0292022
1151.78	0.0390653	0.0409954	0.0323422	0.0292745
1152.26	0.0391672	0.0410308	0.0324169	0.0293455
1152.74	0.0392733	0.0410787	0.0324918	0.0294171
1153.22	0.0393866	0.0411421	0.0325702	0.029492
1153.7	0.0395081	0.0412222	0.0326541	0.0295732
1154.19	0.0396372	0.0413179	0.0327447	0.029663
1154.67	0.0397723	0.0414271	0.0328422	0.0297636
1155.15	0.0399134	0.0415485	0.0329474	0.0298769
1155.63	0.0400623	0.0416821	0.0330618	0.0300053
1156.12	0.040223	0.04183	0.0331877	0.0301505
1156.6	0.0403998	0.0419946	0.0333272	0.0303136
1157.08	0.0405964	0.0421784	0.0334817	0.0304947
1157.56	0.0408134	0.0423829	0.0336507	0.0306924
1158.04	0.0410495	0.0426082	0.0338327	0.0309047
1158.53	0.0413016	0.042855	0.0340257	0.0311298
1159.01	0.0415676	0.0431249	0.0342283	0.0313662
1159.49	0.0418459	0.0434214	0.0344402	0.031614
1159.97	0.0421363	0.0437488	0.0346616	0.0318726
1160.45	0.042439	0.0441104	0.0348923	0.0321412
1160.94	0.0427521	0.0445066	0.0351305	0.0324169
1161.42	0.0430713	0.0449333	0.0353722	0.0326951
1161.9	0.0433906	0.0453819	0.0356117	0.0329697
1162.38	0.0437029	0.0458414	0.0358433	0.0332355
1162.87	0.0440029	0.0463015	0.0360627	0.0334889
1163.35	0.0442875	0.046754	0.0362679	0.0337284
1163.83	0.0445557	0.0471945	0.0364587	0.0339544
1164.31	0.0448076	0.0476211	0.0366359	0.0341669
1164.79	0.045042	0.0480332	0.0367993	0.0343647
1165.28	0.0452566	0.0484296	0.0369481	0.0345446
1165.76	0.0454482	0.0488087	0.0370804	0.0347025
1166.24	0.0456138	0.0491689	0.0371949	0.0348355
1166.72	0.0457536	0.0495101	0.0372919	0.0349433
1167.2	0.0458705	0.0498345	0.0373741	0.035029
1167.69	0.0459695	0.050146	0.0374453	0.035098
1168.17	0.046056	0.0504484	0.0375091	0.0351564
1168.65	0.0461328	0.0507434	0.0375668	0.035208
1169.13	0.0461999	0.05103	0.0376172	0.0352541
1169.62	0.046255	0.0513048	0.0376578	0.0352928
1170.1	0.0462959	0.0515638	0.0376859	0.0353218
1170.58	0.0463222	0.0518047	0.037701	0.0353397
1171.06	0.0463362	0.0520275	0.0377053	0.0353478
1171.54	0.0463423	0.0522345	0.0377032	0.0353491
1172.03	0.0463451	0.0524279	0.037699	0.0353479
1172.51	0.0463467	0.0526086	0.0376955	0.0353472
1172.99	0.0463468	0.0527746	0.0376929	0.0353477
1173.47	0.0463428	0.0529218	0.037689	0.035348
1173.95	0.0463331	0.0530466	0.0376816	0.0353457
1174.44	0.0463178	0.0531473	0.0376697	0.0353391
1174.92	0.0463003	0.0532255	0.0376547	0.0353285
1175.4	0.0462863	0.0532854	0.0376405	0.035316
1175.88	0.0462807	0.0533318	0.0376309	0.0353054
1176.37	0.0462861	0.0533683	0.0376294	0.0353003
1176.85	0.0463012	0.0533963	0.0376363	0.0353033
1177.33	0.0463221	0.0534159	0.0376503	0.0353159
1177.81	0.0463449	0.0534272	0.0376696	0.0353391
1178.29	0.0463683	0.0534322	0.0376932	0.0353742
1178.78	0.0463948	0.0534348	0.0377223	0.0354231
1179.26	0.0464304	0.0534399	0.03776	0.0354879
1179.74	0.0464824	0.0534506	0.03781	0.0355701
1180.22	0.0465561	0.0534672	0.037875	0.0356691
1180.7	0.0466537	0.0534863	0.0379555	0.0357825
1181.19	0.0467739	0.0535034	0.0380501	0.0359068
1181.67	0.0469129	0.0535148	0.0381564	0.0360389
1182.15	0.0470679	0.0535208	0.0382731	0.0361782
1182.63	0.0472381	0.0535256	0.0384006	0.036327
1183.11	0.0474239	0.0535362	0.0385404	0.0364896
1183.6	0.0476265	0.0535592	0.0386948	0.0366708
1184.08	0.0478456	0.053598	0.038864	0.0368734
1184.56	0.0480775	0.0536523	0.0390455	0.0370968
1185.04	0.0483177	0.053719	0.0392365	0.0373386
1185.53	0.0485608	0.0537937	0.0394328	0.0375937
1186.01	0.0488038	0.0538741	0.0396315	0.0378573
1186.49	0.0490461	0.0539593	0.0398315	0.038126
1186.97	0.0492899	0.0540505	0.0400332	0.0383981
1187.45	0.0495376	0.0541471	0.0402378	0.0386721
1187.94	0.0497895	0.054246	0.040445	0.038947
1188.42	0.0500429	0.0543406	0.0406527	0.0392198
1188.9	0.0502923	0.0544226	0.040857	0.0394861
1189.38	0.050532	0.054485	0.0410537	0.0397415
1189.86	0.0507583	0.0545249	0.0412401	0.0399822
1190.35	0.0509706	0.0545435	0.0414151	0.0402067
1190.83	0.0511712	0.0545457	0.04158	0.0404159
1191.31	0.0513627	0.0545368	0.0417364	0.0406111
1191.79	0.0515458	0.0545195	0.0418844	0.0407941
1192.28	0.0517174	0.0544931	0.042022	0.0409648
1192.76	0.0518724	0.0544543	0.0421454	0.0411218
1193.24	0.0520046	0.0544002	0.0422503	0.0412636
1193.72	0.0521111	0.0543302	0.0423342	0.0413885
1194.2	0.0521921	0.0542469	0.0423972	0.0414962
1194.68	0.0522518	0.054155	0.0424421	0.0415873
1195.17	0.0522954	0.0540582	0.0424726	0.0416623
1195.65	0.0523263	0.0539569	0.0424915	0.0417207
1196.13	0.052344	0.0538468	0.0424995	0.0417612
1196.61	0.0523453	0.0537206	0.0424952	0.0417813
1197.1	0.0523249	0.0535712	0.042476	0.0417796
1197.58	0.0522787	0.0533948	0.0424396	0.0417558
1198.06	0.0522047	0.0531927	0.0423847	0.0417121
1198.54	0.052104	0.0529708	0.0423116	0.0416511
1199.02	0.0519789	0.0527364	0.0422213	0.0415751
1199.51	0.051832	0.0524955	0.042115	0.0414847
1199.99	0.0516652	0.052251	0.0419934	0.0413793
1200.47	0.0514802	0.0520025	0.0418577	0.0412569
1200.95	0.0512796	0.051748	0.04171	0.0411169
1201.43	0.0510684	0.0514866	0.0415545	0.0409607
1201.92	0.0508525	0.0512191	0.041396	0.0407921
1202.4	0.0506388	0.0509487	0.0412399	0.0406162
1202.88	0.0504313	0.0506792	0.0410893	0.0404374
1203.36	0.0502311	0.050413	0.0409448	0.0402579
1203.85	0.0500347	0.0501509	0.0408036	0.040078
1204.33	0.0498374	0.0498917	0.0406615	0.0398962
1204.81	0.0496351	0.0496341	0.0405146	0.0397118
1205.29	0.049427	0.0493779	0.0403615	0.0395256
1205.77	0.0492167	0.0491249	0.0402041	0.0393412
1206.26	0.0490107	0.0488787	0.0400469	0.0391637
1206.74	0.0488154	0.0486428	0.0398946	0.0389976
1207.22	0.0486352	0.0484198	0.0397518	0.0388457
1207.7	0.0484703	0.0482101	0.0396201	0.0387077
1208.18	0.0483175	0.0480129	0.0394993	0.0385814
1208.67	0.0481722	0.0478271	0.0393876	0.0384629
1209.15	0.0480303	0.047652	0.0392832	0.0383496
1209.63	0.0478901	0.0474884	0.039185	0.03824
1210.11	0.0477515	0.047337	0.039092	0.0381343
1210.6	0.0476154	0.047198	0.0390031	0.0380332
1211.08	0.0474821	0.0470696	0.0389163	0.0379361
1211.56	0.0473507	0.0469477	0.038829	0.0378415
1212.04	0.0472191	0.0468275	0.038738	0.0377469
1212.52	0.0470861	0.0467052	0.0386417	0.0376497
1213.01	0.0469529	0.0465793	0.038541	0.0375493
1213.49	0.0468229	0.0464514	0.0384386	0.0374473
1213.97	0.0467018	0.0463254	0.0383394	0.0373476
1214.45	0.0465946	0.0462064	0.0382477	0.0372553
1214.93	0.0465054	0.0460981	0.038167	0.0371754
1215.42	0.0464357	0.0460034	0.038099	0.0371125
1215.9	0.0463855	0.0459245	0.0380443	0.0370703
1216.38	0.0463552	0.045864	0.0380042	0.0370524
1216.86	0.0463483	0.0458261	0.0379825	0.0370628
1217.35	0.0463713	0.0458175	0.0379852	0.0371076
1217.83	0.0464339	0.0458458	0.0380207	0.0371938
1218.31	0.0465483	0.0459185	0.0380991	0.0373297
1218.79	0.046726	0.0460418	0.0382289	0.0375243
1219.27	0.0469779	0.0462205	0.0384181	0.0377868
1219.76	0.0473136	0.0464586	0.0386727	0.0381263
1220.24	0.0477423	0.0467608	0.038998	0.0385522
1220.72	0.0482743	0.0471341	0.0393997	0.0390737
1221.2	0.0489205	0.0475882	0.0398841	0.0397004
1221.68	0.0496923	0.048134	0.0404586	0.0404401
1222.17	0.0505985	0.0487815	0.0411291	0.0412988
1222.65	0.0516432	0.0495376	0.0418994	0.0422787
1223.13	0.0528244	0.0504034	0.042769	0.0433776
1223.61	0.0541332	0.0513744	0.0437327	0.0445884
1224.09	0.0555555	0.0524409	0.0447812	0.0458994
1224.58	0.0570737	0.0535893	0.0459023	0.0472956
1225.06	0.0586692	0.0548037	0.0470822	0.0487586
1225.54	0.0603214	0.0560666	0.0483047	0.050267
1226.02	0.0620076	0.0573581	0.0495519	0.0517948
1226.51	0.0637003	0.0586559	0.050802	0.0533122
1226.99	0.0653676	0.0599359	0.0520304	0.0547859
1227.47	0.066975	0.0611749	0.053211	0.056183
1227.95	0.0684924	0.0623546	0.0543217	0.0574754
1228.43	0.0698978	0.0634649	0.0553469	0.0586449
1228.91	0.0711817	0.0645051	0.056281	0.0596858
1229.4	0.0723473	0.065482	0.0571278	0.0606031
1229.88	0.0734053	0.0664051	0.0578969	0.0614102
1230.36	0.0743706	0.0672828	0.0586005	0.0621234
1230.84	0.0752575	0.0681194	0.0592499	0.0627588
1231.33	0.0760807	0.0689165	0.0598559	0.0633322
1231.81	0.0768557	0.0696765	0.0604288	0.0638595
1232.29	0.0776017	0.0704061	0.0609812	0.0643588
1232.77	0.0783404	0.0711174	0.0615275	0.0648494
1233.25	0.079093	0.0718258	0.0620821	0.0653494
1233.74	0.0798754	0.0725446	0.0626559	0.065872
1234.22	0.0806921	0.0732805	0.0632526	0.0664223
1234.7	0.0815368	0.0740314	0.0638685	0.0669967
1235.18	0.0823942	0.0747878	0.0644938	0.067586
1235.66	0.0832469	0.0755378	0.0651167	0.068179
1236.15	0.0840814	0.0762724	0.0657283	0.0687677
1236.63	0.0848916	0.0769881	0.0663237	0.0693483
1237.11	0.0856775	0.0776863	0.0669027	0.0699205
1237.59	0.0864403	0.0783691	0.0674656	0.0704835
1238.08	0.0871769	0.0790348	0.0680099	0.071033
1238.56	0.0878794	0.0796763	0.0685298	0.0715595
1239.04	0.0885358	0.0802825	0.0690172	0.0720522
1239.52	0.0891366	0.0808435	0.0694659	0.0725023
1240	0.0896799	0.081355	0.0698747	0.0729079
1240.49	0.0901726	0.0818206	0.0702489	0.0732745
1240.97	0.0906283	0.0822492	0.0705981	0.0736131
1241.45	0.0910606	0.0826503	0.0709307	0.0739342
1241.93	0.0914764	0.0830287	0.0712512	0.0742431
1242.41	0.0918749	0.0833829	0.0715577	0.0745382
1242.9	0.0922488	0.0837072	0.0718445	0.0748131
1243.38	0.0925907	0.083997	0.0721064	0.0750618
1243.86	0.0928998	0.0842538	0.0723431	0.0752834
1244.34	0.0931828	0.0844864	0.0725603	0.0754831
1244.83	0.0934522	0.0847081	0.0727678	0.0756714
1245.31	0.0937196	0.0849312	0.0729747	0.075858
1245.79	0.0939903	0.0851612	0.0731846	0.0760479
1246.27	0.0942612	0.0853956	0.073395	0.0762394
1246.75	0.0945238	0.0856273	0.0735992	0.0764268
1247.24	0.0947715	0.0858507	0.0737917	0.0766053
1247.72	0.0950059	0.0860681	0.0739736	0.0767765
1248.2	0.0952391	0.0862911	0.0741539	0.0769498
1248.68	0.095491	0.0865387	0.0743485	0.0771405
1249.16	0.0957833	0.08683	0.0745743	0.0773645
1249.65	0.0961304	0.0871782	0.0748436	0.0776327
1250.13	0.0965362	0.0875861	0.0751604	0.0779475
1250.61	0.0969924	0.0880467	0.0755194	0.0783032
1251.09	0.0974812	0.0885465	0.0759072	0.0786876
1251.58	0.0979787	0.0890682	0.0763052	0.0790855
1252.06	0.0984545	0.0895915	0.0766891	0.0794781
1252.54	0.098871	0.09009	0.0770292	0.0798412
1253.02	0.0991799	0.0905267	0.0772876	0.0801416
1253.5	0.0993228	0.0908518	0.0774192	0.0803361
1253.98	0.099237	0.0910064	0.0773763	0.0803749
1254.47	0.0988677	0.0909328	0.077117	0.0802102
1254.95	0.098182	0.0905883	0.0766163	0.0798087
1255.43	0.0971793	0.089957	0.0758734	0.0791598
1255.91	0.0958927	0.0890539	0.074913	0.0782796
1256.4	0.0943794	0.0879194	0.073778	0.0772053
1256.88	0.0927065	0.0866069	0.0725194	0.0759851
1257.36	0.0909355	0.0851695	0.0711845	0.0746665
1257.84	0.0891153	0.0836517	0.0698114	0.0732892
1258.32	0.0872796	0.0820874	0.0684265	0.0718829
1258.81	0.0854531	0.0805031	0.0670492	0.0704694
1259.29	0.0836561	0.0789229	0.0656949	0.0690659
1259.77	0.0819077	0.07737	0.0643774	0.0676873
1260.25	0.0802249	0.0758647	0.0631088	0.0663452
1260.73	0.0786184	0.0744196	0.0618971	0.0650459
1261.22	0.0770898	0.0730358	0.0607435	0.0637882
1261.7	0.0756304	0.0717027	0.0596432	0.0625642
1262.18	0.0742258	0.070402	0.0585869	0.0613623
1262.66	0.0728607	0.0691153	0.057565	0.0601723
1263.15	0.0715243	0.0678299	0.0565706	0.058988
1263.63	0.070212	0.0665422	0.0556003	0.0578097
1264.11	0.0689239	0.0652556	0.0546535	0.0566412
1264.59	0.0676606	0.063977	0.0537294	0.0554871
1265.07	0.0664213	0.0627119	0.052826	0.0543501
1265.56	0.0652016	0.061462	0.051939	0.0532291
1266.04	0.0639964	0.0602262	0.0510645	0.0521218
1266.52	0.0628033	0.0590036	0.0502003	0.0510267
1267	0.0616244	0.0577964	0.0493487	0.0499452
1267.48	0.0604669	0.056611	0.0485153	0.0488826
1267.97	0.0593404	0.0554558	0.047707	0.0478458
1268.45	0.0582521	0.0543386	0.0469288	0.0468404
1268.93	0.0572048	0.0532629	0.0461815	0.0458697
1269.41	0.0561957	0.0522262	0.0454616	0.0449332
1269.89	0.0552179	0.0512229	0.0447628	0.044029
1270.38	0.0542655	0.0502466	0.0440789	0.0431557
1270.86	0.0533358	0.0492948	0.043407	0.0423139
1271.34	0.0524304	0.0483696	0.0427482	0.0415076
1271.82	0.0515544	0.0474777	0.0421063	0.0407409
1272.31	0.0507131	0.0466264	0.041486	0.0400168
1272.79	0.0499078	0.0458209	0.0408895	0.0393344
1273.27	0.0491373	0.0450619	0.0403167	0.0386898
1273.75	0.0483969	0.0443458	0.0397653	0.0380767
1274.23	0.0476825	0.0436678	0.0392329	0.0374897
1274.72	0.0469922	0.0430237	0.0387184	0.0369254
1275.2	0.0463272	0.0424122	0.0382232	0.0363839
1275.68	0.0456907	0.0418344	0.0377497	0.0358676
1276.16	0.045085	0.0412922	0.0373002	0.0353788
1276.64	0.0445097	0.0407866	0.0368746	0.0349177
1277.13	0.0439611	0.0403152	0.0364699	0.0344825
1277.61	0.0434326	0.0398739	0.0360809	0.034069
1278.09	0.0429183	0.0394577	0.0357025	0.0336725
1278.57	0.0424148	0.039063	0.0353311	0.0332899
1279.06	0.0419226	0.038689	0.0349664	0.0329201
1279.54	0.0414446	0.0383373	0.0346107	0.0325639
1280.02	0.0409849	0.0380095	0.0342672	0.0322226
1280.5	0.0405452	0.0377053	0.0339388	0.0318966
1280.98	0.0401244	0.0374207	0.0336262	0.0315847
1281.47	0.0397186	0.0371487	0.0333274	0.0312846
1281.95	0.0393237	0.0368812	0.0330399	0.0309938
1282.43	0.0389367	0.0366124	0.0327606	0.0307112
1282.91	0.0385579	0.0363408	0.032488	0.030438
1283.39	0.0381894	0.0360693	0.0322221	0.0301761
1283.88	0.0378354	0.0358043	0.0319647	0.0299287
1284.36	0.0374989	0.0355522	0.0317176	0.029698
1284.84	0.0371813	0.0353173	0.0314826	0.0294849
1285.32	0.0368828	0.0351005	0.0312612	0.0292891
1285.81	0.0366036	0.0349002	0.0310546	0.0291103
1286.29	0.036345	0.0347137	0.0308649	0.0289491
1286.77	0.0361103	0.0345393	0.0306945	0.0288071
1287.25	0.0359041	0.0343772	0.0305461	0.0286872
1287.73	0.0357298	0.034229	0.0304216	0.0285915
1288.22	0.0355893	0.0340963	0.0303217	0.0285213
1288.7	0.03548	0.0339792	0.0302446	0.0284759
1289.18	0.0353977	0.0338753	0.0301873	0.0284529
1289.66	0.0353375	0.0337812	0.0301469	0.0284495
1290.14	0.0352959	0.0336938	0.0301213	0.0284636
1290.63	0.035273	0.033612	0.0301108	0.0284949
1291.11	0.0352712	0.0335374	0.030117	0.0285442
1291.59	0.0352942	0.0334736	0.0301427	0.0286131
1292.07	0.0353442	0.0334244	0.0301895	0.0287028
1292.56	0.0354205	0.033393	0.0302576	0.0288132
1293.04	0.0355195	0.0333804	0.0303453	0.0289434
1293.52	0.0356371	0.0333863	0.0304503	0.0290921
1294	0.0357701	0.0334105	0.0305701	0.0292584
1294.48	0.0359179	0.0334532	0.0307035	0.0294427
1294.96	0.0360823	0.0335163	0.03085	0.029645
1295.45	0.0362661	0.0336013	0.0310092	0.0298648
1295.93	0.03647	0.0337088	0.0311797	0.0300991
1296.41	0.0366912	0.0338369	0.0313583	0.0303428
1296.89	0.036924	0.0339816	0.0315407	0.0305892
1297.38	0.0371613	0.0341377	0.0317228	0.0308322
1297.86	0.0373972	0.0343013	0.0319017	0.031068
1298.34	0.0376288	0.0344706	0.0320767	0.031296
1298.82	0.0378567	0.0346459	0.0322493	0.0315187
1299.3	0.0380834	0.0348282	0.0324212	0.0317389
1299.79	0.0383103	0.0350171	0.0325933	0.0319585
1300.27	0.0385364	0.0352095	0.032764	0.0321764
1300.75	0.038758	0.0354001	0.03293	0.0323895
1301.23	0.0389711	0.0355831	0.0330886	0.032594
1301.71	0.0391723	0.0357548	0.0332377	0.0327871
1302.2	0.0393613	0.035915	0.0333778	0.0329689
1302.68	0.0395401	0.0360676	0.0335116	0.033142
1303.16	0.0397116	0.036218	0.0336417	0.0333103
1303.64	0.0398778	0.0363709	0.0337701	0.0334769
1304.13	0.0400381	0.0365281	0.0338961	0.0336432
1304.61	0.0401908	0.0366883	0.0340182	0.0338092
1305.09	0.0403344	0.036849	0.0341345	0.0339738
1305.57	0.0404702	0.0370079	0.0342452	0.0341369
1306.05	0.0406028	0.0371657	0.0343532	0.0343003
1306.54	0.0407396	0.0373252	0.0344633	0.0344662
1307.02	0.0408869	0.0374898	0.0345802	0.0346369
1307.5	0.0410487	0.0376612	0.0347068	0.034813
1307.98	0.0412239	0.037838	0.0348425	0.0349926
1308.46	0.0414076	0.0380155	0.0349842	0.0351728
1308.95	0.0415942	0.0381888	0.0351279	0.0353514
1309.43	0.0417811	0.0383557	0.0352715	0.0355284
1309.91	0.0419698	0.0385182	0.0354156	0.0357075
1310.39	0.0421666	0.0386824	0.0355641	0.0358941
1310.88	0.0423786	0.038856	0.0357215	0.0360939
1311.36	0.0426116	0.039045	0.0358917	0.0363101
1311.84	0.0428662	0.0392509	0.0360758	0.0365425
1312.32	0.0431385	0.0394699	0.0362721	0.0367878
1312.8	0.0434224	0.0396955	0.0364777	0.0370417
1313.29	0.0437126	0.0399215	0.0366907	0.0373023
1313.77	0.0440081	0.0401458	0.0369115	0.0375704
1314.25	0.0443121	0.040371	0.037143	0.0378499
1314.73	0.0446305	0.0406027	0.0373891	0.0381458
1315.21	0.0449687	0.0408465	0.0376526	0.0384609
1315.7	0.0453293	0.0411056	0.0379339	0.038796
1316.18	0.0457124	0.0413802	0.0382314	0.0391484
1316.66	0.0461163	0.0416694	0.038543	0.0395151
1317.14	0.0465409	0.0419733	0.0388677	0.0398941
1317.62	0.0469878	0.0422951	0.0392065	0.0402851
1318.11	0.0474591	0.0426401	0.0395607	0.0406894
1318.59	0.0479556	0.0430124	0.0399313	0.0411072
1319.07	0.0484727	0.0434122	0.0403155	0.0415354
1319.55	0.0490007	0.0438325	0.0407065	0.0419675
1320.04	0.0495267	0.0442616	0.0410957	0.0423951
1320.52	0.0500394	0.0446867	0.0414757	0.0428107
1321	0.0505335	0.0450992	0.0418435	0.0432113
1321.48	0.0510104	0.0454976	0.0422006	0.0435984
1321.96	0.051476	0.0458854	0.0425518	0.0439767
1322.45	0.051936	0.0462692	0.0429013	0.0443508
1322.93	0.0523922	0.0466531	0.04325	0.0447213
1323.41	0.0528395	0.0470366	0.0435937	0.0450848
1323.89	0.0532695	0.0474151	0.0439253	0.0454351
1324.38	0.0536735	0.0477823	0.0442375	0.0457664
1324.86	0.0540475	0.048135	0.0445264	0.0460767
1325.34	0.0543954	0.0484739	0.044794	0.0463689
1325.82	0.0547245	0.0488048	0.0450455	0.0466486
1326.3	0.0550429	0.0491331	0.0452866	0.0469204
1326.79	0.0553541	0.0494617	0.0455203	0.0471842
1327.27	0.0556552	0.0497879	0.0457451	0.0474342
1327.75	0.0559392	0.0501054	0.0459565	0.0476622
1328.23	0.0561998	0.0504072	0.0461504	0.0478611
1328.71	0.0564366	0.0506903	0.0463267	0.0480294
1329.2	0.056656	0.0509577	0.0464896	0.0481729
1329.68	0.0568692	0.0512165	0.0466471	0.0483016
1330.16	0.0570863	0.0514734	0.046806	0.0484253
1330.64	0.0573111	0.0517299	0.0469683	0.0485478
1331.12	0.0575378	0.0519799	0.0471303	0.0486658
1331.61	0.0577546	0.0522109	0.0472835	0.0487688
1332.09	0.0579457	0.0524079	0.0474174	0.0488439
1332.57	0.0580983	0.0525579	0.047523	0.0488793
1333.05	0.0582022	0.0526523	0.0475933	0.0488663
1333.54	0.0582481	0.0526847	0.0476217	0.048798
1334.02	0.0582239	0.052648	0.0475989	0.0486662
1334.5	0.0581106	0.0525309	0.0475106	0.0484596
1334.98	0.0578836	0.0523182	0.0473394	0.0481626
1335.46	0.0575175	0.0519937	0.0470665	0.0477596
1335.94	0.0569926	0.0515444	0.0466778	0.0472389
1336.43	0.0562993	0.050964	0.0461664	0.0465964
1336.91	0.0554389	0.0502515	0.0455322	0.0458358
1337.39	0.0544194	0.0494077	0.0447793	0.0449654
1337.87	0.0532511	0.0484319	0.0439122	0.0439955
1338.36	0.0519459	0.0473227	0.0429367	0.0429375
1338.84	0.0505236	0.0460879	0.0418649	0.0418054
1339.32	0.0490178	0.0447568	0.0407219	0.0406215
1339.8	0.0474806	0.0433848	0.0395489	0.0394192
1340.28	0.0459739	0.0420438	0.0383974	0.0382388
1340.77	0.0445551	0.0407992	0.0373156	0.0371204
1341.25	0.0432621	0.0396916	0.0363361	0.0360938
1341.73	0.0421086	0.0387303	0.0354708	0.0351735
1342.21	0.0410891	0.0379027	0.0347152	0.0343596
1342.69	0.0401883	0.0371862	0.0340557	0.0336436
1343.18	0.0393906	0.0365589	0.033478	0.0330141
1343.66	0.0386862	0.0360065	0.0329718	0.0324622
1344.14	0.0380726	0.0355236	0.0325331	0.0319845
1344.62	0.0375526	0.0351122	0.0321619	0.0315819
1345.11	0.0371307	0.0347773	0.0318607	0.0312571
1345.59	0.0368075	0.0345226	0.0316298	0.0310114
1346.07	0.0365788	0.034348	0.0314666	0.030842
1346.55	0.0364354	0.0342484	0.0313649	0.030742
1347.03	0.0363653	0.0342159	0.0313169	0.0307016
1347.52	0.0363574	0.0342416	0.0313148	0.0307102
1348	0.0364026	0.0343178	0.0313521	0.0307588
1348.48	0.0364948	0.0344377	0.0314239	0.0308407
1348.96	0.0366285	0.0345949	0.0315258	0.0309502
1349.44	0.0367964	0.0347808	0.0316516	0.0310816
1349.93	0.0369871	0.0349843	0.0317931	0.0312271
1350.41	0.0371853	0.0351907	0.0319396	0.0313761
1350.89	0.0373736	0.0353849	0.0320792	0.0315169
1351.37	0.037537	0.0355539	0.0322018	0.0316386
1351.86	0.0376643	0.0356888	0.0322997	0.0317336
1352.34	0.0377499	0.0357862	0.0323686	0.0317978
1352.82	0.0377926	0.0358463	0.0324072	0.0318304
1353.3	0.0377925	0.0358713	0.0324143	0.0318319
1353.78	0.0377488	0.0358618	0.0323884	0.0318017
1354.27	0.0376594	0.035817	0.0323273	0.031738
1354.75	0.0375216	0.0357345	0.0322289	0.0316381
1355.23	0.0373357	0.0356127	0.0320935	0.0315007
1355.71	0.0371059	0.0354531	0.031925	0.0313279
1356.19	0.0368411	0.0352604	0.0317304	0.0311253
1356.68	0.0365524	0.0350412	0.0315178	0.0309005
1357.16	0.0362497	0.0348023	0.0312943	0.0306609
1357.64	0.0359397	0.0345485	0.0310647	0.0304121
1358.12	0.0356251	0.0342821	0.0308308	0.030157
1358.61	0.035306	0.0340042	0.0305933	0.029897
1359.09	0.034982	0.0337153	0.0303523	0.0296332
1359.57	0.0346541	0.0334173	0.0301091	0.029368
1360.05	0.034325	0.0331123	0.0298657	0.0291053
1360.53	0.0339983	0.0328026	0.0296241	0.0288489
1361.02	0.0336765	0.0324887	0.0293845	0.0286013
1361.5	0.0333603	0.0321684	0.0291451	0.0283618
1361.98	0.033048	0.0318388	0.0289025	0.0281269
1362.46	0.0327377	0.0314985	0.0286546	0.0278914
1362.94	0.0324304	0.0311519	0.028404	0.0276527
1363.43	0.0321308	0.0308094	0.0281583	0.0274117
1363.91	0.0318462	0.0304837	0.027928	0.0271733
1364.39	0.0315828	0.0301847	0.0277207	0.0269437
1364.87	0.0313439	0.0299162	0.0275397	0.0267266
1365.35	0.0311286	0.0296765	0.0273833	0.0265233
1365.84	0.0309339	0.0294608	0.027247	0.0263321
1366.32	0.0307561	0.0292635	0.0271259	0.0261505
1366.8	0.0305925	0.02908	0.0270161	0.0259775
1367.28	0.0304428	0.0289088	0.0269159	0.025814
1367.77	0.0303089	0.0287509	0.0268254	0.0256639
1368.25	0.0301938	0.0286098	0.0267459	0.0255325
1368.73	0.0300993	0.0284893	0.0266785	0.025424
1369.21	0.0300245	0.0283921	0.0266231	0.0253399
1369.69	0.0299658	0.0283176	0.0265784	0.0252777
1370.18	0.0299188	0.0282634	0.0265424	0.0252325
1370.66	0.0298804	0.0282267	0.0265138	0.025199
1371.14	0.0298519	0.0282063	0.026494	0.0251733
1371.62	0.0298381	0.0282052	0.0264862	0.0251553
1372.1	0.0298481	0.0282302	0.0264955	0.0251478
1372.59	0.0298905	0.0282911	0.026527	0.0251553
1373.07	0.0299706	0.0283978	0.0265829	0.0251813
1373.55	0.0300854	0.0285542	0.0266601	0.0252264
1374.03	0.0302216	0.0287534	0.0267497	0.0252871
1374.52	0.0303613	0.0289776	0.026841	0.0253571
1375	0.0304877	0.0292047	0.0269256	0.02543
1375.48	0.030593	0.0294182	0.0270006	0.0255019
1375.96	0.0306782	0.0296122	0.0270676	0.0255716
1376.44	0.0307487	0.0297885	0.0271288	0.0256389
1376.92	0.0308096	0.0299509	0.027185	0.0257024
1377.41	0.0308612	0.0301004	0.0272334	0.0257587
1377.89	0.0308997	0.0302325	0.0272694	0.0258026
1378.37	0.0309184	0.0303389	0.0272879	0.025828
1378.85	0.0309122	0.0304109	0.027286	0.0258311
1379.34	0.0308803	0.0304434	0.0272648	0.0258118
1379.82	0.0308265	0.0304371	0.0272286	0.0257728
1380.3	0.0307575	0.0303969	0.0271826	0.0257184
1380.78	0.030679	0.0303284	0.0271305	0.025652
1381.26	0.0305931	0.030235	0.0270727	0.0255743
1381.75	0.0304981	0.0301176	0.0270071	0.025484
1382.23	0.030391	0.0299761	0.0269316	0.0253787
1382.71	0.0302694	0.0298121	0.0268455	0.0252584
1383.19	0.0301345	0.0296304	0.026751	0.0251256
1383.67	0.0299902	0.029439	0.0266525	0.0249845
1384.16	0.0298405	0.0292459	0.0265531	0.0248399
1384.64	0.0296874	0.0290565	0.0264539	0.0246943
1385.12	0.0295283	0.0288718	0.0263517	0.0245472
1385.6	0.029357	0.0286894	0.0262397	0.0243953
1386.09	0.0291652	0.0285049	0.02611	0.0242343
1386.57	0.0289472	0.0283157	0.025957	0.0240612
1387.05	0.0287032	0.0281234	0.0257806	0.0238764
1387.53	0.0284404	0.0279329	0.025588	0.0236835
1388.01	0.0281695	0.0277495	0.0253895	0.0234874
1388.5	0.0278977	0.0275729	0.025193	0.0232913
1388.98	0.027627	0.0273978	0.0250007	0.0230945
1389.46	0.0273547	0.0272148	0.0248101	0.0228943
1389.94	0.0270774	0.027016	0.0246168	0.0226882
1390.42	0.0267943	0.0267978	0.0244184	0.0224756
1390.91	0.0265077	0.0265614	0.0242157	0.0222592
1391.39	0.0262228	0.0263117	0.0240121	0.0220435
1391.87	0.0259433	0.0260531	0.0238113	0.0218333
1392.35	0.0256705	0.0257867	0.023616	0.0216311
1392.84	0.0254008	0.0255075	0.0234258	0.0214373
1393.32	0.0251271	0.0252049	0.0232385	0.0212495
1393.8	0.0248427	0.0248679	0.0230513	0.0210645
1394.28	0.0245462	0.0244928	0.0228636	0.0208815
1394.76	0.0242453	0.0240907	0.0226795	0.0207027
1395.25	0.0239545	0.0236867	0.0225069	0.0205336
1395.73	0.0236883	0.023308	0.0223537	0.0203795
1396.21	0.0234539	0.0229706	0.0222231	0.0202434
1396.69	0.02325	0.0226733	0.0221125	0.0201243
1397.17	0.0230706	0.0224026	0.022016	0.0200194
1397.66	0.0229093	0.0221412	0.0219269	0.0199265
1398.14	0.0227639	0.0218776	0.0218419	0.0198459
1398.62	0.0226378	0.0216113	0.021762	0.0197805
1399.1	0.0225367	0.0213533	0.0216921	0.019735
1399.59	0.0224648	0.0211199	0.0216374	0.0197123
1400.07	0.0224211	0.0209233	0.0216015	0.0197122
1400.55	0.0223997	0.0207659	0.0215836	0.0197311
1401.03	0.0223937	0.0206418	0.0215806	0.0197641
1401.51	0.0223992	0.0205431	0.0215894	0.0198074
1401.99	0.0224189	0.020465	0.0216106	0.0198611
1402.48	0.0224614	0.0204089	0.021649	0.019929
1402.96	0.0225403	0.0203828	0.0217136	0.020018
1403.44	0.0226691	0.0203974	0.0218134	0.0201357
1403.92	0.0228569	0.0204624	0.0219551	0.0202872
1404.41	0.0231033	0.0205806	0.0221386	0.020474
1404.89	0.0233987	0.0207463	0.0223574	0.0206941
1405.37	0.0237292	0.0209488	0.022603	0.0209451
1405.85	0.0240847	0.0211794	0.0228693	0.021226
1406.33	0.0244634	0.0214373	0.023156	0.0215401
1406.82	0.0248717	0.0217298	0.0234676	0.021893
1407.3	0.0253203	0.0220679	0.0238108	0.022291
1407.78	0.0258189	0.0224622	0.0241911	0.0227384
1408.26	0.026374	0.0229192	0.0246114	0.0232369
1408.74	0.0269876	0.0234408	0.0250723	0.0237851
1409.23	0.0276588	0.0240256	0.0255728	0.0243803
1409.71	0.0283842	0.0246692	0.0261108	0.0250183
1410.19	0.0291594	0.0253664	0.0266842	0.0256953
1410.67	0.029978	0.0261102	0.0272893	0.026407
1411.16	0.0308304	0.026891	0.0279201	0.0271474
1411.64	0.0317034	0.027695	0.0285667	0.0279082
1412.12	0.0325805	0.0285057	0.0292171	0.0286789
1412.6	0.0334454	0.0293062	0.0298585	0.0294487
1413.08	0.0342852	0.0300822	0.0304813	0.0302075
1413.57	0.0350927	0.0308254	0.0310803	0.0309486
1414.05	0.0358667	0.0315339	0.0316555	0.0316683
1414.53	0.0366105	0.0322107	0.0322106	0.032366
1415.01	0.03733	0.0328621	0.0327504	0.0330425
1415.49	0.0380315	0.033495	0.0332805	0.0337003
1415.98	0.0387257	0.0341183	0.0338078	0.0343458
1416.46	0.039432	0.0347481	0.0343454	0.0349935
1416.94	0.0401895	0.0354154	0.0349194	0.0356715
1417.42	0.0410599	0.0361731	0.0355718	0.0364236
1417.9	0.0421205	0.0370911	0.0363559	0.0373033
1418.39	0.0434311	0.0382263	0.0373127	0.0383548
1418.87	0.0449874	0.0395726	0.0384398	0.0395851
1419.35	0.046701	0.0410391	0.039678	0.040951
1419.83	0.0484447	0.0424991	0.0409426	0.0423796
1420.32	0.050133	0.0438726	0.0421775	0.0438133
1420.8	0.0517677	0.0451679	0.0433855	0.0452427
1421.28	0.0534301	0.0464691	0.0446239	0.0467113
1421.76	0.0552457	0.0479021	0.0459812	0.0482942
1422.24	0.0573407	0.0495981	0.0475478	0.0500674
1422.73	0.0597921	0.0516509	0.0493779	0.0520704
1423.21	0.0625682	0.0540594	0.0514464	0.0542654
1423.69	0.0654845	0.0566719	0.053615	0.0565112
1424.17	0.0682195	0.0591872	0.0556442	0.0585778
1424.65	0.0704184	0.0612514	0.0572705	0.0602134
1425.14	0.0718277	0.0626038	0.0583063	0.0612327
1425.62	0.072369	0.0631616	0.0586945	0.0615695
1426.1	0.0721117	0.0629944	0.0584867	0.0612666
1426.58	0.0711975	0.0622417	0.0577874	0.0604301
1427.07	0.0697793	0.0610466	0.0567097	0.0591872
1427.55	0.0680007	0.0595324	0.05536	0.057667
1428.03	0.0660038	0.0578133	0.0538446	0.0560002
1428.51	0.0639441	0.0560146	0.0522807	0.0543227
1428.99	0.0619904	0.0542817	0.050795	0.0527699
1429.48	0.0603019	0.0527639	0.0495081	0.0514583
1429.96	0.0589921	0.0515785	0.0485058	0.0504634
1430.44	0.0581012	0.0507782	0.0478202	0.0498057
1430.92	0.0575958	0.0503433	0.0474287	0.0494529
1431.4	0.0573894	0.0502005	0.0472692	0.0493362
1431.89	0.0573757	0.0502547	0.0472636	0.0493708
1432.37	0.057455	0.0504157	0.0473377	0.0494763
1432.85	0.0575505	0.0506125	0.0474324	0.0495873
1433.33	0.0576085	0.0507942	0.0475041	0.0496558
1433.82	0.0575891	0.0509206	0.0475189	0.0496449
1434.3	0.0574498	0.0509475	0.04744	0.0495154
1434.78	0.0571299	0.0508112	0.0472172	0.0492171
1435.26	0.0565467	0.0504215	0.0467841	0.0486855
1435.74	0.0556153	0.0496804	0.0460745	0.0478592
1436.23	0.0543036	0.04854	0.045065	0.0467184
1436.71	0.0526852	0.0470706	0.0438166	0.0453207
1437.19	0.050926	0.0454539	0.0424636	0.0437922
1437.67	0.049193	0.0438805	0.0411401	0.0422642
1438.15	0.0475723	0.0424495	0.0399125	0.0408127
1438.64	0.0460624	0.0411584	0.0387765	0.0394463
1439.12	0.0446167	0.0399533	0.0376914	0.0381338
1439.6	0.043186	0.0387776	0.0366151	0.036838
1440.08	0.041744	0.0375978	0.0355252	0.0355377
1440.57	0.0402938	0.0364101	0.0344234	0.0342361
1441.05	0.0388625	0.035235	0.0333318	0.0329575
1441.53	0.0374893	0.0341051	0.0322817	0.0317357
1442.01	0.0362086	0.0330519	0.0313019	0.0306011
1442.49	0.0350405	0.0320956	0.030409	0.0295706
1442.97	0.0339888	0.0312423	0.0296068	0.0286473
1443.46	0.0330475	0.0304886	0.0288902	0.027825
1443.94	0.0322084	0.0298279	0.0282526	0.0270954
1444.42	0.0314658	0.0292544	0.0276881	0.026453
1444.9	0.0308155	0.0287636	0.0271924	0.0258936
1445.39	0.0302516	0.0283501	0.0267601	0.0254122
1445.87	0.029763	0.0280055	0.0263821	0.0249994
1446.35	0.0293336	0.0277181	0.0260463	0.0246425
1446.83	0.0289466	0.0274758	0.0257413	0.0243266
1447.31	0.0285913	0.0272706	0.0254609	0.0240414
1447.8	0.0282673	0.0271022	0.0252072	0.0237832
1448.28	0.0279846	0.0269768	0.0249895	0.0235559
1448.76	0.0277556	0.0269021	0.0248176	0.0233658
1449.24	0.0275873	0.0268813	0.0246949	0.0232161
1449.72	0.0274779	0.0269116	0.0246166	0.0231037
1450.21	0.0274185	0.026986	0.0245719	0.0230211
1450.69	0.027398	0.0270968	0.0245497	0.0229604
1451.17	0.0274065	0.0272375	0.0245419	0.022916
1451.65	0.0274374	0.0274029	0.0245455	0.0228867
1452.13	0.0274859	0.0275879	0.0245607	0.0228737
1452.62	0.0275471	0.0277868	0.0245885	0.0228779
1453.1	0.0276162	0.0279934	0.024628	0.022898
1453.58	0.027687	0.0282023	0.0246757	0.022928
1454.06	0.0277544	0.028411	0.0247256	0.0229603
1454.55	0.0278152	0.0286219	0.0247719	0.0229873
1455.03	0.0278704	0.0288441	0.0248117	0.0230038
1455.51	0.0279257	0.029097	0.0248473	0.0230098
1455.99	0.0279902	0.0294074	0.0248844	0.0230087
1456.47	0.0280699	0.0297962	0.0249265	0.0230054
1456.96	0.0281612	0.0302466	0.0249678	0.0230029
1457.44	0.0282477	0.0306894	0.0249965	0.0230003
1457.92	0.0283122	0.0310467	0.0250078	0.0229951
1458.4	0.0283469	0.0312869	0.0250052	0.0229852
1458.88	0.0283542	0.0314239	0.0249953	0.0229693
1459.37	0.0283415	0.031487	0.0249821	0.0229484
1459.85	0.0283175	0.0315014	0.0249683	0.0229256
1460.33	0.0282898	0.0314854	0.0249556	0.022905
1460.81	0.028264	0.0314518	0.0249447	0.0228898
1461.3	0.028243	0.0314093	0.0249352	0.0228818
1461.78	0.0282271	0.0313628	0.0249249	0.0228804
1462.26	0.0282145	0.0313124	0.0249112	0.0228839
1462.74	0.0282008	0.0312536	0.0248913	0.0228893
1463.22	0.02818	0.0311761	0.0248626	0.0228936
1463.71	0.0281433	0.0310652	0.0248223	0.0228918
1464.19	0.0280794	0.0309049	0.0247662	0.0228769
1464.67	0.0279768	0.0306837	0.0246895	0.0228391
1465.15	0.0278254	0.0303985	0.0245866	0.0227677
1465.63	0.0276177	0.0300521	0.024452	0.0226529
1466.12	0.0273502	0.029648	0.0242806	0.0224888
1466.6	0.0270226	0.0291863	0.024068	0.0222733
1467.08	0.026638	0.0286663	0.0238128	0.022009
1467.56	0.0262049	0.0280917	0.0235179	0.0217031
1468.05	0.0257362	0.0274736	0.0231906	0.021366
1468.53	0.0252476	0.026829	0.0228418	0.0210092
1469.01	0.0247528	0.0261767	0.0224818	0.0206429
1469.49	0.0242599	0.0255301	0.0221176	0.0202726
1469.97	0.0237685	0.0248918	0.0217506	0.0198984
1470.46	0.0232694	0.0242496	0.0213765	0.0195161
1470.94	0.0227468	0.0235783	0.0209868	0.0191206
1471.42	0.0221873	0.0228493	0.0205746	0.0187104
1471.9	0.021593	0.0220528	0.020142	0.0182934
1472.38	0.0209905	0.0212244	0.0197063	0.0178886
1472.87	0.020424	0.0204431	0.0192976	0.0175191
1473.35	0.0199297	0.0197847	0.0189429	0.0172011
1473.83	0.0195167	0.0192732	0.0186503	0.0169361
1474.31	0.0191702	0.0188809	0.0184093	0.0167139
1474.8	0.0188681	0.0185621	0.0182016	0.016521
1475.28	0.0185943	0.0182802	0.0180128	0.016348
1475.76	0.0183433	0.0180183	0.0178371	0.0161917
1476.24	0.018117	0.0177747	0.0176758	0.0160524
1476.72	0.0179195	0.0175545	0.0175336	0.015931
1477.21	0.0177512	0.0173613	0.0174137	0.0158253
1477.69	0.0176077	0.0171927	0.0173149	0.0157296
1478.17	0.0174815	0.0170413	0.0172323	0.0156371
1478.65	0.0173658	0.0168984	0.0171598	0.0155417
1479.13	0.0172564	0.016757	0.0170926	0.0154412
1479.62	0.0171523	0.0166135	0.0170283	0.0153367
1480.1	0.0170545	0.0164676	0.0169658	0.0152321
1480.58	0.0169632	0.0163205	0.0169053	0.0151324
1481.06	0.0168767	0.0161745	0.0168458	0.0150414
1481.55	0.0167921	0.0160313	0.0167866	0.0149613
1482.03	0.0167072	0.0158928	0.0167278	0.0148922
1482.51	0.016622	0.0157612	0.0166707	0.0148333
1482.99	0.0165403	0.0156395	0.0166181	0.0147835
1483.47	0.0164671	0.0155303	0.0165727	0.0147416
1483.95	0.0164078	0.0154356	0.0165366	0.0147057
1484.44	0.0163653	0.0153547	0.0165107	0.014673
1484.92	0.0163385	0.0152845	0.0164932	0.0146395
1485.4	0.0163226	0.015219	0.0164817	0.0146018
1485.88	0.0163111	0.0151517	0.0164732	0.0145569
1486.37	0.0162972	0.0150772	0.0164654	0.0145054
1486.85	0.0162772	0.0149941	0.016458	0.014451
1487.33	0.0162513	0.0149071	0.0164518	0.0143994
1487.81	0.0162231	0.0148253	0.0164484	0.0143558
1488.29	0.0161962	0.0147587	0.0164464	0.0143219
1488.78	0.0161716	0.0147126	0.0164407	0.0142947
1489.26	0.0161468	0.014684	0.0164236	0.0142672
1489.74	0.0161173	0.0146625	0.0163893	0.0142328
1490.22	0.0160813	0.0146375	0.0163409	0.01419
1490.7	0.0160422	0.0146052	0.0162902	0.0141437
1491.19	0.0160053	0.014569	0.0162512	0.014102
1491.67	0.0159757	0.0145349	0.0162321	0.0140706
1492.15	0.0159541	0.0145064	0.0162321	0.0140503
1492.63	0.0159382	0.0144838	0.0162453	0.0140369
1493.12	0.0159244	0.0144653	0.0162639	0.0140247
1493.6	0.0159099	0.0144486	0.0162817	0.0140089
1494.08	0.015894	0.0144322	0.0162956	0.0139876
1494.56	0.0158778	0.0144163	0.0163053	0.0139627
1495.04	0.0158637	0.0144029	0.016312	0.0139384
1495.53	0.0158536	0.0143951	0.0163173	0.0139204
1496.01	0.0158467	0.0143945	0.0163203	0.0139121
1496.49	0.0158389	0.0143991	0.0163179	0.0139141
1496.97	0.0158255	0.0144025	0.0163072	0.0139235
1497.45	0.0158039	0.0143973	0.0162886	0.0139369
1497.94	0.015777	0.0143795	0.0162666	0.0139528
1498.42	0.0157514	0.0143501	0.016248	0.013972
1498.9	0.0157344	0.0143135	0.0162389	0.0139967
1499.38	0.0157304	0.0142754	0.0162419	0.0140274
1499.87	0.01574	0.0142394	0.0162567	0.0140627
1500.35	0.015759	0.014207	0.0162793	0.0140988
1500.83	0.0157815	0.0141776	0.0163048	0.0141306
1501.31	0.0158013	0.0141506	0.0163288	0.0141536
1501.79	0.015815	0.0141255	0.016348	0.0141656
1502.28	0.0158214	0.0141032	0.0163613	0.0141667
1502.76	0.0158215	0.0140852	0.0163687	0.0141589
1503.24	0.0158185	0.0140732	0.0163708	0.0141456
1503.72	0.0158156	0.0140682	0.0163689	0.0141307
1504.2	0.0158171	0.0140713	0.0163667	0.0141194
1504.69	0.0158273	0.0140836	0.0163725	0.0141186
1505.17	0.0158517	0.0141097	0.016403	0.0141377
1505.65	0.0158925	0.0141577	0.0164787	0.0141844
1506.13	0.0159434	0.0142328	0.0166052	0.014258
1506.62	0.0159844	0.0143183	0.0167464	0.0143434
1507.1	0.0159948	0.0143695	0.0168387	0.0144197
1507.58	0.0159732	0.0143593	0.0168547	0.0144775
1508.06	0.0159362	0.0143057	0.0168217	0.014522
1508.54	0.0158979	0.0142389	0.0167756	0.0145613
1509.03	0.0158642	0.0141742	0.0167333	0.014599
1509.51	0.015836	0.0141151	0.0166969	0.0146355
1509.99	0.0158144	0.0140622	0.0166648	0.01467
1510.47	0.0158011	0.0140161	0.0166362	0.0147018
1510.95	0.0157984	0.0139778	0.0166122	0.0147304
1511.44	0.0158069	0.013948	0.0165949	0.0147548
1511.92	0.0158243	0.0139257	0.0165857	0.0147743
1512.4	0.015847	0.0139086	0.016585	0.0147888
1512.88	0.0158708	0.013894	0.0165921	0.0147992
[truncated: 5,159 more rows]

## Sheet: Fig. 2g
The TGA source data of Fig.2g
Time (min)/Intensity Value	Control-90	EMBL-1-90
2.00055	1.14012e+09	1.27472e+09
2.00562	1.16205e+09	1.29242e+09
2.01069	1.25055e+09	1.36307e+09
2.01575	1.23816e+09	1.37668e+09
2.02082	1.29697e+09	1.40965e+09
2.02589	1.31176e+09	1.39552e+09
2.03096	1.24449e+09	1.43335e+09
2.03603	1.29959e+09	1.39982e+09
2.04109	1.31495e+09	1.36299e+09
2.04616	1.29429e+09	1.37335e+09
2.05123	1.25253e+09	1.31107e+09
2.0563	1.24532e+09	1.31913e+09
2.06136	1.26705e+09	1.29269e+09
2.06643	1.27185e+09	1.28087e+09
2.0715	1.30843e+09	1.29041e+09
2.07657	1.30381e+09	1.2802e+09
2.08164	1.29937e+09	1.27122e+09
2.0867	1.3028e+09	1.25398e+09
2.09177	1.28415e+09	1.24981e+09
2.09684	1.27177e+09	1.21675e+09
2.10191	1.23788e+09	1.2433e+09
2.10697	1.27923e+09	1.23928e+09
2.11204	1.27589e+09	1.21402e+09
2.11711	1.28976e+09	1.17535e+09
2.12218	1.23065e+09	1.17532e+09
2.12725	1.23334e+09	1.16188e+09
2.13232	1.2574e+09	1.14475e+09
2.13738	1.25842e+09	1.1532e+09
2.14245	1.23691e+09	1.12906e+09
2.14752	1.24344e+09	1.1336e+09
2.15259	1.19303e+09	1.11909e+09
2.15765	1.18673e+09	1.09953e+09
2.16272	1.168e+09	1.05847e+09
2.16779	1.18728e+09	1.09622e+09
2.17286	1.16371e+09	1.05786e+09
2.17793	1.16052e+09	1.07978e+09
2.18299	1.17101e+09	1.05475e+09
2.18806	1.18474e+09	1.02868e+09
2.19313	1.12185e+09	1.01695e+09
2.1982	1.14444e+09	1.03718e+09
2.20326	1.11507e+09	1.00468e+09
2.20833	1.08769e+09	1.01153e+09
2.2134	1.10838e+09	1.01884e+09
2.21847	1.10032e+09	1.0035e+09
2.22354	1.07088e+09	9.90412e+08
2.2286	1.09176e+09	9.75253e+08
2.23367	1.06989e+09	9.79878e+08
2.23874	1.08377e+09	9.61117e+08
2.24381	1.06517e+09	9.6602e+08
2.24887	1.0561e+09	9.49757e+08
2.25394	1.04343e+09	9.43416e+08
2.25901	1.03465e+09	9.55452e+08
2.26408	1.04257e+09	9.69044e+08
2.26914	1.0037e+09	9.59893e+08
2.27421	9.88466e+08	9.5543e+08
2.27928	1.00542e+09	9.38805e+08
2.28435	1.00193e+09	9.42858e+08
2.28941	9.86971e+08	9.22662e+08
2.29448	9.96901e+08	8.9526e+08
2.29955	9.80461e+08	9.19444e+08
2.30462	9.86586e+08	8.97119e+08
2.30969	9.84139e+08	9.23522e+08
2.31475	9.92387e+08	9.02964e+08
2.31982	9.78262e+08	9.00932e+08
2.32489	9.77992e+08	9.14592e+08
2.32996	9.81055e+08	9.26057e+08
2.33502	9.93601e+08	9.21614e+08
2.34009	1.00644e+09	9.33561e+08
2.34516	9.95681e+08	9.32194e+08
2.35023	9.91351e+08	9.43722e+08
2.3553	1.00917e+09	9.2782e+08
2.36036	9.77913e+08	9.26693e+08
2.36543	9.72335e+08	9.22301e+08
2.3705	9.69527e+08	9.15803e+08
2.37557	9.68114e+08	8.99009e+08
2.38064	9.76848e+08	8.62783e+08
2.3857	9.5389e+08	8.89903e+08
2.39077	9.32012e+08	8.71491e+08
2.39584	9.21931e+08	8.45045e+08
2.40091	8.88399e+08	8.06966e+08
2.40598	8.75674e+08	7.73712e+08
2.41104	8.34962e+08	7.59365e+08
2.41611	8.21063e+08	7.43426e+08
2.42118	8.07791e+08	7.30181e+08
2.42625	7.77973e+08	6.8475e+08
2.43131	7.56858e+08	6.82484e+08
2.43638	7.51479e+08	6.59424e+08
2.44145	7.32699e+08	6.71047e+08
2.44652	6.98802e+08	6.3425e+08
2.45159	6.83554e+08	6.17187e+08
2.45665	6.77308e+08	6.07586e+08
2.46172	6.41084e+08	5.85182e+08
2.46679	6.28735e+08	5.73169e+08
2.47186	6.16359e+08	5.58364e+08
2.47692	6.04567e+08	5.5128e+08
2.48199	5.78895e+08	5.32195e+08
2.48706	5.69666e+08	5.12641e+08
2.49213	5.60506e+08	5.12127e+08
2.4972	5.43916e+08	4.95004e+08
2.50226	5.30544e+08	4.6849e+08
2.50733	5.00034e+08	4.64004e+08
2.5124	4.99265e+08	4.52251e+08
2.51747	4.82187e+08	4.34236e+08
2.52253	4.78009e+08	4.3243e+08
2.5276	4.65644e+08	4.22175e+08
2.53267	4.42171e+08	4.10164e+08
2.53774	4.35978e+08	3.98844e+08
2.5428	4.20983e+08	3.82867e+08
2.54787	4.17174e+08	3.79022e+08
2.55294	4.10598e+08	3.82525e+08
2.55801	3.99146e+08	3.58633e+08
2.56308	3.86874e+08	3.53387e+08
2.56814	3.71186e+08	3.53175e+08
2.57321	3.68824e+08	3.39007e+08
2.57828	3.61982e+08	3.39104e+08
2.58335	3.47171e+08	3.20552e+08
2.58841	3.39071e+08	3.23101e+08
2.59348	3.31581e+08	3.14856e+08
2.59855	3.27622e+08	3.14114e+08
2.60362	3.20245e+08	3.03444e+08
2.60869	3.04213e+08	2.97623e+08
2.61375	3.08674e+08	2.82531e+08
2.61882	2.91723e+08	2.84333e+08
2.62389	2.9589e+08	2.83851e+08
2.62896	2.90228e+08	2.71424e+08
2.63402	2.81948e+08	2.72844e+08
2.63909	2.72489e+08	2.58303e+08
2.64416	2.72883e+08	2.59545e+08
2.64923	2.64708e+08	2.45651e+08
2.6543	2.54464e+08	2.42662e+08
2.65936	2.52035e+08	2.47973e+08
2.66443	2.51395e+08	2.42458e+08
2.6695	2.3928e+08	2.36481e+08
2.67457	2.39482e+08	2.26177e+08
2.67964	2.30077e+08	2.30042e+08
2.6847	2.28493e+08	2.2461e+08
2.68977	2.26524e+08	2.18467e+08
2.69484	2.19715e+08	2.19637e+08
2.69991	2.1651e+08	2.09699e+08
2.70497	2.16725e+08	2.13958e+08
2.71004	2.07874e+08	2.03589e+08
2.71511	2.08659e+08	2.02961e+08
2.72018	2.06262e+08	2.02675e+08
2.72525	1.98753e+08	1.9844e+08
2.73031	1.98975e+08	1.93351e+08
2.73538	1.92402e+08	1.89136e+08
2.74045	1.8775e+08	1.90229e+08
2.74552	1.86492e+08	1.85075e+08
2.75058	1.8708e+08	1.85578e+08
2.75565	1.82615e+08	1.77114e+08
2.76072	1.74517e+08	1.76783e+08
2.76579	1.76392e+08	1.76542e+08
2.77086	1.76781e+08	1.72773e+08
2.77592	1.70796e+08	1.70287e+08
2.78099	1.71209e+08	1.65167e+08
2.78606	1.67947e+08	1.71366e+08
2.79113	1.6247e+08	1.65082e+08
2.79619	1.62121e+08	1.66962e+08
2.80126	1.60619e+08	1.61839e+08
2.80633	1.59604e+08	1.54057e+08
2.8114	1.59473e+08	1.55211e+08
2.81646	1.5666e+08	1.54225e+08
2.82153	1.5326e+08	1.54682e+08
2.8266	1.51844e+08	1.49676e+08
2.83167	1.48223e+08	1.5248e+08
2.83674	1.45678e+08	1.51323e+08
2.8418	1.45804e+08	1.4471e+08
2.84687	1.47586e+08	1.48211e+08
2.85194	1.45851e+08	1.45942e+08
2.85701	1.41976e+08	1.44791e+08
2.86207	1.37329e+08	1.42907e+08
2.86714	1.36222e+08	1.39728e+08
2.87221	1.35522e+08	1.4554e+08
2.87728	1.35363e+08	1.41941e+08
2.88235	1.33361e+08	1.43334e+08
2.88741	1.35218e+08	1.42202e+08
2.89248	1.27156e+08	1.38506e+08
2.89755	1.26618e+08	1.39899e+08
2.90262	1.27097e+08	1.39639e+08
2.90768	1.29381e+08	1.38002e+08
2.91275	1.28425e+08	1.35216e+08
2.91782	1.26211e+08	1.37744e+08
2.92289	1.27333e+08	1.37785e+08
2.92796	1.25532e+08	1.37902e+08
2.93302	1.22288e+08	1.36091e+08
2.93809	1.2131e+08	1.3469e+08
2.94316	1.2526e+08	1.37506e+08
2.94823	1.21609e+08	1.38214e+08
2.95329	1.20427e+08	1.32778e+08
2.95836	1.1936e+08	1.33511e+08
2.96343	1.18811e+08	1.35823e+08
2.9685	1.21353e+08	1.35695e+08
2.97357	1.17582e+08	1.35503e+08
2.97863	1.17609e+08	1.36671e+08
2.9837	1.17923e+08	1.3789e+08
2.98877	1.18357e+08	1.33e+08
2.99384	1.19201e+08	1.35345e+08
2.99891	1.18004e+08	1.36039e+08
3.00397	1.17974e+08	1.34586e+08
3.00904	1.18191e+08	1.36635e+08
3.01411	1.19029e+08	1.33693e+08
3.01918	1.19665e+08	1.36748e+08
3.02424	1.19943e+08	1.35608e+08
3.02931	1.17482e+08	1.3568e+08
3.03438	1.17209e+08	1.35052e+08
3.03945	1.22299e+08	1.39676e+08
3.04452	1.21755e+08	1.40532e+08
3.04958	1.18813e+08	1.42954e+08
3.05465	1.21303e+08	1.38994e+08
3.05972	1.23565e+08	1.42491e+08
3.06479	1.22556e+08	1.41795e+08
3.06986	1.21749e+08	1.4262e+08
3.07492	1.23457e+08	1.43331e+08
3.07999	1.21426e+08	1.43718e+08
3.08506	1.24232e+08	1.42389e+08
3.09013	1.24234e+08	1.43606e+08
3.09519	1.21566e+08	1.42878e+08
3.10026	1.26323e+08	1.4371e+08
3.10533	1.23558e+08	1.46022e+08
3.1104	1.22334e+08	1.46056e+08
3.11546	1.27048e+08	1.50169e+08
3.12053	1.2685e+08	1.48588e+08
3.1256	1.28585e+08	1.49961e+08
3.13067	1.27145e+08	1.51074e+08
3.13573	1.28128e+08	1.50728e+08
3.1408	1.25015e+08	1.50712e+08
3.14587	1.28293e+08	1.53571e+08
3.15094	1.31658e+08	1.58167e+08
3.15601	1.32054e+08	1.54023e+08
3.16107	1.28588e+08	1.56783e+08
3.16614	1.33178e+08	1.57315e+08
3.17121	1.35944e+08	1.58138e+08
3.17628	1.33568e+08	1.60921e+08
3.18134	1.3411e+08	1.57988e+08
3.18641	1.38542e+08	1.60852e+08
3.19148	1.38772e+08	1.62445e+08
3.19655	1.40933e+08	1.64431e+08
3.20162	1.38123e+08	1.66908e+08
3.20668	1.40806e+08	1.66409e+08
3.21175	1.41697e+08	1.69037e+08
3.21682	1.44658e+08	1.68737e+08
3.22189	1.42316e+08	1.70395e+08
3.22695	1.46482e+08	1.70783e+08
3.23202	1.48805e+08	1.72397e+08
3.23709	1.49548e+08	1.70685e+08
3.24216	1.50501e+08	1.74988e+08
3.24723	1.4976e+08	1.78133e+08
3.2523	1.48265e+08	1.79856e+08
3.25736	1.52526e+08	1.79649e+08
3.26243	1.53707e+08	1.8218e+08
3.2675	1.56082e+08	1.77622e+08
3.27257	1.53571e+08	1.81876e+08
3.27763	1.60815e+08	1.80705e+08
3.2827	1.58486e+08	1.86702e+08
3.28777	1.60401e+08	1.85681e+08
3.29284	1.65207e+08	1.89171e+08
3.29791	1.59794e+08	1.95586e+08
3.30297	1.64031e+08	1.89601e+08
3.30804	1.6345e+08	1.95236e+08
3.31311	1.66891e+08	2.01429e+08
3.31818	1.65921e+08	1.96838e+08
3.32324	1.6955e+08	2.01159e+08
3.32831	1.67211e+08	1.97584e+08
3.33338	1.71163e+08	2.03615e+08
3.33845	1.76536e+08	2.04311e+08
3.34352	1.76647e+08	2.04378e+08
3.34858	1.80427e+08	2.07862e+08
3.35365	1.80594e+08	2.10741e+08
3.35872	1.82081e+08	2.10725e+08
3.36379	1.8127e+08	2.13409e+08
3.36885	1.82841e+08	2.1262e+08
3.37392	1.79246e+08	2.12763e+08
3.37899	1.88302e+08	2.15885e+08
3.38406	1.80045e+08	2.19194e+08
3.38912	1.86587e+08	2.22763e+08
3.39419	1.9301e+08	2.25938e+08
3.39926	1.97308e+08	2.23811e+08
3.40433	1.93832e+08	2.27805e+08
3.40939	1.92959e+08	2.25148e+08
3.41446	1.99956e+08	2.28247e+08
3.41953	2.02367e+08	2.34298e+08
3.4246	2.01188e+08	2.34437e+08
3.42967	2.01216e+08	2.33729e+08
3.43473	2.0448e+08	2.37742e+08
3.4398	2.08149e+08	2.4286e+08
3.44487	2.07248e+08	2.41922e+08
3.44994	2.07352e+08	2.48705e+08
3.455	2.07789e+08	2.46174e+08
3.46007	2.12711e+08	2.50279e+08
3.46514	2.12415e+08	2.5069e+08
3.47021	2.14637e+08	2.50458e+08
3.47528	2.18513e+08	2.54632e+08
3.48034	2.19021e+08	2.62338e+08
3.48541	2.20339e+08	2.63792e+08
3.49048	2.22064e+08	2.62698e+08
3.49555	2.32844e+08	2.63981e+08
3.50061	2.20848e+08	2.69994e+08
3.50568	2.27621e+08	2.68872e+08
3.51075	2.2934e+08	2.71522e+08
3.51582	2.31651e+08	2.75304e+08
3.52089	2.33178e+08	2.76282e+08
3.52596	2.36673e+08	2.79254e+08
3.53102	2.42148e+08	2.83185e+08
3.53609	2.34791e+08	2.81758e+08
3.54116	2.42823e+08	2.80171e+08
3.54623	2.45145e+08	2.88152e+08
3.55129	2.51494e+08	2.83443e+08
3.55636	2.46382e+08	2.8811e+08
3.56143	2.50624e+08	2.91964e+08
3.5665	2.51526e+08	2.89298e+08
3.57157	2.5101e+08	2.95012e+08
3.57663	2.54618e+08	2.94666e+08
3.5817	2.58907e+08	3.03106e+08
3.58677	2.58646e+08	3.0357e+08
3.59184	2.57083e+08	3.04154e+08
3.5969	2.65706e+08	3.02189e+08
3.60197	2.64567e+08	3.03389e+08
3.60704	2.66841e+08	3.1156e+08
3.61211	2.74199e+08	3.1046e+08
3.61718	2.68999e+08	3.13621e+08
3.62224	2.7183e+08	3.19866e+08
3.62731	2.78516e+08	3.23359e+08
3.63238	2.74066e+08	3.13413e+08
3.63745	2.8309e+08	3.21667e+08
3.64251	2.79169e+08	3.23083e+08
3.64758	2.7854e+08	3.31891e+08
3.65265	2.84379e+08	3.31886e+08
3.65772	2.8282e+08	3.35829e+08
3.66278	2.84133e+08	3.33773e+08
3.66785	2.80881e+08	3.36786e+08
3.67292	2.8503e+08	3.36997e+08
3.67799	2.8639e+08	3.37587e+08
3.68306	2.90202e+08	3.39254e+08
3.68812	2.87134e+08	3.37861e+08
3.69319	2.93856e+08	3.39164e+08
3.69826	2.92862e+08	3.47882e+08
3.70333	3.03924e+08	3.5294e+08
3.70839	2.99524e+08	3.45506e+08
3.71346	2.97862e+08	3.49515e+08
3.71853	3.05462e+08	3.60171e+08
3.7236	3.0536e+08	3.47949e+08
3.72867	3.00388e+08	3.62723e+08
3.73373	3.11919e+08	3.62867e+08
3.7388	3.09748e+08	3.67924e+08
3.74387	3.14332e+08	3.727e+08
3.74894	3.13581e+08	3.6759e+08
3.754	3.1689e+08	3.69096e+08
3.75907	3.23077e+08	3.75928e+08
3.76414	3.25686e+08	3.76511e+08
3.76921	3.19219e+08	3.79985e+08
3.77428	3.17942e+08	3.85791e+08
3.77934	3.32017e+08	3.76521e+08
3.78441	3.33392e+08	3.83268e+08
3.78948	3.3456e+08	3.78595e+08
3.79455	3.24817e+08	3.95096e+08
3.79962	3.4003e+08	3.89979e+08
3.80468	3.42144e+08	3.97229e+08
3.80975	3.42941e+08	3.91535e+08
3.81482	3.45476e+08	4.06051e+08
3.81989	3.43184e+08	4.04675e+08
3.82495	3.46294e+08	3.93777e+08
3.83002	3.48012e+08	4.04223e+08
3.83509	3.47775e+08	4.03309e+08
3.84016	3.47665e+08	4.01236e+08
3.84523	3.47666e+08	4.0603e+08
3.85029	3.54775e+08	4.18836e+08
3.85536	3.5281e+08	4.07619e+08
3.86043	3.56504e+08	4.15402e+08
3.8655	3.56543e+08	4.12037e+08
3.87056	3.5412e+08	4.21853e+08
3.87563	3.6018e+08	4.18053e+08
3.8807	3.67698e+08	4.2831e+08
3.88577	3.61663e+08	4.26872e+08
3.89084	3.6528e+08	4.37409e+08
3.8959	3.67607e+08	4.41645e+08
3.90097	3.70132e+08	4.37612e+08
3.90604	3.66114e+08	4.41848e+08
3.91111	3.70477e+08	4.36865e+08
3.91617	3.78489e+08	4.32609e+08
3.92124	3.81558e+08	4.46268e+08
3.92631	3.78372e+08	4.44435e+08
3.93138	3.82637e+08	4.58233e+08
3.93644	3.81503e+08	4.57196e+08
3.94151	3.81742e+08	4.58764e+08
3.94658	3.81024e+08	4.61448e+08
3.95165	3.88467e+08	4.67289e+08
3.95672	3.95968e+08	4.54493e+08
3.96178	3.98426e+08	4.60561e+08
3.96685	3.97734e+08	4.4327e+08
3.97192	4.09599e+08	4.71141e+08
3.97699	3.94123e+08	4.73361e+08
3.98205	3.94164e+08	4.73524e+08
3.98712	3.90689e+08	4.6712e+08
3.99219	4.06112e+08	4.57534e+08
3.99726	4.06468e+08	4.81163e+08
4.00233	4.06473e+08	4.59914e+08
4.00739	4.14022e+08	4.80783e+08
4.01246	4.1391e+08	4.8028e+08
4.01753	4.02117e+08	4.86091e+08
4.0226	4.04258e+08	4.71252e+08
4.02766	4.13916e+08	4.81056e+08
4.03273	4.04412e+08	4.69598e+08
4.0378	4.28479e+08	4.83602e+08
4.04287	4.37225e+08	4.83546e+08
4.04794	4.30849e+08	4.77793e+08
4.053	4.27879e+08	4.7474e+08
4.05807	4.276e+08	4.78916e+08
4.06314	4.29066e+08	4.94548e+08
4.06821	4.33675e+08	5.0111e+08
4.07327	4.42832e+08	4.88948e+08
4.07834	4.46867e+08	4.93657e+08
4.08341	4.40892e+08	4.99019e+08
4.08848	4.56151e+08	5.04996e+08
4.09355	4.34586e+08	4.99575e+08
4.09861	4.571e+08	5.0014e+08
4.10368	4.4912e+08	5.06386e+08
4.10875	4.54861e+08	5.10123e+08
4.11382	4.5338e+08	5.14831e+08
4.11888	4.60178e+08	5.14298e+08
4.12395	4.55274e+08	5.1598e+08
4.12902	4.6622e+08	5.13898e+08
4.13409	4.61348e+08	5.10318e+08
4.13916	4.64837e+08	5.22058e+08
4.14422	4.56095e+08	5.19954e+08
4.14929	4.60424e+08	5.1903e+08
4.15436	4.6215e+08	5.27004e+08
4.15943	4.6854e+08	5.37556e+08
4.16449	4.78316e+08	5.3356e+08
4.16956	4.60287e+08	5.27494e+08
4.17463	4.6775e+08	5.40586e+08
4.1797	4.5349e+08	5.37024e+08
4.18477	4.71426e+08	5.32754e+08
4.18983	4.70852e+08	5.43732e+08
4.1949	4.68954e+08	5.48962e+08
4.19997	4.83049e+08	5.54603e+08
4.20504	4.73147e+08	5.53193e+08
4.21011	4.76693e+08	5.40868e+08
4.21517	4.75857e+08	5.62616e+08
4.22024	4.7651e+08	5.56874e+08
4.22531	4.82719e+08	5.57904e+08
4.23038	5.00888e+08	5.64076e+08
4.23544	4.8748e+08	5.84204e+08
4.24051	4.83519e+08	5.75593e+08
4.24558	4.90298e+08	5.85879e+08
4.25065	4.95985e+08	5.81275e+08
4.25572	4.98574e+08	5.83629e+08
4.26078	4.94037e+08	5.96319e+08
4.26585	4.95474e+08	5.85151e+08
4.27092	4.9524e+08	5.84446e+08
4.27599	4.90915e+08	6.01582e+08
4.28105	4.95155e+08	6.00356e+08
4.28612	4.97167e+08	5.978e+08
4.29119	4.9645e+08	5.97442e+08
4.29626	5.10308e+08	6.12669e+08
4.30133	5.07114e+08	5.9927e+08
4.30639	5.11489e+08	6.25767e+08
4.31146	5.06851e+08	6.17128e+08
4.31653	5.08221e+08	6.13387e+08
4.3216	5.1207e+08	6.25305e+08
4.32667	5.20949e+08	6.45447e+08
4.33173	5.17559e+08	6.33097e+08
4.3368	5.12193e+08	6.31272e+08
4.34187	5.1407e+08	6.36437e+08
4.34694	5.21784e+08	6.25636e+08
4.352	5.12661e+08	6.52588e+08
4.35707	5.15577e+08	6.43121e+08
4.36214	5.08236e+08	6.5635e+08
4.36721	5.21094e+08	6.58966e+08
4.37228	5.14317e+08	6.3938e+08
4.37734	5.29424e+08	6.39321e+08
4.38241	5.26104e+08	6.47068e+08
4.38748	5.39313e+08	6.67435e+08
4.39255	5.34196e+08	6.53461e+08
4.39761	5.55906e+08	6.60686e+08
4.40268	5.47427e+08	6.75684e+08
4.40775	5.54816e+08	6.89495e+08
4.41282	5.37968e+08	6.74246e+08
4.41789	5.50741e+08	6.80711e+08
4.42295	5.46247e+08	6.83933e+08
4.42802	5.57044e+08	6.87137e+08
4.43309	5.58529e+08	6.84911e+08
4.43816	5.60965e+08	6.96961e+08
4.44322	5.42839e+08	7.01182e+08
4.44829	5.5026e+08	7.23925e+08
4.45336	5.80993e+08	6.97154e+08
4.45843	5.70181e+08	7.00599e+08
4.46349	5.81e+08	7.21872e+08
4.46856	5.95689e+08	7.1792e+08
4.47363	5.92955e+08	7.14831e+08
4.4787	5.95144e+08	6.94025e+08
4.48377	5.84177e+08	7.33249e+08
4.48883	6.01032e+08	7.40113e+08
4.4939	5.9219e+08	7.44017e+08
4.49897	5.84122e+08	7.51647e+08
4.50404	5.97204e+08	7.51829e+08
4.5091	6.07549e+08	7.34065e+08
4.51417	6.12514e+08	7.55197e+08
4.51924	6.18674e+08	7.41379e+08
4.52431	6.20246e+08	7.55271e+08
4.52937	6.0803e+08	7.50167e+08
4.53444	6.17545e+08	7.61824e+08
4.53951	6.03631e+08	7.3993e+08
4.54458	6.19078e+08	7.34384e+08
4.54965	6.25943e+08	7.63517e+08
4.55471	6.46257e+08	7.4625e+08
4.55978	6.29898e+08	7.62879e+08
4.56485	6.43253e+08	7.54561e+08
4.56992	6.37369e+08	7.70465e+08
4.57498	6.46117e+08	7.85288e+08
4.58005	6.40573e+08	7.88766e+08
4.58512	6.27111e+08	7.66378e+08
4.59019	6.49317e+08	7.92181e+08
4.59526	6.53598e+08	7.88787e+08
4.60032	6.50921e+08	7.92682e+08
4.60539	6.63262e+08	8.07156e+08
4.61046	6.69181e+08	7.85923e+08
4.61553	6.55628e+08	8.05775e+08
4.62059	6.79233e+08	8.12854e+08
4.62566	6.59581e+08	7.83294e+08
4.63073	6.83242e+08	7.95557e+08
4.6358	6.5722e+08	8.07082e+08
4.64087	6.65333e+08	8.14546e+08
4.64593	6.58909e+08	8.04611e+08
4.651	6.86775e+08	8.17666e+08
4.65607	6.84835e+08	8.1658e+08
4.66114	6.95413e+08	8.18087e+08
4.6662	7.01352e+08	8.38575e+08
4.67127	6.8656e+08	8.29151e+08
4.67634	6.92532e+08	8.32683e+08
4.68141	6.99573e+08	8.27401e+08
4.68648	7.05989e+08	8.35337e+08
4.69154	7.23757e+08	8.29568e+08
4.69661	7.04481e+08	8.4892e+08
4.70168	7.12731e+08	8.12776e+08
4.70675	7.30491e+08	8.48969e+08
4.71181	7.24505e+08	8.42321e+08
4.71688	7.14481e+08	8.37078e+08
4.72195	7.05232e+08	8.42524e+08
4.72702	7.23126e+08	8.48923e+08
4.73209	7.16287e+08	8.63468e+08
4.73715	7.17233e+08	8.3425e+08
4.74222	7.1882e+08	8.67552e+08
4.74729	7.25352e+08	8.74525e+08
4.75236	7.27322e+08	8.53382e+08
4.75742	7.39789e+08	8.58811e+08
4.76249	7.52242e+08	8.4603e+08
4.76756	7.52164e+08	8.74096e+08
4.77263	7.41619e+08	8.63396e+08
4.7777	7.32099e+08	8.44742e+08
4.78277	7.38955e+08	8.35855e+08
4.78783	7.29345e+08	8.55324e+08
4.7929	7.44489e+08	8.62814e+08
4.79797	7.26229e+08	8.58144e+08
4.80304	7.64958e+08	8.56847e+08
4.8081	7.22099e+08	8.42775e+08
4.81317	7.58451e+08	8.83227e+08
4.81824	7.30586e+08	8.58516e+08
4.82331	7.49996e+08	8.36867e+08
4.82838	7.3254e+08	8.71855e+08
4.83344	7.14501e+08	8.67841e+08
4.83851	7.61163e+08	8.63446e+08
4.84358	7.60167e+08	8.49825e+08
4.84865	7.3692e+08	8.67515e+08
4.85371	7.46006e+08	8.54131e+08
4.85878	7.40147e+08	8.63497e+08
4.86385	7.41213e+08	8.48868e+08
4.86892	7.765e+08	8.62239e+08
4.87399	7.49056e+08	8.40812e+08
4.87905	7.50395e+08	8.76117e+08
4.88412	7.50653e+08	8.55609e+08
4.88919	7.54949e+08	8.84661e+08
4.89426	7.39328e+08	8.85285e+08
4.89932	7.3439e+08	8.39342e+08
4.90439	7.69283e+08	8.68872e+08
4.90946	7.51298e+08	8.66892e+08
4.91453	7.53289e+08	8.71517e+08
4.9196	7.95016e+08	8.79259e+08
4.92466	8.51393e+08	8.87706e+08
4.92973	8.73437e+08	9.38732e+08
4.9348	8.32055e+08	8.94989e+08
4.93987	7.91112e+08	8.73282e+08
4.94493	7.42689e+08	8.34513e+08
4.95	7.0559e+08	7.68771e+08
4.95507	6.93532e+08	7.43738e+08
4.96014	6.4739e+08	7.23238e+08
4.96521	6.279e+08	6.97834e+08
4.97027	6.42973e+08	6.83795e+08
4.97534	6.53375e+08	6.56063e+08
4.98041	6.22491e+08	6.55863e+08
4.98548	6.38533e+08	6.51215e+08
4.99054	6.33998e+08	6.45108e+08
4.99561	6.3087e+08	6.54999e+08
5.00068	6.22286e+08	6.44228e+08
5.00575	6.30465e+08	6.36324e+08
5.01082	6.29053e+08	6.47183e+08
5.01588	6.0838e+08	6.22497e+08
5.02095	6.10336e+08	6.32209e+08
5.02602	6.07337e+08	6.27999e+08
5.03109	6.06913e+08	6.34222e+08
5.03615	6.06159e+08	6.37375e+08
5.04122	6.1319e+08	6.39003e+08
5.04629	5.92426e+08	6.25391e+08
5.05136	6.20373e+08	6.26753e+08
5.05642	6.21517e+08	6.11306e+08
5.06149	6.11336e+08	6.35924e+08
5.06656	6.02915e+08	6.20689e+08
5.07163	6.12688e+08	6.11016e+08
5.0767	5.83198e+08	6.21507e+08
5.08176	6.032e+08	6.14691e+08
5.08683	5.63033e+08	6.0902e+08
5.0919	5.22202e+08	5.55562e+08
5.09697	4.2512e+08	4.99888e+08
5.10203	3.71416e+08	4.39582e+08
5.1071	3.15613e+08	3.63564e+08
5.11217	2.82487e+08	3.33222e+08
5.11724	2.41464e+08	2.88125e+08
5.12231	2.14884e+08	2.62424e+08
5.12737	1.96642e+08	2.39737e+08
5.13244	1.76346e+08	2.06625e+08
5.13751	1.66159e+08	1.92051e+08
5.14258	1.56178e+08	1.79448e+08
5.14764	1.47175e+08	1.67759e+08
5.15271	1.39026e+08	1.59635e+08
5.15778	1.35401e+08	1.49128e+08
5.16285	1.30739e+08	1.413e+08
5.16792	1.26406e+08	1.37284e+08
5.17298	1.22293e+08	1.33736e+08
5.17805	1.19878e+08	1.29061e+08
5.18312	1.16393e+08	1.26193e+08
5.18819	1.16914e+08	1.23964e+08
5.19325	1.11956e+08	1.24126e+08
5.19832	1.0988e+08	1.18843e+08
5.20339	1.08511e+08	1.16559e+08
5.20846	1.06552e+08	1.16662e+08
5.21353	1.06739e+08	1.11063e+08
5.21859	1.01688e+08	1.12621e+08
5.22366	1.01165e+08	1.10486e+08
5.22873	9.97523e+07	1.08944e+08
5.2338	9.92932e+07	1.07989e+08
5.23886	9.70294e+07	1.05623e+08
5.24393	9.66526e+07	1.03869e+08
5.249	9.58013e+07	1.04952e+08
5.25407	9.27397e+07	1.0137e+08
5.25914	9.58207e+07	1.00551e+08
5.2642	9.11592e+07	1.00133e+08
5.26927	8.7519e+07	9.85892e+07
5.27434	8.64537e+07	9.60749e+07
5.27941	8.78144e+07	9.55311e+07
5.28447	8.70533e+07	9.35132e+07
5.28954	8.62342e+07	9.08917e+07
5.29461	8.4263e+07	9.14914e+07
5.29968	8.36331e+07	8.90787e+07
5.30475	8.2598e+07	8.96372e+07
5.30981	8.37045e+07	9.04689e+07
5.31488	8.18219e+07	8.85603e+07
5.31995	8.06388e+07	8.71777e+07
5.32502	7.8137e+07	8.63143e+07
5.33009	7.90792e+07	8.45373e+07
5.33515	7.7791e+07	8.20309e+07
5.34022	7.8691e+07	8.23077e+07
5.34529	7.73869e+07	7.92708e+07
5.35036	7.6492e+07	8.23166e+07
5.35542	7.57688e+07	7.99559e+07
5.36049	7.5354e+07	7.91843e+07
5.36556	7.38923e+07	7.89978e+07
5.37063	7.31365e+07	7.71507e+07
5.3757	7.2998e+07	7.77354e+07
5.38076	7.0115e+07	7.52695e+07
5.38583	7.08478e+07	7.63211e+07
5.3909	7.09947e+07	7.48892e+07
5.39597	6.94556e+07	7.32897e+07
5.40103	6.79654e+07	7.20141e+07
5.4061	6.72904e+07	7.31658e+07
5.41117	6.69584e+07	7.30866e+07
5.41624	6.65572e+07	7.11735e+07
5.42131	6.64088e+07	6.9962e+07
5.42637	6.68825e+07	7.02186e+07
5.43144	6.43539e+07	6.8523e+07
5.43651	6.3019e+07	6.92767e+07
5.44158	6.33152e+07	6.81646e+07
5.44664	6.50688e+07	6.76109e+07
5.45171	6.39261e+07	6.72886e+07
5.45678	6.31886e+07	6.55259e+07
5.46185	6.29839e+07	6.5674e+07
5.46692	6.34468e+07	6.50248e+07
5.47198	6.20057e+07	6.51783e+07
5.47705	6.15649e+07	6.35151e+07
5.48212	6.17596e+07	6.22691e+07
5.48719	6.24003e+07	6.20674e+07
5.49225	6.15181e+07	6.21292e+07
5.49732	6.01523e+07	6.22277e+07
5.50239	6.03247e+07	6.13301e+07
5.50746	5.90208e+07	6.09872e+07
5.51253	6.13036e+07	6.01981e+07
5.51759	6.04459e+07	5.95321e+07
5.52266	5.84631e+07	6.1011e+07
5.52773	5.80852e+07	5.97304e+07
5.5328	5.80943e+07	6.10946e+07
5.53786	5.892e+07	6.12665e+07
5.54293	5.78409e+07	6.05169e+07
5.548	5.90774e+07	6.04123e+07
5.55307	5.95784e+07	5.98619e+07
5.55814	5.94699e+07	5.9539e+07
5.5632	5.71786e+07	6.02432e+07
5.56827	5.77267e+07	5.86276e+07
5.57334	5.73134e+07	5.92138e+07
5.57841	5.56184e+07	5.8521e+07
5.58347	5.60944e+07	5.93237e+07
5.58854	5.65896e+07	6.00089e+07
5.59361	5.75255e+07	5.99762e+07
5.59868	5.77621e+07	5.87961e+07
5.60374	5.79882e+07	6.0583e+07
5.60881	5.82653e+07	6.18887e+07
5.61388	5.84334e+07	6.15711e+07
5.61895	5.72221e+07	6.04685e+07
5.62402	5.92093e+07	6.00632e+07
5.62908	5.91618e+07	6.03851e+07
5.63415	5.8454e+07	5.97211e+07
5.63922	5.6961e+07	6.02435e+07
5.64429	5.78433e+07	5.88539e+07
5.64935	5.77673e+07	5.75073e+07
5.65442	5.65968e+07	5.74512e+07
5.65949	5.58835e+07	5.73466e+07
5.66456	5.5964e+07	5.69642e+07
5.66963	5.47423e+07	5.67035e+07
5.67469	5.42208e+07	5.62382e+07
5.67976	5.4303e+07	5.52335e+07
5.68483	5.397e+07	5.42534e+07
5.6899	5.21136e+07	5.40427e+07
5.69496	5.20548e+07	5.21694e+07
5.70003	5.15421e+07	5.28061e+07
5.7051	5.02473e+07	5.11117e+07
5.71017	5.02488e+07	5.10549e+07
5.71524	4.96422e+07	5.00686e+07
5.7203	4.90976e+07	5.11625e+07
5.72537	4.77925e+07	4.81416e+07
5.73044	4.69786e+07	4.76681e+07
5.73551	4.78423e+07	4.77291e+07
5.74057	4.70671e+07	4.80928e+07
5.74564	4.60855e+07	4.63982e+07
5.75071	4.6475e+07	4.71047e+07
5.75578	4.60334e+07	4.53133e+07
5.76085	4.50106e+07	4.57697e+07
5.76591	4.5244e+07	4.63033e+07
5.77098	4.51242e+07	4.5606e+07
5.77605	4.424e+07	4.54108e+07
5.78112	4.56756e+07	4.46456e+07
5.78618	4.35448e+07	4.47321e+07
5.79125	4.41105e+07	4.4426e+07
5.79632	4.31998e+07	4.38833e+07
5.80139	4.29914e+07	4.41226e+07
5.80646	4.33583e+07	4.47358e+07
5.81152	4.30341e+07	4.30474e+07
5.81659	4.17728e+07	4.23091e+07
5.82166	4.29765e+07	4.29021e+07
5.82673	4.18695e+07	4.186e+07
5.83179	4.23236e+07	4.24767e+07
5.83686	4.1587e+07	4.24704e+07
5.84193	4.16284e+07	4.13425e+07
5.847	4.23056e+07	4.15032e+07
5.85207	4.23387e+07	4.20727e+07
5.85714	4.11612e+07	4.1618e+07
5.8622	4.11368e+07	4.23597e+07
5.86727	4.09878e+07	4.13704e+07
5.87234	4.18914e+07	4.08619e+07
5.87741	4.20977e+07	4.03345e+07
5.88247	4.10403e+07	4.08514e+07
5.88754	4.11394e+07	4.14731e+07
5.89261	4.0578e+07	4.09246e+07
5.89768	4.14017e+07	4.17532e+07
5.90275	4.05621e+07	4.08974e+07
5.90781	4.07638e+07	4.16357e+07
5.91288	4.13054e+07	4.07111e+07
5.91795	4.06659e+07	4.07564e+07
5.92302	4.05746e+07	4.07034e+07
5.92808	4.08427e+07	3.94278e+07
5.93315	3.94102e+07	3.95378e+07
5.93822	4.09228e+07	4.02433e+07
5.94329	4.01934e+07	3.92656e+07
5.94836	4.03584e+07	3.9797e+07
5.95342	4.04569e+07	3.88842e+07
5.95849	4.07649e+07	3.89774e+07
5.96356	4.02035e+07	3.89138e+07
5.96863	4.0262e+07	3.90916e+07
5.97369	3.97838e+07	3.90327e+07
5.97876	3.97745e+07	3.88354e+07
5.98383	3.91848e+07	3.89137e+07
5.9889	3.95852e+07	3.83959e+07
5.99397	3.87897e+07	3.90602e+07
5.99903	3.91873e+07	3.86381e+07
6.0041	3.93693e+07	3.86651e+07
6.00917	3.88236e+07	3.93058e+07
6.01424	3.89592e+07	3.93721e+07
6.0193	3.95548e+07	3.87042e+07
6.02437	3.79674e+07	3.86518e+07
6.02944	3.80564e+07	3.85411e+07
6.03451	3.74957e+07	3.885e+07
6.03958	3.77127e+07	3.84533e+07
6.04464	3.75346e+07	3.87923e+07
6.04971	3.81479e+07	3.8321e+07
6.05478	3.72819e+07	4.03132e+07
6.05985	3.80215e+07	4.07394e+07
6.06491	3.97397e+07	4.06546e+07
6.06998	3.99284e+07	4.31942e+07
6.07505	4.12297e+07	4.37665e+07
6.08012	4.31969e+07	4.65195e+07
6.08519	4.48175e+07	4.80108e+07
6.09025	4.54361e+07	5.09539e+07
6.09532	4.77188e+07	5.05912e+07
6.10039	4.9478e+07	5.16761e+07
6.10546	4.93136e+07	5.25701e+07
6.11052	4.95519e+07	5.42514e+07
6.11559	5.08573e+07	5.47548e+07
6.12066	5.14503e+07	5.44482e+07
6.12573	5.00825e+07	5.3982e+07
6.13079	5.04736e+07	5.41087e+07
6.13586	5.11512e+07	5.41381e+07
6.14093	5.01217e+07	5.35657e+07
6.146	4.97666e+07	5.35385e+07
6.15107	4.82592e+07	5.29522e+07
6.15613	4.80641e+07	5.20398e+07
6.1612	4.7589e+07	5.1285e+07
6.16627	4.73334e+07	4.96446e+07
6.17134	4.66132e+07	5.09717e+07
6.1764	4.6499e+07	4.93945e+07
6.18147	4.47631e+07	4.87315e+07
6.18654	4.52754e+07	4.80899e+07
6.19161	4.53147e+07	4.79196e+07
6.19667	4.52518e+07	4.65547e+07
6.20174	4.45537e+07	4.72431e+07
6.20681	4.33503e+07	4.5629e+07
6.21188	4.34131e+07	4.49613e+07
6.21695	4.23784e+07	4.38139e+07
6.22201	4.23388e+07	4.44252e+07
6.22708	4.16802e+07	4.37438e+07
6.23215	4.11388e+07	4.33867e+07
6.23722	4.07865e+07	4.29208e+07
6.24228	4.03273e+07	4.29917e+07
6.24735	4.02402e+07	4.25405e+07
6.25242	4.01241e+07	4.17211e+07
6.25749	4.01853e+07	4.01794e+07
6.26256	3.94862e+07	4.03181e+07
6.26762	3.85666e+07	3.9396e+07
6.27269	3.83447e+07	3.94286e+07
6.27776	3.8139e+07	3.94198e+07
6.28283	3.72818e+07	3.84918e+07
6.28789	3.71896e+07	3.83649e+07
6.29296	3.68368e+07	3.73204e+07
6.29803	3.65849e+07	3.77698e+07
6.3031	3.62643e+07	3.65358e+07
6.30817	3.54767e+07	3.63202e+07
6.31323	3.57797e+07	3.68458e+07
6.3183	3.48016e+07	3.6442e+07
6.32337	3.50071e+07	3.63201e+07
6.32844	3.43979e+07	3.54996e+07
6.3335	3.46334e+07	3.51935e+07
6.33857	3.48221e+07	3.4269e+07
6.34364	3.32782e+07	3.44415e+07
6.34871	3.40266e+07	3.49268e+07
6.35378	3.35784e+07	3.3476e+07
6.35884	3.37166e+07	3.36569e+07
6.36391	3.26281e+07	3.43336e+07
6.36898	3.25473e+07	3.31045e+07
6.37405	3.25304e+07	3.34749e+07
6.37911	3.20338e+07	3.2976e+07
6.38418	3.20626e+07	3.28638e+07
6.38925	3.22042e+07	3.22065e+07
6.39432	3.23448e+07	3.19786e+07
6.39939	3.16138e+07	3.14315e+07
6.40445	3.14207e+07	3.18575e+07
6.40952	3.1194e+07	3.21623e+07
6.41459	3.06731e+07	3.10063e+07
6.41966	3.07276e+07	3.15794e+07
6.42473	3.10121e+07	3.12539e+07
6.42979	3.14694e+07	3.12875e+07
6.43486	3.0621e+07	3.17174e+07
6.43993	3.04677e+07	3.09981e+07
6.445	3.07796e+07	3.05164e+07
6.45007	3.12554e+07	3.06314e+07
6.45513	3.08998e+07	3.01505e+07
6.4602	2.98811e+07	3.03071e+07
6.46527	2.99634e+07	3.02509e+07
6.47034	2.98722e+07	3.00904e+07
6.4754	2.99141e+07	3.00037e+07
6.48047	2.96957e+07	3.02872e+07
6.48554	3.00284e+07	3.0317e+07
6.49061	2.98978e+07	2.98847e+07
6.49568	3.02462e+07	3.07147e+07
6.50074	3.03931e+07	3.02023e+07
6.50581	3.09418e+07	3.09135e+07
6.51088	3.06911e+07	3.04146e+07
6.51595	3.10153e+07	3.08531e+07
6.52101	3.08374e+07	3.13062e+07
6.52608	3.09215e+07	3.13133e+07
6.53115	3.02954e+07	3.13142e+07
6.53622	2.98295e+07	3.05604e+07
6.54129	3.04485e+07	3.19275e+07
6.54635	3.01937e+07	3.08213e+07
6.55142	2.98965e+07	3.0661e+07
6.55649	2.98609e+07	3.08186e+07
6.56156	2.99815e+07	2.94472e+07
6.56662	2.92726e+07	3.04363e+07
6.57169	2.91182e+07	2.99765e+07
6.57676	2.89585e+07	2.96472e+07
6.58183	2.87713e+07	2.95619e+07
6.5869	2.87298e+07	2.94347e+07
6.59196	2.90423e+07	2.84987e+07
6.59703	2.86108e+07	2.7855e+07
6.6021	2.8324e+07	2.79414e+07
6.60717	2.83511e+07	2.78277e+07
6.61223	2.83511e+07	2.79186e+07
6.6173	2.85707e+07	2.81466e+07
6.62237	2.8549e+07	2.7763e+07
6.62744	2.80193e+07	2.71119e+07
6.63251	2.85852e+07	2.79763e+07
6.63757	2.84036e+07	2.74103e+07
6.64264	2.86583e+07	2.79525e+07
6.64771	2.845e+07	2.79538e+07
6.65278	2.81507e+07	2.77928e+07
6.65784	2.82988e+07	2.71792e+07
6.66291	2.81688e+07	2.75693e+07
6.66798	2.78105e+07	2.77515e+07
6.67305	2.76526e+07	2.73852e+07
6.67812	2.77963e+07	2.70963e+07
6.68318	2.77792e+07	2.69958e+07
6.68825	2.80519e+07	2.71684e+07
6.69332	2.75834e+07	2.75653e+07
6.69839	2.74748e+07	2.73895e+07
6.70345	2.80065e+07	2.77001e+07
6.70852	2.78852e+07	2.83923e+07
6.71359	2.84102e+07	2.97501e+07
6.71866	2.91943e+07	3.15199e+07
6.72372	2.92414e+07	3.37895e+07
6.72879	2.98216e+07	3.5495e+07
6.73386	2.99964e+07	3.90781e+07
6.73893	3.14128e+07	4.14209e+07
6.744	3.2589e+07	4.23057e+07
6.74906	3.29434e+07	4.40702e+07
6.75413	3.3458e+07	4.70384e+07
6.7592	3.37144e+07	4.77956e+07
6.76427	3.35786e+07	4.74713e+07
6.76933	3.43917e+07	4.75946e+07
6.7744	3.42808e+07	4.85012e+07
6.77947	3.48417e+07	4.82994e+07
6.78454	3.4255e+07	4.78223e+07
6.78961	3.44871e+07	4.75066e+07
6.79467	3.43279e+07	4.78238e+07
6.79974	3.41834e+07	4.87467e+07
6.80481	3.50013e+07	4.7582e+07
6.80988	3.3832e+07	4.81198e+07
6.81494	3.31288e+07	4.68114e+07
6.82001	3.45079e+07	4.72676e+07
6.82508	3.38056e+07	4.65057e+07
6.83015	3.28974e+07	4.59775e+07
6.83522	3.21419e+07	4.43581e+07
6.84028	3.2091e+07	4.52955e+07
6.84535	3.23803e+07	4.38633e+07
6.85042	3.12512e+07	4.23929e+07
6.85549	3.14724e+07	4.29927e+07
6.86055	3.03996e+07	4.21467e+07
6.86562	3.06765e+07	4.19474e+07
6.87069	2.98436e+07	4.15647e+07
6.87576	2.97202e+07	4.12394e+07
6.88083	2.97622e+07	3.95049e+07
6.88589	2.99371e+07	3.8831e+07
6.89096	2.96867e+07	3.93083e+07
6.89603	2.95196e+07	3.96924e+07
6.9011	2.88717e+07	3.92019e+07
6.90616	2.97016e+07	3.79772e+07
6.91123	2.83968e+07	3.72652e+07
6.9163	2.88523e+07	3.71517e+07
6.92137	2.86051e+07	3.65261e+07
6.92644	2.79124e+07	3.73185e+07
6.9315	2.77313e+07	3.62266e+07
6.93657	2.81519e+07	3.51544e+07
6.94164	2.71179e+07	3.39974e+07
6.94671	2.79203e+07	3.48103e+07
6.95177	2.70659e+07	3.50269e+07
6.95684	2.7866e+07	3.34131e+07
6.96191	2.74772e+07	3.40089e+07
6.96698	2.70014e+07	3.32529e+07
6.97205	2.6647e+07	3.2132e+07
6.97711	2.64915e+07	3.33865e+07
6.98218	2.64941e+07	3.26802e+07
6.98725	2.56514e+07	3.11037e+07
6.99232	2.61702e+07	3.17982e+07
6.99739	2.59235e+07	3.1241e+07
7.00245	2.59904e+07	3.11367e+07
7.00752	2.57865e+07	3.05661e+07
7.01259	2.60293e+07	3.03433e+07
7.01766	2.51614e+07	2.96844e+07
7.02272	2.51374e+07	2.97804e+07
7.02779	2.52211e+07	2.94921e+07
7.03286	2.52932e+07	2.90008e+07
7.03793	2.46191e+07	2.95988e+07
7.043	2.47952e+07	2.87158e+07
7.04806	2.44131e+07	2.80752e+07
7.05313	2.39118e+07	2.71509e+07
7.0582	2.4503e+07	2.72396e+07
7.06327	2.43053e+07	2.71758e+07
7.06834	2.36481e+07	2.70037e+07
7.0734	2.44398e+07	2.69102e+07
7.07847	2.47748e+07	2.6916e+07
7.08354	2.58285e+07	2.68987e+07
7.08861	5.23786e+07	3.21641e+07
7.09367	1.10743e+08	6.72436e+07
7.09874	1.59684e+08	1.14642e+08
7.10381	1.90727e+08	1.41323e+08
7.10888	2.09219e+08	1.61983e+08
7.11395	2.2621e+08	1.71533e+08
7.11901	2.38875e+08	1.88214e+08
7.12408	2.31438e+08	1.95069e+08
7.12915	2.43249e+08	2.09218e+08
7.13422	2.45378e+08	2.13705e+08
7.13928	2.56611e+08	2.20771e+08
7.14435	2.55563e+08	2.24739e+08
7.14942	2.54841e+08	2.30171e+08
7.15449	2.53257e+08	2.26195e+08
7.15956	2.48751e+08	2.22551e+08
7.16462	2.47269e+08	2.27405e+08
7.16969	2.38058e+08	2.2369e+08
7.17476	2.32245e+08	2.2091e+08
7.17983	2.31774e+08	2.16064e+08
7.18489	2.22555e+08	2.21124e+08
7.18996	2.21053e+08	2.16731e+08
7.19503	2.14563e+08	2.08089e+08
7.2001	2.0911e+08	2.05492e+08
7.20517	2.09662e+08	2.10485e+08
7.21023	2.08699e+08	2.02797e+08
7.2153	2.00167e+08	2.00798e+08
7.22037	1.9614e+08	1.9962e+08
7.22544	1.91154e+08	1.97834e+08
7.2305	1.83994e+08	1.92783e+08
7.23557	1.82726e+08	1.89343e+08
7.24064	1.82612e+08	1.85297e+08
7.24571	1.84264e+08	1.83794e+08
7.25077	1.73229e+08	1.82836e+08
7.25584	1.68873e+08	1.70136e+08
7.26091	1.64506e+08	1.63311e+08
7.26598	1.53736e+08	1.58924e+08
7.27104	1.55211e+08	1.55746e+08
7.27611	1.48359e+08	1.5428e+08
7.28118	1.46043e+08	1.50886e+08
7.28625	1.44605e+08	1.47211e+08
7.29132	1.3984e+08	1.46318e+08
7.29638	1.35457e+08	1.38236e+08
7.30145	1.32226e+08	1.33922e+08
7.30652	1.3214e+08	1.30161e+08
7.31159	1.25852e+08	1.27924e+08
7.31665	1.25343e+08	1.25601e+08
7.32172	1.21641e+08	1.23905e+08
7.32679	1.18234e+08	1.23494e+08
7.33186	1.15003e+08	1.2018e+08
7.33693	1.12105e+08	1.14112e+08
7.34199	1.09032e+08	1.14743e+08
7.34706	1.06754e+08	1.09184e+08
7.35213	1.01726e+08	1.07479e+08
7.3572	1.01949e+08	1.06883e+08
7.36226	9.94793e+07	1.03707e+08
7.36733	9.58066e+07	9.58676e+07
7.3724	9.21062e+07	9.88283e+07
7.37747	8.90514e+07	9.39473e+07
7.38254	8.61053e+07	9.44805e+07
7.3876	8.4317e+07	9.3708e+07
7.39267	8.13819e+07	9.17069e+07
7.39774	8.09842e+07	8.97549e+07
7.40281	7.86648e+07	8.95931e+07
7.40787	7.84708e+07	8.6568e+07
7.41294	7.8838e+07	8.50788e+07
7.41801	7.88932e+07	8.04584e+07
7.42308	7.67328e+07	8.15533e+07
7.42815	7.59356e+07	7.72808e+07
7.43321	7.5098e+07	7.47464e+07
7.43828	7.25831e+07	6.95911e+07
7.44335	7.17236e+07	6.64419e+07
7.44842	7.09157e+07	6.70385e+07
7.45348	7.01659e+07	6.67358e+07
7.45855	6.95054e+07	6.66827e+07
7.46362	6.5741e+07	6.61001e+07
7.46869	6.60017e+07	6.61876e+07
7.47376	6.53394e+07	6.66123e+07
7.47882	6.32507e+07	6.64371e+07
7.48389	6.49149e+07	6.29775e+07
7.48896	6.04625e+07	6.29324e+07
7.49403	6.09743e+07	6.34158e+07
7.49909	6.1769e+07	6.20354e+07
7.50416	6.07872e+07	6.25941e+07
7.50923	5.95729e+07	6.23603e+07
7.5143	5.95734e+07	6.08145e+07
7.51937	5.72664e+07	6.11322e+07
7.52444	5.77156e+07	5.7901e+07
7.5295	5.76617e+07	5.90454e+07
7.53457	5.73607e+07	5.80351e+07
7.53964	5.70722e+07	5.75814e+07
7.54471	5.55309e+07	5.7977e+07
7.54977	5.51089e+07	5.57122e+07
7.55484	5.48735e+07	5.55802e+07
7.55991	5.44237e+07	5.44474e+07
7.56498	5.27998e+07	5.34918e+07
7.57005	5.19895e+07	5.43924e+07
7.57511	5.16192e+07	5.41976e+07
7.58018	4.99723e+07	5.29983e+07
7.58525	4.99687e+07	5.1131e+07
7.59032	4.94758e+07	4.87934e+07
7.59538	4.78341e+07	5.06484e+07
7.60045	4.81262e+07	4.98279e+07
7.60552	4.74099e+07	4.88837e+07
7.61059	4.90398e+07	4.99741e+07
7.61566	6.05375e+07	6.33598e+07
7.62072	8.85113e+07	8.95836e+07
7.62579	1.15005e+08	1.09897e+08
7.63086	1.36348e+08	1.27996e+08
7.63593	1.52117e+08	1.4063e+08
7.64099	1.67593e+08	1.57671e+08
7.64606	1.81698e+08	1.68382e+08
7.65113	1.92318e+08	1.76023e+08
7.6562	2.03922e+08	1.87452e+08
7.66127	2.11169e+08	1.98635e+08
7.66633	2.2395e+08	2.05215e+08
7.6714	2.33746e+08	2.13316e+08
7.67647	2.41626e+08	2.19692e+08
7.68154	2.59293e+08	2.32232e+08
7.6866	2.58188e+08	2.38859e+08
7.69167	2.71415e+08	2.45185e+08
7.69674	2.80747e+08	2.52033e+08
7.70181	2.93391e+08	2.67295e+08
7.70688	3.00175e+08	2.65144e+08
7.71194	2.96956e+08	2.80164e+08
7.71701	3.06136e+08	2.86209e+08
7.72208	3.19191e+08	2.93433e+08
7.72715	3.15065e+08	2.98523e+08
7.73221	3.34086e+08	3.10657e+08
7.73728	3.3054e+08	3.13249e+08
7.74235	3.50285e+08	3.17139e+08
7.74742	3.45817e+08	3.17213e+08
7.75249	3.54667e+08	3.34548e+08
7.75755	3.58009e+08	3.2486e+08
7.76262	3.5637e+08	3.33627e+08
7.76769	3.771e+08	3.34648e+08
7.77276	3.73623e+08	3.35436e+08
7.77782	3.78025e+08	3.20323e+08
7.78289	3.73256e+08	3.19665e+08
7.78796	3.7317e+08	3.21664e+08
7.79303	3.58012e+08	3.2231e+08
7.79809	3.33535e+08	3.05255e+08
7.80316	3.14296e+08	2.96562e+08
7.80823	3.03686e+08	2.8575e+08
7.8133	3.00315e+08	2.80548e+08
7.81837	2.95511e+08	2.79671e+08
7.82343	2.83475e+08	2.7779e+08
7.8285	2.77191e+08	2.69523e+08
7.83357	2.73158e+08	2.664e+08
7.83864	2.612e+08	2.64502e+08
7.8437	2.55497e+08	2.52981e+08
7.84877	2.51872e+08	2.57204e+08
7.85384	2.44202e+08	2.42654e+08
7.85891	2.30392e+08	2.45402e+08
7.86398	2.23438e+08	2.46431e+08
7.86904	2.16181e+08	2.41094e+08
7.87411	2.10971e+08	2.36276e+08
7.87918	2.08828e+08	2.43788e+08
7.88425	2.13356e+08	2.45306e+08
7.88931	2.22779e+08	2.62313e+08
7.89438	2.42601e+08	2.59785e+08
7.89945	2.59111e+08	2.66436e+08
7.90452	2.80251e+08	2.84083e+08
7.90959	2.91057e+08	2.99208e+08
7.91465	3.12705e+08	3.16336e+08
7.91972	3.28292e+08	3.33922e+08
7.92479	3.53591e+08	3.44461e+08
7.92986	3.72573e+08	3.62036e+08
7.93492	3.99769e+08	3.6542e+08
7.93999	4.09288e+08	3.87971e+08
7.94506	4.22112e+08	3.99673e+08
7.95013	4.55216e+08	4.29956e+08
7.9552	4.58263e+08	4.28494e+08
7.96026	4.71067e+08	4.49622e+08
7.96533	4.96559e+08	4.62724e+08
7.9704	5.11059e+08	4.91174e+08
7.97547	5.3932e+08	4.93991e+08
7.98053	5.39195e+08	5.2114e+08
7.9856	5.65201e+08	5.44162e+08
7.99067	5.82821e+08	5.59761e+08
7.99574	5.73621e+08	5.79533e+08
8.00081	6.00226e+08	5.72131e+08
8.00587	6.17e+08	5.84185e+08
8.01094	6.61807e+08	6.07361e+08
8.01601	6.6155e+08	6.19839e+08
8.02108	6.63754e+08	6.10722e+08
8.02614	7.00741e+08	6.55344e+08
8.03121	7.00605e+08	6.51652e+08
8.03628	7.11186e+08	6.81909e+08
8.04135	7.20634e+08	6.95409e+08
8.04642	7.41202e+08	6.86507e+08
8.05148	7.60313e+08	7.08998e+08
8.05655	6.79958e+08	7.11707e+08
8.06162	2.54743e+08	7.21436e+08
8.06669	1.80905e+08	7.63116e+08
8.07175	1.64289e+08	7.43323e+08
8.07682	1.59637e+08	7.71598e+08
8.08189	1.51759e+08	7.55878e+08
8.08696	1.45711e+08	7.93865e+08
8.09203	1.42386e+08	7.70044e+08
8.09709	1.37083e+08	8.10386e+08
8.10216	1.32417e+08	8.2121e+08
8.10723	1.30041e+08	8.43508e+08
8.1123	1.25417e+08	8.01341e+08
8.11736	1.22483e+08	2.4074e+08
8.12243	1.19355e+08	1.6474e+08
8.1275	1.16109e+08	1.50668e+08
8.13257	1.112e+08	1.46751e+08
8.13764	1.10711e+08	1.37339e+08
8.1427	1.05968e+08	1.3328e+08
8.14777	1.0539e+08	1.28673e+08
8.15284	1.01587e+08	1.26697e+08
8.15791	9.9354e+07	1.23368e+08
8.16297	9.70664e+07	1.16695e+08
8.16804	9.76868e+07	1.16246e+08
8.17311	9.30084e+07	1.1246e+08
8.17818	9.19035e+07	1.10446e+08
8.18325	8.85363e+07	1.09533e+08
8.18831	9.02636e+07	1.03679e+08
8.19338	8.70291e+07	1.03703e+08
8.19845	8.54194e+07	1.00703e+08
8.20352	8.50757e+07	9.88271e+07
8.20858	8.21441e+07	9.86467e+07
8.21365	8.35572e+07	9.82559e+07
8.21872	8.32546e+07	9.64903e+07
8.22379	8.11747e+07	9.01192e+07
8.22886	7.89518e+07	9.15293e+07
8.23392	7.5833e+07	8.94712e+07
8.23899	7.60678e+07	8.61425e+07
8.24406	7.54726e+07	8.67148e+07
8.24913	7.31994e+07	8.61954e+07
8.25419	7.33797e+07	8.56257e+07
8.25926	7.3696e+07	8.41402e+07
8.26433	7.03469e+07	8.25487e+07
8.2694	7.25298e+07	8.16979e+07
8.27447	7.0281e+07	7.99171e+07
8.27953	7.05074e+07	7.98667e+07
8.2846	6.93587e+07	7.79629e+07
8.28967	6.80724e+07	7.66574e+07
8.29474	6.72507e+07	7.69575e+07
8.2998	6.64728e+07	7.49432e+07
8.30487	6.59853e+07	7.53665e+07
8.30994	6.72429e+07	7.47171e+07
8.31501	6.66651e+07	7.15846e+07
8.32008	6.53259e+07	7.33104e+07
8.32514	6.33388e+07	7.09548e+07
8.33021	6.28785e+07	6.85753e+07
8.33528	6.31204e+07	7.08433e+07
8.34035	6.2038e+07	6.89126e+07
8.34541	6.0102e+07	6.66262e+07
8.35048	5.89946e+07	6.59694e+07
8.35555	5.8556e+07	6.44136e+07
8.36062	5.6302e+07	6.47114e+07
8.36569	5.6896e+07	6.23103e+07
8.37075	5.65023e+07	6.25627e+07
8.37582	5.3797e+07	6.20806e+07
8.38089	5.35904e+07	5.85649e+07
8.38596	5.46253e+07	5.96864e+07
8.39103	5.36218e+07	5.89601e+07
8.39609	5.42391e+07	5.86269e+07
8.40116	5.32041e+07	5.93948e+07
8.40623	5.56113e+07	5.83122e+07
8.4113	5.85039e+07	5.88647e+07
8.41636	6.56169e+07	6.16292e+07
8.42143	7.34133e+07	6.5744e+07
8.4265	8.10471e+07	7.18218e+07
8.43157	8.91549e+07	8.47535e+07
8.43664	9.33627e+07	9.95776e+07
8.4417	9.14313e+07	1.08319e+08
8.44677	9.09142e+07	1.10721e+08
8.45184	8.57018e+07	1.08041e+08
8.45691	8.21513e+07	9.91886e+07
8.46198	7.75949e+07	9.39198e+07
8.46704	7.26017e+07	8.5942e+07
8.47211	6.98351e+07	8.02895e+07
8.47718	6.74881e+07	7.68552e+07
8.48225	6.71549e+07	7.25009e+07
8.48731	6.38697e+07	6.821e+07
8.49238	6.36693e+07	6.76435e+07
8.49745	6.08708e+07	6.62873e+07
8.50252	6.07023e+07	6.52578e+07
8.50759	5.98089e+07	6.30645e+07
8.51265	5.88359e+07	6.03352e+07
8.51772	5.68558e+07	6.05409e+07
8.52279	5.72186e+07	5.88606e+07
8.52786	5.55645e+07	5.78306e+07
8.53292	5.53967e+07	5.75161e+07
8.53799	5.77216e+07	5.56436e+07
8.54306	5.70759e+07	5.51509e+07
8.54813	5.61283e+07	5.67678e+07
8.5532	5.72933e+07	5.66538e+07
8.55826	5.71401e+07	5.52624e+07
8.56333	5.55532e+07	5.56177e+07
8.5684	5.55934e+07	5.50848e+07
8.57347	5.62407e+07	5.52481e+07
8.57853	5.52068e+07	5.50185e+07
8.5836	5.461e+07	5.56298e+07
8.58867	5.41157e+07	5.45645e+07
8.59374	5.43437e+07	5.48972e+07
8.59881	5.51067e+07	5.53281e+07
8.60387	5.892e+07	5.60347e+07
8.60894	6.14881e+07	6.03061e+07
8.61401	6.34112e+07	6.50696e+07
8.61908	6.57991e+07	6.86423e+07
8.62414	6.6235e+07	7.37919e+07
8.62921	6.53213e+07	7.3226e+07
8.63428	6.49712e+07	7.16675e+07
8.63935	6.1855e+07	7.01343e+07
8.64442	6.03397e+07	6.90411e+07
8.64948	6.00462e+07	6.63033e+07
8.65455	5.83996e+07	6.29905e+07
8.65962	5.64422e+07	6.10809e+07
8.66469	5.5643e+07	5.89428e+07
8.66975	5.43901e+07	5.85266e+07
8.67482	5.28951e+07	5.62067e+07
8.67989	5.22568e+07	5.52698e+07
8.68496	5.06585e+07	5.39234e+07
8.69003	5.02393e+07	5.30932e+07
8.69509	4.93533e+07	5.18929e+07
8.70016	4.97297e+07	5.2176e+07
8.70523	5.02329e+07	5.04694e+07
8.7103	4.93734e+07	5.09248e+07
8.71536	4.76002e+07	4.99147e+07
8.72043	4.87731e+07	5.04836e+07
8.7255	4.69051e+07	5.02937e+07
8.73057	4.7083e+07	4.95313e+07
8.73564	4.6669e+07	4.86078e+07
8.7407	4.59984e+07	4.70712e+07
8.74577	4.58115e+07	4.79646e+07
8.75084	4.58374e+07	4.74011e+07
8.75591	4.61493e+07	4.67675e+07
8.76097	4.63322e+07	4.61797e+07
8.76604	4.52323e+07	4.61131e+07
8.77111	4.47891e+07	4.67636e+07
8.77618	4.49495e+07	4.60277e+07
8.78125	4.42594e+07	4.51439e+07
8.78631	4.49797e+07	4.55693e+07
8.79138	4.46831e+07	4.56995e+07
8.79645	4.39622e+07	4.49742e+07
8.80152	4.35804e+07	4.54402e+07
8.80658	4.4306e+07	4.4373e+07
8.81165	4.34766e+07	4.46101e+07
8.81672	4.37048e+07	4.31664e+07
8.82179	4.27688e+07	4.38969e+07
8.82686	4.26947e+07	4.31408e+07
8.83192	4.10429e+07	4.29122e+07
8.83699	4.12276e+07	4.28803e+07
8.84206	4.15499e+07	4.19286e+07
8.84713	4.16632e+07	4.18462e+07
8.85219	4.12777e+07	4.15612e+07
8.85726	4.10583e+07	4.14481e+07
8.86233	4.16236e+07	4.13681e+07
8.8674	4.07873e+07	4.18112e+07
8.87247	4.04476e+07	4.14939e+07
8.87753	4.06001e+07	4.1006e+07
8.8826	4.04141e+07	4.18156e+07
8.88767	4.08845e+07	4.13217e+07
8.89274	4.04884e+07	4.15022e+07
8.8978	4.10951e+07	4.09961e+07
8.90287	4.2149e+07	4.2729e+07
8.90794	4.38792e+07	4.45619e+07
8.91301	4.50549e+07	4.54416e+07
8.91807	4.67274e+07	4.62592e+07
8.92314	4.64097e+07	4.78007e+07
8.92821	4.77521e+07	4.83504e+07
8.93328	4.74439e+07	4.75413e+07
8.93834	4.81086e+07	4.76561e+07
8.94341	4.67278e+07	4.71496e+07
8.94848	4.72627e+07	4.55137e+07
8.95355	4.57761e+07	4.50657e+07
8.95862	4.43468e+07	4.46265e+07
8.96368	4.53166e+07	4.51815e+07
8.96875	4.5042e+07	4.29298e+07
8.97382	4.4291e+07	4.44962e+07
8.97889	4.35423e+07	4.36334e+07
8.98395	4.24639e+07	4.33329e+07
8.98902	4.17552e+07	4.42028e+07
8.99409	4.22806e+07	4.22332e+07
8.99916	4.24365e+07	4.28205e+07
9.00423	4.16637e+07	4.37206e+07
9.00929	4.18252e+07	4.32667e+07
9.01436	4.22951e+07	4.27931e+07
9.01943	4.25531e+07	4.2143e+07
9.0245	4.26783e+07	4.33917e+07
9.02956	4.29069e+07	4.23862e+07
9.03463	4.37591e+07	4.2642e+07
9.0397	4.43291e+07	4.45816e+07
9.04477	4.55067e+07	4.51419e+07
9.04984	4.619e+07	4.77804e+07
9.0549	4.63828e+07	4.76978e+07
9.05997	4.65248e+07	4.95558e+07
9.06504	4.66402e+07	4.90928e+07
9.07011	4.67702e+07	4.99889e+07
9.07517	4.64379e+07	4.78369e+07
9.08024	4.60625e+07	4.74565e+07
9.08531	4.46758e+07	4.7573e+07
9.09038	4.39788e+07	4.61975e+07
9.09545	4.48116e+07	4.68793e+07
9.10051	4.42219e+07	4.63888e+07
9.10558	4.37403e+07	4.55709e+07
9.11065	4.39405e+07	4.49051e+07
9.11572	4.45323e+07	4.62863e+07
9.12079	4.45184e+07	4.63853e+07
9.12585	4.56601e+07	4.70195e+07
9.13092	4.62471e+07	4.81422e+07
9.13599	4.64627e+07	4.84426e+07
9.14106	4.77671e+07	4.98324e+07
9.14612	4.95365e+07	5.08534e+07
9.15119	4.89309e+07	5.20731e+07
9.15626	4.84582e+07	5.12095e+07
9.16133	4.85566e+07	5.08257e+07
9.1664	4.73259e+07	5.08365e+07
9.17146	4.85445e+07	4.90596e+07
9.17653	4.73231e+07	5.01994e+07
9.1816	4.71219e+07	4.9585e+07
9.18667	4.57352e+07	4.91045e+07
9.19173	4.55512e+07	4.92197e+07
9.1968	4.52746e+07	4.89367e+07
9.20187	4.41291e+07	4.67646e+07
9.20694	4.26365e+07	4.68201e+07
9.21201	4.28165e+07	4.60196e+07
9.21707	4.15618e+07	4.54192e+07
9.22214	4.13648e+07	4.4052e+07
9.22721	4.01973e+07	4.42619e+07
9.23228	4.04416e+07	4.31175e+07
9.23734	4.04764e+07	4.34321e+07
9.24241	3.93414e+07	4.33319e+07
9.24748	4.07892e+07	4.20356e+07
9.25255	3.95269e+07	4.22888e+07
9.25762	3.9022e+07	4.20519e+07
9.26268	3.86269e+07	4.08901e+07
9.26775	3.83882e+07	4.03036e+07
9.27282	3.81505e+07	4.05218e+07
9.27789	3.80725e+07	3.97256e+07
9.28295	3.63027e+07	3.75969e+07
9.28802	3.67197e+07	3.94993e+07
9.29309	3.66057e+07	3.86907e+07
9.29816	3.68061e+07	3.7164e+07
9.30323	3.53122e+07	3.76035e+07
9.30829	3.62008e+07	3.70371e+07
9.31336	3.56431e+07	3.67731e+07
9.31843	3.5961e+07	3.636e+07
9.3235	3.52879e+07	3.62219e+07
9.32856	3.63233e+07	3.60779e+07
9.33363	3.61883e+07	3.62222e+07
9.3387	3.58025e+07	3.63378e+07
9.34377	3.55369e+07	3.63656e+07
9.34884	3.53409e+07	3.62584e+07
9.3539	3.51213e+07	3.52914e+07
9.35897	3.52992e+07	3.55878e+07
9.36404	3.3776e+07	3.52945e+07
9.36911	3.45417e+07	3.46415e+07
9.37417	3.35137e+07	3.43286e+07
9.37924	3.29402e+07	3.4525e+07
9.38431	3.24604e+07	3.44092e+07
9.38938	3.22078e+07	3.29519e+07
9.39445	3.33115e+07	3.3104e+07
9.39951	3.20511e+07	3.33029e+07
9.40458	3.2177e+07	3.30483e+07
9.40965	3.17088e+07	3.24717e+07
9.41472	3.21668e+07	3.17354e+07
9.41978	3.21673e+07	3.2457e+07
9.42485	3.21245e+07	3.17125e+07
9.42992	3.21445e+07	3.24087e+07
9.43499	3.16812e+07	3.1765e+07
9.44006	3.15671e+07	3.19252e+07
9.44512	3.17597e+07	3.23614e+07
9.45019	3.21963e+07	3.14081e+07
9.45526	3.11524e+07	3.19022e+07
9.46033	3.2471e+07	3.22313e+07
9.46539	3.25899e+07	3.26813e+07
9.47046	3.25515e+07	3.33357e+07
9.47553	3.2337e+07	3.29008e+07
9.4806	3.2028e+07	3.36121e+07
9.48567	3.24051e+07	3.30671e+07
9.49073	3.16267e+07	3.29143e+07
9.4958	3.18808e+07	3.18923e+07
9.50087	3.08365e+07	3.25249e+07
9.50594	3.11388e+07	3.26359e+07
9.51101	3.06157e+07	3.19367e+07
9.51607	3.06033e+07	3.08277e+07
9.52114	2.93547e+07	3.03239e+07
9.52621	2.94318e+07	3.07806e+07
9.53128	2.97878e+07	3.04528e+07
9.53634	2.94425e+07	3.04708e+07
9.54141	2.97284e+07	3.01796e+07
9.54648	3.01014e+07	3.00884e+07
9.55155	2.99911e+07	2.99319e+07
9.55662	2.94472e+07	2.98541e+07
9.56168	2.91156e+07	3.02588e+07
9.56675	2.87966e+07	2.96502e+07
9.57182	2.90522e+07	2.98082e+07
9.57689	3.01916e+07	3.03756e+07
9.58195	3.08859e+07	3.0837e+07
9.58702	3.11681e+07	3.13036e+07
9.59209	3.11791e+07	3.11898e+07
9.59716	3.2127e+07	3.18268e+07
9.60223	3.18423e+07	3.17164e+07
9.60729	3.18678e+07	3.25673e+07
9.61236	3.39949e+07	3.38982e+07
9.61743	3.68542e+07	3.61146e+07
9.6225	4.49863e+07	4.26206e+07
9.62756	5.75278e+07	5.50582e+07
9.63263	7.39154e+07	7.34115e+07
9.6377	9.49008e+07	9.66239e+07
9.64277	1.156e+08	1.16119e+08
9.64784	1.27226e+08	1.31147e+08
9.6529	1.3245e+08	1.4448e+08
9.65797	1.30695e+08	1.44967e+08
9.66304	1.26542e+08	1.4702e+08
9.66811	1.2156e+08	1.36373e+08
9.67317	1.10194e+08	1.25346e+08
9.67824	1.01509e+08	1.12668e+08
9.68331	9.58238e+07	1.03371e+08
9.68838	8.8895e+07	9.48401e+07
9.69345	8.10158e+07	8.6854e+07
9.69851	7.64119e+07	7.73448e+07
9.70358	7.13415e+07	7.22654e+07
9.70865	6.71921e+07	6.70781e+07
9.71372	6.34568e+07	6.26544e+07
9.71878	5.90373e+07	6.16368e+07
9.72385	5.56158e+07	5.65832e+07
9.72892	5.48239e+07	5.4593e+07
9.73399	5.16806e+07	5.01096e+07
9.73906	5.01197e+07	4.94275e+07
9.74412	4.81373e+07	4.80415e+07
9.74919	4.60052e+07	4.67402e+07
9.75426	4.5422e+07	4.50771e+07
9.75933	4.25837e+07	4.42435e+07
9.76439	4.22691e+07	4.18886e+07
9.76946	3.94436e+07	3.91415e+07
9.77453	3.9416e+07	3.88334e+07
9.7796	3.80538e+07	3.72947e+07
9.78467	3.78296e+07	3.6971e+07
9.78973	3.65545e+07	3.5967e+07
9.7948	3.59566e+07	3.43338e+07
9.79987	3.5192e+07	3.45904e+07
9.80494	3.32678e+07	3.26523e+07
9.81	3.42144e+07	3.36839e+07
9.81507	3.33006e+07	3.26308e+07
9.82014	3.237e+07	3.25401e+07
9.82521	3.21612e+07	3.17958e+07
9.83028	3.1944e+07	3.05985e+07
9.83534	3.19964e+07	3.0579e+07
9.84041	3.11321e+07	2.96795e+07
9.84548	3.07788e+07	3.02895e+07
9.85055	3.03319e+07	2.96941e+07
9.85562	3.04524e+07	2.94131e+07
9.86068	2.93969e+07	2.92355e+07
9.86575	2.96288e+07	2.8355e+07
9.87082	2.90596e+07	2.86883e+07
9.87589	2.92726e+07	2.82086e+07
9.88095	2.88033e+07	2.82279e+07
9.88602	2.89048e+07	2.87365e+07
9.89109	2.88217e+07	2.78901e+07
9.89616	2.82958e+07	2.79183e+07
9.90123	2.93781e+07	2.92085e+07
9.90629	2.79602e+07	3.02067e+07
9.91136	2.85151e+07	3.87601e+07
9.91643	2.88154e+07	5.67614e+07
9.9215	2.92286e+07	9.28941e+07
9.92656	2.96072e+07	1.43603e+08
9.93163	3.06563e+07	1.98197e+08
9.9367	3.28202e+07	2.3975e+08
9.94177	3.57041e+07	2.64343e+08
9.94684	3.68785e+07	2.54437e+08
9.9519	3.75354e+07	2.43587e+08
9.95697	3.71824e+07	2.28168e+08
9.96204	3.90788e+07	2.07248e+08
9.96711	3.89583e+07	1.82028e+08
9.97217	3.94627e+07	1.66656e+08
9.97724	3.90848e+07	1.45839e+08
9.98231	3.94759e+07	1.38151e+08
9.98738	3.84909e+07	1.23451e+08
9.99245	3.64926e+07	1.10486e+08
9.99751	3.61767e+07	1.0198e+08
10.0026	3.62669e+07	9.55376e+07
10.0076	3.52524e+07	8.83764e+07
10.0127	3.5707e+07	8.10925e+07
10.0178	3.49562e+07	7.47726e+07
10.0229	3.46292e+07	7.48491e+07
10.0279	3.3525e+07	6.8441e+07
10.033	3.27735e+07	6.3811e+07
10.0381	3.24426e+07	6.20574e+07
10.0431	3.25546e+07	5.90865e+07
10.0482	3.17725e+07	5.63076e+07
10.0533	3.14178e+07	5.51566e+07
10.0583	3.1402e+07	5.28112e+07
10.0634	3.10768e+07	5.19167e+07
10.0685	3.08454e+07	4.83627e+07
10.0735	3.01566e+07	4.94635e+07
10.0786	3.06583e+07	4.74015e+07
10.0837	3.02993e+07	4.72934e+07
10.0887	2.97191e+07	4.64504e+07
10.0938	2.95656e+07	4.56416e+07
10.0989	2.97025e+07	4.42417e+07
10.1039	3.03688e+07	4.36589e+07
10.109	3.08017e+07	4.1638e+07
10.1141	2.95514e+07	4.15043e+07
10.1191	2.985e+07	4.07273e+07
10.1242	2.88094e+07	3.88265e+07
10.1293	2.87086e+07	3.86523e+07
10.1343	2.81443e+07	3.60237e+07
10.1394	2.78739e+07	3.62649e+07
10.1445	2.7166e+07	3.51188e+07
10.1495	2.68045e+07	3.40408e+07
10.1546	2.67086e+07	3.23684e+07
10.1597	2.58697e+07	3.29776e+07
10.1647	2.57886e+07	3.24971e+07
10.1698	2.59453e+07	3.21454e+07
10.1749	2.57796e+07	3.10015e+07
10.18	2.55046e+07	3.10408e+07
10.185	2.4695e+07	2.95234e+07
10.1901	2.50189e+07	3.00851e+07
10.1952	2.45976e+07	2.89991e+07
10.2002	2.38213e+07	2.93644e+07
10.2053	2.48152e+07	2.99252e+07
10.2104	2.4416e+07	2.94084e+07
10.2154	2.46623e+07	3.0038e+07
10.2205	2.39384e+07	2.89626e+07
10.2256	2.41538e+07	2.85083e+07
10.2306	2.53073e+07	2.9648e+07
10.2357	2.43693e+07	2.87803e+07
10.2408	2.45516e+07	2.9562e+07
10.2458	2.45346e+07	2.96537e+07
10.2509	2.4974e+07	2.9684e+07
10.256	2.51435e+07	2.92813e+07
10.261	2.46995e+07	2.99388e+07
10.2661	2.51483e+07	2.94387e+07
10.2712	2.49858e+07	3.102e+07
10.2762	2.58359e+07	3.06e+07
10.2813	2.6247e+07	3.05488e+07
10.2864	2.64292e+07	3.1659e+07
10.2914	2.68039e+07	3.15072e+07
10.2965	2.74818e+07	3.24569e+07
10.3016	2.7172e+07	3.05725e+07
10.3066	2.70127e+07	3.15409e+07
10.3117	2.69577e+07	3.18904e+07
10.3168	2.72027e+07	3.20996e+07
10.3218	2.67606e+07	3.25581e+07
10.3269	2.69414e+07	3.20257e+07
10.332	2.64879e+07	3.36095e+07
10.3371	2.70149e+07	3.28512e+07
10.3421	2.60555e+07	3.21603e+07
10.3472	2.58368e+07	3.14737e+07
10.3523	2.59071e+07	3.17831e+07
10.3573	2.51555e+07	3.0659e+07
10.3624	2.55097e+07	3.04726e+07
10.3675	2.56281e+07	3.12503e+07
10.3725	2.60351e+07	3.03997e+07
10.3776	2.66066e+07	2.9519e+07
10.3827	2.55471e+07	2.97363e+07
10.3877	2.58901e+07	2.8673e+07
10.3928	2.50991e+07	2.89812e+07
10.3979	2.54669e+07	2.84036e+07
10.4029	2.53036e+07	2.81778e+07
10.408	2.46688e+07	2.67505e+07
10.4131	2.51031e+07	2.78632e+07
10.4181	2.43353e+07	2.77763e+07
10.4232	2.50046e+07	2.77514e+07
10.4283	2.47824e+07	2.74485e+07
10.4333	2.42673e+07	2.74312e+07
10.4384	2.43411e+07	2.68617e+07
10.4435	2.44966e+07	2.6281e+07
10.4485	2.34514e+07	2.61063e+07
10.4536	2.37789e+07	2.52219e+07
10.4587	2.30653e+07	2.54808e+07
10.4637	2.30926e+07	2.49156e+07
10.4688	2.32163e+07	2.5259e+07
10.4739	2.30663e+07	2.48521e+07
10.479	2.24646e+07	2.42236e+07
10.484	2.30344e+07	2.41896e+07
10.4891	2.23217e+07	2.42137e+07
10.4942	2.28005e+07	2.42222e+07
10.4992	2.19243e+07	2.45181e+07
10.5043	2.18206e+07	2.41172e+07
10.5094	2.22585e+07	2.39007e+07
10.5144	2.19791e+07	2.43061e+07
10.5195	2.2133e+07	2.34172e+07
10.5246	2.19436e+07	2.34779e+07
10.5296	2.16179e+07	2.38621e+07
10.5347	2.19644e+07	2.38419e+07
10.5398	2.10174e+07	2.31263e+07
10.5448	2.12986e+07	2.34656e+07
10.5499	2.07359e+07	2.2885e+07
10.555	2.11407e+07	2.28618e+07
10.56	2.09702e+07	2.30782e+07
10.5651	2.08492e+07	2.28727e+07
10.5702	2.06248e+07	2.2864e+07
10.5752	2.06089e+07	2.22112e+07
10.5803	2.13895e+07	2.20871e+07
10.5854	2.08822e+07	2.2322e+07
10.5904	2.10246e+07	2.26211e+07
10.5955	2.06237e+07	2.29643e+07
10.6006	2.07685e+07	2.2894e+07
10.6056	2.09797e+07	2.25741e+07
10.6107	2.09999e+07	2.23834e+07
10.6158	2.10403e+07	2.21645e+07
10.6209	2.09364e+07	2.15286e+07
10.6259	2.03431e+07	2.19473e+07
10.631	2.06983e+07	2.18882e+07
10.6361	2.01329e+07	2.17363e+07
10.6411	2.03379e+07	2.13503e+07
10.6462	1.98878e+07	2.11523e+07
10.6513	2.0038e+07	2.13523e+07
10.6563	1.98282e+07	2.17237e+07
10.6614	1.98375e+07	2.07856e+07
10.6665	1.96232e+07	2.06365e+07
10.6715	1.95393e+07	2.06148e+07
10.6766	1.97143e+07	2.02691e+07
10.6817	1.96831e+07	2.0154e+07
10.6867	1.86453e+07	2.06669e+07
10.6918	1.93042e+07	2.02389e+07
10.6969	1.89227e+07	2.03682e+07
10.7019	1.87643e+07	2.02073e+07
10.707	1.91323e+07	2.05132e+07
10.7121	1.90921e+07	2.00833e+07
10.7171	1.91212e+07	2.03691e+07
10.7222	1.89734e+07	1.97331e+07
10.7273	1.8645e+07	2.00762e+07
10.7323	1.87833e+07	2.07246e+07
10.7374	1.89081e+07	2.03782e+07
10.7425	1.88599e+07	2.06767e+07
10.7475	1.81383e+07	2.03198e+07
10.7526	1.85835e+07	2.04445e+07
10.7577	1.84416e+07	2.15488e+07
10.7627	1.86823e+07	2.16455e+07
10.7678	1.83454e+07	2.19195e+07
10.7729	1.81747e+07	2.18389e+07
10.778	1.86858e+07	2.17396e+07
10.783	1.89266e+07	2.17449e+07
10.7881	1.82514e+07	2.15693e+07
10.7932	1.84431e+07	2.13779e+07
10.7982	1.86239e+07	2.12619e+07
10.8033	1.85425e+07	2.10621e+07
10.8084	1.83916e+07	2.07517e+07
10.8134	1.83175e+07	2.02415e+07
10.8185	1.82516e+07	1.99836e+07
10.8236	1.77785e+07	2.01668e+07
10.8286	1.79614e+07	1.95449e+07
10.8337	1.83101e+07	1.96185e+07
10.8388	1.81778e+07	1.90778e+07
10.8438	1.81651e+07	1.89463e+07
10.8489	1.74568e+07	1.87358e+07
10.854	1.79883e+07	1.92006e+07
10.859	1.80058e+07	1.8037e+07
10.8641	1.79798e+07	1.8135e+07
10.8692	1.75866e+07	1.82879e+07
10.8742	1.73465e+07	1.8717e+07
10.8793	1.77593e+07	1.83236e+07
10.8844	1.75707e+07	1.85799e+07
10.8894	1.76736e+07	1.85512e+07
10.8945	1.75476e+07	1.81152e+07
10.8996	1.77535e+07	1.72456e+07
10.9046	1.71847e+07	1.82022e+07
10.9097	1.67374e+07	1.82818e+07
10.9148	1.70852e+07	1.79239e+07
10.9198	1.76081e+07	1.79811e+07
10.9249	1.71943e+07	1.80091e+07
10.93	1.72426e+07	1.75902e+07
10.9351	1.71342e+07	1.7868e+07
10.9401	1.66578e+07	1.7839e+07
10.9452	1.73701e+07	1.7894e+07
10.9503	1.7069e+07	1.81069e+07
10.9553	1.67727e+07	1.78513e+07
10.9604	1.71425e+07	1.80231e+07
10.9655	1.67556e+07	1.83241e+07
10.9705	1.71428e+07	1.84667e+07
10.9756	1.74601e+07	1.8442e+07
10.9807	1.67213e+07	1.82213e+07
10.9857	1.67338e+07	1.84761e+07
10.9908	1.66614e+07	1.82481e+07
10.9959	1.64399e+07	1.81752e+07
11.0009	1.66377e+07	1.81818e+07
11.006	1.62192e+07	1.76738e+07
11.0111	1.59224e+07	1.69645e+07
11.0161	1.67247e+07	1.78052e+07
11.0212	1.68057e+07	1.74805e+07
11.0263	1.68115e+07	1.74483e+07
11.0313	1.65547e+07	1.71117e+07
11.0364	1.62963e+07	1.7502e+07
11.0415	1.65992e+07	1.72687e+07
11.0465	1.66595e+07	1.77457e+07
11.0516	1.67083e+07	1.75958e+07
11.0567	1.68204e+07	1.81341e+07
11.0617	1.67192e+07	1.81663e+07
11.0668	1.71375e+07	1.8165e+07
11.0719	1.64741e+07	1.81167e+07
11.077	1.6903e+07	1.92172e+07
11.082	1.7668e+07	1.91989e+07
11.0871	1.85659e+07	2.11176e+07
11.0922	1.96555e+07	2.21329e+07
11.0972	2.08249e+07	2.32912e+07
11.1023	2.14335e+07	2.40095e+07
11.1074	2.24809e+07	2.41948e+07
11.1124	2.2083e+07	2.44839e+07
11.1175	2.30292e+07	2.39572e+07
11.1226	2.31006e+07	2.38603e+07
11.1276	2.34265e+07	2.39784e+07
11.1327	2.43417e+07	2.33597e+07
11.1378	2.3833e+07	2.36921e+07
11.1428	2.41891e+07	2.35702e+07
11.1479	2.45887e+07	2.33248e+07
11.153	2.45598e+07	2.32507e+07
11.158	2.41416e+07	2.30205e+07
11.1631	2.33579e+07	2.30397e+07
11.1682	2.36958e+07	2.29323e+07
11.1732	2.29719e+07	2.17503e+07
11.1783	2.31915e+07	2.22881e+07
11.1834	2.19725e+07	2.25214e+07
11.1884	2.19214e+07	2.17635e+07
11.1935	2.15537e+07	2.1338e+07
11.1986	2.16975e+07	2.10726e+07
11.2036	2.12536e+07	2.13596e+07
11.2087	2.11827e+07	2.10484e+07
11.2138	2.07258e+07	2.05468e+07
11.2188	2.08235e+07	2.01583e+07
11.2239	2.06783e+07	2.03409e+07
11.229	2.08659e+07	2.118e+07
11.2341	2.07608e+07	2.1773e+07
11.2391	2.17617e+07	2.31062e+07
11.2442	2.23852e+07	2.46896e+07
11.2493	2.34569e+07	2.55225e+07
11.2543	2.35897e+07	2.65417e+07
11.2594	2.42246e+07	2.71195e+07
11.2645	2.39084e+07	2.77091e+07
11.2695	2.29048e+07	2.78707e+07
11.2746	2.36099e+07	2.81172e+07
11.2797	2.28638e+07	2.77469e+07
11.2847	2.24913e+07	2.65824e+07
11.2898	2.21541e+07	2.58042e+07
11.2949	2.12004e+07	2.47856e+07
11.2999	2.13285e+07	2.47671e+07
11.305	2.15533e+07	2.48897e+07
11.3101	2.09942e+07	2.36872e+07
11.3151	2.0998e+07	2.3175e+07
11.3202	2.04792e+07	2.24702e+07
11.3253	2.0446e+07	2.2087e+07
11.3303	2.03348e+07	2.23344e+07
11.3354	1.99825e+07	2.1767e+07
11.3405	1.96007e+07	2.172e+07
11.3455	1.94852e+07	2.17706e+07
11.3506	1.95687e+07	2.28068e+07
11.3557	2.13713e+07	2.46422e+07
11.3607	2.33865e+07	2.59329e+07
11.3658	2.44589e+07	2.73024e+07
11.3709	2.55165e+07	2.82905e+07
11.3759	2.53133e+07	2.82586e+07
11.381	2.55144e+07	2.74995e+07
11.3861	2.47006e+07	2.67361e+07
11.3912	2.44578e+07	2.55157e+07
11.3962	2.36633e+07	2.52328e+07
11.4013	2.33153e+07	2.38458e+07
11.4064	2.24015e+07	2.38621e+07
11.4114	2.16698e+07	2.25425e+07
11.4165	2.06859e+07	2.20166e+07
11.4216	2.10177e+07	2.182e+07
11.4266	1.99747e+07	2.07711e+07
11.4317	1.95564e+07	2.0436e+07
11.4368	1.92684e+07	2.05648e+07
11.4418	1.87052e+07	2.02617e+07
11.4469	1.82838e+07	2.06486e+07
11.452	1.83711e+07	1.99182e+07
11.457	1.85964e+07	1.91974e+07
11.4621	1.80199e+07	1.93886e+07
11.4672	1.78291e+07	1.93709e+07
11.4722	1.80836e+07	1.86587e+07
11.4773	1.8575e+07	1.89986e+07
11.4824	1.84903e+07	1.93418e+07
11.4874	1.85255e+07	1.95403e+07
11.4925	1.91145e+07	1.99265e+07
11.4976	1.97066e+07	2.08784e+07
11.5026	2.00516e+07	2.06005e+07
11.5077	2.00894e+07	2.0813e+07
11.5128	1.94199e+07	2.0624e+07
11.5178	1.95151e+07	2.04125e+07
11.5229	1.86723e+07	2.00121e+07
11.528	1.85334e+07	1.98501e+07
11.533	1.79999e+07	1.89352e+07
11.5381	1.76967e+07	1.8988e+07
11.5432	1.72401e+07	1.83267e+07
11.5483	1.69472e+07	1.84316e+07
11.5533	1.6832e+07	1.89205e+07
11.5584	1.67302e+07	1.89997e+07
11.5635	1.79607e+07	2.04712e+07
11.5685	1.88293e+07	2.19958e+07
11.5736	2.10554e+07	2.45266e+07
11.5787	2.41175e+07	2.72845e+07
11.5837	2.5592e+07	2.95525e+07
11.5888	2.77246e+07	3.0399e+07
11.5939	2.77864e+07	3.05624e+07
11.5989	2.78488e+07	3.06657e+07
11.604	2.62972e+07	2.87368e+07
11.6091	2.58484e+07	2.76088e+07
11.6141	2.5364e+07	2.67981e+07
11.6192	2.41469e+07	2.58565e+07
11.6243	2.30427e+07	2.43359e+07
11.6293	2.22382e+07	2.35451e+07
11.6344	2.15093e+07	2.31817e+07
11.6395	2.09453e+07	2.25541e+07
11.6445	2.09697e+07	2.12226e+07
11.6496	2.11123e+07	2.13398e+07
11.6547	2.09154e+07	2.09412e+07
11.6597	2.11513e+07	2.13228e+07
11.6648	2.13225e+07	2.13815e+07
11.6699	2.19006e+07	2.17151e+07
11.6749	2.13835e+07	2.19065e+07
11.68	2.22721e+07	2.14801e+07
11.6851	2.11665e+07	2.09764e+07
11.6902	2.10621e+07	2.08552e+07
11.6952	2.14011e+07	2.04206e+07
11.7003	1.9808e+07	1.9826e+07
11.7054	1.9424e+07	2.00984e+07
11.7104	1.87447e+07	1.96862e+07
11.7155	1.86299e+07	1.89108e+07
11.7206	1.78919e+07	1.84723e+07
11.7256	1.81563e+07	1.9002e+07
11.7307	1.76387e+07	1.89779e+07
11.7358	1.76996e+07	1.82178e+07
11.7408	1.69671e+07	1.77128e+07
11.7459	1.6928e+07	1.83233e+07
11.751	1.63975e+07	1.78216e+07
11.756	1.61154e+07	1.76517e+07
11.7611	1.59785e+07	1.72358e+07
11.7662	1.54877e+07	1.71159e+07
11.7712	1.55017e+07	1.66081e+07
11.7763	1.55794e+07	1.65668e+07
11.7814	1.56213e+07	1.67938e+07
11.7864	1.57361e+07	1.65494e+07
11.7915	1.52778e+07	1.67734e+07
11.7966	1.55915e+07	1.6934e+07
11.8016	1.51379e+07	1.59564e+07
11.8067	1.51214e+07	1.65839e+07
11.8118	1.52888e+07	1.62681e+07
11.8168	1.56221e+07	1.63247e+07
11.8219	1.52159e+07	1.57544e+07
11.827	1.47887e+07	1.65722e+07
11.832	1.51444e+07	1.61956e+07
11.8371	1.47446e+07	1.57048e+07
11.8422	1.48411e+07	1.61092e+07
11.8473	1.47831e+07	1.57787e+07
11.8523	1.45382e+07	1.56413e+07
11.8574	1.51167e+07	1.55924e+07
11.8625	1.46179e+07	1.55556e+07
11.8675	1.44367e+07	1.62275e+07
11.8726	1.43491e+07	1.57744e+07
11.8777	1.46237e+07	1.62046e+07
11.8827	1.41417e+07	1.58408e+07
11.8878	1.44517e+07	1.49594e+07
11.8929	1.47184e+07	1.58709e+07
11.8979	1.42404e+07	1.582e+07
11.903	1.4635e+07	1.53548e+07
11.9081	1.49707e+07	1.56144e+07
11.9131	1.48317e+07	1.57213e+07
11.9182	1.48234e+07	1.52812e+07
11.9233	1.51274e+07	1.53657e+07
11.9283	1.49261e+07	1.57348e+07
11.9334	1.48992e+07	1.55865e+07
11.9385	1.44558e+07	1.55294e+07
11.9435	1.43917e+07	1.51219e+07
11.9486	1.4567e+07	1.53603e+07
11.9537	1.40315e+07	1.53453e+07
11.9587	1.43735e+07	1.51287e+07
11.9638	1.44404e+07	1.49514e+07
11.9689	1.42097e+07	1.5165e+07
11.9739	1.40645e+07	1.51607e+07
11.979	1.4358e+07	1.51463e+07
11.9841	1.43165e+07	1.51027e+07
11.9892	1.40099e+07	1.50531e+07
11.9942	1.41015e+07	1.51666e+07
11.9993	1.39259e+07	1.50233e+07
12.0044	1.41266e+07	1.48957e+07
12.0094	1.38255e+07	1.49006e+07
12.0145	1.36626e+07	1.49069e+07
12.0196	1.32748e+07	1.42786e+07
12.0246	1.36651e+07	1.41733e+07
12.0297	1.36719e+07	1.44333e+07
12.0348	1.35642e+07	1.42887e+07
12.0398	1.36487e+07	1.42508e+07
12.0449	1.37003e+07	1.43757e+07
12.05	1.35928e+07	1.45255e+07
12.055	1.38676e+07	1.39178e+07
12.0601	1.37274e+07	1.45792e+07
12.0652	1.31141e+07	1.44916e+07
12.0702	1.33178e+07	1.41791e+07
12.0753	1.30408e+07	1.42609e+07
12.0804	1.30158e+07	1.41283e+07
12.0854	1.33187e+07	1.45107e+07
12.0905	1.30067e+07	1.4267e+07
12.0956	1.29721e+07	1.40328e+07
12.1006	1.30238e+07	1.38353e+07
12.1057	1.29801e+07	1.40157e+07
12.1108	1.34347e+07	1.39314e+07
12.1158	1.302e+07	1.42007e+07
12.1209	1.2932e+07	1.40561e+07
[truncated: 3,528 more rows]
