# Supplementary material for: Polyvinyl chloride degradation by a bacterium isolated from the gut of insect larvae
Source: Nat Commun. 2022 Sep 12;13:5360. doi: 10.1038/s41467-022-32903-y (PMC9468159; doi:10.1038/s41467-022-32903-y)
Supplement: Supplementary file 8 — Source data [file 41467_2022_32903_MOESM8_ESM.zip › Source Data/Figure 4.xlsx]

## Sheet: Figure 4a
Weight Datas of PVC films in different groups over time
Time(d)	Groups	Film weight before experiment(g)	Film weight after experiment(g)	weight loss(%)	weight loss(%)
10	EMBL-1-PVC-Glucose-1	0.0512	0.0459	10.3516	6.94005
	EMBL-1-PVC-Glucose-2	0.0371	0.033	11.0512	6.21529			The weight loss(%) in each groups over time
	EMBL-1-PVC-Glucose-3	0.044	0.0396	10	6.3964			Groups/Time(d)	10	20	30	10	20	30	Groups/Time(d)
	PVC-Glucose-control-1	0.0469	0.0453	3.41151				EMBL-1-PVC	7.28	9.77	15.86	6.52	9.35	16.52	EMBL-1-PVC-Glucose
	PVC-Glucose-control-2	0.0579	0.0551	4.83592				EMBL-1-PVC-1	6.77577	8.63893	14.8209	6.94005	9.8391	16.5125	EMBL-1-PVC-Glucose-1
	PVC-Glucose-control-3	0.0555	0.0535	3.6036				EMBL-1-PVC-2	8.11453	9.35842	17.068	6.21529	8.32714	17.0925	EMBL-1-PVC-Glucose-2
	EMBL-1-PVC-1	0.0514	0.0457	11.0895	6.77577			EMBL-1-PVC-3	6.95549	11.3104	15.7009	6.3964	9.87059	15.957	EMBL-1-PVC-Glucose-3
	EMBL-1-PVC-2	0.0537	0.048	10.6145	8.11453			STD	0.726628	1.38228	1.13232	0.37719	0.882162	0.567769	STD
	EMBL-1-PVC-3	0.0534	0.0486	8.98876	6.95549
	PVC-control-1	0.051	0.0488	4.31373
	PVC-control-2	0.052	0.0507	2.5
	PVC-control-3	0.0541	0.053	2.03327
20	EMBL-1-PVC-Glucose-4	0.0516	0.0448	13.1783	9.8391
	EMBL-1-PVC-Glucose-5	0.0509	0.0442	13.1631	8.32714
	EMBL-1-PVC-Glucose-6	0.0472	0.0405	14.1949	9.87059
	PVC-Glucose-control-4	0.0569	0.055	3.33919
	PVC-Glucose-control-5	0.0579	0.0551	4.83592
	PVC-Glucose-control-6	0.0555	0.0531	4.32432
	EMBL-1-PVC-4	0.0541	0.0472787	12.6087	8.63893
	EMBL-1-PVC-5	0.0486	0.0421	13.3745	9.35842
	EMBL-1-PVC-6	0.0513	0.0436922	14.83	11.3104
	PVC-control-4	0.0529	0.0508	3.96975
	PVC-control-5	0.0498	0.0478	4.01606
	PVC-control-6	0.0483	0.0466	3.51967
30	EMBL-1-PVC-Glucose-7	0.0502	0.0392486	21.8155	16.5125
	EMBL-1-PVC-Glucose-8	0.0561	0.0445	20.6774	17.0925
	EMBL-1-PVC-Glucose-9	0.0515	0.0413605	19.6883	15.957
	PVC-Glucose-control-7	0.0528	0.05	5.30303
	PVC-Glucose-control-8	0.053	0.0511	3.58491
	PVC-Glucose-control-9	0.0536	0.0516	3.73134
	EMBL-1-PVC-7	0.0532	0.043066	19.0489	14.8209
	EMBL-1-PVC-8	0.0581	0.0459095	20.9819	17.068
	EMBL-1-PVC-9	0.054	0.0432	20	15.7009
	PVC-control-7	0.0544	0.0521	4.22794
	PVC-control-8	0.0511	0.0491	3.91389
	PVC-control-9	0.0535	0.0512	4.29907

## Sheet: Figure 4b
Weight Datas of PVC films in different groups
Groups	Film weight before experiment(g)	Film weight after experiment(g)	weight loss(%)	Average value
IN-1	0.0132	0.0125	5.30303	5.15303
IN-2	0.0151	0.0142	5.96026
IN-3	0.0143	0.0137	4.1958
OUT-1	0.0155	0.0137	11.6129	13.5472
OUT-2	0.0157	0.0134	14.6497
OUT-3	0.0153	0.0131	14.3791
INglu-1	0.0144	0.0135	6.25	5.00875
INglu-2	0.0146	0.014	4.10959
INglu-3	0.015	0.0143	4.66667
OUTglu-1	0.0133	0.012	9.77444	10.4095
OUTglu-2	0.0123	0.0109	11.3821
OUTglu-3	0.0139	0.0125	10.0719
Weight Loss (%) of PVC films in different groups
	IN	OUT	Inglu	OUTglu
Average	5.15303	13.5472	5.00875	10.4095
repeat 1	5.30303	11.6129	6.25	9.77444
repeat 2	5.96026	14.6497	4.10959	11.3821
repeat 3	4.1958	14.3791	4.66667	10.0719
STD	0.891743	1.68063	1.11045	0.855345

## Sheet: Figure 4e
OD600 of EMBL-1 in different groups over time
Time(d)	Groups	OD600	OD600average
1	EMBL-1-1	0.21	0.213333
	EMBL-1-2	0.22
	EMBL-1-3	0.21
	EMBL-1-PVC-1	0.21	0.216667
	EMBL-1-PVC-2	0.22
	EMBL-1-PVC-3	0.22
10	EMBL-1-1	0.07	0.0733333
	EMBL-1-2	0.08
	EMBL-1-3	0.07
	EMBL-1-PVC-1	0.58	0.586667
	EMBL-1-PVC-2	0.6
	EMBL-1-PVC-3	0.58
The weight loss(%) in each groups over time
Groups/Time(d)	1	10	1	10	Groups/Time(d)
EMBL-1	0.213333	0.0733333	0.216667	0.586667	EMBL-1-PVC
EMBL-1-1	0.21	0.07	0.21	0.58	EMBL-1-PVC-1
EMBL-1-2	0.22	0.08	0.22	0.6	EMBL-1-PVC-2
EMBL-1-3	0.21	0.07	0.22	0.58	EMBL-1-PVC-3
STD	0.0057735	0.0057735	0.0057735	0.011547	STD
