# Supplementary material for: Polyvinyl chloride degradation by a bacterium isolated from the gut of insect larvae
Source: Nat Commun. 2022 Sep 12;13:5360. doi: 10.1038/s41467-022-32903-y (PMC9468159; doi:10.1038/s41467-022-32903-y)
Supplement: Supplementary file 8 — Source data [file 41467_2022_32903_MOESM8_ESM.zip › Source Data/Supplementary Figure 3c.xlsx]

## Sheet: Control group
Source datas of tensile strength of film strips in different groups over time
Control-90-1						Control-90-2						Control-90-3
L0/mm		24.61	Length of film strip/mm	Thickness of film strip/mm		L0/mm		25.37	Length of film strip/mm	Thickness of film strip/mm		L0/mm		24.4	Length of film strip/mm	Thickness of film strip/mm
S0/mm2		0.0618	5.15	0.012		S0/mm2		0.0642	5.35	0.012		S0/mm2		0.0485	4.85	0.01
Strength/N	Deformation/mm	Strain(%)	Stress/Mpa			Strength/N	Deformation/mm	Strain(%)	Stress/Mpa			Strength/N	Deformation/mm	Strain(%)	Stress/Mpa
0	0	0	0			0	0	0	0			0	0	0	0
0	0	0	0			0	0	0	0			0	0	0	0
0	0	0	0			-0.002	0	0	-0.0311526			0	0	0	0
0	0	0	0			-0.002	0.001	4.06339e-05	-0.0311526			0	0	0	0
0	0.001	4.06339e-05	0			-0.002	0.003	0.000121902	-0.0311526			0	0	0	0
0	0.003	0.000121902	0			0	0.005	0.000203169	0			0	0.001	4.06339e-05	0
0	0.005	0.000203169	0			0	0.007	0.000284437	0			0	0.003	0.000121902	0
0	0.007	0.000284437	0			0	0.008	0.000325071	0			0.002	0.005	0.000203169	0.0412371
0	0.009	0.000365705	0			0	0.01	0.000406339	0			0.002	0.007	0.000284437	0.0412371
0	0.011	0.000446973	0			0	0.012	0.000487607	0			0.002	0.009	0.000365705	0.0412371
0.002	0.013	0.000528241	0.0323625			0	0.014	0.000568874	0			0	0.011	0.000446973	0
0.002	0.015	0.000609508	0.0323625			0	0.016	0.000650142	0			0	0.012	0.000487607	0
0.002	0.017	0.000690776	0.0323625			-0.002	0.018	0.00073141	-0.0311526			0	0.014	0.000568874	0
0.002	0.02	0.000812678	0.0323625			-0.002	0.021	0.000853312	-0.0311526			0.002	0.017	0.000690776	0.0412371
0.004	0.022	0.000893946	0.0647249			0	0.024	0.000975213	0			0.002	0.019	0.000772044	0.0412371
0	0.025	0.00101585	0			0	0.027	0.00109711	0			0.002	0.021	0.000853312	0.0412371
0.002	0.028	0.00113775	0.0323625			0	0.03	0.00121902	0			0.002	0.024	0.000975213	0.0412371
0.002	0.031	0.00125965	0.0323625			0	0.033	0.00134092	0			0.002	0.027	0.00109711	0.0412371
0.002	0.034	0.00138155	0.0323625			0	0.036	0.00146282	0			0.002	0.03	0.00121902	0.0412371
0.002	0.038	0.00154409	0.0323625			0.002	0.04	0.00162536	0.0311526			0.002	0.034	0.00138155	0.0412371
0.002	0.042	0.00170662	0.0323625			0	0.044	0.00178789	0			0.004	0.037	0.00150345	0.0824742
0.002	0.046	0.00186916	0.0323625			0	0.048	0.00195043	0			0.004	0.041	0.00166599	0.0824742
0.002	0.05	0.00203169	0.0323625			0	0.052	0.00211296	0			0.004	0.044	0.00178789	0.0824742
0.002	0.053	0.0021536	0.0323625			0	0.056	0.0022755	0			0.004	0.048	0.00195043	0.0824742
0.002	0.058	0.00235677	0.0323625			0.002	0.06	0.00243803	0.0311526			0.008	0.052	0.00211296	0.164948
0.004	0.062	0.0025193	0.0647249			0.002	0.065	0.0026412	0.0311526			0.008	0.057	0.00231613	0.164948
0.004	0.067	0.00272247	0.0647249			0.002	0.07	0.00284437	0.0311526			0.008	0.061	0.00247867	0.164948
0.004	0.072	0.00292564	0.0647249			0.002	0.075	0.00304754	0.0311526			0.008	0.066	0.00268184	0.164948
0.004	0.077	0.00312881	0.0647249			0.002	0.08	0.00325071	0.0311526			0.008	0.07	0.00284437	0.164948
0.004	0.082	0.00333198	0.0647249			0.002	0.085	0.00345388	0.0311526			0.01	0.076	0.00308818	0.206186
0.004	0.087	0.00353515	0.0647249			0.002	0.091	0.00369768	0.0311526			0.01	0.081	0.00329134	0.206186
0.004	0.093	0.00377895	0.0647249			0.002	0.096	0.00390085	0.0311526			0.014	0.085	0.00345388	0.28866
0.008	0.098	0.00398212	0.12945			0.008	0.101	0.00410402	0.124611			0.014	0.091	0.00369768	0.28866
0.004	0.104	0.00422592	0.0647249			0.004	0.108	0.00438846	0.0623053			0.016	0.097	0.00394149	0.329897
0.004	0.11	0.00446973	0.0647249			0.008	0.114	0.00463226	0.124611			0.016	0.103	0.00418529	0.329897
0.008	0.116	0.00471353	0.12945			0.01	0.12	0.00487607	0.155763			0.018	0.109	0.00442909	0.371134
0.008	0.123	0.00499797	0.12945			0.006	0.127	0.0051605	0.0934579			0.02	0.115	0.0046729	0.412371
0.008	0.129	0.00524177	0.12945			0.014	0.133	0.00540431	0.218069			0.026	0.121	0.0049167	0.536082
0.01	0.136	0.00552621	0.161812			0.014	0.14	0.00568874	0.218069			0.026	0.127	0.0051605	0.536082
0.006	0.143	0.00581065	0.0970874			0.016	0.147	0.00597318	0.249221			0.03	0.134	0.00544494	0.618557
0.01	0.149	0.00605445	0.161812			0.022	0.154	0.00625762	0.342679			0.03	0.141	0.00572938	0.618557
0.01	0.157	0.00637952	0.161812			0.02	0.161	0.00654206	0.311526			0.032	0.148	0.00601382	0.659794
0.014	0.164	0.00666396	0.226537			0.024	0.169	0.00686713	0.373832			0.036	0.155	0.00629825	0.742268
0.01	0.171	0.00694839	0.161812			0.024	0.176	0.00715156	0.373832			0.04	0.162	0.00658269	0.824742
0.01	0.179	0.00727347	0.161812			0.03	0.183	0.007436	0.46729			0.042	0.169	0.00686713	0.865979
0.016	0.187	0.00759854	0.2589			0.036	0.192	0.00780171	0.560748			0.046	0.177	0.0071922	0.948454
0.016	0.195	0.00792361	0.2589			0.036	0.2	0.00812678	0.560748			0.05	0.185	0.00751727	1.03093
0.016	0.203	0.00824868	0.2589			0.04	0.208	0.00845185	0.623053			0.052	0.193	0.00784234	1.07216
0.02	0.211	0.00857375	0.323625			0.052	0.216	0.00877692	0.809969			0.058	0.201	0.00816741	1.19588
0.022	0.22	0.00893946	0.355987			0.054	0.225	0.00914262	0.841121			0.062	0.209	0.00849248	1.27835
0.022	0.228	0.00926453	0.355987			0.064	0.233	0.0094677	0.996885			0.066	0.218	0.00885819	1.36082
0.028	0.236	0.0095896	0.453074			0.07	0.242	0.0098334	1.09034			0.07	0.226	0.00918326	1.4433
0.038	0.245	0.0099553	0.614887			0.072	0.25	0.0101585	1.1215			0.076	0.234	0.00950833	1.56701
0.04	0.253	0.0102804	0.647249			0.082	0.258	0.0104835	1.27726			0.08	0.242	0.0098334	1.64948
0.042	0.261	0.0106054	0.679612			0.086	0.266	0.0108086	1.33956			0.088	0.251	0.0101991	1.81443
0.054	0.27	0.0109711	0.873786			0.096	0.275	0.0111743	1.49533			0.092	0.259	0.0105242	1.89691
0.06	0.278	0.0112962	0.970874			0.102	0.283	0.0114994	1.58879			0.092	0.267	0.0108492	1.89691
0.068	0.287	0.0116619	1.10032			0.108	0.291	0.0118245	1.68224			0.1	0.276	0.011215	2.06186
0.082	0.295	0.011987	1.32686			0.12	0.299	0.0121495	1.86916			0.108	0.284	0.01154	2.2268
0.088	0.303	0.0123121	1.42395			0.124	0.308	0.0125152	1.93146			0.114	0.293	0.0119057	2.35052
0.096	0.312	0.0126778	1.5534			0.132	0.316	0.0128403	2.05607			0.12	0.301	0.0122308	2.47423
0.106	0.32	0.0130028	1.71521			0.142	0.325	0.013206	2.21184			0.126	0.309	0.0125559	2.59794
0.114	0.328	0.0133279	1.84466			0.146	0.333	0.0135311	2.27414			0.134	0.317	0.0128809	2.76289
0.128	0.336	0.013653	2.0712			0.156	0.341	0.0138562	2.42991			0.14	0.326	0.0132466	2.8866
0.134	0.345	0.0140187	2.16828			0.164	0.35	0.0142219	2.55452			0.146	0.334	0.0135717	3.01031
0.146	0.353	0.0143438	2.36246			0.17	0.358	0.0145469	2.64798			0.154	0.343	0.0139374	3.17526
0.156	0.362	0.0147095	2.52427			0.18	0.366	0.014872	2.80374			0.16	0.351	0.0142625	3.29897
0.166	0.37	0.0150345	2.68608			0.184	0.374	0.0151971	2.86604			0.168	0.359	0.0145876	3.46392
0.178	0.378	0.0153596	2.88026			0.196	0.383	0.0155628	3.05296			0.174	0.367	0.0149126	3.58763
0.19	0.386	0.0156847	3.07443			0.202	0.392	0.0159285	3.14642			0.184	0.376	0.0152783	3.79381
0.2	0.395	0.0160504	3.23625			0.206	0.4	0.0162536	3.20872			0.192	0.384	0.0156034	3.95876
0.208	0.403	0.0163755	3.3657			0.218	0.408	0.0165786	3.39564			0.198	0.393	0.0159691	4.08247
0.216	0.411	0.0167005	3.49515			0.222	0.416	0.0169037	3.45794			0.206	0.401	0.0162942	4.24742
0.23	0.42	0.0170662	3.72168			0.232	0.425	0.0172694	3.61371			0.214	0.409	0.0166193	4.41237
0.238	0.428	0.0173913	3.85113			0.24	0.433	0.0175945	3.73832			0.222	0.418	0.016985	4.57732
0.25	0.437	0.017757	4.04531			0.246	0.441	0.0179195	3.83178			0.23	0.426	0.01731	4.74227
0.258	0.445	0.0180821	4.17476			0.258	0.45	0.0182852	4.01869			0.238	0.434	0.0176351	4.90722
0.268	0.453	0.0184072	4.33657			0.262	0.458	0.0186103	4.081			0.246	0.442	0.0179602	5.07216
0.278	0.461	0.0187322	4.49838			0.268	0.466	0.0189354	4.17445			0.254	0.451	0.0183259	5.23711
0.288	0.47	0.0190979	4.66019			0.28	0.475	0.0193011	4.36137			0.26	0.459	0.018651	5.36082
0.3	0.478	0.019423	4.85437			0.284	0.483	0.0196262	4.42368			0.27	0.467	0.018976	5.56701
0.308	0.487	0.0197887	4.98382			0.29	0.491	0.0199512	4.51713			0.276	0.476	0.0193417	5.69072
0.314	0.495	0.0201138	5.08091			0.3	0.5	0.0203169	4.6729			0.286	0.484	0.0196668	5.89691
0.326	0.503	0.0204388	5.27508			0.304	0.508	0.020642	4.7352			0.288	0.493	0.0200325	5.93814
0.336	0.512	0.0208046	5.43689			0.314	0.517	0.0210077	4.89097			0.296	0.501	0.0203576	6.10309
0.346	0.52	0.0211296	5.59871			0.32	0.525	0.0213328	4.98442			0.306	0.509	0.0206826	6.30928
0.352	0.528	0.0214547	5.69579			0.328	0.533	0.0216579	5.10903			0.312	0.517	0.0210077	6.43299
0.358	0.536	0.0217798	5.79288			0.336	0.541	0.0219829	5.23364			0.32	0.526	0.0213734	6.59794
0.372	0.545	0.0221455	6.01942			0.342	0.55	0.0223486	5.3271			0.332	0.534	0.0216985	6.84536
0.376	0.553	0.0224705	6.08414			0.352	0.558	0.0226737	5.48287			0.332	0.542	0.0220236	6.84536
0.386	0.561	0.0227956	6.24595			0.36	0.566	0.0229988	5.60748			0.342	0.551	0.0223893	7.05155
0.392	0.57	0.0231613	6.34304			0.366	0.575	0.0233645	5.70093			0.35	0.559	0.0227143	7.21649
0.402	0.578	0.0234864	6.50485			0.374	0.583	0.0236896	5.82555			0.356	0.568	0.02308	7.34021
0.41	0.587	0.0238521	6.6343			0.384	0.592	0.0240553	5.98131			0.364	0.576	0.0234051	7.50515
0.418	0.595	0.0241772	6.76375			0.388	0.6	0.0243803	6.04361			0.368	0.584	0.0237302	7.58763
0.426	0.603	0.0245022	6.8932			0.396	0.608	0.0247054	6.16822			0.378	0.592	0.0240553	7.79381
0.432	0.611	0.0248273	6.99029			0.4	0.616	0.0250305	6.23053			0.382	0.601	0.024421	7.87629
0.436	0.619	0.0251524	7.05502			0.408	0.625	0.0253962	6.35514			0.39	0.609	0.024746	8.04124
0.448	0.628	0.0255181	7.24919			0.414	0.633	0.0257213	6.4486			0.398	0.618	0.0251117	8.20619
0.456	0.637	0.0258838	7.37864			0.414	0.641	0.0260463	6.4486			0.402	0.626	0.0254368	8.28866
0.464	0.645	0.0262089	7.50809			0.426	0.649	0.0263714	6.63551			0.406	0.634	0.0257619	8.37113
0.468	0.653	0.0265339	7.57282			0.434	0.658	0.0267371	6.76012			0.412	0.642	0.026087	8.49485
0.478	0.661	0.026859	7.73463			0.44	0.666	0.0270622	6.85358			0.418	0.651	0.0264527	8.61856
0.484	0.67	0.0272247	7.83172			0.446	0.675	0.0274279	6.94704			0.426	0.659	0.0267777	8.78351
0.49	0.678	0.0275498	7.9288			0.452	0.683	0.0277529	7.0405			0.426	0.667	0.0271028	8.78351
0.498	0.686	0.0278748	8.05825			0.458	0.691	0.028078	7.13396			0.434	0.676	0.0274685	8.94845
0.506	0.695	0.0282406	8.1877			0.464	0.7	0.0284437	7.22741			0.44	0.684	0.0277936	9.07216
0.514	0.703	0.0285656	8.31715			0.468	0.708	0.0287688	7.28972			0.44	0.693	0.0281593	9.07216
0.52	0.712	0.0289313	8.41424			0.478	0.716	0.0290939	7.44548			0.448	0.701	0.0284844	9.23711
0.526	0.72	0.0292564	8.51133			0.48	0.725	0.0294596	7.47664			0.454	0.709	0.0288094	9.36082
0.532	0.728	0.0295815	8.60841			0.486	0.733	0.0297846	7.57009			0.46	0.718	0.0291751	9.48454
0.536	0.737	0.0299472	8.67314			0.492	0.741	0.0301097	7.66355			0.466	0.726	0.0295002	9.60825
0.546	0.745	0.0302722	8.83495			0.496	0.75	0.0304754	7.72586			0.466	0.734	0.0298253	9.60825
0.554	0.753	0.0305973	8.9644			0.502	0.758	0.0308005	7.81931			0.472	0.742	0.0301503	9.73196
0.554	0.761	0.0309224	8.9644			0.502	0.766	0.0311256	7.81931			0.476	0.751	0.0305161	9.81443
0.564	0.77	0.0312881	9.12621			0.51	0.775	0.0314913	7.94393			0.478	0.759	0.0308411	9.85567
0.57	0.778	0.0316132	9.2233			0.514	0.783	0.0318163	8.00623			0.488	0.768	0.0312068	10.0619
0.576	0.787	0.0319789	9.32039			0.518	0.792	0.032182	8.06854			0.49	0.776	0.0315319	10.1031
0.582	0.795	0.0323039	9.41748			0.522	0.8	0.0325071	8.13084			0.492	0.784	0.031857	10.1443
0.586	0.803	0.032629	9.4822			0.524	0.808	0.0328322	8.16199			0.5	0.792	0.032182	10.3093
0.594	0.811	0.0329541	9.61165			0.528	0.816	0.0331573	8.2243			0.504	0.801	0.0325477	10.3918
0.598	0.82	0.0333198	9.67638			0.534	0.825	0.033523	8.31776			0.51	0.809	0.0328728	10.5155
0.604	0.828	0.0336449	9.77346			0.538	0.833	0.033848	8.38006			0.51	0.817	0.0331979	10.5155
0.61	0.837	0.0340106	9.87055			0.538	0.841	0.0341731	8.38006			0.516	0.826	0.0335636	10.6392
0.614	0.845	0.0343356	9.93528			0.544	0.85	0.0345388	8.47352			0.522	0.834	0.0338887	10.7629
0.618	0.853	0.0346607	10			0.548	0.858	0.0348639	8.53583			0.522	0.842	0.0342137	10.7629
0.626	0.862	0.0350264	10.1294			0.554	0.866	0.0351889	8.62928			0.528	0.851	0.0345794	10.8866
0.634	0.87	0.0353515	10.2589			0.554	0.875	0.0355547	8.62928			0.532	0.859	0.0349045	10.9691
0.638	0.878	0.0356766	10.3236			0.562	0.883	0.0358797	8.75389			0.532	0.867	0.0352296	10.9691
0.638	0.886	0.0360016	10.3236			0.568	0.891	0.0362048	8.84735			0.538	0.876	0.0355953	11.0928
0.642	0.895	0.0363673	10.3883			0.574	0.9	0.0365705	8.94081			0.542	0.884	0.0359204	11.1753
0.648	0.903	0.0366924	10.4854			0.574	0.908	0.0368956	8.94081			0.548	0.893	0.0362861	11.299
0.648	0.912	0.0370581	10.4854			0.576	0.916	0.0372206	8.97196			0.548	0.901	0.0366111	11.299
0.654	0.92	0.0373832	10.5825			0.582	0.925	0.0375863	9.06542			0.554	0.909	0.0369362	11.4227
0.658	0.928	0.0377082	10.6472			0.582	0.933	0.0379114	9.06542			0.558	0.918	0.0373019	11.5052
0.662	0.936	0.0380333	10.712			0.586	0.942	0.0382771	9.12773			0.558	0.926	0.037627	11.5052
0.666	0.945	0.038399	10.7767			0.59	0.95	0.0386022	9.19003			0.562	0.934	0.0379521	11.5876
0.67	0.953	0.0387241	10.8414			0.59	0.958	0.0389273	9.19003			0.566	0.943	0.0383178	11.6701
0.67	0.961	0.0390492	10.8414			0.594	0.966	0.0392523	9.25234			0.566	0.951	0.0386428	11.6701
0.676	0.97	0.0394149	10.9385			0.598	0.975	0.039618	9.31464			0.568	0.959	0.0389679	11.7113
0.68	0.978	0.0397399	11.0032			0.602	0.983	0.0399431	9.37695			0.574	0.968	0.0393336	11.8351
0.686	0.986	0.040065	11.1003			0.604	0.991	0.0402682	9.4081			0.574	0.976	0.0396587	11.8351
0.686	0.995	0.0404307	11.1003			0.604	0.999	0.0405933	9.4081			0.58	0.984	0.0399837	11.9588
0.688	1.003	0.0407558	11.1327			0.612	1.008	0.040959	9.53271			0.58	0.993	0.0403495	11.9588
0.692	1.011	0.0410809	11.1974			0.612	1.016	0.041284	9.53271			0.584	1.001	0.0406745	12.0412
0.692	1.02	0.0414466	11.1974			0.616	1.025	0.0416497	9.59502			0.588	1.009	0.0409996	12.1237
0.698	1.028	0.0417716	11.2945			0.616	1.033	0.0419748	9.59502			0.592	1.017	0.0413247	12.2062
0.698	1.037	0.0421373	11.2945			0.62	1.041	0.0422999	9.65732			0.592	1.026	0.0416904	12.2062
0.694	1.045	0.0424624	11.2298			0.624	1.05	0.0426656	9.71963			0.594	1.034	0.0420154	12.2474
0.698	1.053	0.0427875	11.2945			0.624	1.058	0.0429907	9.71963			0.598	1.043	0.0423811	12.3299
0.7	1.062	0.0431532	11.3269			0.628	1.066	0.0433157	9.78193			0.598	1.051	0.0427062	12.3299
0.7	1.07	0.0434783	11.3269			0.628	1.074	0.0436408	9.78193			0.598	1.059	0.0430313	12.3299
0.704	1.078	0.0438033	11.3916			0.628	1.083	0.0440065	9.78193			0.604	1.067	0.0433564	12.4536
0.702	1.086	0.0441284	11.3592			0.632	1.091	0.0443316	9.84424			0.604	1.076	0.0437221	12.4536
0.708	1.095	0.0444941	11.4563			0.638	1.1	0.0446973	9.93769			0.606	1.084	0.0440471	12.4948
0.708	1.103	0.0448192	11.4563			0.636	1.108	0.0450223	9.90654			0.606	1.092	0.0443722	12.4948
0.712	1.111	0.0451443	11.521			0.636	1.116	0.0453474	9.90654			0.606	1.101	0.0447379	12.4948
0.718	1.12	0.04551	11.6181			0.638	1.125	0.0457131	9.93769			0.61	1.109	0.045063	12.5773
0.718	1.128	0.045835	11.6181			0.642	1.133	0.0460382	10			0.612	1.118	0.0454287	12.6186
0.718	1.137	0.0462007	11.6181			0.642	1.141	0.0463633	10			0.616	1.126	0.0457538	12.701
0.718	1.145	0.0465258	11.6181			0.642	1.15	0.046729	10			0.616	1.134	0.0460788	12.701
0.718	1.153	0.0468509	11.6181			0.646	1.158	0.047054	10.0623			0.616	1.142	0.0464039	12.701
0.724	1.161	0.0471759	11.7152			0.646	1.167	0.0474197	10.0623			0.616	1.151	0.0467696	12.701
0.724	1.17	0.0475416	11.7152			0.65	1.175	0.0477448	10.1246			0.62	1.159	0.0470947	12.7835
0.728	1.178	0.0478667	11.7799			0.65	1.183	0.0480699	10.1246			0.618	1.167	0.0474197	12.7423
0.726	1.187	0.0482324	11.7476			0.65	1.191	0.048395	10.1246			0.618	1.176	0.0477855	12.7423
0.726	1.195	0.0485575	11.7476			0.65	1.2	0.0487607	10.1246			0.622	1.184	0.0481105	12.8247
0.732	1.203	0.0488826	11.8447			0.65	1.208	0.0490857	10.1246			0.622	1.192	0.0484356	12.8247
0.73	1.211	0.0492076	11.8123			0.654	1.216	0.0494108	10.1869			0.622	1.201	0.0488013	12.8247
0.734	1.22	0.0495733	11.877			0.654	1.225	0.0497765	10.1869			0.622	1.209	0.0491264	12.8247
0.738	1.228	0.0498984	11.9417			0.654	1.233	0.0501016	10.1869			0.624	1.217	0.0494514	12.866
0.738	1.237	0.0502641	11.9417			0.654	1.241	0.0504267	10.1869			0.624	1.226	0.0498171	12.866
0.738	1.245	0.0505892	11.9417			0.658	1.25	0.0507924	10.2492			0.624	1.234	0.0501422	12.866
0.738	1.253	0.0509143	11.9417			0.658	1.258	0.0511174	10.2492			0.628	1.243	0.0505079	12.9485
0.742	1.262	0.05128	12.0065			0.658	1.267	0.0514831	10.2492			0.628	1.251	0.050833	12.9485
0.742	1.27	0.051605	12.0065			0.662	1.275	0.0518082	10.3115			0.628	1.259	0.0511581	12.9485
0.738	1.278	0.0519301	11.9417			0.662	1.283	0.0521333	10.3115			0.628	1.268	0.0515238	12.9485
0.744	1.286	0.0522552	12.0388			0.662	1.292	0.052499	10.3115			0.628	1.276	0.0518488	12.9485
0.744	1.295	0.0526209	12.0388			0.664	1.3	0.0528241	10.3427			0.63	1.284	0.0521739	12.9897
0.744	1.303	0.052946	12.0388			0.664	1.308	0.0531491	10.3427			0.63	1.292	0.052499	12.9897
0.748	1.311	0.053271	12.1036			0.664	1.316	0.0534742	10.3427			0.63	1.301	0.0528647	12.9897
0.748	1.32	0.0536367	12.1036			0.666	1.325	0.0538399	10.3738			0.63	1.309	0.0531898	12.9897
0.748	1.328	0.0539618	12.1036			0.666	1.333	0.054165	10.3738			0.63	1.318	0.0535555	12.9897
0.748	1.337	0.0543275	12.1036			0.666	1.341	0.05449	10.3738			0.63	1.326	0.0538805	12.9897
0.748	1.345	0.0546526	12.1036			0.666	1.35	0.0548557	10.3738			0.63	1.334	0.0542056	12.9897
0.748	1.353	0.0549777	12.1036			0.666	1.358	0.0551808	10.3738			0.632	1.342	0.0545307	13.0309
0.748	1.361	0.0553027	12.1036			0.672	1.367	0.0555465	10.4673			0.634	1.351	0.0548964	13.0722
0.75	1.37	0.0556684	12.1359			0.672	1.375	0.0558716	10.4673			0.634	1.359	0.0552215	13.0722
0.754	1.378	0.0559935	12.2006			0.666	1.383	0.0561967	10.3738			0.634	1.368	0.0555872	13.0722
0.75	1.387	0.0563592	12.1359			0.67	1.391	0.0565217	10.4361			0.634	1.376	0.0559122	13.0722
0.75	1.395	0.0566843	12.1359			0.672	1.4	0.0568874	10.4673			0.634	1.384	0.0562373	13.0722
0.752	1.403	0.0570093	12.1683			0.672	1.408	0.0572125	10.4673			0.634	1.393	0.056603	13.0722
0.752	1.412	0.0573751	12.1683			0.668	1.416	0.0575376	10.405			0.634	1.401	0.0569281	13.0722
0.752	1.42	0.0577001	12.1683			0.672	1.425	0.0579033	10.4673			0.634	1.409	0.0572531	13.0722
0.752	1.428	0.0580252	12.1683			0.672	1.433	0.0582284	10.4673			0.634	1.417	0.0575782	13.0722
0.752	1.436	0.0583503	12.1683			0.672	1.441	0.0585534	10.4673			0.64	1.426	0.0579439	13.1959
0.752	1.445	0.058716	12.1683			0.672	1.45	0.0589191	10.4673			0.636	1.434	0.058269	13.1134
0.752	1.453	0.059041	12.1683			0.672	1.458	0.0592442	10.4673			0.636	1.443	0.0586347	13.1134
0.752	1.462	0.0594067	12.1683			0.672	1.466	0.0595693	10.4673			0.64	1.451	0.0589598	13.1959
0.752	1.47	0.0597318	12.1683			0.674	1.475	0.059935	10.4984			0.64	1.459	0.0592848	13.1959
0.752	1.478	0.0600569	12.1683			0.674	1.483	0.0602601	10.4984			0.64	1.468	0.0596505	13.1959
0.75	1.487	0.0604226	12.1359			0.674	1.492	0.0606258	10.4984			0.64	1.476	0.0599756	13.1959
0.75	1.495	0.0607477	12.1359			0.674	1.5	0.0609508	10.4984			0.64	1.484	0.0603007	13.1959
0.75	1.503	0.0610727	12.1359			0.674	1.508	0.0612759	10.4984			0.64	1.492	0.0606258	13.1959
0.748	1.511	0.0613978	12.1036			0.674	1.516	0.061601	10.4984			0.64	1.501	0.0609915	13.1959
0.748	1.52	0.0617635	12.1036			0.674	1.525	0.0619667	10.4984			0.64	1.509	0.0613165	13.1959
0.75	1.528	0.0620886	12.1359			0.674	1.533	0.0622918	10.4984			0.64	1.517	0.0616416	13.1959
0.75	1.537	0.0624543	12.1359			0.674	1.541	0.0626168	10.4984			0.64	1.526	0.0620073	13.1959
0.75	1.545	0.0627794	12.1359			0.674	1.549	0.0629419	10.4984			0.644	1.534	0.0623324	13.2784
0.75	1.553	0.0631044	12.1359			0.674	1.558	0.0633076	10.4984			0.64	1.543	0.0626981	13.1959
0.75	1.562	0.0634701	12.1359			0.674	1.566	0.0636327	10.4984			0.64	1.551	0.0630232	13.1959
0.75	1.57	0.0637952	12.1359			0.674	1.575	0.0639984	10.4984			0.64	1.559	0.0633482	13.1959
0.75	1.578	0.0641203	12.1359			0.674	1.583	0.0643234	10.4984			0.64	1.567	0.0636733	13.1959
0.75	1.587	0.064486	12.1359			0.674	1.591	0.0646485	10.4984			0.64	1.576	0.064039	13.1959
0.75	1.595	0.0648111	12.1359			0.674	1.6	0.0650142	10.4984			0.64	1.584	0.0643641	13.1959
0.75	1.603	0.0651361	12.1359			0.674	1.608	0.0653393	10.4984			0.64	1.593	0.0647298	13.1959
0.75	1.612	0.0655018	12.1359			0.674	1.616	0.0656644	10.4984			0.64	1.601	0.0650549	13.1959
0.75	1.62	0.0658269	12.1359			0.674	1.625	0.0660301	10.4984			0.64	1.609	0.0653799	13.1959
0.75	1.628	0.066152	12.1359			0.674	1.633	0.0663551	10.4984			0.64	1.617	0.065705	13.1959
0.75	1.636	0.066477	12.1359			0.674	1.642	0.0667208	10.4984			0.64	1.626	0.0660707	13.1959
0.75	1.645	0.0668427	12.1359			0.674	1.65	0.0670459	10.4984			0.64	1.634	0.0663958	13.1959
0.75	1.653	0.0671678	12.1359			0.674	1.658	0.067371	10.4984			0.64	1.642	0.0667208	13.1959
0.75	1.661	0.0674929	12.1359			0.674	1.666	0.0676961	10.4984			0.638	1.651	0.0670866	13.1546
0.75	1.67	0.0678586	12.1359			0.672	1.675	0.0680618	10.4673			0.638	1.659	0.0674116	13.1546
0.75	1.678	0.0681837	12.1359			0.672	1.683	0.0683868	10.4673			0.64	1.668	0.0677773	13.1959
0.75	1.687	0.0685494	12.1359			0.672	1.691	0.0687119	10.4673			0.638	1.676	0.0681024	13.1546
0.75	1.695	0.0688744	12.1359			0.672	1.7	0.0690776	10.4673			0.638	1.684	0.0684275	13.1546
0.75	1.703	0.0691995	12.1359			0.672	1.708	0.0694027	10.4673			0.638	1.693	0.0687932	13.1546
0.75	1.711	0.0695246	12.1359			0.672	1.716	0.0697278	10.4673			0.638	1.701	0.0691182	13.1546
0.75	1.72	0.0698903	12.1359			0.672	1.725	0.0700935	10.4673			0.638	1.709	0.0694433	13.1546
0.75	1.728	0.0702154	12.1359			0.672	1.733	0.0704185	10.4673			0.636	1.717	0.0697684	13.1134
0.75	1.736	0.0705404	12.1359			0.672	1.741	0.0707436	10.4673			0.636	1.726	0.0701341	13.1134
0.75	1.745	0.0709061	12.1359			0.672	1.75	0.0711093	10.4673			0.636	1.734	0.0704592	13.1134
0.75	1.753	0.0712312	12.1359			0.674	1.758	0.0714344	10.4984			0.636	1.743	0.0708249	13.1134
0.75	1.762	0.0715969	12.1359			0.674	1.766	0.0717594	10.4984			0.638	1.751	0.0711499	13.1546
0.75	1.77	0.071922	12.1359			0.674	1.775	0.0721252	10.4984			0.638	1.759	0.071475	13.1546
0.75	1.778	0.0722471	12.1359			0.674	1.783	0.0724502	10.4984			0.638	1.767	0.0718001	13.1546
0.75	1.786	0.0725721	12.1359			0.674	1.791	0.0727753	10.4984			0.638	1.776	0.0721658	13.1546
0.75	1.795	0.0729378	12.1359			0.674	1.8	0.073141	10.4984			0.638	1.784	0.0724909	13.1546
0.75	1.803	0.0732629	12.1359			0.674	1.808	0.0734661	10.4984			0.638	1.793	0.0728566	13.1546
0.75	1.812	0.0736286	12.1359			0.674	1.816	0.0737911	10.4984			0.638	1.801	0.0731816	13.1546
0.75	1.82	0.0739537	12.1359			0.674	1.825	0.0741568	10.4984			0.638	1.809	0.0735067	13.1546
0.754	1.828	0.0742787	12.2006			0.674	1.833	0.0744819	10.4984			0.638	1.818	0.0738724	13.1546
0.754	1.837	0.0746445	12.2006			0.674	1.841	0.074807	10.4984			0.638	1.826	0.0741975	13.1546
0.754	1.845	0.0749695	12.2006			0.674	1.85	0.0751727	10.4984			0.638	1.834	0.0745226	13.1546
0.754	1.853	0.0752946	12.2006			0.674	1.858	0.0754978	10.4984			0.638	1.842	0.0748476	13.1546
0.75	1.861	0.0756197	12.1359			0.674	1.866	0.0758228	10.4984			0.638	1.851	0.0752133	13.1546
0.754	1.87	0.0759854	12.2006			0.674	1.875	0.0761885	10.4984			0.638	1.859	0.0755384	13.1546
0.754	1.878	0.0763104	12.2006			0.674	1.883	0.0765136	10.4984			0.638	1.867	0.0758635	13.1546
0.75	1.887	0.0766761	12.1359			0.674	1.891	0.0768387	10.4984			0.638	1.876	0.0762292	13.1546
0.75	1.895	0.0770012	12.1359			0.674	1.899	0.0771638	10.4984			0.638	1.884	0.0765542	13.1546
0.748	1.903	0.0773263	12.1036			0.674	1.908	0.0775295	10.4984			0.638	1.893	0.07692	13.1546
0.75	1.911	0.0776514	12.1359			0.674	1.916	0.0778545	10.4984			0.638	1.901	0.077245	13.1546
0.746	1.92	0.0780171	12.0712			0.674	1.925	0.0782202	10.4984			0.638	1.909	0.0775701	13.1546
0.746	1.928	0.0783421	12.0712			0.674	1.933	0.0785453	10.4984			0.636	1.917	0.0778952	13.1134
0.746	1.937	0.0787078	12.0712			0.678	1.941	0.0788704	10.5607			0.638	1.926	0.0782609	13.1546
0.746	1.945	0.0790329	12.0712			0.678	1.95	0.0792361	10.5607			0.638	1.934	0.0785859	13.1546
0.746	1.953	0.079358	12.0712			0.678	1.958	0.0795612	10.5607			0.638	1.942	0.078911	13.1546
0.746	1.962	0.0797237	12.0712			0.678	1.966	0.0798862	10.5607			0.634	1.951	0.0792767	13.0722
0.746	1.97	0.0800488	12.0712			0.678	1.974	0.0802113	10.5607			0.634	1.959	0.0796018	13.0722
0.746	1.978	0.0803738	12.0712			0.678	1.983	0.080577	10.5607			0.634	1.968	0.0799675	13.0722
0.744	1.986	0.0806989	12.0388			0.678	1.992	0.0809427	10.5607			0.634	1.976	0.0802926	13.0722
0.748	1.995	0.0810646	12.1036			0.678	2	0.0812678	10.5607			0.634	1.984	0.0806176	13.0722
0.748	2.003	0.0813897	12.1036			0.678	2.008	0.0815928	10.5607			0.634	1.993	0.0809833	13.0722
0.744	2.011	0.0817148	12.0388			0.678	2.016	0.0819179	10.5607			0.634	2.001	0.0813084	13.0722
0.744	2.02	0.0820805	12.0388			0.678	2.025	0.0822836	10.5607			0.634	2.009	0.0816335	13.0722
0.744	2.028	0.0824055	12.0388			0.678	2.033	0.0826087	10.5607			0.634	2.018	0.0819992	13.0722
0.744	2.037	0.0827712	12.0388			0.678	2.042	0.0829744	10.5607			0.634	2.026	0.0823243	13.0722
0.744	2.045	0.0830963	12.0388			0.678	2.05	0.0832995	10.5607			0.634	2.034	0.0826493	13.0722
0.74	2.053	0.0834214	11.9741			0.678	2.058	0.0836245	10.5607			0.634	2.042	0.0829744	13.0722
0.744	2.061	0.0837464	12.0388			0.674	2.066	0.0839496	10.4984			0.634	2.051	0.0833401	13.0722
0.744	2.07	0.0841121	12.0388			0.678	2.075	0.0843153	10.5607			0.634	2.059	0.0836652	13.0722
0.744	2.078	0.0844372	12.0388			0.678	2.083	0.0846404	10.5607			0.634	2.067	0.0839902	13.0722
0.744	2.086	0.0847623	12.0388			0.676	2.091	0.0849655	10.5296			0.632	2.075	0.0843153	13.0309
0.742	2.095	0.085128	12.0065			0.676	2.1	0.0853312	10.5296			0.634	2.084	0.084681	13.0722
0.746	2.103	0.0854531	12.0712			0.676	2.108	0.0856562	10.5296			0.634	2.093	0.0850467	13.0722
0.746	2.112	0.0858188	12.0712			0.676	2.116	0.0859813	10.5296			0.632	2.101	0.0853718	13.0309
0.746	2.12	0.0861438	12.0712			0.676	2.125	0.086347	10.5296			0.632	2.109	0.0856969	13.0309
0.746	2.128	0.0864689	12.0712			0.678	2.133	0.0866721	10.5607			0.632	2.117	0.0860219	13.0309
0.742	2.136	0.086794	12.0065			0.678	2.141	0.0869972	10.5607			0.632	2.126	0.0863876	13.0309
0.742	2.145	0.0871597	12.0065			0.678	2.15	0.0873629	10.5607			0.632	2.134	0.0867127	13.0309
0.742	2.153	0.0874848	12.0065			0.678	2.158	0.0876879	10.5607			0.634	2.143	0.0870784	13.0722
0.742	2.162	0.0878505	12.0065			0.678	2.166	0.088013	10.5607			0.632	2.151	0.0874035	13.0309
0.742	2.17	0.0881755	12.0065			0.678	2.175	0.0883787	10.5607			0.632	2.159	0.0877286	13.0309
0.742	2.178	0.0885006	12.0065			0.68	2.183	0.0887038	10.5919			0.632	2.168	0.0880943	13.0309
0.742	2.186	0.0888257	12.0065			0.68	2.192	0.0890695	10.5919			0.632	2.176	0.0884193	13.0309
0.744	2.195	0.0891914	12.0388			0.68	2.2	0.0893946	10.5919			0.632	2.184	0.0887444	13.0309
0.744	2.203	0.0895165	12.0388			0.68	2.208	0.0897196	10.5919			0.632	2.192	0.0890695	13.0309
0.744	2.212	0.0898822	12.0388			0.68	2.216	0.0900447	10.5919			0.632	2.201	0.0894352	13.0309
0.742	2.22	0.0902072	12.0065			0.68	2.225	0.0904104	10.5919			0.632	2.21	0.0898009	13.0309
0.746	2.228	0.0905323	12.0712			0.68	2.233	0.0907355	10.5919			0.632	2.218	0.090126	13.0309
0.746	2.237	0.090898	12.0712			0.68	2.241	0.0910605	10.5919			0.632	2.226	0.090451	13.0309
0.742	2.245	0.0912231	12.0065			0.68	2.25	0.0914262	10.5919			0.636	2.234	0.0907761	13.1134
0.742	2.253	0.0915482	12.0065			0.68	2.258	0.0917513	10.5919			0.636	2.243	0.0911418	13.1134
0.744	2.262	0.0919139	12.0388			0.684	2.266	0.0920764	10.6542			0.636	2.251	0.0914669	13.1134
0.744	2.27	0.0922389	12.0388			0.682	2.275	0.0924421	10.6231			0.636	2.259	0.091792	13.1134
0.744	2.278	0.092564	12.0388			0.682	2.283	0.0927672	10.6231			0.636	2.267	0.092117	13.1134
0.744	2.287	0.0929297	12.0388			0.682	2.291	0.0930922	10.6231			0.634	2.276	0.0924827	13.0722
0.744	2.295	0.0932548	12.0388			0.682	2.3	0.0934579	10.6231			0.634	2.284	0.0928078	13.0722
0.746	2.303	0.0935798	12.0712			0.682	2.308	0.093783	10.6231			0.634	2.293	0.0931735	13.0722
0.744	2.312	0.0939456	12.0388			0.682	2.316	0.0941081	10.6231			0.63	2.301	0.0934986	12.9897
0.744	2.32	0.0942706	12.0388			0.682	2.325	0.0944738	10.6231			0.63	2.309	0.0938236	12.9897
0.744	2.328	0.0945957	12.0388			0.682	2.333	0.0947989	10.6231			0.636	2.317	0.0941487	13.1134
0.744	2.336	0.0949208	12.0388			0.682	2.341	0.0951239	10.6231			0.63	2.326	0.0945144	12.9897
0.742	2.345	0.0952865	12.0065			0.686	2.35	0.0954896	10.6854			0.63	2.334	0.0948395	12.9897
0.742	2.353	0.0956115	12.0065			0.686	2.358	0.0958147	10.6854			0.636	2.343	0.0952052	13.1134
0.742	2.361	0.0959366	12.0065			0.686	2.366	0.0961398	10.6854			0.636	2.351	0.0955303	13.1134
0.74	2.37	0.0963023	11.9741			0.686	2.375	0.0965055	10.6854			0.632	2.359	0.0958553	13.0309
0.74	2.378	0.0966274	11.9741			0.69	2.383	0.0968306	10.7477			0.632	2.368	0.096221	13.0309
0.742	2.387	0.0969931	12.0065			0.688	2.392	0.0971963	10.7165			0.632	2.376	0.0965461	13.0309
0.742	2.395	0.0973182	12.0065			0.688	2.4	0.0975213	10.7165			0.632	2.384	0.0968712	13.0309
0.74	2.403	0.0976432	11.9741			0.688	2.408	0.0978464	10.7165			0.632	2.392	0.0971963	13.0309
0.74	2.411	0.0979683	11.9741			0.688	2.417	0.0982121	10.7165			0.632	2.401	0.097562	13.0309
0.74	2.42	0.098334	11.9741			0.688	2.425	0.0985372	10.7165			0.632	2.409	0.097887	13.0309
0.74	2.428	0.0986591	11.9741			0.688	2.433	0.0988623	10.7165			0.632	2.417	0.0982121	13.0309
0.738	2.437	0.0990248	11.9417			0.688	2.441	0.0991873	10.7165			0.632	2.426	0.0985778	13.0309
0.738	2.445	0.0993499	11.9417			0.688	2.45	0.099553	10.7165			0.632	2.434	0.0989029	13.0309
0.738	2.453	0.0996749	11.9417			0.688	2.458	0.0998781	10.7165			0.636	2.443	0.0992686	13.1134
0.738	2.462	0.100041	11.9417			0.69	2.467	0.100244	10.7477			0.632	2.451	0.0995937	13.0309
0.738	2.47	0.100366	11.9417			0.69	2.475	0.100569	10.7477			0.632	2.459	0.0999187	13.0309
0.734	2.478	0.100691	11.877			0.684	2.483	0.100894	10.6542			0.634	2.467	0.100244	13.0722
0.734	2.487	0.101056	11.877			0.69	2.491	0.101219	10.7477			0.632	2.476	0.10061	13.0309
0.74	2.495	0.101382	11.9741			0.69	2.5	0.101585	10.7477			0.632	2.485	0.100975	13.0309
0.734	2.503	0.101707	11.877			0.69	2.508	0.10191	10.7477			0.632	2.493	0.1013	13.0309
0.738	2.512	0.102072	11.9417			0.686	2.516	0.102235	10.6854			0.632	2.501	0.101625	13.0309
0.738	2.52	0.102397	11.9417			0.686	2.525	0.102601	10.6854			0.632	2.509	0.10195	13.0309
0.738	2.528	0.102722	11.9417			0.686	2.533	0.102926	10.6854			0.632	2.518	0.102316	13.0309
0.74	2.537	0.103088	11.9741			0.684	2.542	0.103291	10.6542			0.632	2.526	0.102641	13.0309
0.74	2.545	0.103413	11.9741			0.688	2.55	0.103616	10.7165			0.632	2.534	0.102966	13.0309
0.74	2.553	0.103738	11.9741			0.684	2.558	0.103941	10.6542			0.632	2.542	0.103291	13.0309
0.74	2.561	0.104063	11.9741			0.684	2.566	0.104267	10.6542			0.632	2.551	0.103657	13.0309
0.74	2.57	0.104429	11.9741			0.684	2.575	0.104632	10.6542			0.632	2.559	0.103982	13.0309
0.74	2.578	0.104754	11.9741			0.684	2.583	0.104957	10.6542			0.632	2.568	0.104348	13.0309
0.74	2.587	0.10512	11.9741			0.684	2.591	0.105282	10.6542			0.632	2.576	0.104673	13.0309
0.74	2.595	0.105445	11.9741			0.684	2.6	0.105648	10.6542			0.628	2.584	0.104998	12.9485
0.74	2.603	0.10577	11.9741			0.684	2.608	0.105973	10.6542			0.628	2.592	0.105323	12.9485
0.74	2.611	0.106095	11.9741			0.684	2.616	0.106298	10.6542			0.628	2.601	0.105689	12.9485
0.742	2.62	0.106461	12.0065			0.684	2.625	0.106664	10.6542			0.628	2.609	0.106014	12.9485
0.742	2.628	0.106786	12.0065			0.684	2.633	0.106989	10.6542			0.628	2.617	0.106339	12.9485
0.74	2.637	0.107152	11.9741			0.688	2.641	0.107314	10.7165			0.624	2.626	0.106705	12.866
0.74	2.645	0.107477	11.9741			0.684	2.65	0.10768	10.6542			0.628	2.634	0.10703	12.9485
0.74	2.653	0.107802	11.9741			0.688	2.658	0.108005	10.7165			0.628	2.643	0.107395	12.9485
0.742	2.662	0.108167	12.0065			0.688	2.666	0.10833	10.7165			0.626	2.651	0.10772	12.9072
0.742	2.67	0.108492	12.0065			0.688	2.675	0.108696	10.7165			0.626	2.659	0.108046	12.9072
0.742	2.678	0.108818	12.0065			0.688	2.683	0.109021	10.7165			0.626	2.668	0.108411	12.9072
0.742	2.686	0.109143	12.0065			0.688	2.691	0.109346	10.7165			0.628	2.676	0.108736	12.9485
0.742	2.695	0.109508	12.0065			0.688	2.7	0.109711	10.7165			0.628	2.684	0.109061	12.9485
0.742	2.703	0.109833	12.0065			0.688	2.708	0.110037	10.7165			0.628	2.692	0.109386	12.9485
0.742	2.712	0.110199	12.0065			0.688	2.716	0.110362	10.7165			0.628	2.701	0.109752	12.9485
0.742	2.72	0.110524	12.0065			0.688	2.725	0.110727	10.7165			0.628	2.709	0.110077	12.9485
0.742	2.728	0.110849	12.0065			0.688	2.733	0.111052	10.7165			0.628	2.718	0.110443	12.9485
0.742	2.737	0.111215	12.0065			0.688	2.742	0.111418	10.7165			0.628	2.726	0.110768	12.9485
0.742	2.745	0.11154	12.0065			0.688	2.75	0.111743	10.7165			0.628	2.734	0.111093	12.9485
0.738	2.753	0.111865	11.9417			0.688	2.758	0.112068	10.7165			0.628	2.742	0.111418	12.9485
0.738	2.761	0.11219	11.9417			0.688	2.767	0.112434	10.7165			0.628	2.751	0.111784	12.9485
0.742	2.77	0.112556	12.0065			0.688	2.775	0.112759	10.7165			0.632	2.759	0.112109	13.0309
0.738	2.778	0.112881	11.9417			0.688	2.783	0.113084	10.7165			0.63	2.767	0.112434	12.9897
0.738	2.787	0.113247	11.9417			0.688	2.791	0.113409	10.7165			0.63	2.776	0.1128	12.9897
0.738	2.795	0.113572	11.9417			0.688	2.799	0.113734	10.7165			0.63	2.784	0.113125	12.9897
0.742	2.803	0.113897	12.0065			0.69	2.808	0.1141	10.7477			0.632	2.792	0.11345	13.0309
0.742	2.812	0.114262	12.0065			0.69	2.816	0.114425	10.7477			0.632	2.801	0.113816	13.0309
0.738	2.82	0.114588	11.9417			0.69	2.825	0.114791	10.7477			0.632	2.809	0.114141	13.0309
0.738	2.828	0.114913	11.9417			0.69	2.833	0.115116	10.7477			0.632	2.817	0.114466	13.0309
0.742	2.836	0.115238	12.0065			0.69	2.841	0.115441	10.7477			0.632	2.826	0.114831	13.0309
0.738	2.845	0.115603	11.9417			0.694	2.85	0.115807	10.81			0.63	2.834	0.115156	12.9897
0.742	2.853	0.115928	12.0065			0.69	2.858	0.116132	10.7477			0.63	2.843	0.115522	12.9897
0.74	2.862	0.116294	11.9741			0.69	2.866	0.116457	10.7477			0.632	2.851	0.115847	13.0309
0.74	2.87	0.116619	11.9741			0.69	2.874	0.116782	10.7477			0.632	2.859	0.116172	13.0309
0.74	2.878	0.116944	11.9741			0.69	2.883	0.117148	10.7477			0.632	2.868	0.116538	13.0309
0.74	2.887	0.11731	11.9741			0.69	2.892	0.117513	10.7477			0.632	2.876	0.116863	13.0309
0.744	2.895	0.117635	12.0388			0.69	2.9	0.117838	10.7477			0.632	2.884	0.117188	13.0309
0.74	2.903	0.11796	11.9741			0.69	2.908	0.118163	10.7477			0.632	2.893	0.117554	13.0309
0.74	2.911	0.118285	11.9741			0.694	2.916	0.118488	10.81			0.632	2.901	0.117879	13.0309
0.74	2.92	0.118651	11.9741			0.69	2.925	0.118854	10.7477			0.632	2.909	0.118204	13.0309
0.74	2.928	0.118976	11.9741			0.69	2.933	0.119179	10.7477			0.632	2.918	0.11857	13.0309
0.74	2.937	0.119342	11.9741			0.69	2.941	0.119504	10.7477			0.634	2.926	0.118895	13.0722
0.74	2.945	0.119667	11.9741			0.688	2.949	0.119829	10.7165			0.634	2.934	0.11922	13.0722
0.74	2.953	0.119992	11.9741			0.688	2.958	0.120195	10.7165			0.636	2.943	0.119586	13.1134
0.74	2.961	0.120317	11.9741			0.688	2.966	0.12052	10.7165			0.64	2.951	0.119911	13.1959
0.738	2.97	0.120683	11.9417			0.688	2.975	0.120886	10.7165			0.634	2.959	0.120236	13.0722
0.74	2.978	0.121008	11.9741			0.688	2.983	0.121211	10.7165			0.638	2.967	0.120561	13.1546
0.74	2.987	0.121373	11.9741			0.688	2.991	0.121536	10.7165			0.638	2.976	0.120926	13.1546
0.734	2.995	0.121698	11.877			0.688	3	0.121902	10.7165			0.638	2.984	0.121252	13.1546
0.74	3.003	0.122024	11.9741			0.688	3.008	0.122227	10.7165			0.638	2.993	0.121617	13.1546
0.736	3.012	0.122389	11.9094			0.688	3.016	0.122552	10.7165			0.638	3.001	0.121942	13.1546
0.736	3.02	0.122714	11.9094			0.692	3.025	0.122918	10.7788			0.638	3.009	0.122267	13.1546
0.736	3.028	0.123039	11.9094			0.688	3.033	0.123243	10.7165			0.638	3.017	0.122592	13.1546
0.736	3.036	0.123364	11.9094			0.688	3.041	0.123568	10.7165			0.638	3.026	0.122958	13.1546
0.74	3.045	0.12373	11.9741			0.692	3.05	0.123933	10.7788			0.642	3.034	0.123283	13.2371
0.74	3.053	0.124055	11.9741			0.688	3.058	0.124258	10.7165			0.636	3.043	0.123649	13.1134
0.736	3.062	0.124421	11.9094			0.692	3.066	0.124584	10.7788			0.636	3.051	0.123974	13.1134
0.736	3.07	0.124746	11.9094			0.692	3.074	0.124909	10.7788			0.64	3.059	0.124299	13.1959
0.736	3.078	0.125071	11.9094			0.692	3.083	0.125274	10.7788			0.636	3.068	0.124665	13.1134
0.736	3.087	0.125437	11.9094			0.692	3.091	0.125599	10.7788			0.636	3.076	0.12499	13.1134
0.736	3.095	0.125762	11.9094			0.692	3.1	0.125965	10.7788			0.636	3.084	0.125315	13.1134
0.736	3.103	0.126087	11.9094			0.692	3.108	0.12629	10.7788			0.636	3.092	0.12564	13.1134
0.736	3.111	0.126412	11.9094			0.692	3.117	0.126656	10.7788			0.64	3.101	0.126006	13.1959
0.736	3.12	0.126778	11.9094			0.688	3.125	0.126981	10.7165			0.636	3.109	0.126331	13.1134
0.736	3.128	0.127103	11.9094			0.69	3.133	0.127306	10.7477			0.636	3.118	0.126696	13.1134
0.736	3.137	0.127469	11.9094			0.69	3.141	0.127631	10.7477			0.636	3.126	0.127022	13.1134
0.736	3.145	0.127794	11.9094			0.69	3.15	0.127997	10.7477			0.634	3.134	0.127347	13.0722
0.736	3.153	0.128119	11.9094			0.696	3.158	0.128322	10.8411			0.638	3.142	0.127672	13.1546
0.736	3.161	0.128444	11.9094			0.688	3.167	0.128688	10.7165			0.638	3.151	0.128037	13.1546
0.736	3.17	0.128809	11.9094			0.692	3.175	0.129013	10.7788			0.634	3.159	0.128362	13.0722
0.736	3.178	0.129134	11.9094			0.692	3.183	0.129338	10.7788			0.634	3.167	0.128688	13.0722
0.736	3.187	0.1295	11.9094			0.69	3.191	0.129663	10.7477			0.634	3.176	0.129053	13.0722
0.736	3.195	0.129825	11.9094			0.69	3.2	0.130028	10.7477			0.638	3.184	0.129378	13.1546
0.734	3.203	0.13015	11.877			0.69	3.208	0.130354	10.7477			0.634	3.193	0.129744	13.0722
0.738	3.212	0.130516	11.9417			0.692	3.216	0.130679	10.7788			0.634	3.201	0.130069	13.0722
0.734	3.22	0.130841	11.877			0.692	3.224	0.131004	10.7788			0.636	3.209	0.130394	13.1134
0.734	3.228	0.131166	11.877			0.692	3.233	0.131369	10.7788			0.636	3.218	0.13076	13.1134
0.738	3.237	0.131532	11.9417			0.692	3.242	0.131735	10.7788			0.636	3.226	0.131085	13.1134
0.738	3.245	0.131857	11.9417			0.692	3.25	0.13206	10.7788			0.636	3.234	0.13141	13.1134
0.738	3.253	0.132182	11.9417			0.692	3.258	0.132385	10.7788			0.636	3.242	0.131735	13.1134
0.738	3.261	0.132507	11.9417			0.692	3.266	0.13271	10.7788			0.636	3.251	0.132101	13.1134
0.738	3.27	0.132873	11.9417			0.692	3.275	0.133076	10.7788			0.636	3.259	0.132426	13.1134
0.738	3.278	0.133198	11.9417			0.696	3.283	0.133401	10.8411			0.638	3.268	0.132792	13.1546
0.738	3.287	0.133564	11.9417			0.69	3.291	0.133726	10.7477			0.64	3.276	0.133117	13.1959
0.738	3.295	0.133889	11.9417			0.69	3.3	0.134092	10.7477			0.636	3.284	0.133442	13.1134
0.738	3.303	0.134214	11.9417			0.696	3.308	0.134417	10.8411			0.64	3.293	0.133807	13.1959
0.738	3.311	0.134539	11.9417			0.69	3.317	0.134783	10.7477			0.64	3.301	0.134132	13.1959
0.738	3.32	0.134905	11.9417			0.694	3.325	0.135108	10.81			0.64	3.309	0.134458	13.1959
0.738	3.328	0.13523	11.9417			0.692	3.333	0.135433	10.7788			0.64	3.317	0.134783	13.1959
0.738	3.337	0.135595	11.9417			0.692	3.341	0.135758	10.7788			0.64	3.326	0.135148	13.1959
0.738	3.345	0.13592	11.9417			0.696	3.35	0.136124	10.8411			0.64	3.334	0.135473	13.1959
0.734	3.353	0.136245	11.877			0.692	3.358	0.136449	10.7788			0.64	3.343	0.135839	13.1959
0.738	3.362	0.136611	11.9417			0.692	3.366	0.136774	10.7788			0.64	3.351	0.136164	13.1959
0.738	3.37	0.136936	11.9417			0.692	3.375	0.137139	10.7788			0.64	3.359	0.136489	13.1959
0.736	3.378	0.137261	11.9094			0.69	3.383	0.137464	10.7477			0.64	3.367	0.136814	13.1959
0.736	3.386	0.137586	11.9094			0.696	3.391	0.13779	10.8411			0.64	3.376	0.13718	13.1959
0.738	3.395	0.137952	11.9417			0.692	3.4	0.138155	10.7788			0.642	3.384	0.137505	13.2371
0.738	3.403	0.138277	11.9417			0.692	3.408	0.13848	10.7788			0.642	3.393	0.137871	13.2371
0.734	3.412	0.138643	11.877			0.692	3.416	0.138805	10.7788			0.64	3.401	0.138196	13.1959
0.734	3.42	0.138968	11.877			0.692	3.425	0.139171	10.7788			0.642	3.409	0.138521	13.2371
0.74	3.428	0.139293	11.9741			0.696	3.433	0.139496	10.8411			0.644	3.418	0.138887	13.2784
0.736	3.436	0.139618	11.9094			0.696	3.441	0.139821	10.8411			0.642	3.426	0.139212	13.2371
0.736	3.445	0.139984	11.9094			0.696	3.45	0.140187	10.8411			0.642	3.434	0.139537	13.2371
0.736	3.453	0.140309	11.9094			0.696	3.458	0.140512	10.8411			0.642	3.442	0.139862	13.2371
0.736	3.461	0.140634	11.9094			0.692	3.466	0.140837	10.7788			0.646	3.451	0.140228	13.3196
0.736	3.47	0.141	11.9094			0.7	3.475	0.141203	10.9034			0.646	3.459	0.140553	13.3196
0.736	3.478	0.141325	11.9094			0.7	3.483	0.141528	10.9034			0.642	3.468	0.140918	13.2371
0.74	3.487	0.14169	11.9741			0.694	3.492	0.141894	10.81			0.642	3.476	0.141243	13.2371
0.738	3.495	0.142015	11.9417			0.698	3.499	0.142178	10.8723			0.642	3.484	0.141568	13.2371
0.734	3.503	0.142341	11.877			0.698	3.508	0.142544	10.8723			0.642	3.493	0.141934	13.2371
0.74	3.512	0.142706	11.9741			0.698	3.516	0.142869	10.8723			0.642	3.501	0.142259	13.2371
0.74	3.52	0.143031	11.9741			0.698	3.525	0.143234	10.8723			0.642	3.509	0.142584	13.2371
0.738	3.528	0.143356	11.9417			0.696	3.533	0.14356	10.8411			0.642	3.517	0.142909	13.2371
0.738	3.537	0.143722	11.9417			0.698	3.541	0.143885	10.8723			0.642	3.526	0.143275	13.2371
0.738	3.545	0.144047	11.9417			0.698	3.55	0.14425	10.8723			0.642	3.534	0.1436	13.2371
0.738	3.553	0.144372	11.9417			0.698	3.558	0.144575	10.8723			0.646	3.543	0.143966	13.3196
0.738	3.562	0.144738	11.9417			0.698	3.566	0.1449	10.8723			0.64	3.551	0.144291	13.1959
0.738	3.57	0.145063	11.9417			0.698	3.575	0.145266	10.8723			0.64	3.559	0.144616	13.1959
0.738	3.578	0.145388	11.9417			0.704	3.583	0.145591	10.9657			0.644	3.567	0.144941	13.2784
0.738	3.586	0.145713	11.9417			0.7	3.592	0.145957	10.9034			0.64	3.576	0.145307	13.1959
0.738	3.595	0.146079	11.9417			0.7	3.6	0.146282	10.9034			0.64	3.584	0.145632	13.1959
0.738	3.603	0.146404	11.9417			0.7	3.608	0.146607	10.9034			0.64	3.592	0.145957	13.1959
0.738	3.611	0.146729	11.9417			0.698	3.616	0.146932	10.8723			0.64	3.601	0.146323	13.1959
0.74	3.619	0.147054	11.9741			0.702	3.625	0.147298	10.9346			0.64	3.609	0.146648	13.1959
0.74	3.628	0.14742	11.9741			0.702	3.633	0.147623	10.9346			0.64	3.618	0.147013	13.1959
0.74	3.636	0.147745	11.9741			0.702	3.641	0.147948	10.9346			0.64	3.626	0.147338	13.1959
0.74	3.645	0.148111	11.9741			0.702	3.65	0.148314	10.9346			0.64	3.634	0.147664	13.1959
0.74	3.653	0.148436	11.9741			0.702	3.658	0.148639	10.9346			0.638	3.643	0.148029	13.1546
0.74	3.661	0.148761	11.9741			0.702	3.667	0.149004	10.9346			0.644	3.651	0.148354	13.2784
0.744	3.67	0.149126	12.0388			0.702	3.675	0.14933	10.9346			0.644	3.659	0.148679	13.2784
0.744	3.678	0.149451	12.0388			0.702	3.683	0.149655	10.9346			0.64	3.667	0.149004	13.1959
0.744	3.687	0.149817	12.0388			0.706	3.691	0.14998	10.9969			0.64	3.676	0.14937	13.1959
0.744	3.695	0.150142	12.0388			0.702	3.7	0.150345	10.9346			0.64	3.684	0.149695	13.1959
0.744	3.703	0.150467	12.0388			0.706	3.708	0.15067	10.9969			0.64	3.693	0.150061	13.1959
0.744	3.712	0.150833	12.0388			0.706	3.716	0.150996	10.9969			0.644	3.701	0.150386	13.2784
0.744	3.72	0.151158	12.0388			0.704	3.725	0.151361	10.9657			0.642	3.709	0.150711	13.2371
0.744	3.728	0.151483	12.0388			0.706	3.733	0.151686	10.9969			0.644	3.717	0.151036	13.2784
0.744	3.737	0.151849	12.0388			0.706	3.741	0.152011	10.9969			0.64	3.726	0.151402	13.1959
0.744	3.745	0.152174	12.0388			0.706	3.75	0.152377	10.9969			0.64	3.734	0.151727	13.1959
0.744	3.753	0.152499	12.0388			0.706	3.758	0.152702	10.9969			0.644	3.743	0.152093	13.2784
0.744	3.762	0.152865	12.0388			0.706	3.766	0.153027	10.9969			0.642	3.751	0.152418	13.2371
0.744	3.77	0.15319	12.0388			0.706	3.775	0.153393	10.9969			0.642	3.759	0.152743	13.2371
0.746	3.778	0.153515	12.0712			0.706	3.783	0.153718	10.9969			0.642	3.768	0.153108	13.2371
0.746	3.787	0.153881	12.0712			0.708	3.791	0.154043	11.028			0.644	3.776	0.153434	13.2784
0.746	3.795	0.154206	12.0712			0.706	3.8	0.154409	10.9969			0.644	3.784	0.153759	13.2784
0.746	3.803	0.154531	12.0712			0.706	3.808	0.154734	10.9969			0.64	3.792	0.154084	13.1959
0.746	3.811	0.154856	12.0712			0.706	3.817	0.1551	10.9969			0.646	3.801	0.154449	13.3196
0.746	3.82	0.155221	12.0712			0.706	3.825	0.155425	10.9969			0.646	3.809	0.154774	13.3196
0.746	3.828	0.155547	12.0712			0.708	3.833	0.15575	11.028			0.64	3.818	0.15514	13.1959
0.746	3.837	0.155912	12.0712			0.708	3.841	0.156075	11.028			0.646	3.826	0.155465	13.3196
0.746	3.845	0.156237	12.0712			0.706	3.85	0.15644	10.9969			0.644	3.834	0.15579	13.2784
0.744	3.853	0.156562	12.0388			0.706	3.858	0.156766	10.9969			0.646	3.842	0.156115	13.3196
0.744	3.861	0.156887	12.0388			0.706	3.866	0.157091	10.9969			0.644	3.851	0.156481	13.2784
0.744	3.87	0.157253	12.0388			0.706	3.875	0.157456	10.9969			0.644	3.859	0.156806	13.2784
0.746	3.878	0.157578	12.0712			0.706	3.883	0.157781	10.9969			0.648	3.867	0.157131	13.3608
0.746	3.887	0.157944	12.0712			0.706	3.891	0.158106	10.9969			0.644	3.876	0.157497	13.2784
0.744	3.895	0.158269	12.0388			0.706	3.9	0.158472	10.9969			0.644	3.884	0.157822	13.2784
0.744	3.903	0.158594	12.0388			0.702	3.908	0.158797	10.9346			0.646	3.892	0.158147	13.3196
0.746	3.912	0.15896	12.0712			0.702	3.916	0.159122	10.9346			0.642	3.901	0.158513	13.2371
0.746	3.92	0.159285	12.0712			0.708	3.924	0.159447	11.028			0.646	3.909	0.158838	13.3196
0.746	3.928	0.15961	12.0712			0.704	3.933	0.159813	10.9657			0.646	3.918	0.159204	13.3196
0.746	3.936	0.159935	12.0712			0.708	3.942	0.160179	11.028			0.646	3.926	0.159529	13.3196
0.746	3.945	0.160301	12.0712			0.708	3.95	0.160504	11.028			0.646	3.934	0.159854	13.3196
0.746	3.953	0.160626	12.0712			0.708	3.958	0.160829	11.028			0.646	3.942	0.160179	13.3196
0.746	3.962	0.160991	12.0712			0.708	3.966	0.161154	11.028			0.646	3.951	0.160544	13.3196
0.746	3.97	0.161317	12.0712			0.704	3.975	0.16152	10.9657			0.646	3.959	0.16087	13.3196
0.746	3.978	0.161642	12.0712			0.708	3.983	0.161845	11.028			0.646	3.968	0.161235	13.3196
0.746	3.987	0.162007	12.0712			0.708	3.991	0.16217	11.028			0.646	3.976	0.16156	13.3196
0.746	3.995	0.162332	12.0712			0.708	4	0.162536	11.028			0.646	3.984	0.161885	13.3196
0.746	4.003	0.162657	12.0712			0.708	4.008	0.162861	11.028			0.646	3.992	0.16221	13.3196
0.746	4.011	0.162983	12.0712			0.708	4.016	0.163186	11.028			0.646	4.001	0.162576	13.3196
0.746	4.02	0.163348	12.0712			0.708	4.025	0.163551	11.028			0.646	4.009	0.162901	13.3196
0.746	4.028	0.163673	12.0712			0.708	4.033	0.163876	11.028			0.646	4.017	0.163226	13.3196
0.746	4.037	0.164039	12.0712			0.706	4.041	0.164202	10.9969			0.646	4.026	0.163592	13.3196
0.746	4.045	0.164364	12.0712			0.708	4.05	0.164567	11.028			0.646	4.034	0.163917	13.3196
0.75	4.053	0.164689	12.1359			0.708	4.058	0.164892	11.028			0.646	4.043	0.164283	13.3196
0.75	4.062	0.165055	12.1359			0.708	4.066	0.165217	11.028			0.646	4.051	0.164608	13.3196
0.746	4.07	0.16538	12.0712			0.708	4.075	0.165583	11.028			0.646	4.059	0.164933	13.3196
0.748	4.078	0.165705	12.1036			0.708	4.083	0.165908	11.028			0.646	4.067	0.165258	13.3196
0.748	4.086	0.16603	12.1036			0.708	4.091	0.166233	11.028			0.646	4.076	0.165624	13.3196
0.748	4.095	0.166396	12.1036			0.708	4.1	0.166599	11.028			0.646	4.084	0.165949	13.3196
0.748	4.103	0.166721	12.1036			0.708	4.108	0.166924	11.028			0.646	4.093	0.166315	13.3196
0.748	4.112	0.167087	12.1036			0.712	4.116	0.167249	11.0903			0.646	4.101	0.16664	13.3196
0.748	4.12	0.167412	12.1036			0.712	4.124	0.167574	11.0903			0.646	4.109	0.166965	13.3196
0.748	4.128	0.167737	12.1036			0.712	4.133	0.16794	11.0903			0.646	4.118	0.16733	13.3196
0.748	4.137	0.168102	12.1036			0.712	4.142	0.168306	11.0903			0.65	4.126	0.167655	13.4021
0.748	4.145	0.168427	12.1036			0.712	4.15	0.168631	11.0903			0.65	4.134	0.16798	13.4021
0.748	4.153	0.168753	12.1036			0.712	4.158	0.168956	11.0903			0.646	4.142	0.168306	13.3196
0.748	4.162	0.169118	12.1036			0.712	4.166	0.169281	11.0903			0.646	4.151	0.168671	13.3196
0.748	4.169	0.169403	12.1036			0.712	4.175	0.169646	11.0903			0.648	4.159	0.168996	13.3608
0.748	4.178	0.169768	12.1036			0.712	4.183	0.169972	11.0903			0.65	4.168	0.169362	13.4021
0.748	4.187	0.170134	12.1036			0.712	4.192	0.170337	11.0903			0.648	4.176	0.169687	13.3608
0.748	4.195	0.170459	12.1036			0.712	4.2	0.170662	11.0903			0.648	4.184	0.170012	13.3608
0.748	4.203	0.170784	12.1036			0.712	4.208	0.170987	11.0903			0.648	4.193	0.170378	13.3608
0.748	4.211	0.171109	12.1036			0.712	4.216	0.171312	11.0903			0.648	4.201	0.170703	13.3608
0.748	4.22	0.171475	12.1036			0.712	4.225	0.171678	11.0903			0.648	4.209	0.171028	13.3608
0.748	4.228	0.1718	12.1036			0.712	4.233	0.172003	11.0903			0.648	4.217	0.171353	13.3608
0.748	4.236	0.172125	12.1036			0.71	4.241	0.172328	11.0592			0.648	4.226	0.171719	13.3608
0.748	4.245	0.172491	12.1036			0.71	4.25	0.172694	11.0592			0.65	4.234	0.172044	13.4021
0.748	4.253	0.172816	12.1036			0.71	4.258	0.173019	11.0592			0.65	4.243	0.17241	13.4021
0.748	4.262	0.173182	12.1036			0.71	4.266	0.173344	11.0592			0.648	4.251	0.172735	13.3608
0.748	4.27	0.173507	12.1036			0.708	4.274	0.173669	11.028			0.648	4.259	0.17306	13.3608
0.748	4.278	0.173832	12.1036			0.708	4.283	0.174035	11.028			0.648	4.268	0.173425	13.3608
0.748	4.286	0.174157	12.1036			0.708	4.292	0.174401	11.028			0.648	4.276	0.173751	13.3608
0.748	4.295	0.174523	12.1036			0.708	4.3	0.174726	11.028			0.648	4.284	0.174076	13.3608
0.746	4.303	0.174848	12.0712			0.708	4.308	0.175051	11.028			0.648	4.293	0.174441	13.3608
0.75	4.312	0.175213	12.1359			0.708	4.316	0.175376	11.028			0.648	4.301	0.174766	13.3608
0.75	4.32	0.175538	12.1359			0.708	4.325	0.175742	11.028			0.648	4.309	0.175091	13.3608
0.748	4.328	0.175863	12.1036			0.708	4.333	0.176067	11.028			0.648	4.318	0.175457	13.3608
0.748	4.336	0.176189	12.1036			0.708	4.341	0.176392	11.028			0.648	4.326	0.175782	13.3608
0.748	4.345	0.176554	12.1036			0.708	4.35	0.176757	11.028			0.648	4.334	0.176107	13.3608
0.748	4.353	0.176879	12.1036			0.708	4.358	0.177082	11.028			0.648	4.342	0.176432	13.3608
0.75	4.361	0.177204	12.1359			0.706	4.367	0.177448	10.9969			0.648	4.351	0.176798	13.3608
0.75	4.37	0.17757	12.1359			0.71	4.375	0.177773	11.0592			0.648	4.36	0.177164	13.3608
0.75	4.378	0.177895	12.1359			0.71	4.383	0.178098	11.0592			0.648	4.368	0.177489	13.3608
0.75	4.387	0.178261	12.1359			0.71	4.391	0.178423	11.0592			0.648	4.376	0.177814	13.3608
0.75	4.395	0.178586	12.1359			0.71	4.4	0.178789	11.0592			0.648	4.384	0.178139	13.3608
0.75	4.403	0.178911	12.1359			0.71	4.408	0.179114	11.0592			0.648	4.393	0.178505	13.3608
0.75	4.412	0.179277	12.1359			0.71	4.417	0.17948	11.0592			0.648	4.401	0.17883	13.3608
0.75	4.42	0.179602	12.1359			0.706	4.425	0.179805	10.9969			0.648	4.409	0.179155	13.3608
0.748	4.428	0.179927	12.1036			0.706	4.433	0.18013	10.9969			0.648	4.417	0.17948	13.3608
0.75	4.436	0.180252	12.1359			0.71	4.441	0.180455	11.0592			0.648	4.426	0.179846	13.3608
0.75	4.445	0.180618	12.1359			0.71	4.45	0.180821	11.0592			0.652	4.434	0.180171	13.4433
0.75	4.453	0.180943	12.1359			0.71	4.458	0.181146	11.0592			0.652	4.442	0.180496	13.4433
0.75	4.462	0.181308	12.1359			0.71	4.466	0.181471	11.0592			0.652	4.451	0.180861	13.4433
0.75	4.47	0.181633	12.1359			0.71	4.474	0.181796	11.0592			0.652	4.459	0.181187	13.4433
0.75	4.478	0.181959	12.1359			0.71	4.483	0.182162	11.0592			0.654	4.468	0.181552	13.4845
0.75	4.487	0.182324	12.1359			0.712	4.492	0.182527	11.0903			0.65	4.476	0.181877	13.4021
0.75	4.495	0.182649	12.1359			0.712	4.5	0.182852	11.0903			0.654	4.484	0.182202	13.4845
0.75	4.503	0.182974	12.1359			0.71	4.508	0.183178	11.0592			0.654	4.492	0.182527	13.4845
0.75	4.511	0.183299	12.1359			0.71	4.516	0.183503	11.0592			0.65	4.501	0.182893	13.4021
0.75	4.52	0.183665	12.1359			0.71	4.525	0.183868	11.0592			0.65	4.509	0.183218	13.4021
0.75	4.528	0.18399	12.1359			0.71	4.533	0.184193	11.0592			0.65	4.518	0.183584	13.4021
0.75	4.537	0.184356	12.1359			0.71	4.541	0.184518	11.0592			0.654	4.526	0.183909	13.4845
0.75	4.545	0.184681	12.1359			0.71	4.55	0.184884	11.0592			0.654	4.534	0.184234	13.4845
0.748	4.553	0.185006	12.1036			0.712	4.558	0.185209	11.0903			0.65	4.542	0.184559	13.4021
0.75	4.561	0.185331	12.1359			0.712	4.567	0.185575	11.0903			0.654	4.551	0.184925	13.4845
0.75	4.57	0.185697	12.1359			0.712	4.575	0.1859	11.0903			0.654	4.559	0.18525	13.4845
0.75	4.578	0.186022	12.1359			0.712	4.583	0.186225	11.0903			0.652	4.568	0.185616	13.4433
0.75	4.587	0.186388	12.1359			0.712	4.591	0.18655	11.0903			0.652	4.576	0.185941	13.4433
0.75	4.595	0.186713	12.1359			0.712	4.6	0.186916	11.0903			0.652	4.584	0.186266	13.4433
0.75	4.603	0.187038	12.1359			0.712	4.608	0.187241	11.0903			0.654	4.593	0.186631	13.4845
0.754	4.612	0.187403	12.2006			0.712	4.616	0.187566	11.0903			0.652	4.601	0.186957	13.4433
0.75	4.62	0.187729	12.1359			0.712	4.625	0.187932	11.0903			0.652	4.609	0.187282	13.4433
0.75	4.628	0.188054	12.1359			0.712	4.633	0.188257	11.0903			0.652	4.618	0.187647	13.4433
0.75	4.637	0.188419	12.1359			0.712	4.641	0.188582	11.0903			0.652	4.626	0.187972	13.4433
0.752	4.645	0.188744	12.1683			0.714	4.65	0.188948	11.1215			0.652	4.634	0.188297	13.4433
0.752	4.653	0.189069	12.1683			0.712	4.658	0.189273	11.0903			0.652	4.642	0.188623	13.4433
0.75	4.662	0.189435	12.1359			0.712	4.666	0.189598	11.0903			0.652	4.651	0.188988	13.4433
0.752	4.67	0.18976	12.1683			0.712	4.675	0.189963	11.0903			0.652	4.659	0.189313	13.4433
0.752	4.678	0.190085	12.1683			0.712	4.683	0.190289	11.0903			0.652	4.668	0.189679	13.4433
0.752	4.686	0.19041	12.1683			0.712	4.691	0.190614	11.0903			0.652	4.676	0.190004	13.4433
0.752	4.695	0.190776	12.1683			0.712	4.7	0.190979	11.0903			0.652	4.684	0.190329	13.4433
0.752	4.703	0.191101	12.1683			0.712	4.708	0.191304	11.0903			0.652	4.693	0.190695	13.4433
0.752	4.711	0.191426	12.1683			0.712	4.717	0.19167	11.0903			0.654	4.701	0.19102	13.4845
0.752	4.72	0.191792	12.1683			0.712	4.725	0.191995	11.0903			0.654	4.709	0.191345	13.4845
0.752	4.728	0.192117	12.1683			0.712	4.733	0.19232	11.0903			0.654	4.718	0.191711	13.4845
0.756	4.737	0.192483	12.233			0.712	4.742	0.192686	11.0903			0.654	4.726	0.192036	13.4845
0.754	4.745	0.192808	12.2006			0.71	4.75	0.193011	11.0592			0.652	4.734	0.192361	13.4433
0.754	4.753	0.193133	12.2006			0.71	4.758	0.193336	11.0592			0.652	4.742	0.192686	13.4433
0.754	4.762	0.193499	12.2006			0.71	4.766	0.193661	11.0592			0.652	4.751	0.193052	13.4433
0.758	4.77	0.193824	12.2654			0.71	4.775	0.194027	11.0592			0.652	4.759	0.193377	13.4433
0.756	4.778	0.194149	12.233			0.712	4.783	0.194352	11.0903			0.652	4.767	0.193702	13.4433
0.752	4.786	0.194474	12.1683			0.712	4.791	0.194677	11.0903			0.652	4.776	0.194067	13.4433
0.756	4.795	0.194839	12.233			0.714	4.8	0.195043	11.1215			0.654	4.784	0.194393	13.4845
0.756	4.803	0.195165	12.233			0.714	4.808	0.195368	11.1215			0.654	4.793	0.194758	13.4845
0.756	4.812	0.19553	12.233			0.714	4.816	0.195693	11.1215			0.654	4.801	0.195083	13.4845
0.756	4.82	0.195855	12.233			0.714	4.825	0.196059	11.1215			0.654	4.809	0.195408	13.4845
0.756	4.828	0.19618	12.233			0.712	4.833	0.196384	11.0903			0.654	4.818	0.195774	13.4845
0.756	4.837	0.196546	12.233			0.714	4.842	0.196749	11.1215			0.654	4.826	0.196099	13.4845
0.756	4.845	0.196871	12.233			0.714	4.85	0.197074	11.1215			0.654	4.834	0.196424	13.4845
0.756	4.853	0.197196	12.233			0.712	4.858	0.197399	11.0903			0.654	4.843	0.19679	13.4845
0.756	4.862	0.197562	12.233			0.712	4.866	0.197725	11.0903			0.654	4.851	0.197115	13.4845
0.756	4.87	0.197887	12.233			0.712	4.875	0.19809	11.0903			0.654	4.859	0.19744	13.4845
0.756	4.878	0.198212	12.233			0.714	4.883	0.198415	11.1215			0.654	4.868	0.197806	13.4845
0.76	4.886	0.198537	12.2977			0.712	4.891	0.19874	11.0903			0.654	4.876	0.198131	13.4845
0.756	4.895	0.198903	12.233			0.712	4.9	0.199106	11.0903			0.654	4.884	0.198456	13.4845
0.758	4.903	0.199228	12.2654			0.716	4.908	0.199431	11.1526			0.654	4.893	0.198822	13.4845
0.758	4.911	0.199553	12.2654			0.712	4.916	0.199756	11.0903			0.654	4.901	0.199147	13.4845
0.758	4.92	0.199919	12.2654			0.712	4.925	0.200122	11.0903			0.654	4.909	0.199472	13.4845
0.758	4.928	0.200244	12.2654			0.712	4.933	0.200447	11.0903			0.654	4.918	0.199837	13.4845
0.758	4.937	0.20061	12.2654			0.712	4.941	0.200772	11.0903			0.654	4.926	0.200163	13.4845
0.758	4.945	0.200935	12.2654			0.716	4.95	0.201138	11.1526			0.656	4.934	0.200488	13.5258
0.758	4.953	0.20126	12.2654			0.716	4.958	0.201463	11.1526			0.656	4.943	0.200853	13.5258
0.758	4.962	0.201625	12.2654			0.716	4.966	0.201788	11.1526			0.654	4.951	0.201178	13.4845
0.762	4.97	0.20195	12.3301			0.716	4.975	0.202154	11.1526			0.656	4.959	0.201503	13.5258
0.762	4.978	0.202275	12.3301			0.714	4.983	0.202479	11.1215			0.656	4.967	0.201829	13.5258
0.762	4.986	0.202601	12.3301			0.72	4.991	0.202804	11.215			0.656	4.976	0.202194	13.5258
0.762	4.995	0.202966	12.3301			0.72	5	0.203169	11.215			0.656	4.984	0.202519	13.5258
0.762	5.003	0.203291	12.3301			0.716	5.008	0.203495	11.1526			0.656	4.992	0.202844	13.5258
0.762	5.012	0.203657	12.3301			0.72	5.016	0.20382	11.215			0.656	5	0.203169	13.5258
0.762	5.02	0.203982	12.3301			0.72	5.024	0.204145	11.215			0.656	5.009	0.203535	13.5258
0.762	5.028	0.204307	12.3301			0.72	5.033	0.20451	11.215			0.658	5.018	0.203901	13.567
0.762	5.037	0.204673	12.3301			0.716	5.041	0.204835	11.1526			0.656	5.026	0.204226	13.5258
0.762	5.045	0.204998	12.3301			0.716	5.05	0.205201	11.1526			0.656	5.034	0.204551	13.5258
0.762	5.053	0.205323	12.3301			0.716	5.058	0.205526	11.1526			0.656	5.043	0.204917	13.5258
0.766	5.061	0.205648	12.3948			0.72	5.066	0.205851	11.215			0.656	5.051	0.205242	13.5258
0.766	5.07	0.206014	12.3948			0.72	5.075	0.206217	11.215			0.656	5.059	0.205567	13.5258
0.766	5.078	0.206339	12.3948			0.72	5.083	0.206542	11.215			0.656	5.068	0.205933	13.5258
0.766	5.087	0.206705	12.3948			0.72	5.091	0.206867	11.215			0.656	5.076	0.206258	13.5258
0.766	5.095	0.20703	12.3948			0.72	5.1	0.207233	11.215			0.656	5.084	0.206583	13.5258
0.762	5.103	0.207355	12.3301			0.72	5.108	0.207558	11.215			0.656	5.093	0.206948	13.5258
0.762	5.111	0.20768	12.3301			0.72	5.116	0.207883	11.215			0.656	5.101	0.207273	13.5258
0.766	5.12	0.208046	12.3948			0.72	5.125	0.208249	11.215			0.656	5.109	0.207599	13.5258
0.766	5.128	0.208371	12.3948			0.72	5.133	0.208574	11.215			0.656	5.117	0.207924	13.5258
0.766	5.137	0.208736	12.3948			0.722	5.141	0.208899	11.2461			0.656	5.126	0.208289	13.5258
0.766	5.145	0.209061	12.3948			0.72	5.15	0.209265	11.215			0.656	5.134	0.208614	13.5258
0.766	5.153	0.209386	12.3948			0.72	5.158	0.20959	11.215			0.66	5.143	0.20898	13.6082
0.766	5.162	0.209752	12.3948			0.72	5.166	0.209915	11.215			0.658	5.151	0.209305	13.567
0.766	5.17	0.210077	12.3948			0.72	5.174	0.21024	11.215			0.658	5.159	0.20963	13.567
0.766	5.178	0.210402	12.3948			0.72	5.183	0.210605	11.215			0.658	5.168	0.209996	13.567
0.766	5.187	0.210768	12.3948			0.72	5.191	0.210931	11.215			0.658	5.176	0.210321	13.567
0.766	5.195	0.211093	12.3948			0.72	5.2	0.211296	11.215			0.658	5.184	0.210646	13.567
0.766	5.203	0.211418	12.3948			0.72	5.208	0.211621	11.215			0.658	5.192	0.210971	13.567
0.766	5.212	0.211784	12.3948			0.72	5.216	0.211946	11.215			0.658	5.201	0.211337	13.567
0.766	5.22	0.212109	12.3948			0.72	5.225	0.212312	11.215			0.658	5.209	0.211662	13.567
0.766	5.228	0.212434	12.3948			0.724	5.233	0.212637	11.2773			0.658	5.218	0.212028	13.567
0.766	5.236	0.212759	12.3948			0.724	5.241	0.212962	11.2773			0.658	5.226	0.212353	13.567
0.766	5.245	0.213125	12.3948			0.724	5.25	0.213328	11.2773			0.658	5.234	0.212678	13.567
0.766	5.253	0.21345	12.3948			0.724	5.258	0.213653	11.2773			0.66	5.243	0.213043	13.6082
0.768	5.261	0.213775	12.4272			0.724	5.267	0.214019	11.2773			0.66	5.251	0.213369	13.6082
0.766	5.27	0.214141	12.3948			0.724	5.275	0.214344	11.2773			0.66	5.259	0.213694	13.6082
0.766	5.278	0.214466	12.3948			0.724	5.283	0.214669	11.2773			0.66	5.268	0.214059	13.6082
0.766	5.287	0.214831	12.3948			0.724	5.291	0.214994	11.2773			0.66	5.276	0.214384	13.6082
0.766	5.295	0.215156	12.3948			0.72	5.3	0.21536	11.215			0.662	5.284	0.214709	13.6495
0.766	5.303	0.215482	12.3948			0.724	5.308	0.215685	11.2773			0.662	5.293	0.215075	13.6495
0.766	5.311	0.215807	12.3948			0.724	5.316	0.21601	11.2773			0.662	5.301	0.2154	13.6495
0.766	5.32	0.216172	12.3948			0.724	5.325	0.216375	11.2773			0.662	5.309	0.215725	13.6495
0.766	5.328	0.216497	12.3948			0.724	5.333	0.216701	11.2773			0.662	5.317	0.21605	13.6495
0.766	5.336	0.216822	12.3948			0.724	5.341	0.217026	11.2773			0.662	5.326	0.216416	13.6495
0.762	5.345	0.217188	12.3301			0.728	5.35	0.217391	11.3396			0.662	5.334	0.216741	13.6495
0.762	5.353	0.217513	12.3301			0.724	5.358	0.217716	11.2773			0.662	5.342	0.217066	13.6495
0.766	5.362	0.217879	12.3948			0.724	5.366	0.218041	11.2773			0.662	5.351	0.217432	13.6495
0.762	5.37	0.218204	12.3301			0.728	5.375	0.218407	11.3396			0.662	5.359	0.217757	13.6495
0.762	5.378	0.218529	12.3301			0.728	5.383	0.218732	11.3396			0.662	5.368	0.218123	13.6495
0.768	5.387	0.218895	12.4272			0.728	5.391	0.219057	11.3396			0.662	5.376	0.218448	13.6495
0.764	5.395	0.21922	12.3625			0.728	5.4	0.219423	11.3396			0.662	5.384	0.218773	13.6495
0.764	5.403	0.219545	12.3625			0.728	5.408	0.219748	11.3396			0.662	5.392	0.219098	13.6495
0.764	5.412	0.219911	12.3625			0.728	5.416	0.220073	11.3396			0.658	5.401	0.219464	13.567
0.766	5.42	0.220236	12.3948			0.728	5.425	0.220439	11.3396			0.662	5.409	0.219789	13.6495
0.766	5.428	0.220561	12.3948			0.73	5.433	0.220764	11.3707			0.66	5.418	0.220154	13.6082
0.764	5.437	0.220926	12.3625			0.73	5.442	0.22113	11.3707			0.66	5.426	0.220479	13.6082
0.766	5.445	0.221252	12.3948			0.726	5.449	0.221414	11.3084			0.66	5.434	0.220805	13.6082
0.766	5.453	0.221577	12.3948			0.73	5.458	0.22178	11.3707			0.66	5.443	0.22117	13.6082
0.762	5.461	0.221902	12.3301			0.73	5.467	0.222145	11.3707			0.66	5.451	0.221495	13.6082
0.766	5.47	0.222267	12.3948			0.73	5.475	0.222471	11.3707			0.66	5.459	0.22182	13.6082
0.766	5.478	0.222592	12.3948			0.73	5.483	0.222796	11.3707			0.66	5.467	0.222145	13.6082
0.766	5.487	0.222958	12.3948			0.73	5.491	0.223121	11.3707			0.66	5.476	0.222511	13.6082
0.766	5.495	0.223283	12.3948			0.732	5.5	0.223486	11.4019			0.66	5.484	0.222836	13.6082
0.766	5.503	0.223608	12.3948			0.732	5.508	0.223811	11.4019			0.66	5.493	0.223202	13.6082
0.77	5.512	0.223974	12.4595			0.73	5.516	0.224137	11.3707			0.66	5.501	0.223527	13.6082
0.766	5.52	0.224299	12.3948			0.73	5.525	0.224502	11.3707			0.656	5.509	0.223852	13.5258
0.766	5.528	0.224624	12.3948			0.73	5.533	0.224827	11.3707			0.66	5.517	0.224177	13.6082
0.77	5.536	0.224949	12.4595			0.73	5.542	0.225193	11.3707			0.66	5.526	0.224543	13.6082
0.766	5.545	0.225315	12.3948			0.73	5.55	0.225518	11.3707			0.66	5.534	0.224868	13.6082
0.768	5.553	0.22564	12.4272			0.73	5.558	0.225843	11.3707			0.66	5.542	0.225193	13.6082
0.768	5.562	0.226006	12.4272			0.73	5.566	0.226168	11.3707			0.66	5.551	0.225559	13.6082
0.768	5.57	0.226331	12.4272			0.73	5.575	0.226534	11.3707			0.66	5.559	0.225884	13.6082
0.768	5.578	0.226656	12.4272			0.73	5.583	0.226859	11.3707			0.66	5.568	0.226249	13.6082
0.768	5.586	0.226981	12.4272			0.73	5.592	0.227225	11.3707			0.658	5.576	0.226575	13.567
0.768	5.595	0.227347	12.4272			0.73	5.6	0.22755	11.3707			0.664	5.584	0.2269	13.6907
0.768	5.603	0.227672	12.4272			0.73	5.608	0.227875	11.3707			0.66	5.593	0.227265	13.6082
0.766	5.611	0.227997	12.3948			0.73	5.616	0.2282	11.3707			0.66	5.601	0.22759	13.6082
0.77	5.62	0.228362	12.4595			0.728	5.625	0.228566	11.3396			0.66	5.609	0.227915	13.6082
0.77	5.628	0.228688	12.4595			0.728	5.633	0.228891	11.3396			0.66	5.618	0.228281	13.6082
0.77	5.636	0.229013	12.4595			0.728	5.641	0.229216	11.3396			0.66	5.626	0.228606	13.6082
0.77	5.645	0.229378	12.4595			0.728	5.65	0.229581	11.3396			0.66	5.634	0.228931	13.6082
0.77	5.653	0.229703	12.4595			0.73	5.658	0.229907	11.3707			0.66	5.642	0.229256	13.6082
0.77	5.662	0.230069	12.4595			0.73	5.666	0.230232	11.3707			0.666	5.651	0.229622	13.732
0.77	5.67	0.230394	12.4595			0.73	5.675	0.230597	11.3707			0.66	5.659	0.229947	13.6082
0.77	5.678	0.230719	12.4595			0.73	5.683	0.230922	11.3707			0.664	5.667	0.230272	13.6907
0.77	5.686	0.231044	12.4595			0.73	5.691	0.231247	11.3707			0.664	5.676	0.230638	13.6907
0.77	5.695	0.23141	12.4595			0.73	5.7	0.231613	11.3707			0.664	5.684	0.230963	13.6907
0.77	5.703	0.231735	12.4595			0.73	5.708	0.231938	11.3707			0.664	5.693	0.231329	13.6907
0.77	5.712	0.232101	12.4595			0.73	5.716	0.232263	11.3707			0.662	5.701	0.231654	13.6495
0.77	5.72	0.232426	12.4595			0.73	5.724	0.232588	11.3707			0.662	5.709	0.231979	13.6495
0.77	5.728	0.232751	12.4595			0.73	5.733	0.232954	11.3707			0.664	5.718	0.232345	13.6907
0.77	5.737	0.233117	12.4595			0.73	5.741	0.233279	11.3707			0.664	5.726	0.23267	13.6907
0.77	5.745	0.233442	12.4595			0.73	5.75	0.233645	11.3707			0.664	5.734	0.232995	13.6907
0.77	5.753	0.233767	12.4595			0.734	5.758	0.23397	11.433			0.664	5.742	0.23332	13.6907
0.77	5.761	0.234092	12.4595			0.734	5.766	0.234295	11.433			0.664	5.751	0.233685	13.6907
0.77	5.77	0.234458	12.4595			0.734	5.775	0.234661	11.433			0.664	5.759	0.234011	13.6907
0.77	5.778	0.234783	12.4595			0.734	5.783	0.234986	11.433			0.664	5.768	0.234376	13.6907
0.77	5.787	0.235148	12.4595			0.734	5.791	0.235311	11.433			0.664	5.776	0.234701	13.6907
0.77	5.795	0.235473	12.4595			0.734	5.8	0.235677	11.433			0.664	5.784	0.235026	13.6907
0.77	5.803	0.235798	12.4595			0.736	5.808	0.236002	11.4642			0.664	5.793	0.235392	13.6907
0.77	5.811	0.236124	12.4595			0.736	5.817	0.236367	11.4642			0.668	5.801	0.235717	13.7732
0.77	5.82	0.236489	12.4595			0.736	5.825	0.236692	11.4642			0.664	5.809	0.236042	13.6907
0.77	5.828	0.236814	12.4595			0.736	5.833	0.237017	11.4642			0.664	5.817	0.236367	13.6907
0.77	5.837	0.23718	12.4595			0.734	5.841	0.237343	11.433			0.664	5.826	0.236733	13.6907
0.77	5.845	0.237505	12.4595			0.734	5.85	0.237708	11.433			0.664	5.834	0.237058	13.6907
0.77	5.853	0.23783	12.4595			0.734	5.858	0.238033	11.433			0.664	5.842	0.237383	13.6907
0.77	5.862	0.238196	12.4595			0.738	5.866	0.238358	11.4953			0.664	5.851	0.237749	13.6907
0.77	5.87	0.238521	12.4595			0.738	5.874	0.238683	11.4953			0.664	5.859	0.238074	13.6907
0.77	5.878	0.238846	12.4595			0.736	5.883	0.239049	11.4642			0.664	5.867	0.238399	13.6907
0.77	5.886	0.239171	12.4595			0.736	5.891	0.239374	11.4642			0.664	5.876	0.238765	13.6907
0.774	5.895	0.239537	12.5243			0.734	5.9	0.23974	11.433			0.668	5.884	0.23909	13.7732
0.774	5.903	0.239862	12.5243			0.734	5.908	0.240065	11.433			0.668	5.892	0.239415	13.7732
0.77	5.912	0.240228	12.4595			0.738	5.916	0.24039	11.4953			0.668	5.901	0.239781	13.7732
0.774	5.92	0.240553	12.5243			0.738	5.925	0.240756	11.4953			0.668	5.909	0.240106	13.7732
0.772	5.928	0.240878	12.4919			0.738	5.933	0.241081	11.4953			0.668	5.918	0.240471	13.7732
0.772	5.937	0.241243	12.4919			0.738	5.941	0.241406	11.4953			0.668	5.926	0.240796	13.7732
0.776	5.945	0.241568	12.5566			0.738	5.95	0.241772	11.4953			0.662	5.934	0.241121	13.6495
0.774	5.953	0.241894	12.5243			0.738	5.958	0.242097	11.4953			0.666	5.942	0.241447	13.732
0.774	5.961	0.242219	12.5243			0.734	5.966	0.242422	11.433			0.666	5.951	0.241812	13.732
0.774	5.97	0.242584	12.5243			0.74	5.975	0.242787	11.5265			0.67	5.959	0.242137	13.8144
0.774	5.978	0.242909	12.5243			0.74	5.983	0.243113	11.5265			0.666	5.968	0.242503	13.732
0.774	5.987	0.243275	12.5243			0.734	5.991	0.243438	11.433			0.666	5.976	0.242828	13.732
0.774	5.995	0.2436	12.5243			0.736	6	0.243803	11.4642			0.666	5.984	0.243153	13.732
0.774	6.003	0.243925	12.5243			0.736	6.008	0.244128	11.4642			0.666	5.993	0.243519	13.732
0.774	6.012	0.244291	12.5243			0.736	6.016	0.244453	11.4642			0.666	6.001	0.243844	13.732
0.774	6.02	0.244616	12.5243			0.736	6.025	0.244819	11.4642			0.668	6.009	0.244169	13.7732
0.774	6.028	0.244941	12.5243			0.734	6.033	0.245144	11.433			0.666	6.017	0.244494	13.732
0.774	6.037	0.245307	12.5243			0.734	6.041	0.245469	11.433			0.67	6.026	0.24486	13.8144
0.774	6.045	0.245632	12.5243			0.734	6.05	0.245835	11.433			0.67	6.034	0.245185	13.8144
0.774	6.053	0.245957	12.5243			0.734	6.058	0.24616	11.433			0.67	6.043	0.245551	13.8144
0.774	6.062	0.246323	12.5243			0.734	6.066	0.246485	11.433			0.67	6.051	0.245876	13.8144
0.776	6.07	0.246648	12.5566			0.734	6.074	0.24681	11.433			0.67	6.059	0.246201	13.8144
0.774	6.078	0.246973	12.5243			0.734	6.083	0.247176	11.433			0.668	6.068	0.246566	13.7732
0.774	6.086	0.247298	12.5243			0.734	6.092	0.247542	11.433			0.668	6.076	0.246892	13.7732
0.774	6.095	0.247664	12.5243			0.734	6.1	0.247867	11.433			0.668	6.084	0.247217	13.7732
0.776	6.103	0.247989	12.5566			0.734	6.108	0.248192	11.433			0.672	6.092	0.247542	13.8557
0.776	6.112	0.248354	12.5566			0.73	6.116	0.248517	11.3707			0.672	6.101	0.247907	13.8557
0.772	6.12	0.248679	12.4919			0.736	6.125	0.248883	11.4642			0.672	6.109	0.248232	13.8557
0.772	6.128	0.249004	12.4919			0.736	6.133	0.249208	11.4642			0.672	6.118	0.248598	13.8557
0.778	6.137	0.24937	12.589			0.732	6.141	0.249533	11.4019			0.672	6.126	0.248923	13.8557
0.774	6.145	0.249695	12.5243			0.736	6.15	0.249898	11.4642			0.672	6.134	0.249248	13.8557
0.774	6.153	0.25002	12.5243			0.736	6.158	0.250223	11.4642			0.672	6.143	0.249614	13.8557
0.774	6.161	0.250345	12.5243			0.736	6.167	0.250589	11.4642			0.672	6.151	0.249939	13.8557
0.774	6.17	0.250711	12.5243			0.736	6.175	0.250914	11.4642			0.672	6.159	0.250264	13.8557
0.774	6.178	0.251036	12.5243			0.736	6.183	0.251239	11.4642			0.672	6.168	0.25063	13.8557
0.774	6.186	0.251361	12.5243			0.736	6.191	0.251564	11.4642			0.672	6.176	0.250955	13.8557
0.774	6.195	0.251727	12.5243			0.736	6.199	0.251889	11.4642			0.674	6.184	0.25128	13.8969
0.774	6.203	0.252052	12.5243			0.736	6.208	0.252255	11.4642			0.672	6.193	0.251646	13.8557
0.774	6.212	0.252418	12.5243			0.736	6.216	0.25258	11.4642			0.672	6.201	0.251971	13.8557
0.778	6.22	0.252743	12.589			0.736	6.224	0.252905	11.4642			0.672	6.209	0.252296	13.8557
0.778	6.228	0.253068	12.589			0.736	6.233	0.253271	11.4642			0.672	6.217	0.252621	13.8557
0.778	6.236	0.253393	12.589			0.738	6.241	0.253596	11.4953			0.672	6.226	0.252987	13.8557
0.778	6.245	0.253759	12.589			0.738	6.25	0.253962	11.4953			0.672	6.234	0.253312	13.8557
0.778	6.253	0.254084	12.589			0.736	6.258	0.254287	11.4642			0.676	6.243	0.253677	13.9381
0.778	6.262	0.254449	12.589			0.736	6.266	0.254612	11.4642			0.676	6.251	0.254002	13.9381
0.778	6.27	0.254774	12.589			0.74	6.275	0.254978	11.5265			0.674	6.259	0.254328	13.8969
0.778	6.278	0.2551	12.589			0.74	6.283	0.255303	11.5265			0.676	6.268	0.254693	13.9381
0.778	6.287	0.255465	12.589			0.74	6.291	0.255628	11.5265			0.672	6.276	0.255018	13.8557
0.778	6.295	0.25579	12.589			0.74	6.3	0.255993	11.5265			0.672	6.284	0.255343	13.8557
0.778	6.303	0.256115	12.589			0.74	6.308	0.256319	11.5265			0.674	6.292	0.255668	13.8969
0.778	6.311	0.25644	12.589			0.74	6.316	0.256644	11.5265			0.672	6.301	0.256034	13.8557
0.778	6.32	0.256806	12.589			0.74	6.325	0.257009	11.5265			0.676	6.309	0.256359	13.9381
0.778	6.328	0.257131	12.589			0.742	6.333	0.257334	11.5576			0.674	6.318	0.256725	13.8969
0.782	6.337	0.257497	12.6537			0.738	6.341	0.257659	11.4953			0.674	6.326	0.25705	13.8969
0.782	6.345	0.257822	12.6537			0.738	6.35	0.258025	11.4953			0.678	6.334	0.257375	13.9794
0.782	6.353	0.258147	12.6537			0.744	6.358	0.25835	11.5888			0.672	6.343	0.257741	13.8557
0.782	6.362	0.258513	12.6537			0.74	6.367	0.258716	11.5265			0.672	6.351	0.258066	13.8557
0.784	6.37	0.258838	12.6861			0.74	6.375	0.259041	11.5265			0.672	6.359	0.258391	13.8557
0.784	6.378	0.259163	12.6861			0.74	6.383	0.259366	11.5265			0.672	6.367	0.258716	13.8557
0.784	6.386	0.259488	12.6861			0.744	6.391	0.259691	11.5888			0.672	6.376	0.259082	13.8557
0.784	6.395	0.259854	12.6861			0.744	6.4	0.260057	11.5888			0.672	6.384	0.259407	13.8557
0.784	6.403	0.260179	12.6861			0.744	6.408	0.260382	11.5888			0.672	6.392	0.259732	13.8557
0.784	6.411	0.260504	12.6861			0.744	6.416	0.260707	11.5888			0.672	6.401	0.260098	13.8557
0.784	6.42	0.26087	12.6861			0.744	6.424	0.261032	11.5888			0.672	6.409	0.260423	13.8557
0.784	6.428	0.261195	12.6861			0.74	6.433	0.261398	11.5265			0.672	6.418	0.260788	13.8557
0.784	6.437	0.26156	12.6861			0.74	6.441	0.261723	11.5265			0.672	6.426	0.261113	13.8557
0.784	6.445	0.261885	12.6861			0.74	6.45	0.262089	11.5265			0.672	6.434	0.261438	13.8557
0.784	6.453	0.26221	12.6861			0.74	6.458	0.262414	11.5265			0.672	6.442	0.261764	13.8557
0.784	6.462	0.262576	12.6861			0.74	6.466	0.262739	11.5265			0.672	6.451	0.262129	13.8557
0.784	6.47	0.262901	12.6861			0.74	6.475	0.263104	11.5265			0.672	6.459	0.262454	13.8557
0.784	6.478	0.263226	12.6861			0.74	6.483	0.26343	11.5265			0.672	6.468	0.26282	13.8557
0.788	6.487	0.263592	12.7508			0.74	6.491	0.263755	11.5265			0.672	6.476	0.263145	13.8557
0.788	6.495	0.263917	12.7508			0.74	6.5	0.26412	11.5265			0.674	6.484	0.26347	13.8969
0.784	6.503	0.264242	12.6861			0.74	6.508	0.264445	11.5265			0.672	6.493	0.263836	13.8557
0.784	6.511	0.264567	12.6861			0.74	6.517	0.264811	11.5265			0.672	6.501	0.264161	13.8557
0.788	6.52	0.264933	12.7508			0.74	6.525	0.265136	11.5265			0.674	6.509	0.264486	13.8969
0.788	6.528	0.265258	12.7508			0.74	6.533	0.265461	11.5265			0.674	6.518	0.264852	13.8969
0.788	6.537	0.265624	12.7508			0.74	6.541	0.265786	11.5265			0.674	6.526	0.265177	13.8969
0.784	6.545	0.265949	12.6861			0.74	6.55	0.266152	11.5265			0.674	6.534	0.265502	13.8969
0.788	6.553	0.266274	12.7508			0.74	6.558	0.266477	11.5265			0.676	6.543	0.265868	13.9381
0.788	6.562	0.26664	12.7508			0.74	6.566	0.266802	11.5265			0.676	6.551	0.266193	13.9381
0.788	6.57	0.266965	12.7508			0.74	6.574	0.267127	11.5265			0.676	6.559	0.266518	13.9381
0.788	6.578	0.26729	12.7508			0.74	6.583	0.267493	11.5265			0.676	6.567	0.266843	13.9381
0.788	6.586	0.267615	12.7508			0.74	6.591	0.267818	11.5265			0.676	6.576	0.267208	13.9381
0.788	6.595	0.26798	12.7508			0.74	6.6	0.268184	11.5265			0.676	6.584	0.267534	13.9381
0.788	6.603	0.268306	12.7508			0.74	6.608	0.268509	11.5265			0.676	6.592	0.267859	13.9381
0.788	6.612	0.268671	12.7508			0.74	6.616	0.268834	11.5265			0.676	6.601	0.268224	13.9381
0.788	6.62	0.268996	12.7508			0.74	6.625	0.2692	11.5265			0.676	6.609	0.268549	13.9381
0.788	6.628	0.269321	12.7508			0.74	6.633	0.269525	11.5265			0.676	6.618	0.268915	13.9381
0.788	6.637	0.269687	12.7508			0.744	6.641	0.26985	11.5888			0.676	6.626	0.26924	13.9381
0.788	6.645	0.270012	12.7508			0.744	6.65	0.270215	11.5888			0.678	6.634	0.269565	13.9794
0.788	6.653	0.270337	12.7508			0.744	6.658	0.27054	11.5888			0.678	6.642	0.26989	13.9794
0.788	6.661	0.270662	12.7508			0.744	6.666	0.270866	11.5888			0.676	6.651	0.270256	13.9381
0.788	6.67	0.271028	12.7508			0.744	6.675	0.271231	11.5888			0.676	6.659	0.270581	13.9381
0.792	6.678	0.271353	12.8155			0.746	6.683	0.271556	11.6199			0.676	6.668	0.270947	13.9381
0.792	6.687	0.271719	12.8155			0.746	6.691	0.271881	11.6199			0.676	6.676	0.271272	13.9381
0.792	6.695	0.272044	12.8155			0.746	6.7	0.272247	11.6199			0.68	6.684	0.271597	14.0206
0.792	6.703	0.272369	12.8155			0.746	6.708	0.272572	11.6199			0.678	6.693	0.271963	13.9794
0.792	6.711	0.272694	12.8155			0.746	6.717	0.272938	11.6199			0.678	6.701	0.272288	13.9794
0.792	6.72	0.27306	12.8155			0.746	6.725	0.273263	11.6199			0.678	6.709	0.272613	13.9794
0.794	6.728	0.273385	12.8479			0.746	6.733	0.273588	11.6199			0.678	6.717	0.272938	13.9794
0.79	6.736	0.27371	12.7832			0.746	6.741	0.273913	11.6199			0.678	6.726	0.273304	13.9794
0.79	6.745	0.274076	12.7832			0.746	6.75	0.274279	11.6199			0.678	6.734	0.273629	13.9794
0.796	6.753	0.274401	12.8803			0.746	6.758	0.274604	11.6199			0.682	6.743	0.273994	14.0619
0.796	6.762	0.274766	12.8803			0.746	6.766	0.274929	11.6199			0.682	6.751	0.274319	14.0619
0.792	6.77	0.275091	12.8155			0.746	6.774	0.275254	11.6199			0.682	6.759	0.274644	14.0619
0.792	6.778	0.275416	12.8155			0.746	6.783	0.27562	11.6199			0.682	6.768	0.27501	14.0619
0.796	6.786	0.275742	12.8803			0.75	6.791	0.275945	11.6822			0.68	6.776	0.275335	14.0206
0.796	6.795	0.276107	12.8803			0.746	6.8	0.27631	11.6199			0.678	6.784	0.27566	13.9794
0.796	6.803	0.276432	12.8803			0.748	6.808	0.276636	11.6511			0.678	6.792	0.275985	13.9794
0.796	6.812	0.276798	12.8803			0.744	6.816	0.276961	11.5888			0.678	6.801	0.276351	13.9794
0.796	6.82	0.277123	12.8803			0.744	6.825	0.277326	11.5888			0.678	6.809	0.276676	13.9794
0.796	6.828	0.277448	12.8803			0.75	6.833	0.277651	11.6822			0.678	6.818	0.277042	13.9794
0.8	6.836	0.277773	12.945			0.746	6.841	0.277976	11.6199			0.678	6.826	0.277367	13.9794
0.794	6.845	0.278139	12.8479			0.746	6.85	0.278342	11.6199			0.678	6.834	0.277692	13.9794
0.794	6.853	0.278464	12.8479			0.746	6.858	0.278667	11.6199			0.678	6.843	0.278058	13.9794
0.798	6.861	0.278789	12.9126			0.746	6.866	0.278992	11.6199			0.678	6.851	0.278383	13.9794
0.798	6.87	0.279155	12.9126			0.746	6.875	0.279358	11.6199			0.678	6.859	0.278708	13.9794
0.798	6.878	0.27948	12.9126			0.746	6.883	0.279683	11.6199			0.678	6.868	0.279074	13.9794
0.798	6.886	0.279805	12.9126			0.746	6.891	0.280008	11.6199			0.678	6.876	0.279399	13.9794
0.798	6.895	0.280171	12.9126			0.746	6.9	0.280374	11.6199			0.678	6.884	0.279724	13.9794
0.798	6.903	0.280496	12.9126			0.746	6.908	0.280699	11.6199			0.678	6.893	0.280089	13.9794
0.798	6.912	0.280861	12.9126			0.746	6.916	0.281024	11.6199			0.678	6.901	0.280414	13.9794
0.798	6.92	0.281187	12.9126			0.746	6.925	0.28139	11.6199			0.678	6.909	0.28074	13.9794
0.798	6.928	0.281512	12.9126			0.746	6.933	0.281715	11.6199			0.678	6.917	0.281065	13.9794
0.798	6.936	0.281837	12.9126			0.746	6.941	0.28204	11.6199			0.678	6.926	0.28143	13.9794
0.798	6.945	0.282202	12.9126			0.746	6.95	0.282406	11.6199			0.684	6.934	0.281755	14.1031
0.8	6.953	0.282527	12.945			0.75	6.958	0.282731	11.6822			0.678	6.942	0.28208	13.9794
0.8	6.962	0.282893	12.945			0.746	6.966	0.283056	11.6199			0.678	6.951	0.282446	13.9794
0.796	6.97	0.283218	12.8803			0.746	6.974	0.283381	11.6199			0.68	6.959	0.282771	14.0206
0.796	6.978	0.283543	12.8803			0.746	6.983	0.283746	11.6199			0.68	6.968	0.283137	14.0206
0.796	6.987	0.283909	12.8803			0.746	6.991	0.284072	11.6199			0.68	6.976	0.283462	14.0206
0.796	6.995	0.284234	12.8803			0.746	7	0.284437	11.6199			0.68	6.984	0.283787	14.0206
0.798	7.003	0.284559	12.9126			0.746	7.008	0.284762	11.6199			0.68	6.992	0.284112	14.0206
0.794	7.012	0.284925	12.8479			0.746	7.016	0.285087	11.6199			0.684	7.001	0.284478	14.1031
0.8	7.02	0.28525	12.945			0.75	7.025	0.285453	11.6822			0.682	7.009	0.284803	14.0619
0.8	7.028	0.285575	12.945			0.75	7.033	0.285778	11.6822			0.682	7.018	0.285169	14.0619
0.798	7.037	0.285941	12.9126			0.748	7.041	0.286103	11.6511			0.682	7.026	0.285494	14.0619
0.8	7.045	0.286266	12.945			0.748	7.05	0.286469	11.6511			0.682	7.034	0.285819	14.0619
0.796	7.053	0.286591	12.8803			0.748	7.058	0.286794	11.6511			0.682	7.043	0.286184	14.0619
0.796	7.061	0.286916	12.8803			0.748	7.067	0.28716	11.6511			0.682	7.051	0.28651	14.0619
0.8	7.07	0.287282	12.945			0.748	7.075	0.287485	11.6511			0.682	7.059	0.286835	14.0619
0.798	7.078	0.287607	12.9126			0.748	7.083	0.28781	11.6511			0.682	7.067	0.28716	14.0619
0.798	7.087	0.287972	12.9126			0.748	7.091	0.288135	11.6511			0.682	7.076	0.287525	14.0619
0.798	7.095	0.288297	12.9126			0.748	7.1	0.288501	11.6511			0.682	7.084	0.28785	14.0619
0.798	7.103	0.288623	12.9126			0.752	7.108	0.288826	11.7134			0.682	7.093	0.288216	14.0619
0.804	7.112	0.288988	13.0097			0.748	7.116	0.289151	11.6511			0.682	7.101	0.288541	14.0619
0.798	7.12	0.289313	12.9126			0.752	7.124	0.289476	11.7134			0.682	7.109	0.288866	14.0619
0.798	7.128	0.289638	12.9126			0.75	7.133	0.289842	11.6822			0.682	7.117	0.289191	14.0619
0.802	7.136	0.289963	12.9773			0.752	7.141	0.290167	11.7134			0.682	7.126	0.289557	14.0619
0.802	7.145	0.290329	12.9773			0.752	7.15	0.290532	11.7134			0.682	7.134	0.289882	14.0619
0.806	7.153	0.290654	13.0421			0.752	7.158	0.290857	11.7134			0.682	7.142	0.290207	14.0619
0.806	7.162	0.29102	13.0421			0.752	7.166	0.291182	11.7134			0.682	7.151	0.290573	14.0619
0.804	7.17	0.291345	13.0097			0.752	7.175	0.291548	11.7134			0.682	7.159	0.290898	14.0619
0.804	7.178	0.29167	13.0097			0.752	7.183	0.291873	11.7134			0.686	7.168	0.291264	14.1443
0.804	7.187	0.292036	13.0097			0.752	7.191	0.292198	11.7134			0.68	7.176	0.291589	14.0206
0.804	7.195	0.292361	13.0097			0.752	7.2	0.292564	11.7134			0.684	7.184	0.291914	14.1031
0.804	7.203	0.292686	13.0097			0.752	7.208	0.292889	11.7134			0.684	7.192	0.292239	14.1031
0.804	7.211	0.293011	13.0097			0.752	7.217	0.293255	11.7134			0.684	7.201	0.292605	14.1031
0.804	7.22	0.293377	13.0097			0.752	7.225	0.29358	11.7134			0.684	7.209	0.29293	14.1031
0.804	7.228	0.293702	13.0097			0.752	7.233	0.293905	11.7134			0.684	7.218	0.293295	14.1031
0.806	7.237	0.294067	13.0421			0.752	7.241	0.29423	11.7134			0.684	7.226	0.29362	14.1031
0.806	7.245	0.294393	13.0421			0.756	7.25	0.294596	11.7757			0.684	7.234	0.293946	14.1031
0.806	7.253	0.294718	13.0421			0.756	7.258	0.294921	11.7757			0.684	7.243	0.294311	14.1031
0.806	7.261	0.295043	13.0421			0.752	7.266	0.295246	11.7134			0.684	7.251	0.294636	14.1031
0.806	7.27	0.295408	13.0421			0.756	7.274	0.295571	11.7757			0.684	7.259	0.294961	14.1031
0.806	7.278	0.295733	13.0421			0.756	7.283	0.295937	11.7757			0.684	7.267	0.295286	14.1031
0.806	7.286	0.296059	13.0421			0.756	7.291	0.296262	11.7757			0.686	7.276	0.295652	14.1443
0.806	7.295	0.296424	13.0421			0.752	7.3	0.296627	11.7134			0.686	7.284	0.295977	14.1443
0.806	7.303	0.296749	13.0421			0.756	7.308	0.296952	11.7757			0.686	7.293	0.296343	14.1443
0.806	7.312	0.297115	13.0421			0.756	7.316	0.297278	11.7757			0.682	7.301	0.296668	14.0619
0.806	7.32	0.29744	13.0421			0.756	7.324	0.297603	11.7757			0.682	7.309	0.296993	14.0619
0.806	7.328	0.297765	13.0421			0.752	7.333	0.297968	11.7134			0.688	7.318	0.297359	14.1856
0.806	7.337	0.298131	13.0421			0.752	7.341	0.298293	11.7134			0.686	7.326	0.297684	14.1443
0.81	7.345	0.298456	13.1068			0.752	7.35	0.298659	11.7134			0.686	7.334	0.298009	14.1443
0.806	7.353	0.298781	13.0421			0.752	7.358	0.298984	11.7134			0.686	7.342	0.298334	14.1443
0.806	7.362	0.299147	13.0421			0.752	7.366	0.299309	11.7134			0.686	7.351	0.2987	14.1443
0.806	7.37	0.299472	13.0421			0.752	7.375	0.299675	11.7134			0.686	7.359	0.299025	14.1443
0.806	7.378	0.299797	13.0421			0.752	7.383	0.3	11.7134			0.686	7.368	0.29939	14.1443
0.806	7.387	0.300163	13.0421			0.752	7.391	0.300325	11.7134			0.686	7.376	0.299716	14.1443
0.806	7.395	0.300488	13.0421			0.756	7.399	0.30065	11.7757			0.686	7.384	0.300041	14.1443
0.806	7.403	0.300813	13.0421			0.752	7.408	0.301016	11.7134			0.686	7.393	0.300406	14.1443
0.806	7.411	0.301138	13.0421			0.756	7.416	0.301341	11.7757			0.686	7.401	0.300731	14.1443
0.806	7.42	0.301503	13.0421			0.752	7.425	0.301707	11.7134			0.686	7.409	0.301056	14.1443
0.806	7.428	0.301829	13.0421			0.756	7.433	0.302032	11.7757			0.686	7.417	0.301382	14.1443
0.806	7.437	0.302194	13.0421			0.756	7.441	0.302357	11.7757			0.686	7.426	0.301747	14.1443
0.802	7.445	0.302519	12.9773			0.754	7.45	0.302722	11.7445			0.686	7.434	0.302072	14.1443
0.802	7.453	0.302844	12.9773			0.758	7.458	0.303048	11.8069			0.686	7.443	0.302438	14.1443
0.802	7.462	0.30321	12.9773			0.758	7.466	0.303373	11.8069			0.686	7.451	0.302763	14.1443
0.802	7.47	0.303535	12.9773			0.758	7.475	0.303738	11.8069			0.686	7.459	0.303088	14.1443
0.802	7.478	0.30386	12.9773			0.758	7.483	0.304063	11.8069			0.686	7.467	0.303413	14.1443
0.802	7.486	0.304185	12.9773			0.754	7.491	0.304388	11.7445			0.686	7.476	0.303779	14.1443
0.802	7.495	0.304551	12.9773			0.758	7.5	0.304754	11.8069			0.686	7.484	0.304104	14.1443
0.806	7.503	0.304876	13.0421			0.758	7.508	0.305079	11.8069			0.686	7.492	0.304429	14.1443
0.802	7.512	0.305242	12.9773			0.758	7.516	0.305404	11.8069			0.686	7.501	0.304795	14.1443
0.802	7.52	0.305567	12.9773			0.758	7.525	0.30577	11.8069			0.686	7.509	0.30512	14.1443
0.806	7.528	0.305892	13.0421			0.758	7.533	0.306095	11.8069			0.688	7.518	0.305486	14.1856
0.806	7.537	0.306258	13.0421			0.758	7.542	0.306461	11.8069			0.688	7.526	0.305811	14.1856
0.804	7.545	0.306583	13.0097			0.758	7.55	0.306786	11.8069			0.686	7.534	0.306136	14.1443
0.806	7.553	0.306908	13.0421			0.758	7.558	0.307111	11.8069			0.686	7.542	0.306461	14.1443
0.802	7.561	0.307233	12.9773			0.758	7.566	0.307436	11.8069			0.688	7.551	0.306826	14.1856
0.802	7.57	0.307599	12.9773			0.758	7.575	0.307802	11.8069			0.688	7.559	0.307152	14.1856
0.808	7.578	0.307924	13.0744			0.758	7.583	0.308127	11.8069			0.688	7.567	0.307477	14.1856
0.808	7.586	0.308249	13.0744			0.758	7.591	0.308452	11.8069			0.688	7.576	0.307842	14.1856
0.808	7.595	0.308614	13.0744			0.758	7.6	0.308818	11.8069			0.688	7.584	0.308167	14.1856
0.808	7.603	0.308939	13.0744			0.762	7.608	0.309143	11.8692			0.688	7.593	0.308533	14.1856
0.808	7.611	0.309265	13.0744			0.762	7.617	0.309508	11.8692			0.688	7.601	0.308858	14.1856
0.808	7.62	0.30963	13.0744			0.758	7.625	0.309833	11.8069			0.688	7.609	0.309183	14.1856
0.806	7.628	0.309955	13.0421			0.762	7.633	0.310158	11.8692			0.688	7.617	0.309508	14.1856
0.806	7.636	0.31028	13.0421			0.762	7.641	0.310484	11.8692			0.684	7.626	0.309874	14.1031
0.806	7.645	0.310646	13.0421			0.762	7.65	0.310849	11.8692			0.692	7.634	0.310199	14.268
0.804	7.653	0.310971	13.0097			0.762	7.658	0.311174	11.8692			0.69	7.643	0.310565	14.2268
0.804	7.662	0.311337	13.0097			0.762	7.666	0.311499	11.8692			0.69	7.651	0.31089	14.2268
0.804	7.67	0.311662	13.0097			0.762	7.674	0.311824	11.8692			0.69	7.659	0.311215	14.2268
0.804	7.678	0.311987	13.0097			0.762	7.683	0.31219	11.8692			0.69	7.667	0.31154	14.2268
0.804	7.686	0.312312	13.0097			0.762	7.691	0.312515	11.8692			0.69	7.676	0.311906	14.2268
0.804	7.695	0.312678	13.0097			0.762	7.7	0.312881	11.8692			0.69	7.684	0.312231	14.2268
0.808	7.703	0.313003	13.0744			0.762	7.708	0.313206	11.8692			0.69	7.692	0.312556	14.2268
0.808	7.712	0.313369	13.0744			0.762	7.716	0.313531	11.8692			0.694	7.701	0.312922	14.3093
0.808	7.72	0.313694	13.0744			0.762	7.725	0.313897	11.8692			0.688	7.709	0.313247	14.1856
0.808	7.728	0.314019	13.0744			0.762	7.733	0.314222	11.8692			0.69	7.718	0.313612	14.2268
0.808	7.737	0.314384	13.0744			0.758	7.741	0.314547	11.8069			0.69	7.726	0.313937	14.2268
0.804	7.745	0.314709	13.0097			0.758	7.749	0.314872	11.8069			0.688	7.734	0.314262	14.1856
0.804	7.753	0.315035	13.0097			0.758	7.758	0.315238	11.8069			0.69	7.743	0.314628	14.2268
0.808	7.761	0.31536	13.0744			0.758	7.766	0.315563	11.8069			0.69	7.751	0.314953	14.2268
0.808	7.77	0.315725	13.0744			0.758	7.775	0.315928	11.8069			0.69	7.759	0.315278	14.2268
0.808	7.778	0.31605	13.0744			0.76	7.783	0.316254	11.838			0.69	7.767	0.315603	14.2268
0.808	7.787	0.316416	13.0744			0.76	7.791	0.316579	11.838			0.69	7.776	0.315969	14.2268
0.808	7.795	0.316741	13.0744			0.76	7.8	0.316944	11.838			0.694	7.784	0.316294	14.3093
0.808	7.803	0.317066	13.0744			0.76	7.808	0.317269	11.838			0.69	7.792	0.316619	14.2268
0.808	7.812	0.317432	13.0744			0.76	7.816	0.317594	11.838			0.69	7.801	0.316985	14.2268
0.808	7.82	0.317757	13.0744			0.76	7.824	0.31792	11.838			0.69	7.809	0.31731	14.2268
0.808	7.828	0.318082	13.0744			0.76	7.833	0.318285	11.838			0.69	7.817	0.317635	14.2268
0.808	7.836	0.318407	13.0744			0.76	7.841	0.31861	11.838			0.69	7.826	0.318001	14.2268
0.808	7.845	0.318773	13.0744			0.76	7.85	0.318976	11.838			0.69	7.834	0.318326	14.2268
0.808	7.853	0.319098	13.0744			0.76	7.858	0.319301	11.838			0.69	7.842	0.318651	14.2268
0.808	7.862	0.319464	13.0744			0.76	7.866	0.319626	11.838			0.69	7.851	0.319017	14.2268
0.804	7.87	0.319789	13.0097			0.764	7.875	0.319992	11.9003			0.686	7.859	0.319342	14.1443
0.808	7.878	0.320114	13.0744			0.764	7.883	0.320317	11.9003			0.692	7.868	0.319707	14.268
0.808	7.887	0.320479	13.0744			0.764	7.891	0.320642	11.9003			0.692	7.876	0.320033	14.268
0.804	7.895	0.320805	13.0097			0.764	7.9	0.321008	11.9003			0.686	7.884	0.320358	14.1443
0.804	7.903	0.32113	13.0097			0.764	7.908	0.321333	11.9003			0.69	7.892	0.320683	14.2268
0.808	7.911	0.321455	13.0744			0.764	7.916	0.321658	11.9003			0.69	7.901	0.321048	14.2268
0.808	7.92	0.32182	13.0744			0.764	7.925	0.322024	11.9003			0.69	7.909	0.321373	14.2268
0.808	7.928	0.322145	13.0744			0.766	7.933	0.322349	11.9315			0.69	7.918	0.321739	14.2268
0.808	7.937	0.322511	13.0744			0.762	7.941	0.322674	11.8692			0.69	7.926	0.322064	14.2268
0.808	7.945	0.322836	13.0744			0.764	7.95	0.323039	11.9003			0.694	7.934	0.322389	14.3093
0.808	7.953	0.323161	13.0744			0.768	7.958	0.323364	11.9626			0.692	7.943	0.322755	14.268
0.808	7.961	0.323486	13.0744			0.768	7.967	0.32373	11.9626			0.692	7.951	0.32308	14.268
0.808	7.97	0.323852	13.0744			0.768	7.975	0.324055	11.9626			0.692	7.959	0.323405	14.268
0.808	7.978	0.324177	13.0744			0.768	7.983	0.32438	11.9626			0.692	7.967	0.32373	14.268
0.808	7.986	0.324502	13.0744			0.768	7.991	0.324705	11.9626			0.694	7.976	0.324096	14.3093
0.808	7.995	0.324868	13.0744			0.77	8	0.325071	11.9938			0.694	7.984	0.324421	14.3093
0.808	8.003	0.325193	13.0744			0.77	8.008	0.325396	11.9938			0.694	7.993	0.324787	14.3093
0.808	8.012	0.325559	13.0744			0.77	8.016	0.325721	11.9938			0.694	8.001	0.325112	14.3093
0.808	8.02	0.325884	13.0744			0.77	8.024	0.326046	11.9938			0.692	8.009	0.325437	14.268
0.808	8.028	0.326209	13.0744			0.77	8.033	0.326412	11.9938			0.694	8.017	0.325762	14.3093
0.812	8.036	0.326534	13.1392			0.77	8.041	0.326737	11.9938			0.694	8.026	0.326128	14.3093
0.808	8.045	0.3269	13.0744			0.77	8.05	0.327103	11.9938			0.694	8.034	0.326453	14.3093
0.808	8.053	0.327225	13.0744			0.77	8.058	0.327428	11.9938			0.694	8.042	0.326778	14.3093
0.812	8.062	0.32759	13.1392			0.77	8.066	0.327753	11.9938			0.694	8.051	0.327143	14.3093
0.812	8.07	0.327915	13.1392			0.77	8.075	0.328119	11.9938			0.694	8.059	0.327469	14.3093
0.81	8.078	0.328241	13.1068			0.776	8.083	0.328444	12.0872			0.694	8.068	0.327834	14.3093
0.81	8.087	0.328606	13.1068			0.772	8.091	0.328769	12.0249			0.694	8.076	0.328159	14.3093
0.81	8.095	0.328931	13.1068			0.772	8.1	0.329134	12.0249			0.694	8.084	0.328484	14.3093
0.81	8.103	0.329256	13.1068			0.772	8.108	0.32946	12.0249			0.694	8.093	0.32885	14.3093
0.81	8.111	0.329581	13.1068			0.772	8.116	0.329785	12.0249			0.694	8.101	0.329175	14.3093
0.814	8.12	0.329947	13.1715			0.772	8.125	0.33015	12.0249			0.694	8.109	0.3295	14.3093
0.814	8.128	0.330272	13.1715			0.77	8.133	0.330475	11.9938			0.692	8.117	0.329825	14.268
0.81	8.136	0.330597	13.1068			0.77	8.141	0.3308	11.9938			0.696	8.126	0.330191	14.3505
0.81	8.145	0.330963	13.1068			0.77	8.15	0.331166	11.9938			0.696	8.134	0.330516	14.3505
0.812	8.153	0.331288	13.1392			0.77	8.158	0.331491	11.9938			0.696	8.143	0.330882	14.3505
0.812	8.162	0.331654	13.1392			0.774	8.166	0.331816	12.0561			0.696	8.151	0.331207	14.3505
0.812	8.17	0.331979	13.1392			0.77	8.175	0.332182	11.9938			0.696	8.159	0.331532	14.3505
0.812	8.178	0.332304	13.1392			0.77	8.183	0.332507	11.9938			0.696	8.167	0.331857	14.3505
0.812	8.186	0.332629	13.1392			0.77	8.191	0.332832	11.9938			0.696	8.176	0.332223	14.3505
0.81	8.195	0.332995	13.1068			0.77	8.2	0.333198	11.9938			0.696	8.184	0.332548	14.3505
0.812	8.203	0.33332	13.1392			0.77	8.208	0.333523	11.9938			0.696	8.192	0.332873	14.3505
0.812	8.212	0.333685	13.1392			0.77	8.216	0.333848	11.9938			0.694	8.201	0.333239	14.3093
0.812	8.22	0.334011	13.1392			0.77	8.225	0.334214	11.9938			0.694	8.209	0.333564	14.3093
0.812	8.228	0.334336	13.1392			0.77	8.233	0.334539	11.9938			0.694	8.217	0.333889	14.3093
0.812	8.237	0.334701	13.1392			0.77	8.241	0.334864	11.9938			0.694	8.226	0.334254	14.3093
0.812	8.245	0.335026	13.1392			0.77	8.25	0.33523	11.9938			0.694	8.234	0.334579	14.3093
0.812	8.253	0.335351	13.1392			0.77	8.258	0.335555	11.9938			0.69	8.242	0.334905	14.2268
0.812	8.262	0.335717	13.1392			0.774	8.266	0.33588	12.0561			0.696	8.251	0.33527	14.3505
0.812	8.27	0.336042	13.1392			0.774	8.275	0.336245	12.0561			0.696	8.259	0.335595	14.3505
0.81	8.278	0.336367	13.1068			0.774	8.283	0.33657	12.0561			0.696	8.267	0.33592	14.3505
0.81	8.287	0.336733	13.1068			0.774	8.291	0.336896	12.0561			0.692	8.276	0.336286	14.268
0.81	8.295	0.337058	13.1068			0.774	8.3	0.337261	12.0561			0.692	8.284	0.336611	14.268
0.81	8.303	0.337383	13.1068			0.774	8.309	0.337627	12.0561			0.696	8.293	0.336977	14.3505
0.81	8.311	0.337708	13.1068			0.776	8.317	0.337952	12.0872			0.696	8.301	0.337302	14.3505
0.81	8.32	0.338074	13.1068			0.776	8.326	0.338318	12.0872			0.692	8.309	0.337627	14.268
0.81	8.328	0.338399	13.1068			0.776	8.334	0.338643	12.0872			0.696	8.317	0.337952	14.3505
0.81	8.336	0.338724	13.1068			0.772	8.342	0.338968	12.0249			0.696	8.326	0.338318	14.3505
0.81	8.345	0.33909	13.1068			0.776	8.35	0.339293	12.0872			0.696	8.334	0.338643	14.3505
0.808	8.353	0.339415	13.0744			0.776	8.359	0.339659	12.0872			0.696	8.343	0.339009	14.3505
0.808	8.362	0.339781	13.0744			0.772	8.367	0.339984	12.0249			0.696	8.351	0.339334	14.3505
0.808	8.37	0.340106	13.0744			0.776	8.375	0.340309	12.0872			0.696	8.359	0.339659	14.3505
0.81	8.378	0.340431	13.1068			0.776	8.384	0.340675	12.0872			0.692	8.367	0.339984	14.268
0.81	8.386	0.340756	13.1068			0.776	8.392	0.341	12.0872			0.696	8.376	0.340349	14.3505
0.81	8.395	0.341121	13.1068			0.776	8.4	0.341325	12.0872			0.696	8.384	0.340675	14.3505
0.81	8.403	0.341447	13.1068			0.776	8.408	0.34165	12.0872			0.696	8.393	0.34104	14.3505
0.81	8.412	0.341812	13.1068			0.776	8.417	0.342015	12.0872			0.696	8.401	0.341365	14.3505
0.812	8.42	0.342137	13.1392			0.776	8.425	0.342341	12.0872			0.696	8.409	0.34169	14.3505
0.81	8.428	0.342462	13.1068			0.776	8.434	0.342706	12.0872			0.696	8.418	0.342056	14.3505
0.81	8.437	0.342828	13.1068			0.78	8.442	0.343031	12.1495			0.696	8.426	0.342381	14.3505
0.812	8.445	0.343153	13.1392			0.78	8.45	0.343356	12.1495			0.694	8.434	0.342706	14.3093
0.812	8.453	0.343478	13.1392			0.78	8.459	0.343722	12.1495			0.696	8.442	0.343031	14.3505
0.812	8.461	0.343803	13.1392			0.78	8.467	0.344047	12.1495			0.696	8.451	0.343397	14.3505
0.812	8.47	0.344169	13.1392			0.78	8.475	0.344372	12.1495			0.696	8.459	0.343722	14.3505
0.812	8.478	0.344494	13.1392			0.78	8.484	0.344738	12.1495			0.696	8.468	0.344088	14.3505
0.812	8.486	0.344819	13.1392			0.78	8.492	0.345063	12.1495			0.696	8.476	0.344413	14.3505
0.814	8.495	0.345185	13.1715			0.782	8.5	0.345388	12.1807			0.694	8.484	0.344738	14.3093
0.814	8.503	0.34551	13.1715			0.782	8.509	0.345754	12.1807			0.698	8.493	0.345104	14.3918
0.814	8.512	0.345876	13.1715			0.778	8.517	0.346079	12.1184			0.698	8.501	0.345429	14.3918
0.814	8.52	0.346201	13.1715			0.782	8.525	0.346404	12.1807			0.698	8.509	0.345754	14.3918
0.812	8.528	0.346526	13.1392			0.782	8.533	0.346729	12.1807			0.698	8.517	0.346079	14.3918
0.812	8.536	0.346851	13.1392			0.782	8.542	0.347095	12.1807			0.698	8.526	0.346445	14.3918
0.812	8.545	0.347217	13.1392			0.782	8.55	0.34742	12.1807			0.7	8.534	0.34677	14.433
0.812	8.553	0.347542	13.1392			0.782	8.558	0.347745	12.1807			0.696	8.542	0.347095	14.3505
0.812	8.562	0.347907	13.1392			0.782	8.567	0.348111	12.1807			0.696	8.551	0.34746	14.3505
0.814	8.57	0.348232	13.1715			0.78	8.575	0.348436	12.1495			0.696	8.559	0.347785	14.3505
0.814	8.578	0.348557	13.1715			0.78	8.584	0.348801	12.1495			0.696	8.568	0.348151	14.3505
0.81	8.587	0.348923	13.1068			0.786	8.592	0.349126	12.243			0.696	8.576	0.348476	14.3505
0.812	8.595	0.349248	13.1392			0.78	8.6	0.349451	12.1495			0.696	8.584	0.348801	14.3505
0.812	8.603	0.349573	13.1392			0.78	8.608	0.349777	12.1495			0.7	8.592	0.349126	14.433
0.812	8.611	0.349898	13.1392			0.78	8.617	0.350142	12.1495			0.7	8.601	0.349492	14.433
0.812	8.62	0.350264	13.1392			0.78	8.625	0.350467	12.1495			0.696	8.609	0.349817	14.3505
0.812	8.628	0.350589	13.1392			0.78	8.634	0.350833	12.1495			0.698	8.618	0.350183	14.3918
0.812	8.637	0.350955	13.1392			0.78	8.642	0.351158	12.1495			0.698	8.626	0.350508	14.3918
0.81	8.645	0.35128	13.1068			0.782	8.65	0.351483	12.1807			0.698	8.634	0.350833	14.3918
0.812	8.653	0.351605	13.1392			0.782	8.659	0.351849	12.1807			0.698	8.643	0.351199	14.3918
0.812	8.661	0.35193	13.1392			0.782	8.667	0.352174	12.1807			0.698	8.651	0.351524	14.3918
0.812	8.67	0.352296	13.1392			0.782	8.675	0.352499	12.1807			0.698	8.659	0.351849	14.3918
0.812	8.678	0.352621	13.1392			0.782	8.683	0.352824	12.1807			0.698	8.667	0.352174	14.3918
0.812	8.686	0.352946	13.1392			0.782	8.692	0.35319	12.1807			0.698	8.676	0.35254	14.3918
0.812	8.695	0.353312	13.1392			0.782	8.7	0.353515	12.1807			0.698	8.684	0.352865	14.3918
0.81	8.703	0.353637	13.1068			0.782	8.709	0.353881	12.1807			0.698	8.692	0.35319	14.3918
0.812	8.712	0.354002	13.1392			0.782	8.717	0.354206	12.1807			0.694	8.701	0.353555	14.3093
0.812	8.72	0.354328	13.1392			0.782	8.725	0.354531	12.1807			0.694	8.709	0.353881	14.3093
0.808	8.728	0.354653	13.0744			0.782	8.733	0.354856	12.1807			0.694	8.717	0.354206	14.3093
0.808	8.736	0.354978	13.0744			0.786	8.742	0.355221	12.243			0.694	8.726	0.354571	14.3093
0.808	8.745	0.355343	13.0744			0.782	8.75	0.355547	12.1807			0.694	8.734	0.354896	14.3093
0.808	8.753	0.355668	13.0744			0.782	8.758	0.355872	12.1807			0.694	8.742	0.355221	14.3093
0.81	8.762	0.356034	13.1068			0.782	8.766	0.356197	12.1807			0.694	8.751	0.355587	14.3093
0.808	8.77	0.356359	13.0744			0.786	8.775	0.356562	12.243			0.694	8.759	0.355912	14.3093
0.812	8.778	0.356684	13.1392			0.786	8.783	0.356887	12.243			0.694	8.768	0.356278	14.3093
0.812	8.787	0.35705	13.1392			0.784	8.792	0.357253	12.2118			0.694	8.776	0.356603	14.3093
0.81	8.795	0.357375	13.1068			0.786	8.8	0.357578	12.243			0.694	8.784	0.356928	14.3093
0.812	8.803	0.3577	13.1392			0.786	8.808	0.357903	12.243			0.694	8.792	0.357253	14.3093
0.81	8.811	0.358025	13.1068			0.784	8.817	0.358269	12.2118			0.696	8.801	0.357619	14.3505
0.81	8.82	0.358391	13.1068			0.784	8.825	0.358594	12.2118			0.696	8.809	0.357944	14.3505
0.812	8.828	0.358716	13.1392			0.784	8.833	0.358919	12.2118			0.696	8.817	0.358269	14.3505
0.812	8.836	0.359041	13.1392			0.784	8.842	0.359285	12.2118			0.696	8.826	0.358635	14.3505
0.812	8.845	0.359407	13.1392			0.786	8.85	0.35961	12.243			0.696	8.834	0.35896	14.3505
0.812	8.853	0.359732	13.1392			0.786	8.858	0.359935	12.243			0.696	8.843	0.359325	14.3505
0.812	8.862	0.360098	13.1392			0.786	8.867	0.360301	12.243			0.696	8.851	0.359651	14.3505
0.814	8.87	0.360423	13.1715			0.786	8.875	0.360626	12.243			0.696	8.859	0.359976	14.3505
0.81	8.878	0.360748	13.1068			0.786	8.883	0.360951	12.243			0.696	8.867	0.360301	14.3505
0.814	8.886	0.361073	13.1715			0.786	8.892	0.361317	12.243			0.694	8.876	0.360666	14.3093
0.814	8.895	0.361438	13.1715			0.786	8.9	0.361642	12.243			0.694	8.884	0.360991	14.3093
0.814	8.903	0.361764	13.1715			0.79	8.908	0.361967	12.3053			0.696	8.892	0.361317	14.3505
0.814	8.912	0.362129	13.1715			0.79	8.916	0.362292	12.3053			0.696	8.901	0.361682	14.3505
0.814	8.92	0.362454	13.1715			0.79	8.925	0.362657	12.3053			0.696	8.909	0.362007	14.3505
0.814	8.928	0.362779	13.1715			0.788	8.933	0.362983	12.2741			0.696	8.918	0.362373	14.3505
0.814	8.937	0.363145	13.1715			0.788	8.942	0.363348	12.2741			0.696	8.926	0.362698	14.3505
0.814	8.945	0.36347	13.1715			0.792	8.95	0.363673	12.3364			0.696	8.934	0.363023	14.3505
0.814	8.953	0.363795	13.1715			0.788	8.958	0.363998	12.2741			0.696	8.942	0.363348	14.3505
0.814	8.962	0.364161	13.1715			0.788	8.967	0.364364	12.2741			0.696	8.951	0.363714	14.3505
0.814	8.97	0.364486	13.1715			0.79	8.975	0.364689	12.3053			0.694	8.959	0.364039	14.3093
0.814	8.978	0.364811	13.1715			0.79	8.983	0.365014	12.3053			0.696	8.967	0.364364	14.3505
0.814	8.987	0.365177	13.1715			0.788	8.992	0.36538	12.2741			0.696	8.976	0.36473	14.3505
0.814	8.995	0.365502	13.1715			0.788	9	0.365705	12.2741			0.696	8.984	0.365055	14.3505
0.814	9.003	0.365827	13.1715			0.788	9.008	0.36603	12.2741			0.696	8.993	0.365421	14.3505
0.814	9.011	0.366152	13.1715			0.79	9.017	0.366396	12.3053			0.698	9.001	0.365746	14.3918
0.814	9.02	0.366518	13.1715			0.786	9.025	0.366721	12.243			0.698	9.009	0.366071	14.3918
0.814	9.028	0.366843	13.1715			0.786	9.033	0.367046	12.243			0.698	9.017	0.366396	14.3918
0.814	9.036	0.367168	13.1715			0.786	9.042	0.367412	12.243			0.694	9.026	0.366761	14.3093
0.814	9.045	0.367534	13.1715			0.786	9.05	0.367737	12.243			0.698	9.034	0.367087	14.3918
0.814	9.053	0.367859	13.1715			0.786	9.058	0.368062	12.243			0.698	9.042	0.367412	14.3918
0.816	9.062	0.368224	13.2039			0.786	9.067	0.368427	12.243			0.698	9.051	0.367777	14.3918
0.812	9.07	0.368549	13.1392			0.786	9.075	0.368753	12.243			0.698	9.059	0.368102	14.3918
0.812	9.078	0.368874	13.1392			0.786	9.083	0.369078	12.243			0.698	9.067	0.368427	14.3918
0.812	9.086	0.3692	13.1392			0.786	9.092	0.369443	12.243			0.698	9.076	0.368793	14.3918
0.812	9.095	0.369565	13.1392			0.79	9.1	0.369768	12.3053			0.698	9.084	0.369118	14.3918
0.816	9.103	0.36989	13.2039			0.788	9.108	0.370093	12.2741			0.698	9.092	0.369443	14.3918
0.814	9.111	0.370215	13.1715			0.788	9.116	0.370419	12.2741			0.698	9.101	0.369809	14.3918
0.814	9.12	0.370581	13.1715			0.788	9.125	0.370784	12.2741			0.698	9.109	0.370134	14.3918
0.814	9.128	0.370906	13.1715			0.79	9.133	0.371109	12.3053			0.698	9.118	0.3705	14.3918
0.814	9.137	0.371272	13.1715			0.79	9.142	0.371475	12.3053			0.698	9.126	0.370825	14.3918
0.814	9.145	0.371597	13.1715			0.79	9.15	0.3718	12.3053			0.698	9.134	0.37115	14.3918
0.814	9.153	0.371922	13.1715			0.79	9.158	0.372125	12.3053			0.698	9.142	0.371475	14.3918
0.814	9.161	0.372247	13.1715			0.788	9.167	0.372491	12.2741			0.698	9.151	0.371841	14.3918
0.814	9.17	0.372613	13.1715			0.79	9.175	0.372816	12.3053			0.698	9.159	0.372166	14.3918
0.814	9.178	0.372938	13.1715			0.79	9.183	0.373141	12.3053			0.698	9.168	0.372531	14.3918
0.814	9.186	0.373263	13.1715			0.79	9.191	0.373466	12.3053			0.698	9.176	0.372857	14.3918
0.814	9.195	0.373629	13.1715			0.79	9.2	0.373832	12.3053			0.698	9.184	0.373182	14.3918
0.814	9.203	0.373954	13.1715			0.79	9.208	0.374157	12.3053			0.698	9.193	0.373547	14.3918
0.814	9.211	0.374279	13.1715			0.79	9.217	0.374523	12.3053			0.698	9.201	0.373872	14.3918
0.816	9.22	0.374644	13.2039			0.79	9.225	0.374848	12.3053			0.698	9.209	0.374197	14.3918
0.816	9.228	0.37497	13.2039			0.788	9.233	0.375173	12.2741			0.698	9.217	0.374523	14.3918
0.816	9.236	0.375295	13.2039			0.788	9.241	0.375498	12.2741			0.698	9.226	0.374888	14.3918
0.816	9.244	0.37562	13.2039			0.792	9.25	0.375863	12.3364			0.698	9.234	0.375213	14.3918
0.816	9.253	0.375985	13.2039			0.788	9.258	0.376189	12.2741			0.698	9.242	0.375538	14.3918
0.816	9.262	0.376351	13.2039			0.788	9.266	0.376514	12.2741			0.698	9.251	0.375904	14.3918
0.814	9.27	0.376676	13.1715			0.792	9.275	0.376879	12.3364			0.698	9.259	0.376229	14.3918
0.816	9.278	0.377001	13.2039			0.788	9.283	0.377204	12.2741			0.698	9.268	0.376595	14.3918
0.816	9.287	0.377367	13.2039			0.788	9.292	0.37757	12.2741			0.702	9.276	0.37692	14.4742
0.816	9.295	0.377692	13.2039			0.788	9.3	0.377895	12.2741			0.7	9.284	0.377245	14.433
0.816	9.303	0.378017	13.2039			0.788	9.308	0.37822	12.2741			0.7	9.292	0.37757	14.433
0.816	9.312	0.378383	13.2039			0.788	9.316	0.378545	12.2741			0.7	9.301	0.377936	14.433
0.816	9.32	0.378708	13.2039			0.788	9.325	0.378911	12.2741			0.7	9.309	0.378261	14.433
0.816	9.328	0.379033	13.2039			0.792	9.333	0.379236	12.3364			0.7	9.318	0.378627	14.433
0.816	9.337	0.379399	13.2039			0.792	9.341	0.379561	12.3364			0.7	9.326	0.378952	14.433
0.82	9.345	0.379724	13.2686			0.788	9.349	0.379886	12.2741			0.702	9.334	0.379277	14.4742
0.82	9.353	0.380049	13.2686			0.792	9.358	0.380252	12.3364			0.702	9.343	0.379642	14.4742
0.82	9.361	0.380374	13.2686			0.792	9.367	0.380618	12.3364			0.702	9.351	0.379967	14.4742
0.82	9.37	0.38074	13.2686			0.792	9.375	0.380943	12.3364			0.702	9.359	0.380293	14.4742
0.82	9.378	0.381065	13.2686			0.792	9.383	0.381268	12.3364			0.702	9.368	0.380658	14.4742
0.82	9.386	0.38139	13.2686			0.792	9.391	0.381593	12.3364			0.702	9.376	0.380983	14.4742
0.82	9.395	0.381755	13.2686			0.792	9.4	0.381959	12.3364			0.702	9.384	0.381308	14.4742
0.82	9.403	0.38208	13.2686			0.792	9.408	0.382284	12.3364			0.702	9.393	0.381674	14.4742
0.82	9.412	0.382446	13.2686			0.788	9.417	0.382649	12.2741			0.702	9.401	0.381999	14.4742
0.82	9.42	0.382771	13.2686			0.788	9.425	0.382974	12.2741			0.702	9.409	0.382324	14.4742
0.82	9.428	0.383096	13.2686			0.79	9.433	0.383299	12.3053			0.702	9.417	0.382649	14.4742
0.82	9.436	0.383421	13.2686			0.79	9.441	0.383625	12.3053			0.706	9.426	0.383015	14.5567
0.816	9.445	0.383787	13.2039			0.794	9.45	0.38399	12.3676			0.704	9.434	0.38334	14.5155
0.816	9.453	0.384112	13.2039			0.788	9.458	0.384315	12.2741			0.704	9.442	0.383665	14.5155
0.822	9.462	0.384478	13.301			0.788	9.466	0.38464	12.2741			0.704	9.45	0.38399	14.5155
0.818	9.47	0.384803	13.2362			0.788	9.475	0.385006	12.2741			0.704	9.459	0.384356	14.5155
0.818	9.478	0.385128	13.2362			0.788	9.483	0.385331	12.2741			0.704	9.468	0.384722	14.5155
0.82	9.487	0.385494	13.2686			0.788	9.492	0.385697	12.2741			0.704	9.476	0.385047	14.5155
0.82	9.495	0.385819	13.2686			0.788	9.5	0.386022	12.2741			0.704	9.484	0.385372	14.5155
0.82	9.503	0.386144	13.2686			0.788	9.508	0.386347	12.2741			0.704	9.492	0.385697	14.5155
0.82	9.512	0.38651	13.2686			0.788	9.516	0.386672	12.2741			0.704	9.501	0.386063	14.5155
0.82	9.52	0.386835	13.2686			0.788	9.525	0.387038	12.2741			0.704	9.509	0.386388	14.5155
0.82	9.528	0.38716	13.2686			0.788	9.533	0.387363	12.2741			0.704	9.518	0.386753	14.5155
0.82	9.536	0.387485	13.2686			0.788	9.541	0.387688	12.2741			0.704	9.526	0.387078	14.5155
0.82	9.545	0.38785	13.2686			0.79	9.55	0.388054	12.3053			0.704	9.534	0.387403	14.5155
0.82	9.553	0.388176	13.2686			0.79	9.558	0.388379	12.3053			0.704	9.543	0.387769	14.5155
0.818	9.561	0.388501	13.2362			0.792	9.566	0.388704	12.3364			0.706	9.551	0.388094	14.5567
0.822	9.571	0.388907	13.301			0.792	9.575	0.389069	12.3364			0.706	9.559	0.388419	14.5567
0.818	9.579	0.389232	13.2362			0.792	9.583	0.389395	12.3364			0.706	9.567	0.388744	14.5567
0.818	9.587	0.389557	13.2362			0.792	9.592	0.38976	12.3364			0.704	9.576	0.38911	14.5155
0.818	9.595	0.389882	13.2362			0.796	9.6	0.390085	12.3988			0.704	9.584	0.389435	14.5155
0.818	9.604	0.390248	13.2362			0.792	9.608	0.39041	12.3364			0.704	9.593	0.389801	14.5155
0.818	9.612	0.390573	13.2362			0.792	9.616	0.390735	12.3364			0.706	9.601	0.390126	14.5567
0.818	9.621	0.390939	13.2362			0.792	9.625	0.391101	12.3364			0.706	9.609	0.390451	14.5567
0.818	9.629	0.391264	13.2362			0.792	9.633	0.391426	12.3364			0.704	9.617	0.390776	14.5155
0.818	9.637	0.391589	13.2362			0.792	9.641	0.391751	12.3364			0.706	9.626	0.391142	14.5567
0.82	9.646	0.391954	13.2686			0.792	9.65	0.392117	12.3364			0.706	9.634	0.391467	14.5567
0.818	9.654	0.39228	13.2362			0.792	9.658	0.392442	12.3364			0.702	9.642	0.391792	14.4742
0.818	9.662	0.392605	13.2362			0.792	9.666	0.392767	12.3364			0.706	9.651	0.392158	14.5567
0.82	9.67	0.39293	13.2686			0.792	9.675	0.393133	12.3364			0.706	9.659	0.392483	14.5567
0.82	9.679	0.393295	13.2686			0.792	9.683	0.393458	12.3364			0.706	9.668	0.392848	14.5567
0.82	9.687	0.39362	13.2686			0.792	9.691	0.393783	12.3364			0.706	9.676	0.393174	14.5567
0.82	9.695	0.393946	13.2686			0.796	9.7	0.394149	12.3988			0.706	9.684	0.393499	14.5567
0.82	9.704	0.394311	13.2686			0.792	9.708	0.394474	12.3364			0.706	9.693	0.393864	14.5567
0.82	9.712	0.394636	13.2686			0.796	9.716	0.394799	12.3988			0.706	9.701	0.394189	14.5567
0.82	9.721	0.395002	13.2686			0.796	9.725	0.395165	12.3988			0.706	9.709	0.394514	14.5567
0.822	9.729	0.395327	13.301			0.796	9.733	0.39549	12.3988			0.706	9.718	0.39488	14.5567
0.822	9.737	0.395652	13.301			0.796	9.741	0.395815	12.3988			0.706	9.726	0.395205	14.5567
0.822	9.745	0.395977	13.301			0.796	9.75	0.39618	12.3988			0.706	9.734	0.39553	14.5567
0.822	9.754	0.396343	13.301			0.796	9.758	0.396505	12.3988			0.706	9.743	0.395896	14.5567
0.822	9.762	0.396668	13.301			0.796	9.767	0.396871	12.3988			0.706	9.751	0.396221	14.5567
0.824	9.771	0.397034	13.3333			0.796	9.775	0.397196	12.3988			0.706	9.759	0.396546	14.5567
0.824	9.779	0.397359	13.3333			0.796	9.783	0.397521	12.3988			0.706	9.767	0.396871	14.5567
0.824	9.787	0.397684	13.3333			0.796	9.791	0.397846	12.3988			0.708	9.776	0.397237	14.5979
0.824	9.795	0.398009	13.3333			0.798	9.8	0.398212	12.4299			0.708	9.784	0.397562	14.5979
0.824	9.804	0.398375	13.3333			0.798	9.808	0.398537	12.4299			0.708	9.792	0.397887	14.5979
0.824	9.812	0.3987	13.3333			0.794	9.816	0.398862	12.3676			0.708	9.801	0.398253	14.5979
0.824	9.82	0.399025	13.3333			0.798	9.825	0.399228	12.4299			0.708	9.809	0.398578	14.5979
0.824	9.829	0.39939	13.3333			0.798	9.833	0.399553	12.4299			0.708	9.818	0.398944	14.5979
0.824	9.837	0.399716	13.3333			0.796	9.841	0.399878	12.3988			0.708	9.826	0.399269	14.5979
0.824	9.846	0.400081	13.3333			0.796	9.85	0.400244	12.3988			0.708	9.834	0.399594	14.5979
0.824	9.854	0.400406	13.3333			0.796	9.858	0.400569	12.3988			0.708	9.842	0.399919	14.5979
0.82	9.862	0.400731	13.2686			0.796	9.866	0.400894	12.3988			0.708	9.851	0.400284	14.5979
0.824	9.87	0.401056	13.3333			0.796	9.875	0.40126	12.3988			0.712	9.859	0.40061	14.6804
0.824	9.879	0.401422	13.3333			0.796	9.883	0.401585	12.3988			0.712	9.868	0.400975	14.6804
0.824	9.887	0.401747	13.3333			0.796	9.891	0.40191	12.3988			0.712	9.876	0.4013	14.6804
0.824	9.895	0.402072	13.3333			0.796	9.9	0.402275	12.3988			0.71	9.884	0.401625	14.6392
0.824	9.903	0.402397	13.3333			0.798	9.908	0.402601	12.4299			0.71	9.893	0.401991	14.6392
0.824	9.912	0.402763	13.3333			0.798	9.917	0.402966	12.4299			0.71	9.901	0.402316	14.6392
0.824	9.92	0.403088	13.3333			0.796	9.925	0.403291	12.3988			0.71	9.909	0.402641	14.6392
0.824	9.929	0.403454	13.3333			0.796	9.933	0.403616	12.3988			0.71	9.917	0.402966	14.6392
0.824	9.937	0.403779	13.3333			0.796	9.941	0.403941	12.3988			0.71	9.926	0.403332	14.6392
0.824	9.945	0.404104	13.3333			0.796	9.95	0.404307	12.3988			0.71	9.934	0.403657	14.6392
0.824	9.954	0.40447	13.3333			0.796	9.958	0.404632	12.3988			0.714	9.943	0.404023	14.7216
0.828	9.962	0.404795	13.3981			0.796	9.966	0.404957	12.3988			0.71	9.951	0.404348	14.6392
0.826	9.97	0.40512	13.3657			0.798	9.974	0.405282	12.4299			0.71	9.959	0.404673	14.6392
0.826	9.978	0.405445	13.3657			0.798	9.983	0.405648	12.4299			0.71	9.967	0.404998	14.6392
0.822	9.987	0.405811	13.301			0.798	9.991	0.405973	12.4299			0.71	9.976	0.405364	14.6392
0.826	9.995	0.406136	13.3657			0.798	10	0.406339	12.4299			0.714	9.984	0.405689	14.7216
0.826	10.004	0.406501	13.3657			0.798	10.008	0.406664	12.4299			0.71	9.992	0.406014	14.6392
0.826	10.012	0.406826	13.3657			0.798	10.016	0.406989	12.4299			0.71	10	0.406339	14.6392
0.826	10.02	0.407152	13.3657			0.798	10.025	0.407355	12.4299			0.71	10.009	0.406705	14.6392
0.826	10.028	0.407477	13.3657			0.798	10.033	0.40768	12.4299			0.714	10.018	0.40707	14.7216
0.826	10.037	0.407842	13.3657			0.798	10.041	0.408005	12.4299			0.714	10.026	0.407395	14.7216
0.826	10.045	0.408167	13.3657			0.798	10.05	0.408371	12.4299			0.71	10.034	0.40772	14.6392
0.826	10.054	0.408533	13.3657			0.798	10.058	0.408696	12.4299			0.712	10.043	0.408086	14.6804
0.826	10.062	0.408858	13.3657			0.798	10.066	0.409021	12.4299			0.712	10.051	0.408411	14.6804
0.826	10.07	0.409183	13.3657			0.798	10.075	0.409386	12.4299			0.712	10.059	0.408736	14.6804
0.826	10.079	0.409549	13.3657			0.798	10.083	0.409711	12.4299			0.712	10.067	0.409061	14.6804
0.826	10.087	0.409874	13.3657			0.798	10.091	0.410037	12.4299			0.712	10.076	0.409427	14.6804
0.82	10.095	0.410199	13.2686			0.798	10.1	0.410402	12.4299			0.712	10.084	0.409752	14.6804
0.824	10.103	0.410524	13.3333			0.798	10.108	0.410727	12.4299			0.712	10.093	0.410118	14.6804
0.828	10.112	0.41089	13.3981			0.798	10.116	0.411052	12.4299			0.712	10.101	0.410443	14.6804
0.826	10.12	0.411215	13.3657			0.798	10.125	0.411418	12.4299			0.712	10.109	0.410768	14.6804
0.826	10.128	0.41154	13.3657			0.798	10.133	0.411743	12.4299			0.712	10.117	0.411093	14.6804
0.826	10.137	0.411906	13.3657			0.796	10.141	0.412068	12.3988			0.712	10.126	0.411459	14.6804
0.828	10.145	0.412231	13.3981			0.8	10.15	0.412434	12.4611			0.712	10.134	0.411784	14.6804
0.828	10.154	0.412597	13.3981			0.8	10.158	0.412759	12.4611			0.712	10.142	0.412109	14.6804
0.826	10.162	0.412922	13.3657			0.8	10.166	0.413084	12.4611			0.712	10.151	0.412475	14.6804
0.828	10.17	0.413247	13.3981			0.8	10.175	0.41345	12.4611			0.712	10.159	0.4128	14.6804
0.828	10.178	0.413572	13.3981			0.8	10.183	0.413775	12.4611			0.712	10.168	0.413165	14.6804
0.828	10.187	0.413937	13.3981			0.8	10.191	0.4141	12.4611			0.714	10.176	0.41349	14.7216
0.832	10.195	0.414262	13.4628			0.8	10.2	0.414466	12.4611			0.714	10.184	0.413816	14.7216
0.828	10.204	0.414628	13.3981			0.798	10.208	0.414791	12.4299			0.714	10.192	0.414141	14.7216
0.832	10.212	0.414953	13.4628			0.8	10.216	0.415116	12.4611			0.714	10.201	0.414506	14.7216
0.826	10.22	0.415278	13.3657			0.8	10.225	0.415482	12.4611			0.714	10.209	0.414831	14.7216
0.826	10.229	0.415644	13.3657			0.8	10.233	0.415807	12.4611			0.714	10.217	0.415156	14.7216
0.832	10.237	0.415969	13.4628			0.8	10.241	0.416132	12.4611			0.714	10.226	0.415522	14.7216
0.828	10.245	0.416294	13.3981			0.8	10.249	0.416457	12.4611			0.714	10.234	0.415847	14.7216
0.83	10.253	0.416619	13.4304			0.8	10.258	0.416822	12.4611			0.716	10.243	0.416213	14.7629
0.83	10.262	0.416985	13.4304			0.8	10.266	0.417148	12.4611			0.716	10.251	0.416538	14.7629
0.83	10.27	0.41731	13.4304			0.8	10.275	0.417513	12.4611			0.716	10.259	0.416863	14.7629
0.83	10.278	0.417635	13.4304			0.8	10.283	0.417838	12.4611			0.716	10.267	0.417188	14.7629
0.83	10.287	0.418001	13.4304			0.8	10.291	0.418163	12.4611			0.714	10.276	0.417554	14.7216
0.83	10.295	0.418326	13.4304			0.8	10.3	0.418529	12.4611			0.716	10.284	0.417879	14.7629
0.83	10.303	0.418651	13.4304			0.8	10.308	0.418854	12.4611			0.716	10.293	0.418245	14.7629
0.83	10.312	0.419017	13.4304			0.8	10.316	0.419179	12.4611			0.716	10.301	0.41857	14.7629
0.83	10.32	0.419342	13.4304			0.8	10.324	0.419504	12.4611			0.716	10.309	0.418895	14.7629
0.828	10.328	0.419667	13.3981			0.8	10.333	0.41987	12.4611			0.716	10.317	0.41922	14.7629
0.832	10.337	0.420033	13.4628			0.8	10.341	0.420195	12.4611			0.716	10.326	0.419586	14.7629
0.832	10.345	0.420358	13.4628			0.8	10.35	0.420561	12.4611			0.716	10.334	0.419911	14.7629
0.832	10.353	0.420683	13.4628			0.796	10.358	0.420886	12.3988			0.716	10.342	0.420236	14.7629
0.832	10.362	0.421048	13.4628			0.796	10.366	0.421211	12.3988			0.716	10.35	0.420561	14.7629
0.828	10.37	0.421373	13.3981			0.796	10.375	0.421577	12.3988			0.716	10.359	0.420926	14.7629
0.832	10.378	0.421698	13.4628			0.796	10.383	0.421902	12.3988			0.716	10.368	0.421292	14.7629
0.832	10.387	0.422064	13.4628			0.798	10.391	0.422227	12.4299			0.72	10.376	0.421617	14.8454
0.832	10.395	0.422389	13.4628			0.798	10.4	0.422592	12.4299			0.716	10.384	0.421942	14.7629
0.832	10.404	0.422755	13.4628			0.798	10.408	0.422918	12.4299			0.716	10.393	0.422308	14.7629
0.828	10.412	0.42308	13.3981			0.798	10.416	0.423243	12.4299			0.716	10.401	0.422633	14.7629
0.828	10.42	0.423405	13.3981			0.798	10.425	0.423608	12.4299			0.716	10.409	0.422958	14.7629
0.828	10.428	0.42373	13.3981			0.798	10.433	0.423933	12.4299			0.716	10.418	0.423324	14.7629
0.828	10.437	0.424096	13.3981			0.798	10.441	0.424258	12.4299			0.716	10.426	0.423649	14.7629
0.828	10.445	0.424421	13.3981			0.798	10.45	0.424624	12.4299			0.716	10.434	0.423974	14.7629
0.824	10.453	0.424746	13.3333			0.802	10.458	0.424949	12.4922			0.716	10.443	0.42434	14.7629
0.83	10.462	0.425112	13.4304			0.798	10.466	0.425274	12.4299			0.716	10.451	0.424665	14.7629
0.83	10.47	0.425437	13.4304			0.798	10.475	0.42564	12.4299			0.716	10.459	0.42499	14.7629
0.826	10.478	0.425762	13.3657			0.8	10.483	0.425965	12.4611			0.716	10.467	0.425315	14.7629
0.826	10.487	0.426128	13.3657			0.8	10.491	0.42629	12.4611			0.716	10.476	0.425681	14.7629
0.826	10.495	0.426453	13.3657			0.8	10.5	0.426656	12.4611			0.716	10.484	0.426006	14.7629
0.83	10.503	0.426778	13.4304			0.8	10.508	0.426981	12.4611			0.716	10.492	0.426331	14.7629
0.83	10.512	0.427143	13.4304			0.8	10.516	0.427306	12.4611			0.714	10.501	0.426696	14.7216
0.826	10.52	0.427469	13.3657			0.8	10.524	0.427631	12.4611			0.718	10.509	0.427022	14.8041
0.83	10.528	0.427794	13.4304			0.798	10.533	0.427997	12.4299			0.718	10.518	0.427387	14.8041
0.83	10.537	0.428159	13.4304			0.798	10.541	0.428322	12.4299			0.718	10.526	0.427712	14.8041
0.83	10.545	0.428484	13.4304			0.798	10.55	0.428688	12.4299			0.714	10.534	0.428037	14.7216
0.83	10.554	0.42885	13.4304			0.798	10.558	0.429013	12.4299			0.714	10.542	0.428362	14.7216
0.828	10.562	0.429175	13.3981			0.798	10.566	0.429338	12.4299			0.718	10.551	0.428728	14.8041
0.828	10.57	0.4295	13.3981			0.798	10.575	0.429703	12.4299			0.716	10.559	0.429053	14.7629
0.828	10.578	0.429825	13.3981			0.798	10.583	0.430028	12.4299			0.716	10.567	0.429378	14.7629
0.828	10.587	0.430191	13.3981			0.798	10.591	0.430354	12.4299			0.718	10.576	0.429744	14.8041
0.83	10.595	0.430516	13.4304			0.798	10.6	0.430719	12.4299			0.718	10.584	0.430069	14.8041
0.826	10.603	0.430841	13.3657			0.802	10.608	0.431044	12.4922			0.718	10.592	0.430394	14.8041
0.83	10.612	0.431207	13.4304			0.798	10.617	0.43141	12.4299			0.718	10.602	0.4308	14.8041
0.83	10.62	0.431532	13.4304			0.798	10.625	0.431735	12.4299			0.718	10.61	0.431126	14.8041
0.83	10.628	0.431857	13.4304			0.798	10.633	0.43206	12.4299			0.718	10.618	0.431451	14.8041
0.83	10.637	0.432223	13.4304			0.798	10.641	0.432385	12.4299			0.718	10.627	0.431816	14.8041
0.83	10.645	0.432548	13.4304			0.798	10.65	0.432751	12.4299			0.718	10.635	0.432141	14.8041
0.83	10.653	0.432873	13.4304			0.798	10.658	0.433076	12.4299			0.718	10.643	0.432466	14.8041
0.83	10.662	0.433239	13.4304			0.798	10.667	0.433442	12.4299			0.718	10.651	0.432792	14.8041
0.83	10.67	0.433564	13.4304			0.798	10.675	0.433767	12.4299			0.718	10.66	0.433157	14.8041
0.83	10.678	0.433889	13.4304			0.798	10.683	0.434092	12.4299			0.718	10.668	0.433482	14.8041
0.83	10.686	0.434214	13.4304			0.802	10.691	0.434417	12.4922			0.722	10.677	0.433848	14.8866
0.834	10.695	0.434579	13.4951			0.802	10.7	0.434783	12.4922			0.72	10.685	0.434173	14.8454
0.832	10.703	0.434905	13.4628			0.8	10.708	0.435108	12.4611			0.716	10.693	0.434498	14.7629
0.832	10.712	0.43527	13.4628			0.802	10.716	0.435433	12.4922			0.722	10.701	0.434823	14.8866
0.832	10.72	0.435595	13.4628			0.798	10.725	0.435798	12.4299			0.718	10.71	0.435189	14.8041
0.832	10.728	0.43592	13.4628			0.802	10.733	0.436124	12.4922			0.718	10.718	0.435514	14.8041
0.832	10.737	0.436286	13.4628			0.802	10.741	0.436449	12.4922			0.724	10.727	0.43588	14.9278
0.832	10.745	0.436611	13.4628			0.802	10.75	0.436814	12.4922			0.72	10.735	0.436205	14.8454
0.832	10.753	0.436936	13.4628			0.802	10.758	0.437139	12.4922			0.72	10.743	0.43653	14.8454
0.832	10.762	0.437302	13.4628			0.798	10.766	0.437464	12.4299			0.72	10.752	0.436896	14.8454
0.832	10.77	0.437627	13.4628			0.798	10.775	0.43783	12.4299			0.72	10.76	0.437221	14.8454
0.832	10.778	0.437952	13.4628			0.802	10.783	0.438155	12.4922			0.72	10.768	0.437546	14.8454
0.832	10.786	0.438277	13.4628			0.802	10.791	0.43848	12.4922			0.72	10.776	0.437871	14.8454
0.832	10.795	0.438643	13.4628			0.798	10.8	0.438846	12.4299			0.72	10.785	0.438236	14.8454
0.832	10.803	0.438968	13.4628			0.798	10.808	0.439171	12.4299			0.72	10.793	0.438562	14.8454
0.832	10.812	0.439334	13.4628			0.802	10.816	0.439496	12.4922			0.72	10.801	0.438887	14.8454
0.836	10.82	0.439659	13.5275			0.802	10.825	0.439862	12.4922			0.72	10.81	0.439252	14.8454
0.836	10.828	0.439984	13.5275			0.798	10.833	0.440187	12.4299			0.72	10.818	0.439577	14.8454
0.834	10.836	0.440309	13.4951			0.802	10.841	0.440512	12.4922			0.72	10.826	0.439902	14.8454
0.834	10.845	0.440675	13.4951			0.802	10.85	0.440878	12.4922			0.72	10.835	0.440268	14.8454
0.834	10.853	0.441	13.4951			0.802	10.858	0.441203	12.4922			0.718	10.843	0.440593	14.8041
0.834	10.862	0.441365	13.4951			0.802	10.866	0.441528	12.4922			0.72	10.851	0.440918	14.8454
0.834	10.87	0.44169	13.4951			0.802	10.874	0.441853	12.4922			0.716	10.86	0.441284	14.7629
0.834	10.878	0.442015	13.4951			0.802	10.883	0.442219	12.4922			0.72	10.868	0.441609	14.8454
0.834	10.886	0.442341	13.4951			0.802	10.891	0.442544	12.4922			0.72	10.876	0.441934	14.8454
0.834	10.895	0.442706	13.4951			0.802	10.9	0.442909	12.4922			0.72	10.884	0.442259	14.8454
0.834	10.903	0.443031	13.4951			0.802	10.908	0.443234	12.4922			0.718	10.893	0.442625	14.8041
0.834	10.912	0.443397	13.4951			0.802	10.916	0.44356	12.4922			0.722	10.901	0.44295	14.8866
0.834	10.92	0.443722	13.4951			0.802	10.925	0.443925	12.4922			0.718	10.91	0.443316	14.8041
0.834	10.928	0.444047	13.4951			0.804	10.933	0.44425	12.5234			0.718	10.918	0.443641	14.8041
0.834	10.937	0.444413	13.4951			0.802	10.941	0.444575	12.4922			0.718	10.926	0.443966	14.8041
0.836	10.945	0.444738	13.5275			0.802	10.949	0.4449	12.4922			0.718	10.934	0.444291	14.8041
0.836	10.953	0.445063	13.5275			0.802	10.958	0.445266	12.4922			0.722	10.943	0.444657	14.8866
0.834	10.961	0.445388	13.4951			0.806	10.966	0.445591	12.5545			0.718	10.951	0.444982	14.8041
0.84	10.97	0.445754	13.5922			0.802	10.975	0.445957	12.4922			0.718	10.96	0.445347	14.8041
0.836	10.978	0.446079	13.5275			0.802	10.983	0.446282	12.4922			0.718	10.968	0.445672	14.8041
0.836	10.987	0.446445	13.5275			0.806	10.991	0.446607	12.5545			0.718	10.976	0.445998	14.8041
0.836	10.995	0.44677	13.5275			0.802	11	0.446973	12.4922			0.718	10.985	0.446363	14.8041
0.836	11.003	0.447095	13.5275			0.806	11.008	0.447298	12.5545			0.718	10.993	0.446688	14.8041
0.836	11.012	0.44746	13.5275			0.806	11.016	0.447623	12.5545			0.718	11.001	0.447013	14.8041
0.836	11.02	0.447785	13.5275			0.806	11.025	0.447989	12.5545			0.718	11.009	0.447338	14.8041
0.836	11.028	0.448111	13.5275			0.806	11.033	0.448314	12.5545			0.718	11.018	0.447704	14.8041
0.836	11.036	0.448436	13.5275			0.806	11.041	0.448639	12.5545			0.722	11.026	0.448029	14.8866
0.836	11.045	0.448801	13.5275			0.806	11.05	0.449004	12.5545			0.722	11.035	0.448395	14.8866
0.836	11.053	0.449126	13.5275			0.806	11.058	0.44933	12.5545			0.722	11.043	0.44872	14.8866
0.836	11.062	0.449492	13.5275			0.806	11.066	0.449655	12.5545			0.722	11.051	0.449045	14.8866
0.836	11.07	0.449817	13.5275			0.806	11.074	0.44998	12.5545			0.722	11.06	0.449411	14.8866
0.84	11.078	0.450142	13.5922			0.806	11.083	0.450345	12.5545			0.722	11.068	0.449736	14.8866
0.836	11.087	0.450508	13.5275			0.806	11.091	0.45067	12.5545			0.722	11.076	0.450061	14.8866
0.838	11.095	0.450833	13.5599			0.804	11.1	0.451036	12.5234			0.722	11.084	0.450386	14.8866
0.836	11.103	0.451158	13.5275			0.804	11.108	0.451361	12.5234			0.722	11.093	0.450752	14.8866
0.836	11.111	0.451483	13.5275			0.806	11.116	0.451686	12.5545			0.722	11.101	0.451077	14.8866
0.84	11.12	0.451849	13.5922			0.806	11.125	0.452052	12.5545			0.724	11.11	0.451443	14.9278
0.838	11.128	0.452174	13.5599			0.806	11.133	0.452377	12.5545			0.724	11.118	0.451768	14.9278
0.838	11.137	0.45254	13.5599			0.806	11.141	0.452702	12.5545			0.72	11.126	0.452093	14.8454
0.838	11.145	0.452865	13.5599			0.806	11.15	0.453068	12.5545			0.72	11.134	0.452418	14.8454
0.838	11.153	0.45319	13.5599			0.806	11.158	0.453393	12.5545			0.722	11.143	0.452783	14.8866
0.838	11.161	0.453515	13.5599			0.804	11.166	0.453718	12.5234			0.724	11.151	0.453108	14.9278
0.836	11.17	0.453881	13.5275			0.806	11.175	0.454084	12.5545			0.724	11.16	0.453474	14.9278
0.84	11.178	0.454206	13.5922			0.804	11.183	0.454409	12.5234			0.724	11.168	0.453799	14.9278
0.836	11.186	0.454531	13.5275			0.804	11.191	0.454734	12.5234			0.724	11.176	0.454124	14.9278
0.836	11.195	0.454896	13.5275			0.806	11.2	0.4551	12.5545			0.724	11.185	0.45449	14.9278
0.84	11.203	0.455221	13.5922			0.802	11.208	0.455425	12.4922			0.724	11.193	0.454815	14.9278
0.84	11.212	0.455587	13.5922			0.802	11.216	0.45575	12.4922			0.724	11.201	0.45514	14.9278
0.84	11.22	0.455912	13.5922			0.802	11.224	0.456075	12.4922			0.724	11.209	0.455465	14.9278
0.84	11.228	0.456237	13.5922			0.802	11.233	0.45644	12.4922			0.724	11.218	0.455831	14.9278
0.84	11.237	0.456603	13.5922			0.802	11.241	0.456766	12.4922			0.724	11.226	0.456156	14.9278
0.84	11.245	0.456928	13.5922			0.802	11.25	0.457131	12.4922			0.724	11.234	0.456481	14.9278
0.84	11.253	0.457253	13.5922			0.802	11.258	0.457456	12.4922			0.724	11.242	0.456806	14.9278
0.84	11.261	0.457578	13.5922			0.806	11.266	0.457781	12.5545			0.724	11.251	0.457172	14.9278
0.84	11.27	0.457944	13.5922			0.802	11.275	0.458147	12.4922			0.728	11.259	0.457497	15.0103
0.84	11.278	0.458269	13.5922			0.806	11.283	0.458472	12.5545			0.724	11.268	0.457863	14.9278
0.84	11.287	0.458635	13.5922			0.806	11.291	0.458797	12.5545			0.724	11.276	0.458188	14.9278
0.84	11.295	0.45896	13.5922			0.806	11.299	0.459122	12.5545			0.722	11.284	0.458513	14.8866
0.84	11.303	0.459285	13.5922			0.806	11.308	0.459488	12.5545			0.722	11.293	0.458879	14.8866
0.84	11.311	0.45961	13.5922			0.806	11.316	0.459813	12.5545			0.726	11.301	0.459204	14.9691
0.84	11.32	0.459976	13.5922			0.806	11.325	0.460179	12.5545			0.722	11.309	0.459529	14.8866
0.84	11.328	0.460301	13.5922			0.806	11.333	0.460504	12.5545			0.722	11.318	0.459894	14.8866
0.84	11.337	0.460666	13.5922			0.806	11.341	0.460829	12.5545			0.724	11.326	0.460219	14.9278
0.84	11.345	0.460991	13.5922			0.806	11.35	0.461195	12.5545			0.722	11.335	0.460585	14.8866
0.84	11.353	0.461317	13.5922			0.806	11.358	0.46152	12.5545			0.724	11.343	0.46091	14.9278
0.84	11.362	0.461682	13.5922			0.806	11.366	0.461845	12.5545			0.722	11.351	0.461235	14.8866
0.844	11.37	0.462007	13.657			0.806	11.375	0.46221	12.5545			0.722	11.359	0.46156	14.8866
0.838	11.378	0.462332	13.5599			0.806	11.383	0.462536	12.5545			0.722	11.368	0.461926	14.8866
0.842	11.386	0.462657	13.6246			0.806	11.391	0.462861	12.5545			0.722	11.376	0.462251	14.8866
0.842	11.395	0.463023	13.6246			0.806	11.4	0.463226	12.5545			0.724	11.384	0.462576	14.9278
0.842	11.403	0.463348	13.6246			0.806	11.408	0.463551	12.5545			0.722	11.393	0.462942	14.8866
0.846	11.412	0.463714	13.6893			0.81	11.416	0.463876	12.6168			0.722	11.401	0.463267	14.8866
0.84	11.42	0.464039	13.5922			0.806	11.425	0.464242	12.5545			0.722	11.409	0.463592	14.8866
0.846	11.428	0.464364	13.6893			0.806	11.433	0.464567	12.5545			0.722	11.418	0.463958	14.8866
0.846	11.437	0.46473	13.6893			0.808	11.441	0.464892	12.5857			0.722	11.426	0.464283	14.8866
0.842	11.445	0.465055	13.6246			0.808	11.45	0.465258	12.5857			0.722	11.434	0.464608	14.8866
0.848	11.453	0.46538	13.7217			0.808	11.458	0.465583	12.5857			0.722	11.442	0.464933	14.8866
0.842	11.461	0.465705	13.6246			0.808	11.466	0.465908	12.5857			0.724	11.451	0.465299	14.9278
0.848	11.47	0.466071	13.7217			0.81	11.475	0.466274	12.6168			0.724	11.46	0.465664	14.9278
0.848	11.478	0.466396	13.7217			0.81	11.483	0.466599	12.6168			0.724	11.468	0.465989	14.9278
0.848	11.487	0.466761	13.7217			0.808	11.491	0.466924	12.5857			0.724	11.476	0.466315	14.9278
0.848	11.495	0.467087	13.7217			0.81	11.499	0.467249	12.6168			0.724	11.484	0.46664	14.9278
0.848	11.503	0.467412	13.7217			0.808	11.508	0.467615	12.5857			0.724	11.493	0.467005	14.9278
0.848	11.511	0.467737	13.7217			0.81	11.516	0.46794	12.6168			0.724	11.501	0.46733	14.9278
0.848	11.52	0.468102	13.7217			0.81	11.525	0.468306	12.6168			0.724	11.51	0.467696	14.9278
0.848	11.528	0.468427	13.7217			0.81	11.533	0.468631	12.6168			0.724	11.518	0.468021	14.9278
0.852	11.536	0.468753	13.7864			0.81	11.541	0.468956	12.6168			0.724	11.526	0.468346	14.9278
0.848	11.545	0.469118	13.7217			0.81	11.55	0.469321	12.6168			0.728	11.534	0.468671	15.0103
0.848	11.553	0.469443	13.7217			0.81	11.558	0.469646	12.6168			0.728	11.543	0.469037	15.0103
0.852	11.562	0.469809	13.7864			0.81	11.566	0.469972	12.6168			0.722	11.551	0.469362	14.8866
0.852	11.57	0.470134	13.7864			0.81	11.575	0.470337	12.6168			0.728	11.559	0.469687	15.0103
0.852	11.578	0.470459	13.7864			0.81	11.583	0.470662	12.6168			0.728	11.568	0.470053	15.0103
0.848	11.586	0.470784	13.7217			0.81	11.591	0.470987	12.6168			0.728	11.576	0.470378	15.0103
0.85	11.595	0.47115	13.754			0.81	11.599	0.471312	12.6168			0.728	11.584	0.470703	15.0103
0.854	11.603	0.471475	13.8188			0.808	11.608	0.471678	12.5857			0.728	11.593	0.471069	15.0103
0.848	11.612	0.471841	13.7217			0.808	11.616	0.472003	12.5857			0.728	11.601	0.471394	15.0103
0.848	11.62	0.472166	13.7217			0.81	11.625	0.472369	12.6168			0.728	11.609	0.471719	15.0103
0.848	11.628	0.472491	13.7217			0.81	11.633	0.472694	12.6168			0.728	11.618	0.472085	15.0103
0.854	11.637	0.472857	13.8188			0.81	11.641	0.473019	12.6168			0.728	11.626	0.47241	15.0103
0.854	11.645	0.473182	13.8188			0.81	11.65	0.473385	12.6168			0.728	11.634	0.472735	15.0103
0.848	11.653	0.473507	13.7217			0.806	11.658	0.47371	12.5545			0.728	11.643	0.4731	15.0103
0.852	11.661	0.473832	13.7864			0.806	11.666	0.474035	12.5545			0.728	11.651	0.473425	15.0103
0.852	11.67	0.474197	13.7864			0.806	11.675	0.474401	12.5545			0.728	11.659	0.473751	15.0103
0.85	11.678	0.474523	13.754			0.806	11.683	0.474726	12.5545			0.728	11.668	0.474116	15.0103
0.85	11.686	0.474848	13.754			0.806	11.691	0.475051	12.5545			0.728	11.676	0.474441	15.0103
0.85	11.695	0.475213	13.754			0.806	11.7	0.475416	12.5545			0.728	11.684	0.474766	15.0103
0.85	11.703	0.475538	13.754			0.81	11.708	0.475742	12.6168			0.728	11.693	0.475132	15.0103
0.85	11.711	0.475863	13.754			0.81	11.716	0.476067	12.6168			0.728	11.701	0.475457	15.0103
0.85	11.72	0.476229	13.754			0.808	11.725	0.476432	12.5857			0.728	11.709	0.475782	15.0103
0.85	11.728	0.476554	13.754			0.808	11.733	0.476757	12.5857			0.728	11.718	0.476148	15.0103
0.844	11.736	0.476879	13.657			0.808	11.741	0.477082	12.5857			0.728	11.726	0.476473	15.0103
0.848	11.745	0.477245	13.7217			0.808	11.75	0.477448	12.5857			0.728	11.734	0.476798	15.0103
0.848	11.753	0.47757	13.7217			0.808	11.758	0.477773	12.5857			0.728	11.742	0.477123	15.0103
0.848	11.762	0.477936	13.7217			0.808	11.766	0.478098	12.5857			0.728	11.751	0.477489	15.0103
0.844	11.77	0.478261	13.657			0.812	11.774	0.478423	12.648			0.728	11.759	0.477814	15.0103
0.844	11.778	0.478586	13.657			0.812	11.783	0.478789	12.648			0.728	11.768	0.47818	15.0103
0.844	11.787	0.478952	13.657			0.812	11.791	0.479114	12.648			0.728	11.776	0.478505	15.0103
0.848	11.795	0.479277	13.7217			0.812	11.8	0.47948	12.648			0.728	11.784	0.47883	15.0103
0.846	11.803	0.479602	13.6893			0.812	11.808	0.479805	12.648			0.728	11.792	0.479155	15.0103
0.848	11.811	0.479927	13.7217			0.812	11.816	0.48013	12.648			0.728	11.801	0.479521	15.0103
0.848	11.82	0.480293	13.7217			0.812	11.825	0.480496	12.648			0.728	11.809	0.479846	15.0103
0.848	11.828	0.480618	13.7217			0.812	11.833	0.480821	12.648			0.728	11.818	0.480211	15.0103
0.848	11.837	0.480983	13.7217			0.812	11.841	0.481146	12.648			0.728	11.826	0.480536	15.0103
0.844	11.845	0.481308	13.657			0.812	11.849	0.481471	12.648			0.728	11.834	0.480861	15.0103
0.844	11.853	0.481633	13.657			0.812	11.858	0.481837	12.648			0.728	11.843	0.481227	15.0103
0.848	11.861	0.481959	13.7217			0.812	11.867	0.482202	12.648			0.728	11.851	0.481552	15.0103
0.848	11.87	0.482324	13.7217			0.812	11.875	0.482527	12.648			0.728	11.859	0.481877	15.0103
0.848	11.878	0.482649	13.7217			0.812	11.883	0.482852	12.648			0.728	11.868	0.482243	15.0103
0.848	11.886	0.482974	13.7217			0.812	11.891	0.483178	12.648			0.728	11.876	0.482568	15.0103
0.848	11.894	0.483299	13.7217			0.812	11.9	0.483543	12.648			0.728	11.885	0.482934	15.0103
0.848	11.903	0.483665	13.7217			0.812	11.908	0.483868	12.648			0.728	11.893	0.483259	15.0103
0.848	11.911	0.48399	13.7217			0.812	11.916	0.484193	12.648			0.728	11.901	0.483584	15.0103
0.848	11.92	0.484356	13.7217			0.812	11.925	0.484559	12.648			0.728	11.909	0.483909	15.0103
0.848	11.928	0.484681	13.7217			0.812	11.933	0.484884	12.648			0.728	11.917	0.484234	15.0103
0.848	11.936	0.485006	13.7217			0.812	11.941	0.485209	12.648			0.728	11.926	0.4846	15.0103
0.848	11.945	0.485372	13.7217			0.812	11.95	0.485575	12.648			0.728	11.934	0.484925	15.0103
0.848	11.953	0.485697	13.7217			0.812	11.958	0.4859	12.648			0.728	11.942	0.48525	15.0103
0.848	11.961	0.486022	13.7217			0.812	11.966	0.486225	12.648			0.73	11.951	0.485616	15.0515
0.848	11.97	0.486388	13.7217			0.812	11.975	0.486591	12.648			0.73	11.959	0.485941	15.0515
0.848	11.978	0.486713	13.7217			0.812	11.983	0.486916	12.648			0.73	11.968	0.486306	15.0515
0.848	11.987	0.487078	13.7217			0.808	11.991	0.487241	12.5857			0.73	11.976	0.486631	15.0515
0.848	11.995	0.487403	13.7217			0.812	11.999	0.487566	12.648			0.728	11.984	0.486957	15.0103
0.848	12.003	0.487729	13.7217			0.812	12.008	0.487932	12.648			0.728	11.992	0.487282	15.0103
0.848	12.011	0.488054	13.7217			0.812	12.016	0.488257	12.648			0.728	12.001	0.487647	15.0103
0.852	12.02	0.488419	13.7864			0.812	12.025	0.488623	12.648			0.73	12.009	0.487972	15.0515
0.852	12.028	0.488744	13.7864			0.812	12.033	0.488948	12.648			0.726	12.017	0.488297	14.9691
0.85	12.036	0.489069	13.754			0.812	12.041	0.489273	12.648			0.726	12.026	0.488663	14.9691
0.85	12.045	0.489435	13.754			0.812	12.049	0.489598	12.648			0.726	12.034	0.488988	14.9691
0.85	12.053	0.48976	13.754			0.812	12.058	0.489963	12.648			0.73	12.043	0.489354	15.0515
0.85	12.062	0.490126	13.754			0.812	12.066	0.490289	12.648			0.73	12.051	0.489679	15.0515
0.85	12.07	0.490451	13.754			0.812	12.075	0.490654	12.648			0.73	12.059	0.490004	15.0515
0.85	12.078	0.490776	13.754			0.812	12.083	0.490979	12.648			0.73	12.067	0.490329	15.0515
0.852	12.086	0.491101	13.7864			0.812	12.091	0.491304	12.648			0.73	12.076	0.490695	15.0515
0.852	12.095	0.491467	13.7864			0.812	12.1	0.49167	12.648			0.73	12.084	0.49102	15.0515
0.852	12.103	0.491792	13.7864			0.812	12.108	0.491995	12.648			0.73	12.092	0.491345	15.0515
0.852	12.112	0.492158	13.7864			0.808	12.116	0.49232	12.5857			0.73	12.101	0.491711	15.0515
0.852	12.12	0.492483	13.7864			0.81	12.124	0.492645	12.6168			0.73	12.109	0.492036	15.0515
0.852	12.128	0.492808	13.7864			0.81	12.133	0.493011	12.6168			0.728	12.117	0.492361	15.0103
0.852	12.136	0.493133	13.7864			0.81	12.141	0.493336	12.6168			0.728	12.126	0.492727	15.0103
0.852	12.145	0.493499	13.7864			0.81	12.15	0.493702	12.6168			0.728	12.134	0.493052	15.0103
0.852	12.153	0.493824	13.7864			0.81	12.158	0.494027	12.6168			0.726	12.142	0.493377	14.9691
0.852	12.161	0.494149	13.7864			0.81	12.166	0.494352	12.6168			0.726	12.151	0.493742	14.9691
0.852	12.17	0.494514	13.7864			0.81	12.175	0.494718	12.6168			0.73	12.159	0.494067	15.0515
0.852	12.178	0.494839	13.7864			0.81	12.183	0.495043	12.6168			0.73	12.168	0.494433	15.0515
0.852	12.187	0.495205	13.7864			0.81	12.191	0.495368	12.6168			0.73	12.176	0.494758	15.0515
0.852	12.195	0.49553	13.7864			0.81	12.199	0.495693	12.6168			0.73	12.184	0.495083	15.0515
0.852	12.203	0.495855	13.7864			0.81	12.208	0.496059	12.6168			0.728	12.193	0.495449	15.0103
0.852	12.212	0.496221	13.7864			0.81	12.216	0.496384	12.6168			0.728	12.201	0.495774	15.0103
0.854	12.22	0.496546	13.8188			0.81	12.225	0.496749	12.6168			0.728	12.209	0.496099	15.0103
0.854	12.228	0.496871	13.8188			0.81	12.233	0.497074	12.6168			0.728	12.217	0.496424	15.0103
0.85	12.236	0.497196	13.754			0.81	12.241	0.497399	12.6168			0.726	12.226	0.49679	14.9691
0.854	12.245	0.497562	13.8188			0.81	12.25	0.497765	12.6168			0.73	12.234	0.497115	15.0515
0.854	12.253	0.497887	13.8188			0.814	12.258	0.49809	12.6791			0.73	12.243	0.497481	15.0515
0.854	12.261	0.498212	13.8188			0.812	12.266	0.498415	12.648			0.73	12.251	0.497806	15.0515
0.852	12.27	0.498578	13.7864			0.812	12.274	0.49874	12.648			0.73	12.259	0.498131	15.0515
0.854	12.278	0.498903	13.8188			0.812	12.283	0.499106	12.648			0.73	12.267	0.498456	15.0515
0.854	12.286	0.499228	13.8188			0.812	12.291	0.499431	12.648			0.734	12.276	0.498822	15.134
0.852	12.295	0.499594	13.7864			0.816	12.3	0.499797	12.7103			0.73	12.284	0.499147	15.0515
0.852	12.303	0.499919	13.7864			0.814	12.308	0.500122	12.6791			0.73	12.293	0.499512	15.0515
0.852	12.311	0.500244	13.7864			0.814	12.316	0.500447	12.6791			0.734	12.301	0.499837	15.134
0.852	12.32	0.50061	13.7864			0.814	12.325	0.500813	12.6791			0.734	12.309	0.500163	15.134
0.852	12.328	0.500935	13.7864			0.814	12.333	0.501138	12.6791			0.734	12.318	0.500528	15.134
0.854	12.337	0.5013	13.8188			0.814	12.341	0.501463	12.6791			0.734	12.326	0.500853	15.134
0.854	12.345	0.501625	13.8188			0.814	12.349	0.501788	12.6791			0.734	12.334	0.501178	15.134
0.854	12.353	0.50195	13.8188			0.814	12.358	0.502154	12.6791			0.734	12.342	0.501503	15.134
0.854	12.361	0.502275	13.8188			0.814	12.366	0.502479	12.6791			0.734	12.351	0.501869	15.134
0.854	12.37	0.502641	13.8188			0.814	12.375	0.502844	12.6791			0.734	12.359	0.502194	15.134
0.854	12.378	0.502966	13.8188			0.814	12.383	0.503169	12.6791			0.736	12.368	0.50256	15.1753
0.854	12.387	0.503332	13.8188			0.814	12.391	0.503495	12.6791			0.736	12.376	0.502885	15.1753
0.854	12.395	0.503657	13.8188			0.814	12.4	0.50386	12.6791			0.736	12.384	0.50321	15.1753
0.854	12.403	0.503982	13.8188			0.816	12.408	0.504185	12.7103			0.736	12.393	0.503576	15.1753
0.854	12.411	0.504307	13.8188			0.816	12.416	0.50451	12.7103			0.736	12.401	0.503901	15.1753
0.854	12.42	0.504673	13.8188			0.814	12.425	0.504876	12.6791			0.736	12.409	0.504226	15.1753
0.856	12.428	0.504998	13.8511			0.814	12.433	0.505201	12.6791			0.736	12.417	0.504551	15.1753
0.856	12.436	0.505323	13.8511			0.814	12.441	0.505526	12.6791			0.736	12.426	0.504917	15.1753
0.856	12.445	0.505689	13.8511			0.814	12.45	0.505892	12.6791			0.736	12.434	0.505242	15.1753
0.856	12.453	0.506014	13.8511			0.814	12.458	0.506217	12.6791			0.736	12.442	0.505567	15.1753
0.856	12.461	0.506339	13.8511			0.814	12.466	0.506542	12.6791			0.736	12.451	0.505933	15.1753
0.856	12.47	0.506705	13.8511			0.814	12.474	0.506867	12.6791			0.736	12.459	0.506258	15.1753
0.858	12.478	0.50703	13.8835			0.814	12.483	0.507233	12.6791			0.736	12.467	0.506583	15.1753
0.858	12.486	0.507355	13.8835			0.814	12.491	0.507558	12.6791			0.736	12.476	0.506948	15.1753
0.858	12.495	0.50772	13.8835			0.814	12.499	0.507883	12.6791			0.736	12.484	0.507273	15.1753
0.858	12.503	0.508046	13.8835			0.814	12.508	0.508249	12.6791			0.736	12.492	0.507599	15.1753
0.858	12.511	0.508371	13.8835			0.814	12.516	0.508574	12.6791			0.736	12.501	0.507964	15.1753
0.858	12.52	0.508736	13.8835			0.814	12.525	0.508939	12.6791			0.736	12.509	0.508289	15.1753
0.856	12.528	0.509061	13.8511			0.814	12.533	0.509265	12.6791			0.736	12.518	0.508655	15.1753
0.856	12.537	0.509427	13.8511			0.814	12.541	0.50959	12.6791			0.736	12.526	0.50898	15.1753
0.856	12.545	0.509752	13.8511			0.81	12.549	0.509915	12.6168			0.736	12.534	0.509305	15.1753
0.856	12.553	0.510077	13.8511			0.814	12.558	0.51028	12.6791			0.738	12.542	0.50963	15.2165
0.856	12.561	0.510402	13.8511			0.812	12.566	0.510605	12.648			0.736	12.551	0.509996	15.1753
0.856	12.57	0.510768	13.8511			0.812	12.575	0.510971	12.648			0.736	12.559	0.510321	15.1753
0.856	12.578	0.511093	13.8511			0.812	12.583	0.511296	12.648			0.736	12.567	0.510646	15.1753
0.852	12.586	0.511418	13.7864			0.812	12.591	0.511621	12.648			0.736	12.575	0.510971	15.1753
0.854	12.594	0.511743	13.8188			0.812	12.6	0.511987	12.648			0.736	12.584	0.511337	15.1753
0.856	12.603	0.512109	13.8511			0.812	12.608	0.512312	12.648			0.738	12.593	0.511703	15.2165
0.852	12.611	0.512434	13.7864			0.812	12.616	0.512637	12.648			0.734	12.601	0.512028	15.134
0.852	12.62	0.5128	13.7864			0.812	12.625	0.513003	12.648			0.734	12.609	0.512353	15.134
0.852	12.628	0.513125	13.7864			0.812	12.633	0.513328	12.648			0.734	12.618	0.512718	15.134
0.852	12.636	0.51345	13.7864			0.812	12.641	0.513653	12.648			0.734	12.626	0.513043	15.134
0.852	12.645	0.513816	13.7864			0.812	12.65	0.514019	12.648			0.734	12.634	0.513369	15.134
0.852	12.653	0.514141	13.7864			0.812	12.658	0.514344	12.648			0.734	12.642	0.513694	15.134
0.856	12.661	0.514466	13.8511			0.812	12.666	0.514669	12.648			0.734	12.651	0.514059	15.134
0.856	12.67	0.514831	13.8511			0.812	12.675	0.515035	12.648			0.734	12.659	0.514384	15.134
0.856	12.678	0.515156	13.8511			0.812	12.683	0.51536	12.648			0.738	12.668	0.51475	15.2165
0.856	12.686	0.515482	13.8511			0.812	12.691	0.515685	12.648			0.738	12.676	0.515075	15.2165
0.856	12.695	0.515847	13.8511			0.812	12.699	0.51601	12.648			0.734	12.684	0.5154	15.134
0.856	12.703	0.516172	13.8511			0.812	12.708	0.516375	12.648			0.738	12.692	0.515725	15.2165
0.856	12.711	0.516497	13.8511			0.812	12.716	0.516701	12.648			0.736	12.701	0.516091	15.1753
0.856	12.72	0.516863	13.8511			0.812	12.725	0.517066	12.648			0.736	12.709	0.516416	15.1753
0.856	12.728	0.517188	13.8511			0.812	12.733	0.517391	12.648			0.74	12.718	0.516782	15.2577
0.856	12.736	0.517513	13.8511			0.812	12.741	0.517716	12.648			0.736	12.726	0.517107	15.1753
0.856	12.745	0.517879	13.8511			0.816	12.749	0.518041	12.7103			0.736	12.734	0.517432	15.1753
0.856	12.753	0.518204	13.8511			0.816	12.758	0.518407	12.7103			0.736	12.743	0.517798	15.1753
0.856	12.761	0.518529	13.8511			0.816	12.766	0.518732	12.7103			0.736	12.751	0.518123	15.1753
0.858	12.77	0.518895	13.8835			0.816	12.775	0.519098	12.7103			0.74	12.759	0.518448	15.2577
0.858	12.778	0.51922	13.8835			0.816	12.783	0.519423	12.7103			0.736	12.767	0.518773	15.1753
0.858	12.786	0.519545	13.8835			0.812	12.791	0.519748	12.648			0.738	12.776	0.519139	15.2165
0.858	12.795	0.519911	13.8835			0.812	12.8	0.520114	12.648			0.738	12.784	0.519464	15.2165
0.856	12.803	0.520236	13.8511			0.812	12.808	0.520439	12.648			0.738	12.793	0.519829	15.2165
0.858	12.811	0.520561	13.8835			0.812	12.816	0.520764	12.648			0.738	12.801	0.520154	15.2165
0.858	12.82	0.520926	13.8835			0.812	12.824	0.521089	12.648			0.738	12.809	0.520479	15.2165
0.854	12.828	0.521252	13.8188			0.812	12.833	0.521455	12.648			0.738	12.817	0.520805	15.2165
0.858	12.836	0.521577	13.8835			0.812	12.841	0.52178	12.648			0.738	12.826	0.52117	15.2165
0.858	12.845	0.521942	13.8835			0.81	12.849	0.522105	12.6168			0.736	12.834	0.521495	15.1753
0.858	12.853	0.522267	13.8835			0.812	12.858	0.522471	12.648			0.742	12.842	0.52182	15.299
0.858	12.862	0.522633	13.8835			0.812	12.866	0.522796	12.648			0.738	12.851	0.522186	15.2165
0.858	12.87	0.522958	13.8835			0.812	12.875	0.523161	12.648			0.738	12.859	0.522511	15.2165
0.858	12.878	0.523283	13.8835			0.816	12.883	0.523486	12.7103			0.742	12.867	0.522836	15.299
0.858	12.887	0.523649	13.8835			0.812	12.891	0.523811	12.648			0.742	12.876	0.523202	15.299
0.858	12.895	0.523974	13.8835			0.812	12.899	0.524137	12.648			0.742	12.884	0.523527	15.299
0.858	12.903	0.524299	13.8835			0.812	12.908	0.524502	12.648			0.742	12.892	0.523852	15.299
0.858	12.911	0.524624	13.8835			0.816	12.916	0.524827	12.7103			0.742	12.901	0.524218	15.299
0.858	12.92	0.52499	13.8835			0.816	12.925	0.525193	12.7103			0.742	12.909	0.524543	15.299
0.858	12.928	0.525315	13.8835			0.812	12.933	0.525518	12.648			0.738	12.917	0.524868	15.2165
0.858	12.936	0.52564	13.8835			0.812	12.941	0.525843	12.648			0.74	12.926	0.525234	15.2577
0.858	12.945	0.526006	13.8835			0.812	12.95	0.526209	12.648			0.74	12.934	0.525559	15.2577
0.858	12.953	0.526331	13.8835			0.812	12.958	0.526534	12.648			0.74	12.943	0.525924	15.2577
0.858	12.962	0.526696	13.8835			0.812	12.966	0.526859	12.648			0.744	12.951	0.526249	15.3402
0.858	12.97	0.527022	13.8835			0.81	12.975	0.527225	12.6168			0.74	12.959	0.526575	15.2577
0.856	12.978	0.527347	13.8511			0.814	12.983	0.52755	12.6791			0.74	12.967	0.5269	15.2577
0.856	12.986	0.527672	13.8511			0.814	12.991	0.527875	12.6791			0.74	12.976	0.527265	15.2577
0.86	12.995	0.528037	13.9159			0.81	13	0.528241	12.6168			0.74	12.984	0.52759	15.2577
0.86	13.003	0.528362	13.9159			0.814	13.008	0.528566	12.6791			0.74	12.992	0.527915	15.2577
0.858	13.011	0.528688	13.8835			0.812	13.016	0.528891	12.648			0.74	13	0.528241	15.2577
0.856	13.02	0.529053	13.8511			0.812	13.024	0.529216	12.648			0.74	13.009	0.528606	15.2577
0.86	13.028	0.529378	13.9159			0.814	13.033	0.529581	12.6791			0.746	13.018	0.528972	15.3814
0.856	13.037	0.529744	13.8511			0.814	13.041	0.529907	12.6791			0.74	13.026	0.529297	15.2577
0.856	13.045	0.530069	13.8511			0.814	13.05	0.530272	12.6791			0.74	13.034	0.529622	15.2577
0.856	13.053	0.530394	13.8511			0.812	13.058	0.530597	12.648			0.74	13.042	0.529947	15.2577
0.856	13.061	0.530719	13.8511			0.812	13.066	0.530922	12.648			0.74	13.051	0.530313	15.2577
0.856	13.07	0.531085	13.8511			0.814	13.075	0.531288	12.6791			0.74	13.059	0.530638	15.2577
0.856	13.078	0.53141	13.8511			0.812	13.083	0.531613	12.648			0.74	13.068	0.531004	15.2577
0.86	13.087	0.531776	13.9159			0.812	13.091	0.531938	12.648			0.74	13.076	0.531329	15.2577
0.86	13.095	0.532101	13.9159			0.814	13.1	0.532304	12.6791			0.74	13.084	0.531654	15.2577
0.856	13.103	0.532426	13.8511			0.814	13.108	0.532629	12.6791			0.74	13.093	0.53202	15.2577
0.86	13.111	0.532751	13.9159			0.814	13.116	0.532954	12.6791			0.74	13.101	0.532345	15.2577
0.86	13.12	0.533117	13.9159			0.814	13.124	0.533279	12.6791			0.74	13.109	0.53267	15.2577
0.86	13.128	0.533442	13.9159			0.814	13.133	0.533645	12.6791			0.74	13.117	0.532995	15.2577
0.86	13.136	0.533767	13.9159			0.814	13.141	0.53397	12.6791			0.74	13.126	0.53336	15.2577
0.86	13.144	0.534092	13.9159			0.814	13.15	0.534336	12.6791			0.74	13.134	0.533685	15.2577
0.86	13.153	0.534458	13.9159			0.82	13.158	0.534661	12.7726			0.74	13.142	0.534011	15.2577
0.86	13.161	0.534783	13.9159			0.82	13.166	0.534986	12.7726			0.74	13.151	0.534376	15.2577
0.86	13.17	0.535148	13.9159			0.816	13.174	0.535311	12.7103			0.74	13.159	0.534701	15.2577
0.862	13.178	0.535473	13.9482			0.816	13.183	0.535677	12.7103			0.744	13.167	0.535026	15.3402
0.858	13.186	0.535798	13.8835			0.818	13.191	0.536002	12.7414			0.744	13.176	0.535392	15.3402
0.86	13.195	0.536164	13.9159			0.818	13.2	0.536367	12.7414			0.744	13.184	0.535717	15.3402
0.86	13.203	0.536489	13.9159			0.818	13.208	0.536692	12.7414			0.744	13.192	0.536042	15.3402
0.86	13.211	0.536814	13.9159			0.818	13.216	0.537017	12.7414			0.744	13.201	0.536408	15.3402
0.86	13.22	0.53718	13.9159			0.818	13.224	0.537343	12.7414			0.744	13.209	0.536733	15.3402
0.86	13.228	0.537505	13.9159			0.818	13.233	0.537708	12.7414			0.744	13.218	0.537099	15.3402
0.864	13.237	0.537871	13.9806			0.818	13.241	0.538033	12.7414			0.744	13.226	0.537424	15.3402
0.864	13.245	0.538196	13.9806			0.818	13.249	0.538358	12.7414			0.744	13.234	0.537749	15.3402
0.858	13.253	0.538521	13.8835			0.818	13.258	0.538724	12.7414			0.744	13.242	0.538074	15.3402
0.862	13.261	0.538846	13.9482			0.818	13.266	0.539049	12.7414			0.746	13.251	0.53844	15.3814
0.862	13.27	0.539212	13.9482			0.818	13.275	0.539415	12.7414			0.742	13.259	0.538765	15.299
0.862	13.278	0.539537	13.9482			0.818	13.283	0.53974	12.7414			0.742	13.267	0.53909	15.299
0.862	13.287	0.539902	13.9482			0.818	13.291	0.540065	12.7414			0.742	13.275	0.539415	15.299
0.862	13.295	0.540228	13.9482			0.822	13.3	0.540431	12.8037			0.742	13.284	0.539781	15.299
0.862	13.303	0.540553	13.9482			0.822	13.308	0.540756	12.8037			0.746	13.292	0.540106	15.3814
0.862	13.311	0.540878	13.9482			0.822	13.316	0.541081	12.8037			0.742	13.301	0.540471	15.299
0.862	13.32	0.541243	13.9482			0.822	13.325	0.541447	12.8037			0.746	13.309	0.540796	15.3814
0.862	13.328	0.541568	13.9482			0.822	13.333	0.541772	12.8037			0.746	13.317	0.541121	15.3814
0.858	13.336	0.541894	13.8835			0.822	13.341	0.542097	12.8037			0.744	13.326	0.541487	15.3402
0.862	13.345	0.542259	13.9482			0.822	13.35	0.542462	12.8037			0.746	13.334	0.541812	15.3814
0.862	13.353	0.542584	13.9482			0.822	13.358	0.542787	12.8037			0.746	13.342	0.542137	15.3814
0.862	13.362	0.54295	13.9482			0.824	13.366	0.543113	12.8349			0.746	13.35	0.542462	15.3814
0.862	13.37	0.543275	13.9482			0.824	13.375	0.543478	12.8349			0.746	13.359	0.542828	15.3814
0.862	13.378	0.5436	13.9482			0.824	13.383	0.543803	12.8349			0.744	13.367	0.543153	15.3402
0.862	13.387	0.543966	13.9482			0.824	13.391	0.544128	12.8349			0.748	13.376	0.543519	15.4227
0.862	13.395	0.544291	13.9482			0.824	13.4	0.544494	12.8349			0.744	13.384	0.543844	15.3402
0.862	13.403	0.544616	13.9482			0.824	13.408	0.544819	12.8349			0.744	13.392	0.544169	15.3402
0.862	13.411	0.544941	13.9482			0.824	13.416	0.545144	12.8349			0.748	13.401	0.544535	15.4227
0.858	13.42	0.545307	13.8835			0.824	13.425	0.54551	12.8349			0.748	13.409	0.54486	15.4227
0.858	13.428	0.545632	13.8835			0.826	13.433	0.545835	12.866			0.748	13.417	0.545185	15.4227
0.862	13.437	0.545998	13.9482			0.824	13.441	0.54616	12.8349			0.744	13.426	0.545551	15.3402
0.862	13.445	0.546323	13.9482			0.824	13.449	0.546485	12.8349			0.748	13.434	0.545876	15.4227
0.862	13.453	0.546648	13.9482			0.826	13.458	0.546851	12.866			0.75	13.443	0.546241	15.4639
0.856	13.461	0.546973	13.8511			0.83	13.466	0.547176	12.9283			0.744	13.451	0.546566	15.3402
0.856	13.47	0.547338	13.8511			0.824	13.475	0.547542	12.8349			0.744	13.459	0.546892	15.3402
0.86	13.478	0.547664	13.9159			0.824	13.483	0.547867	12.8349			0.748	13.467	0.547217	15.4227
0.854	13.486	0.547989	13.8188			0.824	13.491	0.548192	12.8349			0.744	13.476	0.547582	15.3402
0.858	13.495	0.548354	13.8835			0.824	13.5	0.548557	12.8349			0.746	13.484	0.547907	15.3814
0.862	13.503	0.548679	13.9482			0.824	13.508	0.548883	12.8349			0.746	13.493	0.548273	15.3814
0.858	13.512	0.549045	13.8835			0.824	13.516	0.549208	12.8349			0.746	13.501	0.548598	15.3814
0.858	13.52	0.54937	13.8835			0.824	13.525	0.549573	12.8349			0.742	13.509	0.548923	15.299
0.856	13.528	0.549695	13.8511			0.828	13.533	0.549898	12.8972			0.746	13.517	0.549248	15.3814
0.862	13.536	0.55002	13.9482			0.826	13.541	0.550223	12.866			0.75	13.526	0.549614	15.4639
0.858	13.545	0.550386	13.8835			0.826	13.549	0.550549	12.866			0.744	13.534	0.549939	15.3402
0.858	13.553	0.550711	13.8835			0.826	13.558	0.550914	12.866			0.744	13.542	0.550264	15.3402
0.862	13.561	0.551036	13.9482			0.826	13.566	0.551239	12.866			0.748	13.55	0.550589	15.4227
0.858	13.57	0.551402	13.8835			0.826	13.574	0.551564	12.866			0.744	13.559	0.550955	15.3402
0.858	13.578	0.551727	13.8835			0.826	13.583	0.55193	12.866			0.746	13.568	0.551321	15.3814
0.86	13.587	0.552093	13.9159			0.826	13.591	0.552255	12.866			0.744	13.576	0.551646	15.3402
0.86	13.595	0.552418	13.9159			0.826	13.6	0.552621	12.866			0.746	13.584	0.551971	15.3814
0.86	13.603	0.552743	13.9159			0.826	13.608	0.552946	12.866			0.746	13.593	0.552336	15.3814
0.86	13.611	0.553068	13.9159			0.826	13.616	0.553271	12.866			0.746	13.601	0.552662	15.3814
0.86	13.62	0.553434	13.9159			0.826	13.625	0.553637	12.866			0.746	13.609	0.552987	15.3814
0.86	13.628	0.553759	13.9159			0.828	13.633	0.553962	12.8972			0.746	13.617	0.553312	15.3814
0.86	13.637	0.554124	13.9159			0.828	13.641	0.554287	12.8972			0.746	13.626	0.553677	15.3814
0.86	13.645	0.554449	13.9159			0.828	13.649	0.554612	12.8972			0.746	13.634	0.554002	15.3814
0.86	13.653	0.554774	13.9159			0.828	13.658	0.554978	12.8972			0.746	13.642	0.554328	15.3814
0.86	13.661	0.5551	13.9159			0.83	13.666	0.555303	12.9283			0.746	13.651	0.554693	15.3814
0.86	13.67	0.555465	13.9159			0.828	13.675	0.555668	12.8972			0.746	13.659	0.555018	15.3814
0.86	13.678	0.55579	13.9159			0.828	13.683	0.555993	12.8972			0.746	13.667	0.555343	15.3814
0.86	13.686	0.556115	13.9159			0.83	13.691	0.556319	12.9283			0.748	13.676	0.555709	15.4227
0.86	13.695	0.556481	13.9159			0.83	13.7	0.556684	12.9283			0.746	13.684	0.556034	15.3814
0.86	13.703	0.556806	13.9159			0.83	13.708	0.557009	12.9283			0.746	13.693	0.5564	15.3814
0.86	13.712	0.557172	13.9159			0.83	13.716	0.557334	12.9283			0.75	13.701	0.556725	15.4639
0.86	13.72	0.557497	13.9159			0.83	13.725	0.5577	12.9283			0.746	13.709	0.55705	15.3814
0.86	13.728	0.557822	13.9159			0.83	13.733	0.558025	12.9283			0.746	13.717	0.557375	15.3814
0.86	13.736	0.558147	13.9159			0.83	13.741	0.55835	12.9283			0.746	13.726	0.557741	15.3814
0.86	13.745	0.558513	13.9159			0.83	13.75	0.558716	12.9283			0.746	13.734	0.558066	15.3814
0.86	13.753	0.558838	13.9159			0.832	13.758	0.559041	12.9595			0.746	13.742	0.558391	15.3814
0.86	13.761	0.559163	13.9159			0.832	13.766	0.559366	12.9595			0.746	13.751	0.558757	15.3814
0.86	13.77	0.559529	13.9159			0.832	13.774	0.559691	12.9595			0.75	13.759	0.559082	15.4639
0.86	13.778	0.559854	13.9159			0.832	13.783	0.560057	12.9595			0.75	13.768	0.559447	15.4639
0.86	13.787	0.560219	13.9159			0.832	13.791	0.560382	12.9595			0.746	13.776	0.559772	15.3814
0.86	13.795	0.560544	13.9159			0.832	13.799	0.560707	12.9595			0.75	13.784	0.560098	15.4639
0.86	13.803	0.56087	13.9159			0.832	13.808	0.561073	12.9595			0.75	13.793	0.560463	15.4639
0.862	13.811	0.561195	13.9482			0.832	13.816	0.561398	12.9595			0.75	13.801	0.560788	15.4639
0.86	13.82	0.56156	13.9159			0.832	13.825	0.561764	12.9595			0.75	13.809	0.561113	15.4639
0.864	13.828	0.561885	13.9806			0.832	13.833	0.562089	12.9595			0.75	13.817	0.561438	15.4639
0.864	13.836	0.56221	13.9806			0.832	13.841	0.562414	12.9595			0.75	13.826	0.561804	15.4639
0.856	13.844	0.562536	13.8511			0.832	13.85	0.562779	12.9595			0.75	13.834	0.562129	15.4639
0.856	13.853	0.562901	13.8511			0.832	13.858	0.563104	12.9595			0.75	13.842	0.562454	15.4639
0.86	13.861	0.563226	13.9159			0.832	13.866	0.56343	12.9595			0.746	13.851	0.56282	15.3814
0.86	13.87	0.563592	13.9159			0.832	13.874	0.563755	12.9595			0.746	13.859	0.563145	15.3814
0.86	13.878	0.563917	13.9159			0.832	13.883	0.56412	12.9595			0.746	13.867	0.56347	15.3814
0.858	13.886	0.564242	13.8835			0.832	13.891	0.564445	12.9595			0.746	13.876	0.563836	15.3814
0.858	13.895	0.564608	13.8835			0.836	13.9	0.564811	13.0218			0.746	13.884	0.564161	15.3814
0.858	13.903	0.564933	13.8835			0.836	13.908	0.565136	13.0218			0.746	13.892	0.564486	15.3814
0.858	13.911	0.565258	13.8835			0.836	13.916	0.565461	13.0218			0.746	13.901	0.564852	15.3814
0.858	13.92	0.565624	13.8835			0.836	13.924	0.565786	13.0218			0.746	13.909	0.565177	15.3814
0.858	13.928	0.565949	13.8835			0.836	13.933	0.566152	13.0218			0.748	13.918	0.565542	15.4227
0.858	13.937	0.566315	13.8835			0.836	13.941	0.566477	13.0218			0.746	13.926	0.565868	15.3814
0.858	13.945	0.56664	13.8835			0.836	13.95	0.566843	13.0218			0.748	13.934	0.566193	15.4227
0.858	13.953	0.566965	13.8835			0.836	13.958	0.567168	13.0218			0.748	13.942	0.566518	15.4227
0.858	13.961	0.56729	13.8835			0.836	13.966	0.567493	13.0218			0.748	13.951	0.566883	15.4227
0.858	13.97	0.567655	13.8835			0.836	13.975	0.567859	13.0218			0.746	13.959	0.567208	15.3814
0.862	13.978	0.56798	13.9482			0.836	13.983	0.568184	13.0218			0.748	13.967	0.567534	15.4227
0.86	13.987	0.568346	13.9159			0.832	13.991	0.568509	12.9595			0.748	13.975	0.567859	15.4227
0.858	13.995	0.568671	13.8835			0.832	13.999	0.568834	12.9595			0.746	13.984	0.568224	15.3814
0.86	14.003	0.568996	13.9159			0.836	14.008	0.5692	13.0218			0.748	13.993	0.56859	15.4227
0.86	14.011	0.569321	13.9159			0.836	14.016	0.569525	13.0218			0.748	14.001	0.568915	15.4227
0.862	14.02	0.569687	13.9482			0.836	14.025	0.56989	13.0218			0.748	14.009	0.56924	15.4227
0.862	14.028	0.570012	13.9482			0.836	14.033	0.570215	13.0218			0.748	14.017	0.569565	15.4227
0.862	14.036	0.570337	13.9482			0.836	14.041	0.57054	13.0218			0.748	14.026	0.569931	15.4227
0.862	14.045	0.570703	13.9482			0.84	14.05	0.570906	13.0841			0.748	14.034	0.570256	15.4227
0.862	14.053	0.571028	13.9482			0.836	14.058	0.571231	13.0218			0.748	14.042	0.570581	15.4227
0.862	14.062	0.571394	13.9482			0.836	14.066	0.571556	13.0218			0.748	14.051	0.570947	15.4227
0.864	14.07	0.571719	13.9806			0.836	14.075	0.571922	13.0218			0.75	14.059	0.571272	15.4639
0.864	14.078	0.572044	13.9806			0.836	14.083	0.572247	13.0218			0.75	14.067	0.571597	15.4639
0.864	14.086	0.572369	13.9806			0.838	14.091	0.572572	13.053			0.75	14.076	0.571963	15.4639
0.868	14.095	0.572735	14.0453			0.836	14.099	0.572897	13.0218			0.75	14.084	0.572288	15.4639
0.864	14.103	0.57306	13.9806			0.836	14.108	0.573263	13.0218			0.75	14.092	0.572613	15.4639
0.864	14.111	0.573385	13.9806			0.838	14.116	0.573588	13.053			0.75	14.1	0.572938	15.4639
0.864	14.119	0.57371	13.9806			0.838	14.125	0.573954	13.053			0.746	14.109	0.573304	15.3814
0.864	14.128	0.574076	13.9806			0.838	14.133	0.574279	13.053			0.75	14.117	0.573629	15.4639
0.866	14.137	0.574441	14.0129			0.838	14.141	0.574604	13.053			0.75	14.126	0.573994	15.4639
0.862	14.145	0.574766	13.9482			0.838	14.149	0.574929	13.053			0.75	14.134	0.574319	15.4639
0.862	14.153	0.575091	13.9482			0.838	14.158	0.575295	13.053			0.75	14.143	0.574685	15.4639
0.866	14.161	0.575416	14.0129			0.838	14.166	0.57562	13.053			0.75	14.151	0.57501	15.4639
0.864	14.17	0.575782	13.9806			0.838	14.175	0.575985	13.053			0.75	14.159	0.575335	15.4639
0.864	14.178	0.576107	13.9806			0.838	14.183	0.57631	13.053			0.75	14.167	0.57566	15.4639
0.864	14.186	0.576432	13.9806			0.838	14.191	0.576636	13.053			0.75	14.176	0.576026	15.4639
0.864	14.194	0.576757	13.9806			0.838	14.2	0.577001	13.053			0.75	14.184	0.576351	15.4639
0.864	14.203	0.577123	13.9806			0.838	14.208	0.577326	13.053			0.752	14.193	0.576717	15.5052
0.864	14.211	0.577448	13.9806			0.838	14.216	0.577651	13.053			0.752	14.201	0.577042	15.5052
0.868	14.22	0.577814	14.0453			0.838	14.224	0.577976	13.053			0.752	14.209	0.577367	15.5052
0.868	14.228	0.578139	14.0453			0.84	14.233	0.578342	13.0841			0.752	14.217	0.577692	15.5052
0.868	14.236	0.578464	14.0453			0.84	14.241	0.578667	13.0841			0.752	14.226	0.578058	15.5052
0.868	14.245	0.57883	14.0453			0.838	14.25	0.579033	13.053			0.752	14.234	0.578383	15.5052
0.868	14.253	0.579155	14.0453			0.838	14.258	0.579358	13.053			0.752	14.242	0.578708	15.5052
0.868	14.261	0.57948	14.0453			0.838	14.266	0.579683	13.053			0.752	14.25	0.579033	15.5052
0.866	14.27	0.579846	14.0129			0.838	14.275	0.580049	13.053			0.752	14.259	0.579399	15.5052
0.866	14.278	0.580171	14.0129			0.838	14.283	0.580374	13.053			0.752	14.267	0.579724	15.5052
0.87	14.286	0.580496	14.0777			0.838	14.291	0.580699	13.053			0.752	14.276	0.580089	15.5052
0.87	14.295	0.580861	14.0777			0.838	14.3	0.581065	13.053			0.752	14.284	0.580414	15.5052
0.87	14.303	0.581187	14.0777			0.84	14.308	0.58139	13.0841			0.752	14.292	0.58074	15.5052
0.864	14.311	0.581512	13.9806			0.84	14.316	0.581715	13.0841			0.752	14.301	0.581105	15.5052
0.864	14.32	0.581877	13.9806			0.84	14.324	0.58204	13.0841			0.748	14.309	0.58143	15.4227
0.868	14.328	0.582202	14.0453			0.84	14.333	0.582406	13.0841			0.748	14.317	0.581755	15.4227
0.868	14.337	0.582568	14.0453			0.84	14.341	0.582731	13.0841			0.752	14.326	0.582121	15.5052
0.868	14.345	0.582893	14.0453			0.84	14.349	0.583056	13.0841			0.752	14.334	0.582446	15.5052
0.868	14.353	0.583218	14.0453			0.84	14.358	0.583421	13.0841			0.752	14.343	0.582812	15.5052
0.868	14.362	0.583584	14.0453			0.84	14.366	0.583746	13.0841			0.752	14.351	0.583137	15.5052
0.868	14.37	0.583909	14.0453			0.84	14.375	0.584112	13.0841			0.752	14.359	0.583462	15.5052
0.868	14.378	0.584234	14.0453			0.84	14.383	0.584437	13.0841			0.752	14.367	0.583787	15.5052
0.87	14.386	0.584559	14.0777			0.84	14.391	0.584762	13.0841			0.75	14.376	0.584153	15.4639
0.87	14.395	0.584925	14.0777			0.84	14.4	0.585128	13.0841			0.752	14.384	0.584478	15.5052
0.868	14.403	0.58525	14.0453			0.84	14.408	0.585453	13.0841			0.752	14.392	0.584803	15.5052
0.87	14.411	0.585575	14.0777			0.84	14.416	0.585778	13.0841			0.752	14.401	0.585169	15.5052
0.87	14.42	0.585941	14.0777			0.84	14.424	0.586103	13.0841			0.752	14.409	0.585494	15.5052
0.87	14.428	0.586266	14.0777			0.84	14.433	0.586469	13.0841			0.752	14.417	0.585819	15.5052
0.87	14.436	0.586591	14.0777			0.842	14.441	0.586794	13.1153			0.752	14.426	0.586184	15.5052
0.87	14.445	0.586957	14.0777			0.842	14.45	0.58716	13.1153			0.752	14.434	0.58651	15.5052
0.87	14.453	0.587282	14.0777			0.842	14.458	0.587485	13.1153			0.752	14.442	0.586835	15.5052
0.87	14.461	0.587607	14.0777			0.84	14.466	0.58781	13.0841			0.752	14.451	0.5872	15.5052
0.87	14.469	0.587932	14.0777			0.844	14.474	0.588135	13.1464			0.752	14.459	0.587525	15.5052
0.874	14.478	0.588297	14.1424			0.844	14.483	0.588501	13.1464			0.75	14.467	0.58785	15.4639
0.874	14.487	0.588663	14.1424			0.84	14.491	0.588826	13.0841			0.752	14.476	0.588216	15.5052
0.874	14.495	0.588988	14.1424			0.844	14.499	0.589151	13.1464			0.752	14.484	0.588541	15.5052
0.874	14.503	0.589313	14.1424			0.844	14.508	0.589516	13.1464			0.752	14.492	0.588866	15.5052
0.874	14.511	0.589638	14.1424			0.844	14.516	0.589842	13.1464			0.752	14.501	0.589232	15.5052
0.874	14.52	0.590004	14.1424			0.844	14.525	0.590207	13.1464			0.756	14.509	0.589557	15.5876
0.874	14.528	0.590329	14.1424			0.84	14.533	0.590532	13.0841			0.75	14.517	0.589882	15.4639
0.874	14.536	0.590654	14.1424			0.842	14.541	0.590857	13.1153			0.75	14.525	0.590207	15.4639
0.874	14.545	0.59102	14.1424			0.842	14.55	0.591223	13.1153			0.754	14.534	0.590573	15.5464
0.874	14.553	0.591345	14.1424			0.842	14.558	0.591548	13.1153			0.754	14.542	0.590898	15.5464
0.874	14.561	0.59167	14.1424			0.842	14.567	0.591914	13.1153			0.754	14.551	0.591264	15.5464
0.874	14.57	0.592036	14.1424			0.84	14.575	0.592239	13.0841			0.754	14.559	0.591589	15.5464
0.874	14.578	0.592361	14.1424			0.844	14.583	0.592564	13.1464			0.754	14.567	0.591914	15.5464
0.874	14.586	0.592686	14.1424			0.844	14.591	0.592889	13.1464			0.754	14.576	0.59228	15.5464
0.874	14.595	0.593052	14.1424			0.844	14.6	0.593255	13.1464			0.754	14.584	0.592605	15.5464
0.874	14.603	0.593377	14.1424			0.846	14.608	0.59358	13.1776			0.754	14.592	0.59293	15.5464
0.874	14.611	0.593702	14.1424			0.846	14.616	0.593905	13.1776			0.754	14.601	0.593295	15.5464
0.874	14.62	0.594067	14.1424			0.846	14.625	0.594271	13.1776			0.754	14.609	0.59362	15.5464
0.874	14.628	0.594393	14.1424			0.846	14.633	0.594596	13.1776			0.754	14.618	0.593986	15.5464
0.874	14.636	0.594718	14.1424			0.842	14.641	0.594921	13.1153			0.754	14.626	0.594311	15.5464
0.874	14.645	0.595083	14.1424			0.848	14.649	0.595246	13.2087			0.754	14.634	0.594636	15.5464
0.874	14.653	0.595408	14.1424			0.848	14.658	0.595612	13.2087			0.754	14.642	0.594961	15.5464
0.874	14.661	0.595733	14.1424			0.848	14.666	0.595937	13.2087			0.756	14.651	0.595327	15.5876
0.874	14.67	0.596099	14.1424			0.848	14.675	0.596302	13.2087			0.756	14.659	0.595652	15.5876
0.874	14.678	0.596424	14.1424			0.844	14.683	0.596627	13.1464			0.756	14.667	0.595977	15.5876
0.876	14.686	0.596749	14.1748			0.844	14.691	0.596952	13.1464			0.756	14.676	0.596343	15.5876
0.872	14.695	0.597115	14.11			0.844	14.699	0.597278	13.1464			0.756	14.684	0.596668	15.5876
0.872	14.703	0.59744	14.11			0.848	14.708	0.597643	13.2087			0.756	14.692	0.596993	15.5876
0.872	14.712	0.597806	14.11			0.848	14.716	0.597968	13.2087			0.756	14.701	0.597359	15.5876
0.876	14.72	0.598131	14.1748			0.844	14.725	0.598334	13.1464			0.756	14.709	0.597684	15.5876
0.87	14.728	0.598456	14.0777			0.846	14.733	0.598659	13.1776			0.756	14.717	0.598009	15.5876
0.87	14.736	0.598781	14.0777			0.846	14.741	0.598984	13.1776			0.756	14.726	0.598375	15.5876
0.874	14.745	0.599147	14.1424			0.846	14.75	0.59935	13.1776			0.756	14.734	0.5987	15.5876
0.874	14.753	0.599472	14.1424			0.846	14.758	0.599675	13.1776			0.756	14.743	0.599065	15.5876
0.874	14.762	0.599837	14.1424			0.846	14.766	0.6	13.1776			0.756	14.751	0.59939	15.5876
0.874	14.77	0.600163	14.1424			0.846	14.774	0.600325	13.1776			0.754	14.759	0.599716	15.5464
0.874	14.778	0.600488	14.1424			0.846	14.783	0.600691	13.1776			0.754	14.767	0.600041	15.5464
0.874	14.786	0.600813	14.1424			0.846	14.791	0.601016	13.1776			0.758	14.776	0.600406	15.6289
0.874	14.795	0.601178	14.1424			0.85	14.8	0.601382	13.2399			0.756	14.784	0.600731	15.5876
0.874	14.803	0.601503	14.1424			0.844	14.808	0.601707	13.1464			0.756	14.792	0.601056	15.5876
0.874	14.812	0.601869	14.1424			0.844	14.816	0.602032	13.1464			0.756	14.8	0.601382	15.5876
0.874	14.82	0.602194	14.1424			0.844	14.825	0.602397	13.1464			0.756	14.809	0.601747	15.5876
0.874	14.828	0.602519	14.1424			0.848	14.833	0.602722	13.2087			0.756	14.817	0.602072	15.5876
0.878	14.837	0.602885	14.2071			0.848	14.841	0.603048	13.2087			0.756	14.826	0.602438	15.5876
0.874	14.845	0.60321	14.1424			0.848	14.849	0.603373	13.2087			0.756	14.834	0.602763	15.5876
0.874	14.853	0.603535	14.1424			0.848	14.858	0.603738	13.2087			0.756	14.842	0.603088	15.5876
0.874	14.861	0.60386	14.1424			0.848	14.866	0.604063	13.2087			0.756	14.851	0.603454	15.5876
0.874	14.87	0.604226	14.1424			0.848	14.875	0.604429	13.2087			0.76	14.859	0.603779	15.6701
0.874	14.878	0.604551	14.1424			0.848	14.883	0.604754	13.2087			0.76	14.867	0.604104	15.6701
0.874	14.886	0.604876	14.1424			0.848	14.891	0.605079	13.2087			0.756	14.875	0.604429	15.5876
0.874	14.895	0.605242	14.1424			0.848	14.9	0.605445	13.2087			0.756	14.884	0.604795	15.5876
0.874	14.903	0.605567	14.1424			0.848	14.908	0.60577	13.2087			0.758	14.892	0.60512	15.6289
0.874	14.911	0.605892	14.1424			0.848	14.916	0.606095	13.2087			0.758	14.901	0.605486	15.6289
0.88	14.92	0.606258	14.2395			0.848	14.925	0.606461	13.2087			0.756	14.909	0.605811	15.5876
0.876	14.928	0.606583	14.1748			0.848	14.933	0.606786	13.2087			0.76	14.917	0.606136	15.6701
0.876	14.936	0.606908	14.1748			0.848	14.941	0.607111	13.2087			0.76	14.926	0.606501	15.6701
0.876	14.945	0.607273	14.1748			0.848	14.95	0.607477	13.2087			0.76	14.934	0.606826	15.6701
0.876	14.953	0.607599	14.1748			0.842	14.958	0.607802	13.1153			0.76	14.943	0.607192	15.6701
0.876	14.961	0.607924	14.1748			0.842	14.966	0.608127	13.1153			0.76	14.951	0.607517	15.6701
0.876	14.97	0.608289	14.1748			0.842	14.975	0.608492	13.1153			0.758	14.959	0.607842	15.6289
0.876	14.978	0.608614	14.1748			0.842	14.983	0.608818	13.1153			0.76	14.967	0.608167	15.6701
0.876	14.986	0.608939	14.1748			0.842	14.991	0.609143	13.1153			0.76	14.976	0.608533	15.6701
0.876	14.995	0.609305	14.1748			0.842	15	0.609508	13.1153			0.76	14.984	0.608858	15.6701
0.876	15.003	0.60963	14.1748			0.842	15.008	0.609833	13.1153			0.76	14.992	0.609183	15.6701
0.878	15.011	0.609955	14.2071			0.846	15.016	0.610158	13.1776			0.76	15.001	0.609549	15.6701
0.874	15.02	0.610321	14.1424			0.846	15.025	0.610524	13.1776			0.76	15.009	0.609874	15.6701
0.876	15.028	0.610646	14.1748			0.846	15.033	0.610849	13.1776			0.76	15.017	0.610199	15.6701
0.876	15.036	0.610971	14.1748			0.842	15.041	0.611174	13.1153			0.76	15.026	0.610565	15.6701
0.876	15.045	0.611337	14.1748			0.842	15.049	0.611499	13.1153			0.76	15.034	0.61089	15.6701
0.876	15.053	0.611662	14.1748			0.846	15.058	0.611865	13.1776			0.76	15.042	0.611215	15.6701
0.872	15.061	0.611987	14.11			0.846	15.067	0.612231	13.1776			0.76	15.051	0.611581	15.6701
0.876	15.07	0.612353	14.1748			0.842	15.075	0.612556	13.1153			0.762	15.059	0.611906	15.7113
0.876	15.078	0.612678	14.1748			0.842	15.083	0.612881	13.1153			0.758	15.067	0.612231	15.6289
0.874	15.086	0.613003	14.1424			0.842	15.091	0.613206	13.1153			0.762	15.076	0.612597	15.7113
0.88	15.094	0.613328	14.2395			0.842	15.1	0.613572	13.1153			0.76	15.084	0.612922	15.6701
0.878	15.103	0.613694	14.2071			0.842	15.108	0.613897	13.1153			0.76	15.093	0.613287	15.6701
0.878	15.111	0.614019	14.2071			0.846	15.116	0.614222	13.1776			0.764	15.101	0.613612	15.7526
0.878	15.12	0.614384	14.2071			0.846	15.124	0.614547	13.1776			0.758	15.109	0.613937	15.6289
0.874	15.128	0.614709	14.1424			0.846	15.133	0.614913	13.1776			0.758	15.117	0.614262	15.6289
0.88	15.136	0.615035	14.2395			0.846	15.141	0.615238	13.1776			0.764	15.126	0.614628	15.7526
0.876	15.145	0.6154	14.1748			0.844	15.15	0.615603	13.1464			0.76	15.134	0.614953	15.6701
0.876	15.153	0.615725	14.1748			0.846	15.158	0.615928	13.1776			0.76	15.142	0.615278	15.6701
0.876	15.161	0.61605	14.1748			0.844	15.166	0.616254	13.1464			0.76	15.15	0.615603	15.6701
0.876	15.17	0.616416	14.1748			0.844	15.174	0.616579	13.1464			0.76	15.159	0.615969	15.6701
0.876	15.178	0.616741	14.1748			0.844	15.183	0.616944	13.1464			0.764	15.168	0.616335	15.7526
0.876	15.187	0.617107	14.1748			0.844	15.191	0.617269	13.1464			0.758	15.176	0.61666	15.6289
0.876	15.195	0.617432	14.1748			0.844	15.199	0.617594	13.1464			0.762	15.184	0.616985	15.7113
0.876	15.203	0.617757	14.1748			0.844	15.208	0.61796	13.1464			0.76	15.192	0.61731	15.6701
0.874	15.211	0.618082	14.1424			0.844	15.216	0.618285	13.1464			0.76	15.201	0.617676	15.6701
0.876	15.22	0.618448	14.1748			0.844	15.225	0.618651	13.1464			0.762	15.209	0.618001	15.7113
0.876	15.228	0.618773	14.1748			0.844	15.233	0.618976	13.1464			0.758	15.217	0.618326	15.6289
0.874	15.237	0.619139	14.1424			0.844	15.241	0.619301	13.1464			0.764	15.225	0.618651	15.7526
0.876	15.245	0.619464	14.1748			0.844	15.25	0.619667	13.1464			0.76	15.234	0.619017	15.6701
0.876	15.253	0.619789	14.1748			0.848	15.258	0.619992	13.2087			0.758	15.242	0.619342	15.6289
0.876	15.261	0.620114	14.1748			0.848	15.266	0.620317	13.2087			0.764	15.251	0.619707	15.7526
0.876	15.27	0.620479	14.1748			0.844	15.274	0.620642	13.1464			0.762	15.259	0.620033	15.7113
0.876	15.278	0.620805	14.1748			0.846	15.283	0.621008	13.1776			0.762	15.267	0.620358	15.7113
0.876	15.286	0.62113	14.1748			0.846	15.291	0.621333	13.1776			0.762	15.276	0.620723	15.7113
0.876	15.295	0.621495	14.1748			0.846	15.3	0.621698	13.1776			0.762	15.284	0.621048	15.7113
0.876	15.303	0.62182	14.1748			0.846	15.308	0.622024	13.1776			0.766	15.293	0.621414	15.7938
0.876	15.312	0.622186	14.1748			0.842	15.316	0.622349	13.1153			0.76	15.301	0.621739	15.6701
0.876	15.32	0.622511	14.1748			0.844	15.325	0.622714	13.1464			0.76	15.309	0.622064	15.6701
0.876	15.328	0.622836	14.1748			0.848	15.333	0.623039	13.2087			0.764	15.317	0.622389	15.7526
0.876	15.337	0.623202	14.1748			0.844	15.341	0.623364	13.1464			0.76	15.326	0.622755	15.6701
0.88	15.345	0.623527	14.2395			0.844	15.349	0.62369	13.1464			0.762	15.334	0.62308	15.7113
0.876	15.353	0.623852	14.1748			0.844	15.358	0.624055	13.1464			0.766	15.342	0.623405	15.7938
0.876	15.361	0.624177	14.1748			0.844	15.366	0.62438	13.1464			0.76	15.351	0.623771	15.6701
0.876	15.369	0.624502	14.1748			0.844	15.375	0.624746	13.1464			0.766	15.359	0.624096	15.7938
0.876	15.378	0.624868	14.1748			0.844	15.383	0.625071	13.1464			0.762	15.367	0.624421	15.7113
0.876	15.386	0.625193	14.1748			0.844	15.391	0.625396	13.1464			0.762	15.376	0.624787	15.7113
0.876	15.395	0.625559	14.1748			0.844	15.399	0.625721	13.1464			0.764	15.384	0.625112	15.7526
0.876	15.403	0.625884	14.1748			0.844	15.408	0.626087	13.1464			0.764	15.392	0.625437	15.7526
0.876	15.411	0.626209	14.1748			0.844	15.416	0.626412	13.1464			0.764	15.401	0.625803	15.7526
0.876	15.42	0.626575	14.1748			0.844	15.425	0.626778	13.1464			0.762	15.409	0.626128	15.7113
0.88	15.428	0.6269	14.2395			0.844	15.433	0.627103	13.1464			0.764	15.417	0.626453	15.7526
0.876	15.437	0.627265	14.1748			0.844	15.441	0.627428	13.1464			0.764	15.426	0.626818	15.7526
0.874	15.445	0.62759	14.1424			0.844	15.45	0.627794	13.1464			0.764	15.434	0.627143	15.7526
0.874	15.453	0.627915	14.1424			0.844	15.458	0.628119	13.1464			0.764	15.443	0.627509	15.7526
0.874	15.461	0.628241	14.1424			0.844	15.466	0.628444	13.1464			0.764	15.451	0.627834	15.7526
0.876	15.47	0.628606	14.1748			0.844	15.474	0.628769	13.1464			0.764	15.459	0.628159	15.7526
0.876	15.478	0.628931	14.1748			0.844	15.483	0.629134	13.1464			0.764	15.467	0.628484	15.7526
0.876	15.486	0.629256	14.1748			0.844	15.491	0.62946	13.1464			0.764	15.476	0.62885	15.7526
0.876	15.495	0.629622	14.1748			0.844	15.5	0.629825	13.1464			0.764	15.484	0.629175	15.7526
0.876	15.503	0.629947	14.1748			0.844	15.508	0.63015	13.1464			0.764	15.493	0.629541	15.7526
0.876	15.512	0.630313	14.1748			0.844	15.516	0.630475	13.1464			0.764	15.501	0.629866	15.7526
0.876	15.52	0.630638	14.1748			0.844	15.525	0.630841	13.1464			0.764	15.509	0.630191	15.7526
0.876	15.528	0.630963	14.1748			0.844	15.533	0.631166	13.1464			0.764	15.518	0.630557	15.7526
0.876	15.537	0.631329	14.1748			0.844	15.541	0.631491	13.1464			0.764	15.526	0.630882	15.7526
0.876	15.545	0.631654	14.1748			0.844	15.549	0.631816	13.1464			0.764	15.534	0.631207	15.7526
0.876	15.553	0.631979	14.1748			0.844	15.558	0.632182	13.1464			0.764	15.542	0.631532	15.7526
0.876	15.561	0.632304	14.1748			0.846	15.566	0.632507	13.1776			0.764	15.551	0.631898	15.7526
0.876	15.57	0.63267	14.1748			0.846	15.575	0.632873	13.1776			0.764	15.559	0.632223	15.7526
0.876	15.578	0.632995	14.1748			0.846	15.583	0.633198	13.1776			0.764	15.567	0.632548	15.7526
0.876	15.586	0.63332	14.1748			0.846	15.591	0.633523	13.1776			0.764	15.576	0.632913	15.7526
0.874	15.595	0.633685	14.1424			0.846	15.599	0.633848	13.1776			0.764	15.584	0.633239	15.7526
0.878	15.603	0.634011	14.2071			0.846	15.608	0.634214	13.1776			0.764	15.592	0.633564	15.7526
0.872	15.612	0.634376	14.11			0.842	15.616	0.634539	13.1153			0.764	15.601	0.633929	15.7526
0.878	15.62	0.634701	14.2071			0.842	15.625	0.634905	13.1153			0.764	15.609	0.634254	15.7526
0.874	15.628	0.635026	14.1424			0.846	15.633	0.63523	13.1776			0.764	15.617	0.634579	15.7526
0.874	15.636	0.635351	14.1424			0.842	15.641	0.635555	13.1153			0.764	15.626	0.634945	15.7526
0.878	15.645	0.635717	14.2071			0.842	15.65	0.63592	13.1153			0.764	15.634	0.63527	15.7526
0.874	15.653	0.636042	14.1424			0.846	15.658	0.636245	13.1776			0.764	15.643	0.635636	15.7526
0.878	15.662	0.636408	14.2071			0.844	15.666	0.63657	13.1464			0.764	15.651	0.635961	15.7526
0.878	15.67	0.636733	14.2071			0.844	15.674	0.636896	13.1464			0.764	15.659	0.636286	15.7526
0.874	15.678	0.637058	14.1424			0.844	15.683	0.637261	13.1464			0.764	15.667	0.636611	15.7526
0.878	15.686	0.637383	14.2071			0.844	15.691	0.637586	13.1464			0.764	15.676	0.636977	15.7526
0.878	15.695	0.637749	14.2071			0.844	15.7	0.637952	13.1464			0.764	15.684	0.637302	15.7526
0.878	15.703	0.638074	14.2071			0.844	15.708	0.638277	13.1464			0.764	15.692	0.637627	15.7526
0.878	15.711	0.638399	14.2071			0.846	15.716	0.638602	13.1776			0.764	15.701	0.637993	15.7526
0.874	15.72	0.638765	14.1424			0.846	15.725	0.638968	13.1776			0.764	15.709	0.638318	15.7526
0.88	15.728	0.63909	14.2395			0.842	15.733	0.639293	13.1153			0.766	15.718	0.638683	15.7938
0.88	15.737	0.639456	14.2395			0.842	15.741	0.639618	13.1153			0.766	15.726	0.639009	15.7938
0.874	15.745	0.639781	14.1424			0.842	15.749	0.639943	13.1153			0.766	15.734	0.639334	15.7938
0.874	15.753	0.640106	14.1424			0.846	15.758	0.640309	13.1776			0.766	15.743	0.639699	15.7938
0.874	15.761	0.640431	14.1424			0.846	15.766	0.640634	13.1776			0.766	15.751	0.640024	15.7938
0.88	15.77	0.640796	14.2395			0.842	15.775	0.641	13.1153			0.764	15.759	0.640349	15.7526
0.88	15.778	0.641121	14.2395			0.844	15.783	0.641325	13.1464			0.764	15.767	0.640675	15.7526
0.88	15.786	0.641447	14.2395			0.842	15.791	0.64165	13.1153			0.764	15.776	0.64104	15.7526
0.88	15.795	0.641812	14.2395			0.842	15.8	0.642015	13.1153			0.766	15.784	0.641365	15.7938
0.876	15.803	0.642137	14.1748			0.846	15.808	0.642341	13.1776			0.766	15.793	0.641731	15.7938
0.876	15.811	0.642462	14.1748			0.842	15.816	0.642666	13.1153			0.766	15.801	0.642056	15.7938
0.876	15.82	0.642828	14.1748			0.842	15.824	0.642991	13.1153			0.766	15.809	0.642381	15.7938
0.876	15.828	0.643153	14.1748			0.842	15.833	0.643356	13.1153			0.766	15.817	0.642706	15.7938
0.876	15.836	0.643478	14.1748			0.842	15.841	0.643681	13.1153			0.766	15.826	0.643072	15.7938
0.876	15.845	0.643844	14.1748			0.842	15.85	0.644047	13.1153			0.766	15.834	0.643397	15.7938
0.88	15.853	0.644169	14.2395			0.838	15.858	0.644372	13.053			0.766	15.843	0.643763	15.7938
0.878	15.861	0.644494	14.2071			0.844	15.866	0.644697	13.1464			0.766	15.851	0.644088	15.7938
0.878	15.87	0.64486	14.2071			0.844	15.875	0.645063	13.1464			0.766	15.859	0.644413	15.7938
0.878	15.878	0.645185	14.2071			0.842	15.883	0.645388	13.1153			0.77	15.868	0.644779	15.8763
0.878	15.887	0.645551	14.2071			0.846	15.891	0.645713	13.1776			0.77	15.876	0.645104	15.8763
0.878	15.895	0.645876	14.2071			0.842	15.899	0.646038	13.1153			0.766	15.884	0.645429	15.7938
0.88	15.903	0.646201	14.2395			0.846	15.907	0.646363	13.1776			0.766	15.892	0.645754	15.7938
0.88	15.911	0.646526	14.2395			0.842	15.916	0.646729	13.1153			0.766	15.901	0.646119	15.7938
0.88	15.92	0.646892	14.2395			0.842	15.925	0.647095	13.1153			0.766	15.909	0.646445	15.7938
0.88	15.928	0.647217	14.2395			0.848	15.933	0.64742	13.2087			0.766	15.917	0.64677	15.7938
0.88	15.936	0.647542	14.2395			0.842	15.941	0.647745	13.1153			0.766	15.925	0.647095	15.7938
0.884	15.945	0.647907	14.3042			0.846	15.949	0.64807	13.1776			0.768	15.934	0.64746	15.8351
0.878	15.953	0.648232	14.2071			0.846	15.958	0.648436	13.1776			0.768	15.943	0.647826	15.8351
0.878	15.962	0.648598	14.2071			0.842	15.966	0.648761	13.1153			0.768	15.951	0.648151	15.8351
0.882	15.97	0.648923	14.2718			0.848	15.975	0.649126	13.2087			0.768	15.959	0.648476	15.8351
0.882	15.978	0.649248	14.2718			0.844	15.983	0.649451	13.1464			0.768	15.967	0.648801	15.8351
0.882	15.986	0.649573	14.2718			0.844	15.991	0.649777	13.1464			0.768	15.976	0.649167	15.8351
0.882	15.995	0.649939	14.2718			0.848	16	0.650142	13.2087			0.768	15.984	0.649492	15.8351
0.88	16.003	0.650264	14.2395			0.844	16.008	0.650467	13.1464			0.768	15.992	0.649817	15.8351
0.884	16.011	0.650589	14.3042			0.848	16.016	0.650792	13.2087			0.768	16.001	0.650183	15.8351
0.884	16.02	0.650955	14.3042			0.844	16.024	0.651117	13.1464			0.766	16.009	0.650508	15.7938
0.88	16.028	0.65128	14.2395			0.844	16.033	0.651483	13.1464			0.766	16.018	0.650874	15.7938
0.886	16.036	0.651605	14.3366			0.848	16.041	0.651808	13.2087			0.766	16.026	0.651199	15.7938
0.88	16.045	0.651971	14.2395			0.848	16.049	0.652133	13.2087			0.766	16.034	0.651524	15.7938
0.884	16.053	0.652296	14.3042			0.848	16.058	0.652499	13.2087			0.766	16.042	0.651849	15.7938
0.884	16.061	0.652621	14.3042			0.848	16.066	0.652824	13.2087			0.766	16.05	0.652174	15.7938
0.88	16.069	0.652946	14.2395			0.844	16.075	0.65319	13.1464			0.766	16.059	0.65254	15.7938
0.882	16.078	0.653312	14.2718			0.848	16.083	0.653515	13.2087			0.766	16.067	0.652865	15.7938
0.882	16.087	0.653677	14.2718			0.844	16.091	0.65384	13.1464			0.766	16.076	0.65323	15.7938
0.882	16.095	0.654002	14.2718			0.844	16.099	0.654165	13.1464			0.766	16.084	0.653555	15.7938
0.882	16.103	0.654328	14.2718			0.844	16.108	0.654531	13.1464			0.766	16.092	0.653881	15.7938
0.882	16.111	0.654653	14.2718			0.844	16.116	0.654856	13.1464			0.766	16.101	0.654246	15.7938
0.882	16.12	0.655018	14.2718			0.846	16.125	0.655221	13.1776			0.766	16.109	0.654571	15.7938
0.882	16.128	0.655343	14.2718			0.848	16.133	0.655547	13.2087			0.764	16.117	0.654896	15.7526
0.882	16.136	0.655668	14.2718			0.848	16.141	0.655872	13.2087			0.764	16.125	0.655221	15.7526
0.886	16.145	0.656034	14.3366			0.846	16.149	0.656197	13.1776			0.764	16.134	0.655587	15.7526
0.886	16.153	0.656359	14.3366			0.846	16.158	0.656562	13.1776			0.764	16.142	0.655912	15.7526
0.884	16.161	0.656684	14.3042			0.846	16.166	0.656887	13.1776			0.766	16.151	0.656278	15.7938
0.888	16.17	0.65705	14.3689			0.846	16.175	0.657253	13.1776			0.766	16.159	0.656603	15.7938
0.888	16.178	0.657375	14.3689			0.846	16.183	0.657578	13.1776			0.766	16.167	0.656928	15.7938
0.888	16.186	0.6577	14.3689			0.846	16.191	0.657903	13.1776			0.766	16.176	0.657294	15.7938
0.888	16.195	0.658066	14.3689			0.848	16.2	0.658269	13.2087			0.766	16.184	0.657619	15.7938
0.888	16.203	0.658391	14.3689			0.848	16.208	0.658594	13.2087			0.766	16.193	0.657985	15.7938
0.888	16.211	0.658716	14.3689			0.848	16.216	0.658919	13.2087			0.766	16.201	0.65831	15.7938
0.888	16.22	0.659082	14.3689			0.848	16.225	0.659285	13.2087			0.766	16.209	0.658635	15.7938
0.888	16.228	0.659407	14.3689			0.848	16.233	0.65961	13.2087			0.764	16.217	0.65896	15.7526
0.888	16.236	0.659732	14.3689			0.848	16.241	0.659935	13.2087			0.766	16.226	0.659325	15.7938
0.888	16.245	0.660098	14.3689			0.848	16.249	0.66026	13.2087			0.766	16.234	0.659651	15.7938
0.888	16.253	0.660423	14.3689			0.848	16.258	0.660626	13.2087			0.766	16.242	0.659976	15.7938
0.89	16.261	0.660748	14.4013			0.848	16.266	0.660951	13.2087			0.766	16.251	0.660341	15.7938
0.89	16.27	0.661113	14.4013			0.848	16.275	0.661317	13.2087			0.766	16.259	0.660666	15.7938
0.89	16.278	0.661438	14.4013			0.848	16.283	0.661642	13.2087			0.766	16.267	0.660991	15.7938
0.894	16.287	0.661804	14.466			0.848	16.291	0.661967	13.2087			0.766	16.276	0.661357	15.7938
0.89	16.295	0.662129	14.4013			0.848	16.299	0.662292	13.2087			0.766	16.284	0.661682	15.7938
0.892	16.303	0.662454	14.4337			0.848	16.308	0.662657	13.2087			0.766	16.293	0.662048	15.7938
0.892	16.312	0.66282	14.4337			0.85	16.316	0.662983	13.2399			0.766	16.301	0.662373	15.7938
0.892	16.32	0.663145	14.4337			0.85	16.325	0.663348	13.2399			0.766	16.309	0.662698	15.7938
0.892	16.328	0.66347	14.4337			0.85	16.333	0.663673	13.2399			0.766	16.317	0.663023	15.7938
0.892	16.336	0.663795	14.4337			0.85	16.341	0.663998	13.2399			0.766	16.326	0.663389	15.7938
0.892	16.345	0.664161	14.4337			0.85	16.35	0.664364	13.2399			0.766	16.334	0.663714	15.7938
0.892	16.353	0.664486	14.4337			0.85	16.358	0.664689	13.2399			0.766	16.342	0.664039	15.7938
0.892	16.361	0.664811	14.4337			0.854	16.366	0.665014	13.3022			0.766	16.351	0.664405	15.7938
0.892	16.37	0.665177	14.4337			0.85	16.374	0.665339	13.2399			0.766	16.359	0.66473	15.7938
0.894	16.378	0.665502	14.466			0.85	16.383	0.665705	13.2399			0.766	16.368	0.665095	15.7938
0.894	16.386	0.665827	14.466			0.85	16.391	0.66603	13.2399			0.766	16.376	0.665421	15.7938
0.894	16.395	0.666193	14.466			0.85	16.4	0.666396	13.2399			0.766	16.384	0.665746	15.7938
0.894	16.403	0.666518	14.466			0.85	16.408	0.666721	13.2399			0.766	16.392	0.666071	15.7938
0.894	16.411	0.666843	14.466			0.85	16.416	0.667046	13.2399			0.766	16.401	0.666436	15.7938
0.894	16.419	0.667168	14.466			0.852	16.424	0.667371	13.271			0.766	16.409	0.666761	15.7938
0.892	16.428	0.667534	14.4337			0.852	16.433	0.667737	13.271			0.766	16.417	0.667087	15.7938
[truncated: 4,488 more rows]

## Sheet: EMBL-1 group
Source datas of tensile strength of film strips in different groups over time
EMBL-1-90-1						EMBL-1-90-2						EMBL-1-90-3
L0/mm		23.44	Length of film strip/mm	Thickness of film strip/mm		L0/mm		23.81	Length of film strip/mm	Thickness of film strip/mm		L0/mm		24.47	Length of film strip/mm	Thickness of film strip/mm
S0/mm2		0.06744	5.62	0.012		S0/mm2		0.05784	4.82	0.012		S0/mm2		0.0588	4.9	0.012
Strength/N	Deformation/mm	Strain(%)	Stress/Mpa			Strength/N	Deformation/mm	Strain(%)	Stress/Mpa			Strength/N	Deformation/mm	Strain(%)	Stress/Mpa
0.002	0	0	0.029656			0	0	0	0			0	0	0	0
0	0	0	0			0	0	0	0			0.002	0	0	0.0340136
0	0	0	0			0	0	0	0			0.002	0	0	0.0340136
0	0	0	0			0	0	0	0			0.002	0	0	0.0340136
0	0	0	0			0	0	0	0			0.002	0.002	8.53242e-05	0.0340136
0	0.001	4.26621e-05	0			0	0.002	8.53242e-05	0			0.002	0.004	0.000170648	0.0340136
0.002	0.004	0.000170648	0.029656			0.002	0.004	0.000170648	0.0345781			0.002	0.006	0.000255973	0.0340136
0.004	0.005	0.000213311	0.059312			0.006	0.006	0.000255973	0.103734			0	0.008	0.000341297	0
0.002	0.007	0.000298635	0.029656			0	0.008	0.000341297	0			0	0.009	0.000383959	0
0	0.009	0.000383959	0			0	0.009	0.000383959	0			0	0.011	0.000469283	0
0.002	0.01	0.000426621	0.029656			0	0.011	0.000469283	0			0	0.013	0.000554608	0
0.002	0.012	0.000511945	0.029656			0	0.013	0.000554608	0			0	0.016	0.000682594	0
0.002	0.015	0.000639932	0.029656			0	0.016	0.000682594	0			0	0.018	0.000767918	0
0.002	0.017	0.000725256	0.029656			0	0.018	0.000767918	0			0	0.02	0.000853242	0
0.002	0.019	0.00081058	0.029656			0.002	0.02	0.000853242	0.0345781			0	0.023	0.000981229	0
0.002	0.022	0.000938567	0.029656			0.002	0.023	0.000981229	0.0345781			0.004	0.026	0.00110922	0.0680272
0.002	0.025	0.00106655	0.029656			0	0.026	0.00110922	0			0.004	0.029	0.0012372	0.0680272
0.004	0.028	0.00119454	0.059312			0.002	0.029	0.0012372	0.0345781			0.002	0.032	0.00136519	0.0340136
0.002	0.031	0.00132253	0.029656			0.002	0.032	0.00136519	0.0345781			0.002	0.036	0.00153584	0.0340136
0.002	0.034	0.00145051	0.029656			0	0.036	0.00153584	0			0.004	0.04	0.00170648	0.0680272
0.002	0.038	0.00162116	0.029656			0.004	0.039	0.00166382	0.0691563			0.004	0.043	0.00183447	0.0680272
0.002	0.041	0.00174915	0.029656			0	0.043	0.00183447	0			0.004	0.047	0.00200512	0.0680272
0.002	0.045	0.0019198	0.029656			0	0.047	0.00200512	0			0.004	0.051	0.00217577	0.0680272
0.004	0.049	0.00209044	0.059312			0	0.051	0.00217577	0			0.004	0.055	0.00234642	0.0680272
0.004	0.053	0.00226109	0.059312			0	0.055	0.00234642	0			0.004	0.059	0.00251706	0.0680272
0.004	0.057	0.00243174	0.059312			0.004	0.059	0.00251706	0.0691563			0.004	0.064	0.00273038	0.0680272
0.004	0.062	0.00264505	0.059312			0	0.064	0.00273038	0			0.004	0.069	0.00294369	0.0680272
0.004	0.067	0.00285836	0.059312			0.004	0.068	0.00290102	0.0691563			0.004	0.074	0.003157	0.0680272
0.004	0.072	0.00307167	0.059312			0.004	0.074	0.003157	0.0691563			0.004	0.079	0.00337031	0.0680272
0.006	0.076	0.00324232	0.088968			0.004	0.078	0.00332765	0.0691563			0.004	0.084	0.00358362	0.0680272
0.006	0.082	0.00349829	0.088968			0.004	0.084	0.00358362	0.0691563			0.008	0.089	0.00379693	0.136054
0.006	0.087	0.0037116	0.088968			0.004	0.089	0.00379693	0.0691563			0.008	0.095	0.0040529	0.136054
0.006	0.092	0.00392491	0.088968			0.004	0.094	0.00401024	0.0691563			0.008	0.1	0.00426621	0.136054
0.006	0.098	0.00418089	0.088968			0.004	0.1	0.00426621	0.0691563			0.012	0.107	0.00456485	0.204082
0.006	0.104	0.00443686	0.088968			0.004	0.106	0.00452218	0.0691563			0.012	0.113	0.00482082	0.204082
0.01	0.11	0.00469283	0.14828			0.008	0.112	0.00477816	0.138313			0.012	0.119	0.00507679	0.204082
0.01	0.116	0.00494881	0.14828			0.008	0.118	0.00503413	0.138313			0.012	0.125	0.00533276	0.204082
0.01	0.122	0.00520478	0.14828			0.008	0.125	0.00533276	0.138313			0.016	0.132	0.0056314	0.272109
0.014	0.128	0.00546075	0.207592			0.008	0.131	0.00558874	0.138313			0.016	0.138	0.00588737	0.272109
0.014	0.135	0.00575939	0.207592			0.008	0.138	0.00588737	0.138313			0.016	0.145	0.00618601	0.272109
0.014	0.142	0.00605802	0.207592			0.008	0.144	0.00614334	0.138313			0.02	0.153	0.0065273	0.340136
0.02	0.149	0.00635666	0.29656			0.008	0.152	0.00648464	0.138313			0.02	0.16	0.00682594	0.340136
0.022	0.156	0.00665529	0.326216			0.014	0.159	0.00678328	0.242047			0.022	0.167	0.00712457	0.37415
0.022	0.163	0.00695392	0.326216			0.014	0.166	0.00708191	0.242047			0.022	0.174	0.00742321	0.37415
0.028	0.171	0.00729522	0.415184			0.014	0.174	0.00742321	0.242047			0.028	0.182	0.00776451	0.47619
0.032	0.178	0.00759386	0.474496			0.014	0.181	0.00772184	0.242047			0.028	0.19	0.0081058	0.47619
0.036	0.187	0.00797782	0.533808			0.014	0.189	0.00806314	0.242047			0.028	0.198	0.0084471	0.47619
0.042	0.195	0.00831911	0.622776			0.02	0.197	0.00840444	0.345781			0.036	0.206	0.0087884	0.612245
0.05	0.203	0.00866041	0.7414			0.02	0.206	0.0087884	0.345781			0.04	0.214	0.00912969	0.680272
0.058	0.211	0.00900171	0.860024			0.02	0.214	0.00912969	0.345781			0.04	0.223	0.00951365	0.680272
0.066	0.219	0.009343	0.978648			0.024	0.222	0.00947099	0.414938			0.044	0.231	0.00985495	0.748299
0.078	0.227	0.0096843	1.15658			0.024	0.231	0.00985495	0.414938			0.052	0.24	0.0102389	0.884354
0.092	0.236	0.0100683	1.36418			0.032	0.239	0.0101962	0.55325			0.058	0.248	0.0105802	0.986395
0.108	0.244	0.0104096	1.60142			0.038	0.248	0.0105802	0.656985			0.062	0.256	0.0109215	1.05442
0.124	0.252	0.0107509	1.83867			0.038	0.256	0.0109215	0.656985			0.072	0.265	0.0113055	1.22449
0.142	0.26	0.0110922	2.10558			0.05	0.264	0.0112628	0.864454			0.08	0.273	0.0116468	1.36054
0.162	0.269	0.0114761	2.40214			0.056	0.273	0.0116468	0.968188			0.086	0.281	0.0119881	1.46259
0.18	0.277	0.0118174	2.66904			0.068	0.281	0.0119881	1.17566			0.098	0.29	0.012372	1.66667
0.2	0.286	0.0122014	2.9656			0.076	0.289	0.0123294	1.31397			0.112	0.298	0.0127133	1.90476
0.222	0.294	0.0125427	3.29181			0.086	0.297	0.0126706	1.48686			0.128	0.306	0.0130546	2.17687
0.244	0.302	0.012884	3.61803			0.1	0.306	0.0130546	1.72891			0.144	0.315	0.0134386	2.44898
0.268	0.311	0.0132679	3.9739			0.112	0.314	0.0133959	1.93638			0.162	0.323	0.0137799	2.7551
0.288	0.319	0.0136092	4.27046			0.124	0.323	0.0137799	2.14385			0.184	0.331	0.0141212	3.12925
0.31	0.327	0.0139505	4.59668			0.142	0.331	0.0141212	2.45505			0.204	0.34	0.0145051	3.46939
0.332	0.336	0.0143345	4.92289			0.156	0.339	0.0144625	2.6971			0.228	0.348	0.0148464	3.87755
0.356	0.344	0.0146758	5.27877			0.172	0.347	0.0148038	2.97372			0.254	0.356	0.0151877	4.31973
0.384	0.352	0.0150171	5.69395			0.19	0.356	0.0151877	3.28492			0.28	0.365	0.0155717	4.7619
0.408	0.361	0.015401	6.04982			0.208	0.364	0.015529	3.59613			0.31	0.373	0.015913	5.27211
0.438	0.369	0.0157423	6.49466			0.228	0.372	0.0158703	3.94191			0.34	0.381	0.0162543	5.78231
0.464	0.377	0.0160836	6.88019			0.242	0.381	0.0162543	4.18396			0.372	0.39	0.0166382	6.32653
0.494	0.386	0.0164676	7.32503			0.262	0.389	0.0165956	4.52974			0.402	0.398	0.0169795	6.83673
0.524	0.394	0.0168089	7.76987			0.282	0.398	0.0169795	4.87552			0.436	0.406	0.0173208	7.41497
0.554	0.402	0.0171502	8.21471			0.3	0.406	0.0173208	5.18672			0.468	0.414	0.0176621	7.95918
0.584	0.41	0.0174915	8.65955			0.324	0.414	0.0176621	5.60166			0.502	0.423	0.0180461	8.53741
0.618	0.419	0.0178754	9.1637			0.344	0.422	0.0180034	5.94744			0.538	0.432	0.01843	9.14966
0.654	0.427	0.0182167	9.69751			0.368	0.431	0.0183874	6.36238			0.57	0.44	0.0187713	9.69388
0.69	0.436	0.0186007	10.2313			0.394	0.439	0.0187287	6.81189			0.604	0.448	0.0191126	10.2721
0.726	0.444	0.018942	10.7651			0.414	0.448	0.0191126	7.15768			0.64	0.456	0.0194539	10.8844
0.764	0.452	0.0192833	11.3286			0.44	0.456	0.0194539	7.60719			0.67	0.465	0.0198379	11.3946
0.8	0.461	0.0196672	11.8624			0.466	0.464	0.0197952	8.05671			0.706	0.473	0.0201792	12.0068
0.836	0.469	0.0200085	12.3962			0.49	0.473	0.0201792	8.47165			0.738	0.482	0.0205631	12.551
0.874	0.477	0.0203498	12.9597			0.518	0.481	0.0205205	8.95574			0.772	0.49	0.0209044	13.1293
0.908	0.485	0.0206911	13.4638			0.542	0.489	0.0208618	9.37068			0.804	0.498	0.0212457	13.6735
0.948	0.494	0.0210751	14.0569			0.57	0.497	0.0212031	9.85477			0.838	0.506	0.021587	14.2517
0.988	0.502	0.0214164	14.6501			0.6	0.506	0.021587	10.3734			0.874	0.515	0.021971	14.8639
1.026	0.511	0.0218003	15.2135			0.626	0.514	0.0219283	10.823			0.906	0.523	0.0223123	15.4082
1.066	0.519	0.0221416	15.8066			0.658	0.522	0.0222696	11.3762			0.936	0.531	0.0226536	15.9184
1.106	0.527	0.0224829	16.3998			0.684	0.531	0.0226536	11.8257			0.972	0.54	0.0230375	16.5306
1.14	0.536	0.0228669	16.9039			0.716	0.539	0.0229949	12.379			1.002	0.548	0.0233788	17.0408
1.178	0.544	0.0232082	17.4674			0.748	0.547	0.0233362	12.9322			1.032	0.556	0.0237201	17.551
1.216	0.553	0.0235922	18.0308			0.776	0.556	0.0237201	13.4163			1.062	0.565	0.0241041	18.0612
1.254	0.561	0.0239334	18.5943			0.808	0.564	0.0240614	13.9696			1.092	0.573	0.0244454	18.5714
1.294	0.569	0.0242747	19.1874			0.836	0.572	0.0244027	14.4537			1.128	0.582	0.0248294	19.1837
1.334	0.577	0.024616	19.7805			0.866	0.581	0.0247867	14.9723			1.16	0.59	0.0251706	19.7279
1.372	0.586	0.025	20.344			0.898	0.589	0.025128	15.5256			1.194	0.598	0.0255119	20.3061
1.408	0.594	0.0253413	20.8778			0.924	0.598	0.0255119	15.9751			1.228	0.606	0.0258532	20.8844
1.446	0.602	0.0256826	21.4413			0.958	0.606	0.0258532	16.5629			1.258	0.615	0.0262372	21.3946
1.48	0.611	0.0260666	21.9454			0.988	0.614	0.0261945	17.0816			1.29	0.623	0.0265785	21.9388
1.518	0.619	0.0264078	22.5089			1.016	0.623	0.0265785	17.5657			1.316	0.632	0.0269625	22.381
1.556	0.628	0.0267918	23.0724			1.054	0.631	0.0269198	18.2227			1.346	0.64	0.0273038	22.8912
1.592	0.636	0.0271331	23.6062			1.082	0.639	0.0272611	18.7068			1.376	0.648	0.0276451	23.4014
1.63	0.644	0.0274744	24.1696			1.112	0.647	0.0276024	19.2254			1.408	0.657	0.028029	23.9456
1.666	0.652	0.0278157	24.7034			1.142	0.656	0.0279863	19.7441			1.442	0.665	0.0283703	24.5238
1.704	0.661	0.0281997	25.2669			1.172	0.664	0.0283276	20.2628			1.472	0.673	0.0287116	25.034
1.74	0.669	0.028541	25.8007			1.204	0.673	0.0287116	20.816			1.504	0.681	0.0290529	25.5782
1.774	0.677	0.0288823	26.3049			1.232	0.681	0.0290529	21.3001			1.534	0.69	0.0294369	26.0884
1.814	0.686	0.0292662	26.898			1.264	0.689	0.0293942	21.8534			1.56	0.698	0.0297782	26.5306
1.844	0.694	0.0296075	27.3428			1.3	0.697	0.0297355	22.4758			1.588	0.706	0.0301195	27.0068
1.878	0.703	0.0299915	27.847			1.328	0.706	0.0301195	22.9599			1.616	0.715	0.0305034	27.483
1.916	0.711	0.0303328	28.4104			1.362	0.714	0.0304608	23.5477			1.642	0.723	0.0308447	27.9252
1.946	0.719	0.0306741	28.8553			1.394	0.722	0.030802	24.101			1.67	0.731	0.031186	28.4014
1.982	0.727	0.0310154	29.3891			1.422	0.73	0.0311433	24.5851			1.702	0.74	0.03157	28.9456
2.012	0.736	0.0313993	29.8339			1.452	0.739	0.0315273	25.1037			1.73	0.748	0.0319113	29.4218
2.038	0.744	0.0317406	30.2195			1.476	0.747	0.0318686	25.5187			1.758	0.756	0.0322526	29.898
2.068	0.753	0.0321246	30.6643			1.506	0.756	0.0322526	26.0373			1.78	0.764	0.0325939	30.2721
2.094	0.76	0.0324232	31.0498			1.53	0.764	0.0325939	26.4523			1.808	0.773	0.0329778	30.7483
2.122	0.769	0.0328072	31.465			1.554	0.772	0.0329352	26.8672			1.834	0.782	0.0333618	31.1905
2.156	0.777	0.0331485	31.9692			1.588	0.781	0.0333191	27.455			1.856	0.79	0.0337031	31.5646
2.182	0.786	0.0335324	32.3547			1.614	0.789	0.0336604	27.9046			1.884	0.798	0.0340444	32.0408
2.216	0.794	0.0338737	32.8588			1.64	0.797	0.0340017	28.3541			1.908	0.806	0.0343857	32.449
2.242	0.802	0.034215	33.2444			1.668	0.806	0.0343857	28.8382			1.934	0.815	0.0347696	32.8912
2.27	0.81	0.0345563	33.6595			1.692	0.814	0.034727	29.2531			1.958	0.823	0.0351109	33.2993
2.294	0.819	0.0349403	34.0154			1.716	0.823	0.0351109	29.668			1.98	0.831	0.0354522	33.6735
2.316	0.827	0.0352816	34.3416			1.74	0.831	0.0354522	30.083			2.004	0.84	0.0358362	34.0816
2.342	0.836	0.0356655	34.7272			1.768	0.839	0.0357935	30.5671			2.022	0.848	0.0361775	34.3878
2.364	0.844	0.0360068	35.0534			1.794	0.847	0.0361348	31.0166			2.046	0.857	0.0365614	34.7959
2.386	0.852	0.0363481	35.3796			1.816	0.856	0.0365188	31.397			2.07	0.865	0.0369027	35.2041
2.412	0.861	0.0367321	35.7651			1.844	0.864	0.0368601	31.8811			2.092	0.873	0.037244	35.5782
2.43	0.869	0.0370734	36.032			1.868	0.872	0.0372014	32.296			2.114	0.881	0.0375853	35.9524
2.452	0.877	0.0374147	36.3582			1.888	0.881	0.0375853	32.6418			2.134	0.89	0.0379693	36.2925
2.474	0.886	0.0377986	36.6845			1.908	0.889	0.0379266	32.9876			2.156	0.898	0.0383106	36.6667
2.492	0.894	0.0381399	36.9514			1.926	0.897	0.0382679	33.2988			2.172	0.907	0.0386945	36.9388
2.514	0.902	0.0384812	37.2776			1.946	0.906	0.0386519	33.6445			2.19	0.915	0.0390358	37.2449
2.53	0.911	0.0388652	37.5148			1.966	0.914	0.0389932	33.9903			2.21	0.923	0.0393771	37.585
2.548	0.919	0.0392065	37.7817			1.982	0.922	0.0393345	34.2669			2.228	0.931	0.0397184	37.8912
2.568	0.927	0.0395478	38.0783			2.006	0.931	0.0397184	34.6819			2.244	0.94	0.0401024	38.1633
2.582	0.936	0.0399317	38.2859			2.024	0.939	0.0400597	34.9931			2.262	0.948	0.0404437	38.4694
2.598	0.944	0.040273	38.5231			2.044	0.947	0.040401	35.3389			2.276	0.956	0.040785	38.7075
2.614	0.952	0.0406143	38.7604			2.062	0.956	0.040785	35.6501			2.29	0.965	0.0411689	38.9456
2.624	0.961	0.0409983	38.9087			2.082	0.964	0.0411263	35.9959			2.306	0.973	0.0415102	39.2177
2.634	0.969	0.0413396	39.0569			2.1	0.972	0.0414676	36.3071			2.318	0.982	0.0418942	39.4218
2.642	0.977	0.0416809	39.1756			2.116	0.981	0.0418515	36.5837			2.328	0.99	0.0422355	39.5918
2.658	0.986	0.0420648	39.4128			2.138	0.989	0.0421928	36.964			2.34	0.998	0.0425768	39.7959
2.668	0.994	0.0424061	39.5611			2.156	0.998	0.0425768	37.2752			2.35	1.007	0.0429608	39.966
2.676	1.002	0.0427474	39.6797			2.172	1.006	0.0429181	37.5519			2.364	1.015	0.043302	40.2041
2.686	1.011	0.0431314	39.828			2.188	1.014	0.0432594	37.8285			2.368	1.023	0.0436433	40.2721
2.686	1.019	0.0434727	39.828			2.204	1.023	0.0436433	38.1051			2.38	1.031	0.0439846	40.4762
2.688	1.027	0.043814	39.8577			2.216	1.031	0.0439846	38.3126			2.386	1.039	0.0443259	40.5782
2.688	1.035	0.0441553	39.8577			2.226	1.039	0.0443259	38.4855			2.386	1.048	0.0447099	40.5782
2.672	1.044	0.0445392	39.6204			2.236	1.047	0.0446672	38.6584			2.386	1.056	0.0450512	40.5782
2.656	1.052	0.0448805	39.3832			2.246	1.056	0.0450512	38.8313			2.386	1.065	0.0454352	40.5782
2.604	1.061	0.0452645	38.6121			2.254	1.064	0.0453925	38.9696			2.386	1.073	0.0457765	40.5782
2.482	1.069	0.0456058	36.8031			2.262	1.072	0.0457338	39.1079			2.386	1.081	0.0461177	40.5782
1.874	1.077	0.0459471	27.7877			2.268	1.081	0.0461177	39.2116			2.38	1.09	0.0465017	40.4762
0.406	1.086	0.0463311	6.02017			2.272	1.089	0.046459	39.2808			2.384	1.098	0.046843	40.5442
						2.272	1.098	0.046843	39.2808			2.382	1.106	0.0471843	40.5102
						2.266	1.106	0.0471843	39.177			2.376	1.115	0.0475683	40.4082
						2.252	1.114	0.0475256	38.935			2.376	1.123	0.0479096	40.4082
						2.236	1.122	0.0478669	38.6584			2.37	1.132	0.0482935	40.3061
						2.21	1.131	0.0482509	38.2089			2.366	1.14	0.0486348	40.2381
						2.144	1.139	0.0485922	37.0678			2.36	1.148	0.0489761	40.1361
						2.024	1.148	0.0489761	34.9931			2.356	1.156	0.0493174	40.068
						1.474	1.156	0.0493174	25.4841			2.352	1.165	0.0497014	40
						0.296	1.164	0.0496587	5.11757			2.344	1.173	0.0500427	39.8639
												2.336	1.182	0.0504266	39.7279
												2.33	1.19	0.0507679	39.6259
												2.314	1.198	0.0511092	39.3537
												2.308	1.206	0.0514505	39.2517
												2.298	1.215	0.0518345	39.0816
												2.286	1.223	0.0521758	38.8776
												2.274	1.231	0.0525171	38.6735
												2.264	1.24	0.052901	38.5034
												2.254	1.248	0.0532423	38.3333
												2.234	1.257	0.0536263	37.9932
												2.208	1.265	0.0539676	37.551
												2.188	1.273	0.0543089	37.2109
												2.158	1.281	0.0546502	36.7007
												2.1	1.29	0.0550341	35.7143
												1.396	1.298	0.0553754	23.7415
												0.2	1.306	0.0557167	3.40136

## Sheet: Supplementary Figure 3c
											0.0642
Strain(%)/Groups	Stress in different groups
	Control-90-1	Control-90-2	Control-90-3	EMBL-1-90-1	EMBL-1-90-2	EMBL-1-90-3
0	0	0	0	0.029656	0	0					0	0
0	0	0	0	0	0	0.0340136					0	0
0	0	-0.0311526	0	0	0	0.0340136					0	0
0.00406339	0	-0.0311526	0	0	0	0.0340136					4.06339e-05	0.00406339
0.0121902	0	-0.0311526	0	0	0	0.0340136					0.000121902	0.0121902
0.0203169	0	0	0	0	0	0.0340136					0.000203169	0.0203169
0.0284437	0	0	0	0.029656	0.0345781	0.0340136					0.000284437	0.0284437
0.0325071	0	0	0.0412371	0.059312	0.103734	0					0.000325071	0.0325071
0.0406339	0	0	0.0412371	0.029656	0	0					0.000406339	0.0406339
0.0487607	0	0	0.0412371	0	0	0					0.000487607	0.0487607
0.0568874	0.0323625	0	0	0.029656	0	0					0.000568874	0.0568874
0.0650142	0.0323625	0	0	0.029656	0	0					0.000650142	0.0650142
0.073141	0.0323625	-0.0311526	0	0.029656	0	0					0.00073141	0.073141
0.0853312	0.0323625	-0.0311526	0.0412371	0.029656	0	0					0.000853312	0.0853312
0.0975213	0.0647249	0	0.0412371	0.029656	0.0345781	0					0.000975213	0.0975213
0.109711	0	0	0.0412371	0.029656	0.0345781	0.0680272					0.00109711	0.109711
0.121902	0.0323625	0	0.0412371	0.029656	0	0.0680272					0.00121902	0.121902
0.134092	0.0323625	0	0.0412371	0.059312	0.0345781	0.0340136					0.00134092	0.134092
0.146282	0.0323625	0	0.0412371	0.029656	0.0345781	0.0340136					0.00146282	0.146282
0.162536	0.0323625	0.0311526	0.0412371	0.029656	0	0.0680272					0.00162536	0.162536
0.178789	0.0323625	0	0.0824742	0.029656	0.0691563	0.0680272					0.00178789	0.178789
0.195043	0.0323625	0	0.0824742	0.029656	0	0.0680272					0.00195043	0.195043
0.211296	0.0323625	0	0.0824742	0.029656	0	0.0680272					0.00211296	0.211296
0.22755	0.0323625	0	0.0824742	0.059312	0	0.0680272					0.0022755	0.22755
0.243803	0.0323625	0.0311526	0.164948	0.059312	0	0.0680272					0.00243803	0.243803
0.26412	0.0647249	0.0311526	0.164948	0.059312	0.0691563	0.0680272					0.0026412	0.26412
0.284437	0.0647249	0.0311526	0.164948	0.059312	0	0.0680272					0.00284437	0.284437
0.304754	0.0647249	0.0311526	0.164948	0.059312	0.0691563	0.0680272					0.00304754	0.304754
0.325071	0.0647249	0.0311526	0.164948	0.059312	0.0691563	0.0680272					0.00325071	0.325071
0.345388	0.0647249	0.0311526	0.206186	0.088968	0.0691563	0.0680272					0.00345388	0.345388
0.369768	0.0647249	0.0311526	0.206186	0.088968	0.0691563	0.136054					0.00369768	0.369768
0.390085	0.0647249	0.0311526	0.28866	0.088968	0.0691563	0.136054					0.00390085	0.390085
0.410402	0.12945	0.124611	0.28866	0.088968	0.0691563	0.136054					0.00410402	0.410402
0.438846	0.0647249	0.0623053	0.329897	0.088968	0.0691563	0.204082					0.00438846	0.438846
0.463226	0.0647249	0.124611	0.329897	0.088968	0.0691563	0.204082					0.00463226	0.463226
0.487607	0.12945	0.155763	0.371134	0.14828	0.138313	0.204082					0.00487607	0.487607
0.51605	0.12945	0.0934579	0.412371	0.14828	0.138313	0.204082					0.0051605	0.51605
0.540431	0.12945	0.218069	0.536082	0.14828	0.138313	0.272109					0.00540431	0.540431
0.568874	0.161812	0.218069	0.536082	0.207592	0.138313	0.272109					0.00568874	0.568874
0.597318	0.0970874	0.249221	0.618557	0.207592	0.138313	0.272109					0.00597318	0.597318
0.625762	0.161812	0.342679	0.618557	0.207592	0.138313	0.340136					0.00625762	0.625762
0.654206	0.161812	0.311526	0.659794	0.29656	0.138313	0.340136					0.00654206	0.654206
0.686713	0.226537	0.373832	0.742268	0.326216	0.242047	0.37415					0.00686713	0.686713
0.715156	0.161812	0.373832	0.824742	0.326216	0.242047	0.37415					0.00715156	0.715156
0.7436	0.161812	0.46729	0.865979	0.415184	0.242047	0.47619					0.007436	0.7436
0.780171	0.2589	0.560748	0.948454	0.474496	0.242047	0.47619					0.00780171	0.780171
0.812678	0.2589	0.560748	1.03093	0.533808	0.242047	0.47619					0.00812678	0.812678
0.845185	0.2589	0.623053	1.07216	0.622776	0.345781	0.612245					0.00845185	0.845185
0.877692	0.323625	0.809969	1.19588	0.7414	0.345781	0.680272					0.00877692	0.877692
0.914262	0.355987	0.841121	1.27835	0.860024	0.345781	0.680272					0.00914262	0.914262
0.94677	0.355987	0.996885	1.36082	0.978648	0.414938	0.748299					0.0094677	0.94677
0.98334	0.453074	1.09034	1.4433	1.15658	0.414938	0.884354					0.0098334	0.98334
1.01585	0.614887	1.1215	1.56701	1.36418	0.55325	0.986395					0.0101585	1.01585
1.04835	0.647249	1.27726	1.64948	1.60142	0.656985	1.05442					0.0104835	1.04835
1.08086	0.679612	1.33956	1.81443	1.83867	0.656985	1.22449					0.0108086	1.08086
1.11743	0.873786	1.49533	1.89691	2.10558	0.864454	1.36054					0.0111743	1.11743
1.14994	0.970874	1.58879	1.89691	2.40214	0.968188	1.46259					0.0114994	1.14994
1.18245	1.10032	1.68224	2.06186	2.66904	1.17566	1.66667					0.0118245	1.18245
1.21495	1.32686	1.86916	2.2268	2.9656	1.31397	1.90476					0.0121495	1.21495
1.25152	1.42395	1.93146	2.35052	3.29181	1.48686	2.17687					0.0125152	1.25152
1.28403	1.5534	2.05607	2.47423	3.61803	1.72891	2.44898					0.0128403	1.28403
1.3206	1.71521	2.21184	2.59794	3.9739	1.93638	2.7551					0.013206	1.3206
1.35311	1.84466	2.27414	2.76289	4.27046	2.14385	3.12925					0.0135311	1.35311
1.38562	2.0712	2.42991	2.8866	4.59668	2.45505	3.46939					0.0138562	1.38562
1.42219	2.16828	2.55452	3.01031	4.92289	2.6971	3.87755					0.0142219	1.42219
1.45469	2.36246	2.64798	3.17526	5.27877	2.97372	4.31973					0.0145469	1.45469
1.4872	2.52427	2.80374	3.29897	5.69395	3.28492	4.7619					0.014872	1.4872
1.51971	2.68608	2.86604	3.46392	6.04982	3.59613	5.27211					0.0151971	1.51971
1.55628	2.88026	3.05296	3.58763	6.49466	3.94191	5.78231					0.0155628	1.55628
1.59285	3.07443	3.14642	3.79381	6.88019	4.18396	6.32653					0.0159285	1.59285
1.62536	3.23625	3.20872	3.95876	7.32503	4.52974	6.83673					0.0162536	1.62536
1.65786	3.3657	3.39564	4.08247	7.76987	4.87552	7.41497					0.0165786	1.65786
1.69037	3.49515	3.45794	4.24742	8.21471	5.18672	7.95918					0.0169037	1.69037
1.72694	3.72168	3.61371	4.41237	8.65955	5.60166	8.53741					0.0172694	1.72694
1.75945	3.85113	3.73832	4.57732	9.1637	5.94744	9.14966					0.0175945	1.75945
1.79195	4.04531	3.83178	4.74227	9.69751	6.36238	9.69388					0.0179195	1.79195
1.82852	4.17476	4.01869	4.90722	10.2313	6.81189	10.2721					0.0182852	1.82852
1.86103	4.33657	4.081	5.07216	10.7651	7.15768	10.8844					0.0186103	1.86103
1.89354	4.49838	4.17445	5.23711	11.3286	7.60719	11.3946					0.0189354	1.89354
1.93011	4.66019	4.36137	5.36082	11.8624	8.05671	12.0068					0.0193011	1.93011
1.96262	4.85437	4.42368	5.56701	12.3962	8.47165	12.551					0.0196262	1.96262
1.99512	4.98382	4.51713	5.69072	12.9597	8.95574	13.1293					0.0199512	1.99512
2.03169	5.08091	4.6729	5.89691	13.4638	9.37068	13.6735					0.0203169	2.03169
2.0642	5.27508	4.7352	5.93814	14.0569	9.85477	14.2517					0.020642	2.0642
2.10077	5.43689	4.89097	6.10309	14.6501	10.3734	14.8639					0.0210077	2.10077
2.13328	5.59871	4.98442	6.30928	15.2135	10.823	15.4082					0.0213328	2.13328
2.16579	5.69579	5.10903	6.43299	15.8066	11.3762	15.9184					0.0216579	2.16579
2.19829	5.79288	5.23364	6.59794	16.3998	11.8257	16.5306					0.0219829	2.19829
2.23486	6.01942	5.3271	6.84536	16.9039	12.379	17.0408					0.0223486	2.23486
2.26737	6.08414	5.48287	6.84536	17.4674	12.9322	17.551					0.0226737	2.26737
2.29988	6.24595	5.60748	7.05155	18.0308	13.4163	18.0612					0.0229988	2.29988
2.33645	6.34304	5.70093	7.21649	18.5943	13.9696	18.5714					0.0233645	2.33645
2.36896	6.50485	5.82555	7.34021	19.1874	14.4537	19.1837					0.0236896	2.36896
2.40553	6.6343	5.98131	7.50515	19.7805	14.9723	19.7279					0.0240553	2.40553
2.43803	6.76375	6.04361	7.58763	20.344	15.5256	20.3061					0.0243803	2.43803
2.47054	6.8932	6.16822	7.79381	20.8778	15.9751	20.8844					0.0247054	2.47054
2.50305	6.99029	6.23053	7.87629	21.4413	16.5629	21.3946					0.0250305	2.50305
2.53962	7.05502	6.35514	8.04124	21.9454	17.0816	21.9388					0.0253962	2.53962
2.57213	7.24919	6.4486	8.20619	22.5089	17.5657	22.381					0.0257213	2.57213
2.60463	7.37864	6.4486	8.28866	23.0724	18.2227	22.8912					0.0260463	2.60463
2.63714	7.50809	6.63551	8.37113	23.6062	18.7068	23.4014					0.0263714	2.63714
2.67371	7.57282	6.76012	8.49485	24.1696	19.2254	23.9456					0.0267371	2.67371
2.70622	7.73463	6.85358	8.61856	24.7034	19.7441	24.5238					0.0270622	2.70622
2.74279	7.83172	6.94704	8.78351	25.2669	20.2628	25.034					0.0274279	2.74279
2.77529	7.9288	7.0405	8.78351	25.8007	20.816	25.5782					0.0277529	2.77529
2.8078	8.05825	7.13396	8.94845	26.3049	21.3001	26.0884					0.028078	2.8078
2.84437	8.1877	7.22741	9.07216	26.898	21.8534	26.5306					0.0284437	2.84437
2.87688	8.31715	7.28972	9.07216	27.3428	22.4758	27.0068					0.0287688	2.87688
2.90939	8.41424	7.44548	9.23711	27.847	22.9599	27.483					0.0290939	2.90939
2.94596	8.51133	7.47664	9.36082	28.4104	23.5477	27.9252					0.0294596	2.94596
2.97846	8.60841	7.57009	9.48454	28.8553	24.101	28.4014					0.0297846	2.97846
3.01097	8.67314	7.66355	9.60825	29.3891	24.5851	28.9456					0.0301097	3.01097
3.04754	8.83495	7.72586	9.60825	29.8339	25.1037	29.4218					0.0304754	3.04754
3.08005	8.9644	7.81931	9.73196	30.2195	25.5187	29.898					0.0308005	3.08005
3.11256	8.9644	7.81931	9.81443	30.6643	26.0373	30.2721					0.0311256	3.11256
3.14913	9.12621	7.94393	9.85567	31.0498	26.4523	30.7483					0.0314913	3.14913
3.18163	9.2233	8.00623	10.0619	31.465	26.8672	31.1905					0.0318163	3.18163
3.2182	9.32039	8.06854	10.1031	31.9692	27.455	31.5646					0.032182	3.2182
3.25071	9.41748	8.13084	10.1443	32.3547	27.9046	32.0408					0.0325071	3.25071
3.28322	9.4822	8.16199	10.3093	32.8588	28.3541	32.449					0.0328322	3.28322
3.31573	9.61165	8.2243	10.3918	33.2444	28.8382	32.8912					0.0331573	3.31573
3.3523	9.67638	8.31776	10.5155	33.6595	29.2531	33.2993					0.033523	3.3523
3.3848	9.77346	8.38006	10.5155	34.0154	29.668	33.6735					0.033848	3.3848
3.41731	9.87055	8.38006	10.6392	34.3416	30.083	34.0816					0.0341731	3.41731
3.45388	9.93528	8.47352	10.7629	34.7272	30.5671	34.3878					0.0345388	3.45388
3.48639	10	8.53583	10.7629	35.0534	31.0166	34.7959					0.0348639	3.48639
3.51889	10.1294	8.62928	10.8866	35.3796	31.397	35.2041					0.0351889	3.51889
3.55547	10.2589	8.62928	10.9691	35.7651	31.8811	35.5782					0.0355547	3.55547
3.58797	10.3236	8.75389	10.9691	36.032	32.296	35.9524					0.0358797	3.58797
3.62048	10.3236	8.84735	11.0928	36.3582	32.6418	36.2925					0.0362048	3.62048
3.65705	10.3883	8.94081	11.1753	36.6845	32.9876	36.6667					0.0365705	3.65705
3.68956	10.4854	8.94081	11.299	36.9514	33.2988	36.9388					0.0368956	3.68956
3.72206	10.4854	8.97196	11.299	37.2776	33.6445	37.2449					0.0372206	3.72206
3.75863	10.5825	9.06542	11.4227	37.5148	33.9903	37.585					0.0375863	3.75863
3.79114	10.6472	9.06542	11.5052	37.7817	34.2669	37.8912					0.0379114	3.79114
3.82771	10.712	9.12773	11.5052	38.0783	34.6819	38.1633					0.0382771	3.82771
3.86022	10.7767	9.19003	11.5876	38.2859	34.9931	38.4694					0.0386022	3.86022
3.89273	10.8414	9.19003	11.6701	38.5231	35.3389	38.7075					0.0389273	3.89273
3.92523	10.8414	9.25234	11.6701	38.7604	35.6501	38.9456					0.0392523	3.92523
3.9618	10.9385	9.31464	11.7113	38.9087	35.9959	39.2177					0.039618	3.9618
3.99431	11.0032	9.37695	11.8351	39.0569	36.3071	39.4218					0.0399431	3.99431
4.02682	11.1003	9.4081	11.8351	39.1756	36.5837	39.5918					0.0402682	4.02682
4.05933	11.1003	9.4081	11.9588	39.4128	36.964	39.7959					0.0405933	4.05933
4.0959	11.1327	9.53271	11.9588	39.5611	37.2752	39.966					0.040959	4.0959
4.1284	11.1974	9.53271	12.0412	39.6797	37.5519	40.2041					0.041284	4.1284
4.16497	11.1974	9.59502	12.1237	39.828	37.8285	40.2721					0.0416497	4.16497
4.19748	11.2945	9.59502	12.2062	39.828	38.1051	40.4762					0.0419748	4.19748
4.22999	11.2945	9.65732	12.2062	39.8577	38.3126	40.5782					0.0422999	4.22999
4.26656	11.2298	9.71963	12.2474	39.8577	38.4855	40.5782					0.0426656	4.26656
4.29907	11.2945	9.71963	12.3299	39.6204	38.6584	40.5782					0.0429907	4.29907
4.33157	11.3269	9.78193	12.3299	39.3832	38.8313	40.5782					0.0433157	4.33157
4.36408	11.3269	9.78193	12.3299	38.6121	38.9696	40.5782					0.0436408	4.36408
4.40065	11.3916	9.78193	12.4536	36.8031	39.1079	40.5782					0.0440065	4.40065
4.43316	11.3592	9.84424	12.4536	27.7877	39.2116	40.4762					0.0443316	4.43316
4.46973	11.4563	9.93769	12.4948	6.02017	39.2808	40.5442					0.0446973	4.46973
4.50223	11.4563	9.90654	12.4948		39.2808	40.5102					0.0450223	4.50223
4.53474	11.521	9.90654	12.4948		39.177	40.4082					0.0453474	4.53474
4.57131	11.6181	9.93769	12.5773		38.935	40.4082					0.0457131	4.57131
4.60382	11.6181	10	12.6186		38.6584	40.3061					0.0460382	4.60382
4.63633	11.6181	10	12.701		38.2089	40.2381					0.0463633	4.63633
4.6729	11.6181	10	12.701		37.0678	40.1361					0.046729	4.6729
4.7054	11.6181	10.0623	12.701		34.9931	40.068					0.047054	4.7054
4.74197	11.7152	10.0623	12.701		25.4841	40					0.0474197	4.74197
4.77448	11.7152	10.1246	12.7835		5.11757	39.8639					0.0477448	4.77448
4.80699	11.7799	10.1246	12.7423			39.7279					0.0480699	4.80699
4.8395	11.7476	10.1246	12.7423			39.6259					0.048395	4.8395
4.87607	11.7476	10.1246	12.8247			39.3537					0.0487607	4.87607
4.90857	11.8447	10.1246	12.8247			39.2517					0.0490857	4.90857
4.94108	11.8123	10.1869	12.8247			39.0816					0.0494108	4.94108
4.97765	11.877	10.1869	12.8247			38.8776					0.0497765	4.97765
5.01016	11.9417	10.1869	12.866			38.6735					0.0501016	5.01016
5.04267	11.9417	10.1869	12.866			38.5034					0.0504267	5.04267
5.07924	11.9417	10.2492	12.866			38.3333					0.0507924	5.07924
5.11174	11.9417	10.2492	12.9485			37.9932					0.0511174	5.11174
5.14831	12.0065	10.2492	12.9485			37.551					0.0514831	5.14831
5.18082	12.0065	10.3115	12.9485			37.2109					0.0518082	5.18082
5.21333	11.9417	10.3115	12.9485			36.7007					0.0521333	5.21333
5.2499	12.0388	10.3115	12.9485			35.7143					0.052499	5.2499
5.28241	12.0388	10.3427	12.9897			23.7415					0.0528241	5.28241
5.31491	12.0388	10.3427	12.9897			3.40136					0.0531491	5.31491
5.34742	12.1036	10.3427	12.9897								0.0534742	5.34742
5.38399	12.1036	10.3738	12.9897								0.0538399	5.38399
5.4165	12.1036	10.3738	12.9897								0.054165	5.4165
5.449	12.1036	10.3738	12.9897								0.05449	5.449
5.48557	12.1036	10.3738	12.9897								0.0548557	5.48557
5.51808	12.1036	10.3738	13.0309								0.0551808	5.51808
5.55465	12.1036	10.4673	13.0722								0.0555465	5.55465
5.58716	12.1359	10.4673	13.0722								0.0558716	5.58716
5.61967	12.2006	10.3738	13.0722								0.0561967	5.61967
5.65217	12.1359	10.4361	13.0722								0.0565217	5.65217
5.68874	12.1359	10.4673	13.0722								0.0568874	5.68874
5.72125	12.1683	10.4673	13.0722								0.0572125	5.72125
5.75376	12.1683	10.405	13.0722								0.0575376	5.75376
5.79033	12.1683	10.4673	13.0722								0.0579033	5.79033
5.82284	12.1683	10.4673	13.0722								0.0582284	5.82284
5.85534	12.1683	10.4673	13.1959								0.0585534	5.85534
5.89191	12.1683	10.4673	13.1134								0.0589191	5.89191
5.92442	12.1683	10.4673	13.1134								0.0592442	5.92442
5.95693	12.1683	10.4673	13.1959								0.0595693	5.95693
5.9935	12.1683	10.4984	13.1959								0.059935	5.9935
6.02601	12.1683	10.4984	13.1959								0.0602601	6.02601
6.06258	12.1359	10.4984	13.1959								0.0606258	6.06258
6.09508	12.1359	10.4984	13.1959								0.0609508	6.09508
6.12759	12.1359	10.4984	13.1959								0.0612759	6.12759
6.1601	12.1036	10.4984	13.1959								0.061601	6.1601
6.19667	12.1036	10.4984	13.1959								0.0619667	6.19667
6.22918	12.1359	10.4984	13.1959								0.0622918	6.22918
6.26168	12.1359	10.4984	13.1959								0.0626168	6.26168
6.29419	12.1359	10.4984	13.2784								0.0629419	6.29419
6.33076	12.1359	10.4984	13.1959								0.0633076	6.33076
6.36327	12.1359	10.4984	13.1959								0.0636327	6.36327
6.39984	12.1359	10.4984	13.1959								0.0639984	6.39984
6.43234	12.1359	10.4984	13.1959								0.0643234	6.43234
6.46485	12.1359	10.4984	13.1959								0.0646485	6.46485
6.50142	12.1359	10.4984	13.1959								0.0650142	6.50142
6.53393	12.1359	10.4984	13.1959								0.0653393	6.53393
6.56644	12.1359	10.4984	13.1959								0.0656644	6.56644
6.60301	12.1359	10.4984	13.1959								0.0660301	6.60301
6.63551	12.1359	10.4984	13.1959								0.0663551	6.63551
6.67208	12.1359	10.4984	13.1959								0.0667208	6.67208
6.70459	12.1359	10.4984	13.1959								0.0670459	6.70459
6.7371	12.1359	10.4984	13.1959								0.067371	6.7371
6.76961	12.1359	10.4984	13.1546								0.0676961	6.76961
6.80618	12.1359	10.4673	13.1546								0.0680618	6.80618
6.83868	12.1359	10.4673	13.1959								0.0683868	6.83868
6.87119	12.1359	10.4673	13.1546								0.0687119	6.87119
6.90776	12.1359	10.4673	13.1546								0.0690776	6.90776
6.94027	12.1359	10.4673	13.1546								0.0694027	6.94027
6.97278	12.1359	10.4673	13.1546								0.0697278	6.97278
7.00935	12.1359	10.4673	13.1546								0.0700935	7.00935
7.04185	12.1359	10.4673	13.1134								0.0704185	7.04185
7.07436	12.1359	10.4673	13.1134								0.0707436	7.07436
7.11093	12.1359	10.4673	13.1134								0.0711093	7.11093
7.14344	12.1359	10.4984	13.1134								0.0714344	7.14344
7.17594	12.1359	10.4984	13.1546								0.0717594	7.17594
7.21252	12.1359	10.4984	13.1546								0.0721252	7.21252
7.24502	12.1359	10.4984	13.1546								0.0724502	7.24502
7.27753	12.1359	10.4984	13.1546								0.0727753	7.27753
7.3141	12.1359	10.4984	13.1546								0.073141	7.3141
7.34661	12.1359	10.4984	13.1546								0.0734661	7.34661
7.37911	12.1359	10.4984	13.1546								0.0737911	7.37911
7.41568	12.1359	10.4984	13.1546								0.0741568	7.41568
7.44819	12.2006	10.4984	13.1546								0.0744819	7.44819
7.4807	12.2006	10.4984	13.1546								0.074807	7.4807
7.51727	12.2006	10.4984	13.1546								0.0751727	7.51727
7.54978	12.2006	10.4984	13.1546								0.0754978	7.54978
7.58228	12.1359	10.4984	13.1546								0.0758228	7.58228
7.61885	12.2006	10.4984	13.1546								0.0761885	7.61885
7.65136	12.2006	10.4984	13.1546								0.0765136	7.65136
7.68387	12.1359	10.4984	13.1546								0.0768387	7.68387
7.71638	12.1359	10.4984	13.1546								0.0771638	7.71638
7.75295	12.1036	10.4984	13.1546								0.0775295	7.75295
7.78545	12.1359	10.4984	13.1546								0.0778545	7.78545
7.82202	12.0712	10.4984	13.1546								0.0782202	7.82202
7.85453	12.0712	10.4984	13.1134								0.0785453	7.85453
7.88704	12.0712	10.5607	13.1546								0.0788704	7.88704
7.92361	12.0712	10.5607	13.1546								0.0792361	7.92361
7.95612	12.0712	10.5607	13.1546								0.0795612	7.95612
7.98862	12.0712	10.5607	13.0722								0.0798862	7.98862
8.02113	12.0712	10.5607	13.0722								0.0802113	8.02113
8.0577	12.0712	10.5607	13.0722								0.080577	8.0577
8.09427	12.0388	10.5607	13.0722								0.0809427	8.09427
8.12678	12.1036	10.5607	13.0722								0.0812678	8.12678
8.15928	12.1036	10.5607	13.0722								0.0815928	8.15928
8.19179	12.0388	10.5607	13.0722								0.0819179	8.19179
8.22836	12.0388	10.5607	13.0722								0.0822836	8.22836
8.26087	12.0388	10.5607	13.0722								0.0826087	8.26087
8.29744	12.0388	10.5607	13.0722								0.0829744	8.29744
8.32995	12.0388	10.5607	13.0722								0.0832995	8.32995
8.36245	11.9741	10.5607	13.0722								0.0836245	8.36245
8.39496	12.0388	10.4984	13.0722								0.0839496	8.39496
8.43153	12.0388	10.5607	13.0722								0.0843153	8.43153
8.46404	12.0388	10.5607	13.0722								0.0846404	8.46404
8.49655	12.0388	10.5296	13.0309								0.0849655	8.49655
8.53312	12.0065	10.5296	13.0722								0.0853312	8.53312
8.56562	12.0712	10.5296	13.0722								0.0856562	8.56562
8.59813	12.0712	10.5296	13.0309								0.0859813	8.59813
8.6347	12.0712	10.5296	13.0309								0.086347	8.6347
8.66721	12.0712	10.5607	13.0309								0.0866721	8.66721
8.69972	12.0065	10.5607	13.0309								0.0869972	8.69972
8.73629	12.0065	10.5607	13.0309								0.0873629	8.73629
8.76879	12.0065	10.5607	13.0722								0.0876879	8.76879
8.8013	12.0065	10.5607	13.0309								0.088013	8.8013
8.83787	12.0065	10.5607	13.0309								0.0883787	8.83787
8.87038	12.0065	10.5919	13.0309								0.0887038	8.87038
8.90695	12.0065	10.5919	13.0309								0.0890695	8.90695
8.93946	12.0388	10.5919	13.0309								0.0893946	8.93946
8.97196	12.0388	10.5919	13.0309								0.0897196	8.97196
9.00447	12.0388	10.5919	13.0309								0.0900447	9.00447
9.04104	12.0065	10.5919	13.0309								0.0904104	9.04104
9.07355	12.0712	10.5919	13.0309								0.0907355	9.07355
9.10605	12.0712	10.5919	13.0309								0.0910605	9.10605
9.14262	12.0065	10.5919	13.1134								0.0914262	9.14262
9.17513	12.0065	10.5919	13.1134								0.0917513	9.17513
9.20764	12.0388	10.6542	13.1134								0.0920764	9.20764
9.24421	12.0388	10.6231	13.1134								0.0924421	9.24421
9.27672	12.0388	10.6231	13.1134								0.0927672	9.27672
9.30922	12.0388	10.6231	13.0722								0.0930922	9.30922
9.34579	12.0388	10.6231	13.0722								0.0934579	9.34579
9.3783	12.0712	10.6231	13.0722								0.093783	9.3783
9.41081	12.0388	10.6231	12.9897								0.0941081	9.41081
9.44738	12.0388	10.6231	12.9897								0.0944738	9.44738
9.47989	12.0388	10.6231	13.1134								0.0947989	9.47989
9.51239	12.0388	10.6231	12.9897								0.0951239	9.51239
9.54896	12.0065	10.6854	12.9897								0.0954896	9.54896
9.58147	12.0065	10.6854	13.1134								0.0958147	9.58147
9.61398	12.0065	10.6854	13.1134								0.0961398	9.61398
9.65055	11.9741	10.6854	13.0309								0.0965055	9.65055
9.68306	11.9741	10.7477	13.0309								0.0968306	9.68306
9.71963	12.0065	10.7165	13.0309								0.0971963	9.71963
9.75213	12.0065	10.7165	13.0309								0.0975213	9.75213
9.78464	11.9741	10.7165	13.0309								0.0978464	9.78464
9.82121	11.9741	10.7165	13.0309								0.0982121	9.82121
9.85372	11.9741	10.7165	13.0309								0.0985372	9.85372
9.88623	11.9741	10.7165	13.0309								0.0988623	9.88623
9.91873	11.9417	10.7165	13.0309								0.0991873	9.91873
9.9553	11.9417	10.7165	13.0309								0.099553	9.9553
9.98781	11.9417	10.7165	13.1134								0.0998781	9.98781
10.0244	11.9417	10.7477	13.0309								0.100244	10.0244
10.0569	11.9417	10.7477	13.0309								0.100569	10.0569
10.0894	11.877	10.6542	13.0722								0.100894	10.0894
10.1219	11.877	10.7477	13.0309								0.101219	10.1219
10.1585	11.9741	10.7477	13.0309								0.101585	10.1585
10.191	11.877	10.7477	13.0309								0.10191	10.191
10.2235	11.9417	10.6854	13.0309								0.102235	10.2235
10.2601	11.9417	10.6854	13.0309								0.102601	10.2601
10.2926	11.9417	10.6854	13.0309								0.102926	10.2926
10.3291	11.9741	10.6542	13.0309								0.103291	10.3291
10.3616	11.9741	10.7165	13.0309								0.103616	10.3616
10.3941	11.9741	10.6542	13.0309								0.103941	10.3941
10.4267	11.9741	10.6542	13.0309								0.104267	10.4267
10.4632	11.9741	10.6542	13.0309								0.104632	10.4632
10.4957	11.9741	10.6542	13.0309								0.104957	10.4957
10.5282	11.9741	10.6542	13.0309								0.105282	10.5282
10.5648	11.9741	10.6542	12.9485								0.105648	10.5648
10.5973	11.9741	10.6542	12.9485								0.105973	10.5973
10.6298	11.9741	10.6542	12.9485								0.106298	10.6298
10.6664	12.0065	10.6542	12.9485								0.106664	10.6664
10.6989	12.0065	10.6542	12.9485								0.106989	10.6989
10.7314	11.9741	10.7165	12.866								0.107314	10.7314
10.768	11.9741	10.6542	12.9485								0.10768	10.768
10.8005	11.9741	10.7165	12.9485								0.108005	10.8005
10.833	12.0065	10.7165	12.9072								0.10833	10.833
10.8696	12.0065	10.7165	12.9072								0.108696	10.8696
10.9021	12.0065	10.7165	12.9072								0.109021	10.9021
10.9346	12.0065	10.7165	12.9485								0.109346	10.9346
10.9711	12.0065	10.7165	12.9485								0.109711	10.9711
11.0037	12.0065	10.7165	12.9485								0.110037	11.0037
11.0362	12.0065	10.7165	12.9485								0.110362	11.0362
11.0727	12.0065	10.7165	12.9485								0.110727	11.0727
11.1052	12.0065	10.7165	12.9485								0.111052	11.1052
11.1418	12.0065	10.7165	12.9485								0.111418	11.1418
11.1743	12.0065	10.7165	12.9485								0.111743	11.1743
11.2068	11.9417	10.7165	12.9485								0.112068	11.2068
11.2434	11.9417	10.7165	12.9485								0.112434	11.2434
11.2759	12.0065	10.7165	13.0309								0.112759	11.2759
11.3084	11.9417	10.7165	12.9897								0.113084	11.3084
11.3409	11.9417	10.7165	12.9897								0.113409	11.3409
11.3734	11.9417	10.7165	12.9897								0.113734	11.3734
11.41	12.0065	10.7477	13.0309								0.1141	11.41
11.4425	12.0065	10.7477	13.0309								0.114425	11.4425
11.4791	11.9417	10.7477	13.0309								0.114791	11.4791
11.5116	11.9417	10.7477	13.0309								0.115116	11.5116
11.5441	12.0065	10.7477	13.0309								0.115441	11.5441
11.5807	11.9417	10.81	12.9897								0.115807	11.5807
11.6132	12.0065	10.7477	12.9897								0.116132	11.6132
11.6457	11.9741	10.7477	13.0309								0.116457	11.6457
11.6782	11.9741	10.7477	13.0309								0.116782	11.6782
11.7148	11.9741	10.7477	13.0309								0.117148	11.7148
11.7513	11.9741	10.7477	13.0309								0.117513	11.7513
11.7838	12.0388	10.7477	13.0309								0.117838	11.7838
11.8163	11.9741	10.7477	13.0309								0.118163	11.8163
11.8488	11.9741	10.81	13.0309								0.118488	11.8488
11.8854	11.9741	10.7477	13.0309								0.118854	11.8854
11.9179	11.9741	10.7477	13.0309								0.119179	11.9179
11.9504	11.9741	10.7477	13.0722								0.119504	11.9504
11.9829	11.9741	10.7165	13.0722								0.119829	11.9829
12.0195	11.9741	10.7165	13.1134								0.120195	12.0195
12.052	11.9741	10.7165	13.1959								0.12052	12.052
12.0886	11.9417	10.7165	13.0722								0.120886	12.0886
12.1211	11.9741	10.7165	13.1546								0.121211	12.1211
12.1536	11.9741	10.7165	13.1546								0.121536	12.1536
12.1902	11.877	10.7165	13.1546								0.121902	12.1902
12.2227	11.9741	10.7165	13.1546								0.122227	12.2227
12.2552	11.9094	10.7165	13.1546								0.122552	12.2552
12.2918	11.9094	10.7788	13.1546								0.122918	12.2918
12.3243	11.9094	10.7165	13.1546								0.123243	12.3243
12.3568	11.9094	10.7165	13.1546								0.123568	12.3568
12.3933	11.9741	10.7788	13.2371								0.123933	12.3933
12.4258	11.9741	10.7165	13.1134								0.124258	12.4258
12.4584	11.9094	10.7788	13.1134								0.124584	12.4584
12.4909	11.9094	10.7788	13.1959								0.124909	12.4909
12.5274	11.9094	10.7788	13.1134								0.125274	12.5274
12.5599	11.9094	10.7788	13.1134								0.125599	12.5599
12.5965	11.9094	10.7788	13.1134								0.125965	12.5965
12.629	11.9094	10.7788	13.1134								0.12629	12.629
12.6656	11.9094	10.7788	13.1959								0.126656	12.6656
12.6981	11.9094	10.7165	13.1134								0.126981	12.6981
12.7306	11.9094	10.7477	13.1134								0.127306	12.7306
12.7631	11.9094	10.7477	13.1134								0.127631	12.7631
12.7997	11.9094	10.7477	13.0722								0.127997	12.7997
12.8322	11.9094	10.8411	13.1546								0.128322	12.8322
12.8688	11.9094	10.7165	13.1546								0.128688	12.8688
12.9013	11.9094	10.7788	13.0722								0.129013	12.9013
12.9338	11.9094	10.7788	13.0722								0.129338	12.9338
12.9663	11.9094	10.7477	13.0722								0.129663	12.9663
13.0028	11.9094	10.7477	13.1546								0.130028	13.0028
13.0354	11.877	10.7477	13.0722								0.130354	13.0354
13.0679	11.9417	10.7788	13.0722								0.130679	13.0679
13.1004	11.877	10.7788	13.1134								0.131004	13.1004
13.1369	11.877	10.7788	13.1134								0.131369	13.1369
13.1735	11.9417	10.7788	13.1134								0.131735	13.1735
13.206	11.9417	10.7788	13.1134								0.13206	13.206
13.2385	11.9417	10.7788	13.1134								0.132385	13.2385
13.271	11.9417	10.7788	13.1134								0.13271	13.271
13.3076	11.9417	10.7788	13.1134								0.133076	13.3076
13.3401	11.9417	10.8411	13.1546								0.133401	13.3401
13.3726	11.9417	10.7477	13.1959								0.133726	13.3726
13.4092	11.9417	10.7477	13.1134								0.134092	13.4092
13.4417	11.9417	10.8411	13.1959								0.134417	13.4417
13.4783	11.9417	10.7477	13.1959								0.134783	13.4783
13.5108	11.9417	10.81	13.1959								0.135108	13.5108
13.5433	11.9417	10.7788	13.1959								0.135433	13.5433
13.5758	11.9417	10.7788	13.1959								0.135758	13.5758
13.6124	11.9417	10.8411	13.1959								0.136124	13.6124
13.6449	11.877	10.7788	13.1959								0.136449	13.6449
13.6774	11.9417	10.7788	13.1959								0.136774	13.6774
13.7139	11.9417	10.7788	13.1959								0.137139	13.7139
13.7464	11.9094	10.7477	13.1959								0.137464	13.7464
13.779	11.9094	10.8411	13.1959								0.13779	13.779
13.8155	11.9417	10.7788	13.2371								0.138155	13.8155
13.848	11.9417	10.7788	13.2371								0.13848	13.848
13.8805	11.877	10.7788	13.1959								0.138805	13.8805
13.9171	11.877	10.7788	13.2371								0.139171	13.9171
13.9496	11.9741	10.8411	13.2784								0.139496	13.9496
13.9821	11.9094	10.8411	13.2371								0.139821	13.9821
14.0187	11.9094	10.8411	13.2371								0.140187	14.0187
14.0512	11.9094	10.8411	13.2371								0.140512	14.0512
14.0837	11.9094	10.7788	13.3196								0.140837	14.0837
14.1203	11.9094	10.9034	13.3196								0.141203	14.1203
14.1528	11.9094	10.9034	13.2371								0.141528	14.1528
14.1894	11.9741	10.81	13.2371								0.141894	14.1894
14.2178	11.9417	10.8723	13.2371								0.142178	14.2178
14.2544	11.877	10.8723	13.2371								0.142544	14.2544
14.2869	11.9741	10.8723	13.2371								0.142869	14.2869
14.3234	11.9741	10.8723	13.2371								0.143234	14.3234
14.356	11.9417	10.8411	13.2371								0.14356	14.356
14.3885	11.9417	10.8723	13.2371								0.143885	14.3885
14.425	11.9417	10.8723	13.2371								0.14425	14.425
14.4575	11.9417	10.8723	13.3196								0.144575	14.4575
14.49	11.9417	10.8723	13.1959								0.1449	14.49
14.5266	11.9417	10.8723	13.1959								0.145266	14.5266
14.5591	11.9417	10.9657	13.2784								0.145591	14.5591
14.5957	11.9417	10.9034	13.1959								0.145957	14.5957
14.6282	11.9417	10.9034	13.1959								0.146282	14.6282
14.6607	11.9417	10.9034	13.1959								0.146607	14.6607
14.6932	11.9417	10.8723	13.1959								0.146932	14.6932
14.7298	11.9741	10.9346	13.1959								0.147298	14.7298
14.7623	11.9741	10.9346	13.1959								0.147623	14.7623
14.7948	11.9741	10.9346	13.1959								0.147948	14.7948
14.8314	11.9741	10.9346	13.1959								0.148314	14.8314
14.8639	11.9741	10.9346	13.1546								0.148639	14.8639
14.9004	11.9741	10.9346	13.2784								0.149004	14.9004
14.933	12.0388	10.9346	13.2784								0.14933	14.933
14.9655	12.0388	10.9346	13.1959								0.149655	14.9655
14.998	12.0388	10.9969	13.1959								0.14998	14.998
15.0345	12.0388	10.9346	13.1959								0.150345	15.0345
15.067	12.0388	10.9969	13.1959								0.15067	15.067
15.0996	12.0388	10.9969	13.2784								0.150996	15.0996
15.1361	12.0388	10.9657	13.2371								0.151361	15.1361
15.1686	12.0388	10.9969	13.2784								0.151686	15.1686
15.2011	12.0388	10.9969	13.1959								0.152011	15.2011
15.2377	12.0388	10.9969	13.1959								0.152377	15.2377
15.2702	12.0388	10.9969	13.2784								0.152702	15.2702
15.3027	12.0388	10.9969	13.2371								0.153027	15.3027
15.3393	12.0388	10.9969	13.2371								0.153393	15.3393
15.3718	12.0712	10.9969	13.2371								0.153718	15.3718
15.4043	12.0712	11.028	13.2784								0.154043	15.4043
15.4409	12.0712	10.9969	13.2784								0.154409	15.4409
15.4734	12.0712	10.9969	13.1959								0.154734	15.4734
15.51	12.0712	10.9969	13.3196								0.1551	15.51
15.5425	12.0712	10.9969	13.3196								0.155425	15.5425
15.575	12.0712	11.028	13.1959								0.15575	15.575
15.6075	12.0712	11.028	13.3196								0.156075	15.6075
15.644	12.0712	10.9969	13.2784								0.15644	15.644
15.6766	12.0388	10.9969	13.3196								0.156766	15.6766
15.7091	12.0388	10.9969	13.2784								0.157091	15.7091
15.7456	12.0388	10.9969	13.2784								0.157456	15.7456
15.7781	12.0712	10.9969	13.3608								0.157781	15.7781
15.8106	12.0712	10.9969	13.2784								0.158106	15.8106
15.8472	12.0388	10.9969	13.2784								0.158472	15.8472
15.8797	12.0388	10.9346	13.3196								0.158797	15.8797
15.9122	12.0712	10.9346	13.2371								0.159122	15.9122
15.9447	12.0712	11.028	13.3196								0.159447	15.9447
15.9813	12.0712	10.9657	13.3196								0.159813	15.9813
16.0179	12.0712	11.028	13.3196								0.160179	16.0179
16.0504	12.0712	11.028	13.3196								0.160504	16.0504
16.0829	12.0712	11.028	13.3196								0.160829	16.0829
16.1154	12.0712	11.028	13.3196								0.161154	16.1154
16.152	12.0712	10.9657	13.3196								0.16152	16.152
16.1845	12.0712	11.028	13.3196								0.161845	16.1845
16.217	12.0712	11.028	13.3196								0.16217	16.217
16.2536	12.0712	11.028	13.3196								0.162536	16.2536
16.2861	12.0712	11.028	13.3196								0.162861	16.2861
16.3186	12.0712	11.028	13.3196								0.163186	16.3186
16.3551	12.0712	11.028	13.3196								0.163551	16.3551
16.3876	12.0712	11.028	13.3196								0.163876	16.3876
16.4202	12.0712	10.9969	13.3196								0.164202	16.4202
16.4567	12.0712	11.028	13.3196								0.164567	16.4567
16.4892	12.1359	11.028	13.3196								0.164892	16.4892
16.5217	12.1359	11.028	13.3196								0.165217	16.5217
16.5583	12.0712	11.028	13.3196								0.165583	16.5583
16.5908	12.1036	11.028	13.3196								0.165908	16.5908
16.6233	12.1036	11.028	13.3196								0.166233	16.6233
16.6599	12.1036	11.028	13.3196								0.166599	16.6599
16.6924	12.1036	11.028	13.3196								0.166924	16.6924
16.7249	12.1036	11.0903	13.3196								0.167249	16.7249
16.7574	12.1036	11.0903	13.3196								0.167574	16.7574
16.794	12.1036	11.0903	13.3196								0.16794	16.794
16.8306	12.1036	11.0903	13.4021								0.168306	16.8306
16.8631	12.1036	11.0903	13.4021								0.168631	16.8631
16.8956	12.1036	11.0903	13.3196								0.168956	16.8956
16.9281	12.1036	11.0903	13.3196								0.169281	16.9281
16.9646	12.1036	11.0903	13.3608								0.169646	16.9646
16.9972	12.1036	11.0903	13.4021								0.169972	16.9972
17.0337	12.1036	11.0903	13.3608								0.170337	17.0337
17.0662	12.1036	11.0903	13.3608								0.170662	17.0662
17.0987	12.1036	11.0903	13.3608								0.170987	17.0987
17.1312	12.1036	11.0903	13.3608								0.171312	17.1312
17.1678	12.1036	11.0903	13.3608								0.171678	17.1678
17.2003	12.1036	11.0903	13.3608								0.172003	17.2003
17.2328	12.1036	11.0592	13.3608								0.172328	17.2328
17.2694	12.1036	11.0592	13.4021								0.172694	17.2694
17.3019	12.1036	11.0592	13.4021								0.173019	17.3019
17.3344	12.1036	11.0592	13.3608								0.173344	17.3344
17.3669	12.1036	11.028	13.3608								0.173669	17.3669
17.4035	12.1036	11.028	13.3608								0.174035	17.4035
17.4401	12.1036	11.028	13.3608								0.174401	17.4401
17.4726	12.1036	11.028	13.3608								0.174726	17.4726
17.5051	12.0712	11.028	13.3608								0.175051	17.5051
17.5376	12.1359	11.028	13.3608								0.175376	17.5376
17.5742	12.1359	11.028	13.3608								0.175742	17.5742
17.6067	12.1036	11.028	13.3608								0.176067	17.6067
17.6392	12.1036	11.028	13.3608								0.176392	17.6392
17.6757	12.1036	11.028	13.3608								0.176757	17.6757
17.7082	12.1036	11.028	13.3608								0.177082	17.7082
17.7448	12.1359	10.9969	13.3608								0.177448	17.7448
17.7773	12.1359	11.0592	13.3608								0.177773	17.7773
17.8098	12.1359	11.0592	13.3608								0.178098	17.8098
17.8423	12.1359	11.0592	13.3608								0.178423	17.8423
17.8789	12.1359	11.0592	13.3608								0.178789	17.8789
17.9114	12.1359	11.0592	13.3608								0.179114	17.9114
17.948	12.1359	11.0592	13.3608								0.17948	17.948
17.9805	12.1359	10.9969	13.3608								0.179805	17.9805
18.013	12.1036	10.9969	13.3608								0.18013	18.013
18.0455	12.1359	11.0592	13.3608								0.180455	18.0455
18.0821	12.1359	11.0592	13.4433								0.180821	18.0821
18.1146	12.1359	11.0592	13.4433								0.181146	18.1146
18.1471	12.1359	11.0592	13.4433								0.181471	18.1471
18.1796	12.1359	11.0592	13.4433								0.181796	18.1796
18.2162	12.1359	11.0592	13.4845								0.182162	18.2162
18.2527	12.1359	11.0903	13.4021								0.182527	18.2527
18.2852	12.1359	11.0903	13.4845								0.182852	18.2852
18.3178	12.1359	11.0592	13.4845								0.183178	18.3178
18.3503	12.1359	11.0592	13.4021								0.183503	18.3503
18.3868	12.1359	11.0592	13.4021								0.183868	18.3868
18.4193	12.1359	11.0592	13.4021								0.184193	18.4193
18.4518	12.1359	11.0592	13.4845								0.184518	18.4518
18.4884	12.1359	11.0592	13.4845								0.184884	18.4884
18.5209	12.1036	11.0903	13.4021								0.185209	18.5209
18.5575	12.1359	11.0903	13.4845								0.185575	18.5575
18.59	12.1359	11.0903	13.4845								0.1859	18.59
18.6225	12.1359	11.0903	13.4433								0.186225	18.6225
18.655	12.1359	11.0903	13.4433								0.18655	18.655
18.6916	12.1359	11.0903	13.4433								0.186916	18.6916
18.7241	12.1359	11.0903	13.4845								0.187241	18.7241
18.7566	12.2006	11.0903	13.4433								0.187566	18.7566
18.7932	12.1359	11.0903	13.4433								0.187932	18.7932
18.8257	12.1359	11.0903	13.4433								0.188257	18.8257
18.8582	12.1359	11.0903	13.4433								0.188582	18.8582
18.8948	12.1683	11.1215	13.4433								0.188948	18.8948
18.9273	12.1683	11.0903	13.4433								0.189273	18.9273
18.9598	12.1359	11.0903	13.4433								0.189598	18.9598
18.9963	12.1683	11.0903	13.4433								0.189963	18.9963
19.0289	12.1683	11.0903	13.4433								0.190289	19.0289
19.0614	12.1683	11.0903	13.4433								0.190614	19.0614
19.0979	12.1683	11.0903	13.4433								0.190979	19.0979
19.1304	12.1683	11.0903	13.4433								0.191304	19.1304
19.167	12.1683	11.0903	13.4845								0.19167	19.167
19.1995	12.1683	11.0903	13.4845								0.191995	19.1995
19.232	12.1683	11.0903	13.4845								0.19232	19.232
19.2686	12.233	11.0903	13.4845								0.192686	19.2686
19.3011	12.2006	11.0592	13.4433								0.193011	19.3011
19.3336	12.2006	11.0592	13.4433								0.193336	19.3336
19.3661	12.2006	11.0592	13.4433								0.193661	19.3661
19.4027	12.2654	11.0592	13.4433								0.194027	19.4027
19.4352	12.233	11.0903	13.4433								0.194352	19.4352
19.4677	12.1683	11.0903	13.4433								0.194677	19.4677
19.5043	12.233	11.1215	13.4845								0.195043	19.5043
19.5368	12.233	11.1215	13.4845								0.195368	19.5368
19.5693	12.233	11.1215	13.4845								0.195693	19.5693
19.6059	12.233	11.1215	13.4845								0.196059	19.6059
19.6384	12.233	11.0903	13.4845								0.196384	19.6384
19.6749	12.233	11.1215	13.4845								0.196749	19.6749
19.7074	12.233	11.1215	13.4845								0.197074	19.7074
19.7399	12.233	11.0903	13.4845								0.197399	19.7399
19.7725	12.233	11.0903	13.4845								0.197725	19.7725
19.809	12.233	11.0903	13.4845								0.19809	19.809
19.8415	12.233	11.1215	13.4845								0.198415	19.8415
19.874	12.2977	11.0903	13.4845								0.19874	19.874
19.9106	12.233	11.0903	13.4845								0.199106	19.9106
19.9431	12.2654	11.1526	13.4845								0.199431	19.9431
19.9756	12.2654	11.0903	13.4845								0.199756	19.9756
20.0122	12.2654	11.0903	13.4845								0.200122	20.0122
20.0447	12.2654	11.0903	13.4845								0.200447	20.0447
20.0772	12.2654	11.0903	13.4845								0.200772	20.0772
20.1138	12.2654	11.1526	13.5258								0.201138	20.1138
20.1463	12.2654	11.1526	13.5258								0.201463	20.1463
20.1788	12.2654	11.1526	13.4845								0.201788	20.1788
20.2154	12.3301	11.1526	13.5258								0.202154	20.2154
20.2479	12.3301	11.1215	13.5258								0.202479	20.2479
20.2804	12.3301	11.215	13.5258								0.202804	20.2804
20.3169	12.3301	11.215	13.5258								0.203169	20.3169
20.3495	12.3301	11.1526	13.5258								0.203495	20.3495
20.382	12.3301	11.215	13.5258								0.20382	20.382
20.4145	12.3301	11.215	13.5258								0.204145	20.4145
20.451	12.3301	11.215	13.567								0.20451	20.451
20.4835	12.3301	11.1526	13.5258								0.204835	20.4835
20.5201	12.3301	11.1526	13.5258								0.205201	20.5201
20.5526	12.3301	11.1526	13.5258								0.205526	20.5526
20.5851	12.3948	11.215	13.5258								0.205851	20.5851
20.6217	12.3948	11.215	13.5258								0.206217	20.6217
20.6542	12.3948	11.215	13.5258								0.206542	20.6542
20.6867	12.3948	11.215	13.5258								0.206867	20.6867
20.7233	12.3948	11.215	13.5258								0.207233	20.7233
20.7558	12.3301	11.215	13.5258								0.207558	20.7558
20.7883	12.3301	11.215	13.5258								0.207883	20.7883
20.8249	12.3948	11.215	13.5258								0.208249	20.8249
20.8574	12.3948	11.215	13.5258								0.208574	20.8574
20.8899	12.3948	11.2461	13.5258								0.208899	20.8899
20.9265	12.3948	11.215	13.5258								0.209265	20.9265
20.959	12.3948	11.215	13.6082								0.20959	20.959
20.9915	12.3948	11.215	13.567								0.209915	20.9915
21.024	12.3948	11.215	13.567								0.21024	21.024
21.0605	12.3948	11.215	13.567								0.210605	21.0605
21.0931	12.3948	11.215	13.567								0.210931	21.0931
21.1296	12.3948	11.215	13.567								0.211296	21.1296
21.1621	12.3948	11.215	13.567								0.211621	21.1621
21.1946	12.3948	11.215	13.567								0.211946	21.1946
21.2312	12.3948	11.215	13.567								0.212312	21.2312
21.2637	12.3948	11.2773	13.567								0.212637	21.2637
21.2962	12.3948	11.2773	13.567								0.212962	21.2962
21.3328	12.3948	11.2773	13.567								0.213328	21.3328
21.3653	12.3948	11.2773	13.6082								0.213653	21.3653
21.4019	12.4272	11.2773	13.6082								0.214019	21.4019
21.4344	12.3948	11.2773	13.6082								0.214344	21.4344
21.4669	12.3948	11.2773	13.6082								0.214669	21.4669
21.4994	12.3948	11.2773	13.6082								0.214994	21.4994
21.536	12.3948	11.215	13.6495								0.21536	21.536
21.5685	12.3948	11.2773	13.6495								0.215685	21.5685
21.601	12.3948	11.2773	13.6495								0.21601	21.601
21.6375	12.3948	11.2773	13.6495								0.216375	21.6375
21.6701	12.3948	11.2773	13.6495								0.216701	21.6701
21.7026	12.3948	11.2773	13.6495								0.217026	21.7026
21.7391	12.3301	11.3396	13.6495								0.217391	21.7391
21.7716	12.3301	11.2773	13.6495								0.217716	21.7716
21.8041	12.3948	11.2773	13.6495								0.218041	21.8041
21.8407	12.3301	11.3396	13.6495								0.218407	21.8407
21.8732	12.3301	11.3396	13.6495								0.218732	21.8732
21.9057	12.4272	11.3396	13.6495								0.219057	21.9057
21.9423	12.3625	11.3396	13.6495								0.219423	21.9423
21.9748	12.3625	11.3396	13.6495								0.219748	21.9748
22.0073	12.3625	11.3396	13.567								0.220073	22.0073
22.0439	12.3948	11.3396	13.6495								0.220439	22.0439
22.0764	12.3948	11.3707	13.6082								0.220764	22.0764
22.113	12.3625	11.3707	13.6082								0.22113	22.113
22.1414	12.3948	11.3084	13.6082								0.221414	22.1414
22.178	12.3948	11.3707	13.6082								0.22178	22.178
22.2145	12.3301	11.3707	13.6082								0.222145	22.2145
22.2471	12.3948	11.3707	13.6082								0.222471	22.2471
22.2796	12.3948	11.3707	13.6082								0.222796	22.2796
22.3121	12.3948	11.3707	13.6082								0.223121	22.3121
22.3486	12.3948	11.4019	13.6082								0.223486	22.3486
22.3811	12.3948	11.4019	13.6082								0.223811	22.3811
22.4137	12.4595	11.3707	13.6082								0.224137	22.4137
22.4502	12.3948	11.3707	13.5258								0.224502	22.4502
22.4827	12.3948	11.3707	13.6082								0.224827	22.4827
22.5193	12.4595	11.3707	13.6082								0.225193	22.5193
22.5518	12.3948	11.3707	13.6082								0.225518	22.5518
22.5843	12.4272	11.3707	13.6082								0.225843	22.5843
22.6168	12.4272	11.3707	13.6082								0.226168	22.6168
22.6534	12.4272	11.3707	13.6082								0.226534	22.6534
22.6859	12.4272	11.3707	13.6082								0.226859	22.6859
22.7225	12.4272	11.3707	13.567								0.227225	22.7225
22.755	12.4272	11.3707	13.6907								0.22755	22.755
22.7875	12.4272	11.3707	13.6082								0.227875	22.7875
22.82	12.3948	11.3707	13.6082								0.2282	22.82
22.8566	12.4595	11.3396	13.6082								0.228566	22.8566
22.8891	12.4595	11.3396	13.6082								0.228891	22.8891
22.9216	12.4595	11.3396	13.6082								0.229216	22.9216
22.9581	12.4595	11.3396	13.6082								0.229581	22.9581
22.9907	12.4595	11.3707	13.6082								0.229907	22.9907
23.0232	12.4595	11.3707	13.732								0.230232	23.0232
23.0597	12.4595	11.3707	13.6082								0.230597	23.0597
23.0922	12.4595	11.3707	13.6907								0.230922	23.0922
23.1247	12.4595	11.3707	13.6907								0.231247	23.1247
23.1613	12.4595	11.3707	13.6907								0.231613	23.1613
23.1938	12.4595	11.3707	13.6907								0.231938	23.1938
23.2263	12.4595	11.3707	13.6495								0.232263	23.2263
23.2588	12.4595	11.3707	13.6495								0.232588	23.2588
23.2954	12.4595	11.3707	13.6907								0.232954	23.2954
23.3279	12.4595	11.3707	13.6907								0.233279	23.3279
23.3645	12.4595	11.3707	13.6907								0.233645	23.3645
23.397	12.4595	11.433	13.6907								0.23397	23.397
23.4295	12.4595	11.433	13.6907								0.234295	23.4295
23.4661	12.4595	11.433	13.6907								0.234661	23.4661
23.4986	12.4595	11.433	13.6907								0.234986	23.4986
23.5311	12.4595	11.433	13.6907								0.235311	23.5311
23.5677	12.4595	11.433	13.6907								0.235677	23.5677
23.6002	12.4595	11.4642	13.6907								0.236002	23.6002
23.6367	12.4595	11.4642	13.7732								0.236367	23.6367
23.6692	12.4595	11.4642	13.6907								0.236692	23.6692
23.7017	12.4595	11.4642	13.6907								0.237017	23.7017
23.7343	12.4595	11.433	13.6907								0.237343	23.7343
23.7708	12.4595	11.433	13.6907								0.237708	23.7708
23.8033	12.4595	11.433	13.6907								0.238033	23.8033
23.8358	12.4595	11.4953	13.6907								0.238358	23.8358
23.8683	12.4595	11.4953	13.6907								0.238683	23.8683
23.9049	12.4595	11.4642	13.6907								0.239049	23.9049
23.9374	12.4595	11.4642	13.6907								0.239374	23.9374
23.974	12.5243	11.433	13.7732								0.23974	23.974
24.0065	12.5243	11.433	13.7732								0.240065	24.0065
24.039	12.4595	11.4953	13.7732								0.24039	24.039
24.0756	12.5243	11.4953	13.7732								0.240756	24.0756
24.1081	12.4919	11.4953	13.7732								0.241081	24.1081
24.1406	12.4919	11.4953	13.7732								0.241406	24.1406
24.1772	12.5566	11.4953	13.6495								0.241772	24.1772
24.2097	12.5243	11.4953	13.732								0.242097	24.2097
24.2422	12.5243	11.433	13.732								0.242422	24.2422
24.2787	12.5243	11.5265	13.8144								0.242787	24.2787
24.3113	12.5243	11.5265	13.732								0.243113	24.3113
24.3438	12.5243	11.433	13.732								0.243438	24.3438
24.3803	12.5243	11.4642	13.732								0.243803	24.3803
24.4128	12.5243	11.4642	13.732								0.244128	24.4128
24.4453	12.5243	11.4642	13.732								0.244453	24.4453
24.4819	12.5243	11.4642	13.7732								0.244819	24.4819
24.5144	12.5243	11.433	13.732								0.245144	24.5144
24.5469	12.5243	11.433	13.8144								0.245469	24.5469
24.5835	12.5243	11.433	13.8144								0.245835	24.5835
24.616	12.5243	11.433	13.8144								0.24616	24.616
24.6485	12.5243	11.433	13.8144								0.246485	24.6485
24.681	12.5566	11.433	13.8144								0.24681	24.681
24.7176	12.5243	11.433	13.7732								0.247176	24.7176
24.7542	12.5243	11.433	13.7732								0.247542	24.7542
24.7867	12.5243	11.433	13.7732								0.247867	24.7867
24.8192	12.5566	11.433	13.8557								0.248192	24.8192
24.8517	12.5566	11.3707	13.8557								0.248517	24.8517
24.8883	12.4919	11.4642	13.8557								0.248883	24.8883
24.9208	12.4919	11.4642	13.8557								0.249208	24.9208
24.9533	12.589	11.4019	13.8557								0.249533	24.9533
24.9898	12.5243	11.4642	13.8557								0.249898	24.9898
25.0223	12.5243	11.4642	13.8557								0.250223	25.0223
25.0589	12.5243	11.4642	13.8557								0.250589	25.0589
25.0914	12.5243	11.4642	13.8557								0.250914	25.0914
25.1239	12.5243	11.4642	13.8557								0.251239	25.1239
25.1564	12.5243	11.4642	13.8557								0.251564	25.1564
25.1889	12.5243	11.4642	13.8969								0.251889	25.1889
25.2255	12.5243	11.4642	13.8557								0.252255	25.2255
25.258	12.5243	11.4642	13.8557								0.25258	25.258
25.2905	12.589	11.4642	13.8557								0.252905	25.2905
25.3271	12.589	11.4642	13.8557								0.253271	25.3271
25.3596	12.589	11.4953	13.8557								0.253596	25.3596
25.3962	12.589	11.4953	13.8557								0.253962	25.3962
25.4287	12.589	11.4642	13.9381								0.254287	25.4287
25.4612	12.589	11.4642	13.9381								0.254612	25.4612
25.4978	12.589	11.5265	13.8969								0.254978	25.4978
25.5303	12.589	11.5265	13.9381								0.255303	25.5303
25.5628	12.589	11.5265	13.8557								0.255628	25.5628
25.5993	12.589	11.5265	13.8557								0.255993	25.5993
25.6319	12.589	11.5265	13.8969								0.256319	25.6319
25.6644	12.589	11.5265	13.8557								0.256644	25.6644
25.7009	12.589	11.5265	13.9381								0.257009	25.7009
25.7334	12.589	11.5576	13.8969								0.257334	25.7334
25.7659	12.6537	11.4953	13.8969								0.257659	25.7659
25.8025	12.6537	11.4953	13.9794								0.258025	25.8025
25.835	12.6537	11.5888	13.8557								0.25835	25.835
25.8716	12.6537	11.5265	13.8557								0.258716	25.8716
25.9041	12.6861	11.5265	13.8557								0.259041	25.9041
25.9366	12.6861	11.5265	13.8557								0.259366	25.9366
25.9691	12.6861	11.5888	13.8557								0.259691	25.9691
26.0057	12.6861	11.5888	13.8557								0.260057	26.0057
26.0382	12.6861	11.5888	13.8557								0.260382	26.0382
26.0707	12.6861	11.5888	13.8557								0.260707	26.0707
26.1032	12.6861	11.5888	13.8557								0.261032	26.1032
26.1398	12.6861	11.5265	13.8557								0.261398	26.1398
26.1723	12.6861	11.5265	13.8557								0.261723	26.1723
26.2089	12.6861	11.5265	13.8557								0.262089	26.2089
26.2414	12.6861	11.5265	13.8557								0.262414	26.2414
26.2739	12.6861	11.5265	13.8557								0.262739	26.2739
26.3104	12.6861	11.5265	13.8557								0.263104	26.3104
26.343	12.6861	11.5265	13.8557								0.26343	26.343
26.3755	12.7508	11.5265	13.8557								0.263755	26.3755
26.412	12.7508	11.5265	13.8969								0.26412	26.412
26.4445	12.6861	11.5265	13.8557								0.264445	26.4445
26.4811	12.6861	11.5265	13.8557								0.264811	26.4811
26.5136	12.7508	11.5265	13.8969								0.265136	26.5136
26.5461	12.7508	11.5265	13.8969								0.265461	26.5461
26.5786	12.7508	11.5265	13.8969								0.265786	26.5786
26.6152	12.6861	11.5265	13.8969								0.266152	26.6152
26.6477	12.7508	11.5265	13.9381								0.266477	26.6477
26.6802	12.7508	11.5265	13.9381								0.266802	26.6802
26.7127	12.7508	11.5265	13.9381								0.267127	26.7127
26.7493	12.7508	11.5265	13.9381								0.267493	26.7493
26.7818	12.7508	11.5265	13.9381								0.267818	26.7818
26.8184	12.7508	11.5265	13.9381								0.268184	26.8184
26.8509	12.7508	11.5265	13.9381								0.268509	26.8509
26.8834	12.7508	11.5265	13.9381								0.268834	26.8834
26.92	12.7508	11.5265	13.9381								0.2692	26.92
26.9525	12.7508	11.5265	13.9381								0.269525	26.9525
26.985	12.7508	11.5888	13.9381								0.26985	26.985
27.0215	12.7508	11.5888	13.9794								0.270215	27.0215
27.054	12.7508	11.5888	13.9794								0.27054	27.054
27.0866	12.7508	11.5888	13.9381								0.270866	27.0866
27.1231	12.7508	11.5888	13.9381								0.271231	27.1231
27.1556	12.8155	11.6199	13.9381								0.271556	27.1556
27.1881	12.8155	11.6199	13.9381								0.271881	27.1881
27.2247	12.8155	11.6199	14.0206								0.272247	27.2247
27.2572	12.8155	11.6199	13.9794								0.272572	27.2572
27.2938	12.8155	11.6199	13.9794								0.272938	27.2938
27.3263	12.8155	11.6199	13.9794								0.273263	27.3263
27.3588	12.8479	11.6199	13.9794								0.273588	27.3588
27.3913	12.7832	11.6199	13.9794								0.273913	27.3913
27.4279	12.7832	11.6199	13.9794								0.274279	27.4279
27.4604	12.8803	11.6199	14.0619								0.274604	27.4604
27.4929	12.8803	11.6199	14.0619								0.274929	27.4929
27.5254	12.8155	11.6199	14.0619								0.275254	27.5254
27.562	12.8155	11.6199	14.0619								0.27562	27.562
27.5945	12.8803	11.6822	14.0206								0.275945	27.5945
27.631	12.8803	11.6199	13.9794								0.27631	27.631
27.6636	12.8803	11.6511	13.9794								0.276636	27.6636
27.6961	12.8803	11.5888	13.9794								0.276961	27.6961
27.7326	12.8803	11.5888	13.9794								0.277326	27.7326
27.7651	12.8803	11.6822	13.9794								0.277651	27.7651
27.7976	12.945	11.6199	13.9794								0.277976	27.7976
27.8342	12.8479	11.6199	13.9794								0.278342	27.8342
27.8667	12.8479	11.6199	13.9794								0.278667	27.8667
27.8992	12.9126	11.6199	13.9794								0.278992	27.8992
27.9358	12.9126	11.6199	13.9794								0.279358	27.9358
27.9683	12.9126	11.6199	13.9794								0.279683	27.9683
28.0008	12.9126	11.6199	13.9794								0.280008	28.0008
28.0374	12.9126	11.6199	13.9794								0.280374	28.0374
28.0699	12.9126	11.6199	13.9794								0.280699	28.0699
28.1024	12.9126	11.6199	13.9794								0.281024	28.1024
28.139	12.9126	11.6199	13.9794								0.28139	28.139
28.1715	12.9126	11.6199	13.9794								0.281715	28.1715
28.204	12.9126	11.6199	13.9794								0.28204	28.204
28.2406	12.9126	11.6199	14.1031								0.282406	28.2406
28.2731	12.945	11.6822	13.9794								0.282731	28.2731
28.3056	12.945	11.6199	13.9794								0.283056	28.3056
28.3381	12.8803	11.6199	14.0206								0.283381	28.3381
28.3746	12.8803	11.6199	14.0206								0.283746	28.3746
28.4072	12.8803	11.6199	14.0206								0.284072	28.4072
28.4437	12.8803	11.6199	14.0206								0.284437	28.4437
28.4762	12.9126	11.6199	14.0206								0.284762	28.4762
28.5087	12.8479	11.6199	14.1031								0.285087	28.5087
28.5453	12.945	11.6822	14.0619								0.285453	28.5453
28.5778	12.945	11.6822	14.0619								0.285778	28.5778
28.6103	12.9126	11.6511	14.0619								0.286103	28.6103
28.6469	12.945	11.6511	14.0619								0.286469	28.6469
28.6794	12.8803	11.6511	14.0619								0.286794	28.6794
28.716	12.8803	11.6511	14.0619								0.28716	28.716
28.7485	12.945	11.6511	14.0619								0.287485	28.7485
28.781	12.9126	11.6511	14.0619								0.28781	28.781
28.8135	12.9126	11.6511	14.0619								0.288135	28.8135
28.8501	12.9126	11.6511	14.0619								0.288501	28.8501
28.8826	12.9126	11.7134	14.0619								0.288826	28.8826
28.9151	13.0097	11.6511	14.0619								0.289151	28.9151
28.9476	12.9126	11.7134	14.0619								0.289476	28.9476
28.9842	12.9126	11.6822	14.0619								0.289842	28.9842
29.0167	12.9773	11.7134	14.0619								0.290167	29.0167
29.0532	12.9773	11.7134	14.0619								0.290532	29.0532
29.0857	13.0421	11.7134	14.0619								0.290857	29.0857
29.1182	13.0421	11.7134	14.0619								0.291182	29.1182
29.1548	13.0097	11.7134	14.0619								0.291548	29.1548
29.1873	13.0097	11.7134	14.1443								0.291873	29.1873
29.2198	13.0097	11.7134	14.0206								0.292198	29.2198
29.2564	13.0097	11.7134	14.1031								0.292564	29.2564
29.2889	13.0097	11.7134	14.1031								0.292889	29.2889
29.3255	13.0097	11.7134	14.1031								0.293255	29.3255
29.358	13.0097	11.7134	14.1031								0.29358	29.358
29.3905	13.0097	11.7134	14.1031								0.293905	29.3905
29.423	13.0421	11.7134	14.1031								0.29423	29.423
29.4596	13.0421	11.7757	14.1031								0.294596	29.4596
29.4921	13.0421	11.7757	14.1031								0.294921	29.4921
29.5246	13.0421	11.7134	14.1031								0.295246	29.5246
29.5571	13.0421	11.7757	14.1031								0.295571	29.5571
29.5937	13.0421	11.7757	14.1031								0.295937	29.5937
29.6262	13.0421	11.7757	14.1443								0.296262	29.6262
29.6627	13.0421	11.7134	14.1443								0.296627	29.6627
29.6952	13.0421	11.7757	14.1443								0.296952	29.6952
29.7278	13.0421	11.7757	14.0619								0.297278	29.7278
29.7603	13.0421	11.7757	14.0619								0.297603	29.7603
29.7968	13.0421	11.7134	14.1856								0.297968	29.7968
29.8293	13.0421	11.7134	14.1443								0.298293	29.8293
29.8659	13.1068	11.7134	14.1443								0.298659	29.8659
29.8984	13.0421	11.7134	14.1443								0.298984	29.8984
29.9309	13.0421	11.7134	14.1443								0.299309	29.9309
29.9675	13.0421	11.7134	14.1443								0.299675	29.9675
30	13.0421	11.7134	14.1443								0.3	30
30.0325	13.0421	11.7134	14.1443								0.300325	30.0325
30.065	13.0421	11.7757	14.1443								0.30065	30.065
30.1016	13.0421	11.7134	14.1443								0.301016	30.1016
30.1341	13.0421	11.7757	14.1443								0.301341	30.1341
30.1707	13.0421	11.7134	14.1443								0.301707	30.1707
30.2032	13.0421	11.7757	14.1443								0.302032	30.2032
30.2357	13.0421	11.7757	14.1443								0.302357	30.2357
30.2722	12.9773	11.7445	14.1443								0.302722	30.2722
30.3048	12.9773	11.8069	14.1443								0.303048	30.3048
30.3373	12.9773	11.8069	14.1443								0.303373	30.3373
30.3738	12.9773	11.8069	14.1443								0.303738	30.3738
30.4063	12.9773	11.8069	14.1443								0.304063	30.4063
30.4388	12.9773	11.7445	14.1443								0.304388	30.4388
30.4754	12.9773	11.8069	14.1443								0.304754	30.4754
30.5079	13.0421	11.8069	14.1443								0.305079	30.5079
30.5404	12.9773	11.8069	14.1443								0.305404	30.5404
30.577	12.9773	11.8069	14.1443								0.30577	30.577
30.6095	13.0421	11.8069	14.1856								0.306095	30.6095
30.6461	13.0421	11.8069	14.1856								0.306461	30.6461
30.6786	13.0097	11.8069	14.1443								0.306786	30.6786
30.7111	13.0421	11.8069	14.1443								0.307111	30.7111
30.7436	12.9773	11.8069	14.1856								0.307436	30.7436
30.7802	12.9773	11.8069	14.1856								0.307802	30.7802
30.8127	13.0744	11.8069	14.1856								0.308127	30.8127
30.8452	13.0744	11.8069	14.1856								0.308452	30.8452
30.8818	13.0744	11.8069	14.1856								0.308818	30.8818
30.9143	13.0744	11.8692	14.1856								0.309143	30.9143
30.9508	13.0744	11.8692	14.1856								0.309508	30.9508
30.9833	13.0744	11.8069	14.1856								0.309833	30.9833
31.0158	13.0421	11.8692	14.1856								0.310158	31.0158
31.0484	13.0421	11.8692	14.1031								0.310484	31.0484
31.0849	13.0421	11.8692	14.268								0.310849	31.0849
31.1174	13.0097	11.8692	14.2268								0.311174	31.1174
31.1499	13.0097	11.8692	14.2268								0.311499	31.1499
31.1824	13.0097	11.8692	14.2268								0.311824	31.1824
31.219	13.0097	11.8692	14.2268								0.31219	31.219
31.2515	13.0097	11.8692	14.2268								0.312515	31.2515
31.2881	13.0097	11.8692	14.2268								0.312881	31.2881
31.3206	13.0744	11.8692	14.2268								0.313206	31.3206
31.3531	13.0744	11.8692	14.3093								0.313531	31.3531
31.3897	13.0744	11.8692	14.1856								0.313897	31.3897
31.4222	13.0744	11.8692	14.2268								0.314222	31.4222
31.4547	13.0744	11.8069	14.2268								0.314547	31.4547
31.4872	13.0097	11.8069	14.1856								0.314872	31.4872
31.5238	13.0097	11.8069	14.2268								0.315238	31.5238
31.5563	13.0744	11.8069	14.2268								0.315563	31.5563
31.5928	13.0744	11.8069	14.2268								0.315928	31.5928
31.6254	13.0744	11.838	14.2268								0.316254	31.6254
31.6579	13.0744	11.838	14.2268								0.316579	31.6579
31.6944	13.0744	11.838	14.3093								0.316944	31.6944
31.7269	13.0744	11.838	14.2268								0.317269	31.7269
31.7594	13.0744	11.838	14.2268								0.317594	31.7594
31.792	13.0744	11.838	14.2268								0.31792	31.792
31.8285	13.0744	11.838	14.2268								0.318285	31.8285
31.861	13.0744	11.838	14.2268								0.31861	31.861
31.8976	13.0744	11.838	14.2268								0.318976	31.8976
31.9301	13.0744	11.838	14.2268								0.319301	31.9301
31.9626	13.0744	11.838	14.2268								0.319626	31.9626
31.9992	13.0097	11.9003	14.1443								0.319992	31.9992
32.0317	13.0744	11.9003	14.268								0.320317	32.0317
32.0642	13.0744	11.9003	14.268								0.320642	32.0642
32.1008	13.0097	11.9003	14.1443								0.321008	32.1008
32.1333	13.0097	11.9003	14.2268								0.321333	32.1333
32.1658	13.0744	11.9003	14.2268								0.321658	32.1658
32.2024	13.0744	11.9003	14.2268								0.322024	32.2024
32.2349	13.0744	11.9315	14.2268								0.322349	32.2349
32.2674	13.0744	11.8692	14.2268								0.322674	32.2674
32.3039	13.0744	11.9003	14.3093								0.323039	32.3039
32.3364	13.0744	11.9626	14.268								0.323364	32.3364
32.373	13.0744	11.9626	14.268								0.32373	32.373
32.4055	13.0744	11.9626	14.268								0.324055	32.4055
32.438	13.0744	11.9626	14.268								0.32438	32.438
32.4705	13.0744	11.9626	14.3093								0.324705	32.4705
32.5071	13.0744	11.9938	14.3093								0.325071	32.5071
32.5396	13.0744	11.9938	14.3093								0.325396	32.5396
32.5721	13.0744	11.9938	14.3093								0.325721	32.5721
32.6046	13.0744	11.9938	14.268								0.326046	32.6046
32.6412	13.0744	11.9938	14.3093								0.326412	32.6412
32.6737	13.1392	11.9938	14.3093								0.326737	32.6737
32.7103	13.0744	11.9938	14.3093								0.327103	32.7103
32.7428	13.0744	11.9938	14.3093								0.327428	32.7428
32.7753	13.1392	11.9938	14.3093								0.327753	32.7753
32.8119	13.1392	11.9938	14.3093								0.328119	32.8119
32.8444	13.1068	12.0872	14.3093								0.328444	32.8444
32.8769	13.1068	12.0249	14.3093								0.328769	32.8769
32.9134	13.1068	12.0249	14.3093								0.329134	32.9134
32.946	13.1068	12.0249	14.3093								0.32946	32.946
32.9785	13.1068	12.0249	14.3093								0.329785	32.9785
33.015	13.1715	12.0249	14.3093								0.33015	33.015
33.0475	13.1715	11.9938	14.268								0.330475	33.0475
33.08	13.1068	11.9938	14.3505								0.3308	33.08
33.1166	13.1068	11.9938	14.3505								0.331166	33.1166
33.1491	13.1392	11.9938	14.3505								0.331491	33.1491
33.1816	13.1392	12.0561	14.3505								0.331816	33.1816
33.2182	13.1392	11.9938	14.3505								0.332182	33.2182
33.2507	13.1392	11.9938	14.3505								0.332507	33.2507
33.2832	13.1392	11.9938	14.3505								0.332832	33.2832
33.3198	13.1068	11.9938	14.3505								0.333198	33.3198
33.3523	13.1392	11.9938	14.3505								0.333523	33.3523
33.3848	13.1392	11.9938	14.3093								0.333848	33.3848
33.4214	13.1392	11.9938	14.3093								0.334214	33.4214
33.4539	13.1392	11.9938	14.3093								0.334539	33.4539
33.4864	13.1392	11.9938	14.3093								0.334864	33.4864
33.523	13.1392	11.9938	14.3093								0.33523	33.523
33.5555	13.1392	11.9938	14.2268								0.335555	33.5555
33.588	13.1392	12.0561	14.3505								0.33588	33.588
33.6245	13.1392	12.0561	14.3505								0.336245	33.6245
33.657	13.1068	12.0561	14.3505								0.33657	33.657
33.6896	13.1068	12.0561	14.268								0.336896	33.6896
33.7261	13.1068	12.0561	14.268								0.337261	33.7261
33.7627	13.1068	12.0561	14.3505								0.337627	33.7627
33.7952	13.1068	12.0872	14.3505								0.337952	33.7952
33.8318	13.1068	12.0872	14.268								0.338318	33.8318
33.8643	13.1068	12.0872	14.3505								0.338643	33.8643
33.8968	13.1068	12.0249	14.3505								0.338968	33.8968
33.9293	13.1068	12.0872	14.3505								0.339293	33.9293
33.9659	13.0744	12.0872	14.3505								0.339659	33.9659
33.9984	13.0744	12.0249	14.3505								0.339984	33.9984
34.0309	13.0744	12.0872	14.3505								0.340309	34.0309
34.0675	13.1068	12.0872	14.268								0.340675	34.0675
34.1	13.1068	12.0872	14.3505								0.341	34.1
34.1325	13.1068	12.0872	14.3505								0.341325	34.1325
34.165	13.1068	12.0872	14.3505								0.34165	34.165
34.2015	13.1068	12.0872	14.3505								0.342015	34.2015
34.2341	13.1392	12.0872	14.3505								0.342341	34.2341
34.2706	13.1068	12.0872	14.3505								0.342706	34.2706
34.3031	13.1068	12.1495	14.3505								0.343031	34.3031
34.3356	13.1392	12.1495	14.3093								0.343356	34.3356
34.3722	13.1392	12.1495	14.3505								0.343722	34.3722
34.4047	13.1392	12.1495	14.3505								0.344047	34.4047
34.4372	13.1392	12.1495	14.3505								0.344372	34.4372
34.4738	13.1392	12.1495	14.3505								0.344738	34.4738
34.5063	13.1392	12.1495	14.3505								0.345063	34.5063
34.5388	13.1715	12.1807	14.3093								0.345388	34.5388
34.5754	13.1715	12.1807	14.3918								0.345754	34.5754
34.6079	13.1715	12.1184	14.3918								0.346079	34.6079
34.6404	13.1715	12.1807	14.3918								0.346404	34.6404
34.6729	13.1392	12.1807	14.3918								0.346729	34.6729
34.7095	13.1392	12.1807	14.3918								0.347095	34.7095
34.742	13.1392	12.1807	14.433								0.34742	34.742
34.7745	13.1392	12.1807	14.3505								0.347745	34.7745
34.8111	13.1392	12.1807	14.3505								0.348111	34.8111
34.8436	13.1715	12.1495	14.3505								0.348436	34.8436
34.8801	13.1715	12.1495	14.3505								0.348801	34.8801
34.9126	13.1068	12.243	14.3505								0.349126	34.9126
34.9451	13.1392	12.1495	14.3505								0.349451	34.9451
34.9777	13.1392	12.1495	14.433								0.349777	34.9777
35.0142	13.1392	12.1495	14.433								0.350142	35.0142
35.0467	13.1392	12.1495	14.3505								0.350467	35.0467
35.0833	13.1392	12.1495	14.3918								0.350833	35.0833
35.1158	13.1392	12.1495	14.3918								0.351158	35.1158
35.1483	13.1068	12.1807	14.3918								0.351483	35.1483
35.1849	13.1392	12.1807	14.3918								0.351849	35.1849
35.2174	13.1392	12.1807	14.3918								0.352174	35.2174
35.2499	13.1392	12.1807	14.3918								0.352499	35.2499
35.2824	13.1392	12.1807	14.3918								0.352824	35.2824
35.319	13.1392	12.1807	14.3918								0.35319	35.319
35.3515	13.1392	12.1807	14.3918								0.353515	35.3515
35.3881	13.1068	12.1807	14.3918								0.353881	35.3881
35.4206	13.1392	12.1807	14.3093								0.354206	35.4206
35.4531	13.1392	12.1807	14.3093								0.354531	35.4531
35.4856	13.0744	12.1807	14.3093								0.354856	35.4856
35.5221	13.0744	12.243	14.3093								0.355221	35.5221
35.5547	13.0744	12.1807	14.3093								0.355547	35.5547
35.5872	13.0744	12.1807	14.3093								0.355872	35.5872
35.6197	13.1068	12.1807	14.3093								0.356197	35.6197
35.6562	13.0744	12.243	14.3093								0.356562	35.6562
35.6887	13.1392	12.243	14.3093								0.356887	35.6887
35.7253	13.1392	12.2118	14.3093								0.357253	35.7253
35.7578	13.1068	12.243	14.3093								0.357578	35.7578
35.7903	13.1392	12.243	14.3093								0.357903	35.7903
35.8269	13.1068	12.2118	14.3505								0.358269	35.8269
35.8594	13.1068	12.2118	14.3505								0.358594	35.8594
35.8919	13.1392	12.2118	14.3505								0.358919	35.8919
35.9285	13.1392	12.2118	14.3505								0.359285	35.9285
35.961	13.1392	12.243	14.3505								0.35961	35.961
35.9935	13.1392	12.243	14.3505								0.359935	35.9935
36.0301	13.1392	12.243	14.3505								0.360301	36.0301
36.0626	13.1715	12.243	14.3505								0.360626	36.0626
36.0951	13.1068	12.243	14.3505								0.360951	36.0951
36.1317	13.1715	12.243	14.3093								0.361317	36.1317
36.1642	13.1715	12.243	14.3093								0.361642	36.1642
36.1967	13.1715	12.3053	14.3505								0.361967	36.1967
36.2292	13.1715	12.3053	14.3505								0.362292	36.2292
36.2657	13.1715	12.3053	14.3505								0.362657	36.2657
36.2983	13.1715	12.2741	14.3505								0.362983	36.2983
36.3348	13.1715	12.2741	14.3505								0.363348	36.3348
36.3673	13.1715	12.3364	14.3505								0.363673	36.3673
36.3998	13.1715	12.2741	14.3505								0.363998	36.3998
36.4364	13.1715	12.2741	14.3505								0.364364	36.4364
36.4689	13.1715	12.3053	14.3093								0.364689	36.4689
36.5014	13.1715	12.3053	14.3505								0.365014	36.5014
36.538	13.1715	12.2741	14.3505								0.36538	36.538
36.5705	13.1715	12.2741	14.3505								0.365705	36.5705
36.603	13.1715	12.2741	14.3505								0.36603	36.603
36.6396	13.1715	12.3053	14.3918								0.366396	36.6396
36.6721	13.1715	12.243	14.3918								0.366721	36.6721
36.7046	13.1715	12.243	14.3918								0.367046	36.7046
36.7412	13.1715	12.243	14.3093								0.367412	36.7412
36.7737	13.1715	12.243	14.3918								0.367737	36.7737
36.8062	13.1715	12.243	14.3918								0.368062	36.8062
36.8427	13.2039	12.243	14.3918								0.368427	36.8427
36.8753	13.1392	12.243	14.3918								0.368753	36.8753
36.9078	13.1392	12.243	14.3918								0.369078	36.9078
36.9443	13.1392	12.243	14.3918								0.369443	36.9443
36.9768	13.1392	12.3053	14.3918								0.369768	36.9768
37.0093	13.2039	12.2741	14.3918								0.370093	37.0093
37.0419	13.1715	12.2741	14.3918								0.370419	37.0419
37.0784	13.1715	12.2741	14.3918								0.370784	37.0784
37.1109	13.1715	12.3053	14.3918								0.371109	37.1109
37.1475	13.1715	12.3053	14.3918								0.371475	37.1475
37.18	13.1715	12.3053	14.3918								0.3718	37.18
37.2125	13.1715	12.3053	14.3918								0.372125	37.2125
37.2491	13.1715	12.2741	14.3918								0.372491	37.2491
37.2816	13.1715	12.3053	14.3918								0.372816	37.2816
37.3141	13.1715	12.3053	14.3918								0.373141	37.3141
37.3466	13.1715	12.3053	14.3918								0.373466	37.3466
37.3832	13.1715	12.3053	14.3918								0.373832	37.3832
37.4157	13.1715	12.3053	14.3918								0.374157	37.4157
37.4523	13.1715	12.3053	14.3918								0.374523	37.4523
37.4848	13.2039	12.3053	14.3918								0.374848	37.4848
37.5173	13.2039	12.2741	14.3918								0.375173	37.5173
37.5498	13.2039	12.2741	14.3918								0.375498	37.5498
37.5863	13.2039	12.3364	14.3918								0.375863	37.5863
37.6189	13.2039	12.2741	14.3918								0.376189	37.6189
37.6514	13.2039	12.2741	14.3918								0.376514	37.6514
37.6879	13.1715	12.3364	14.3918								0.376879	37.6879
37.7204	13.2039	12.2741	14.3918								0.377204	37.7204
37.757	13.2039	12.2741	14.4742								0.37757	37.757
37.7895	13.2039	12.2741	14.433								0.377895	37.7895
37.822	13.2039	12.2741	14.433								0.37822	37.822
37.8545	13.2039	12.2741	14.433								0.378545	37.8545
37.8911	13.2039	12.2741	14.433								0.378911	37.8911
37.9236	13.2039	12.3364	14.433								0.379236	37.9236
37.9561	13.2039	12.3364	14.433								0.379561	37.9561
37.9886	13.2686	12.2741	14.4742								0.379886	37.9886
38.0252	13.2686	12.3364	14.4742								0.380252	38.0252
38.0618	13.2686	12.3364	14.4742								0.380618	38.0618
38.0943	13.2686	12.3364	14.4742								0.380943	38.0943
38.1268	13.2686	12.3364	14.4742								0.381268	38.1268
38.1593	13.2686	12.3364	14.4742								0.381593	38.1593
38.1959	13.2686	12.3364	14.4742								0.381959	38.1959
38.2284	13.2686	12.3364	14.4742								0.382284	38.2284
38.2649	13.2686	12.2741	14.4742								0.382649	38.2649
38.2974	13.2686	12.2741	14.4742								0.382974	38.2974
38.3299	13.2686	12.3053	14.4742								0.383299	38.3299
38.3625	13.2686	12.3053	14.5567								0.383625	38.3625
38.399	13.2039	12.3676	14.5155								0.38399	38.399
38.4315	13.2039	12.2741	14.5155								0.384315	38.4315
38.464	13.301	12.2741	14.5155								0.38464	38.464
38.5006	13.2362	12.2741	14.5155								0.385006	38.5006
38.5331	13.2362	12.2741	14.5155								0.385331	38.5331
38.5697	13.2686	12.2741	14.5155								0.385697	38.5697
38.6022	13.2686	12.2741	14.5155								0.386022	38.6022
38.6347	13.2686	12.2741	14.5155								0.386347	38.6347
38.6672	13.2686	12.2741	14.5155								0.386672	38.6672
38.7038	13.2686	12.2741	14.5155								0.387038	38.7038
38.7363	13.2686	12.2741	14.5155								0.387363	38.7363
38.7688	13.2686	12.2741	14.5155								0.387688	38.7688
38.8054	13.2686	12.3053	14.5155								0.388054	38.8054
38.8379	13.2686	12.3053	14.5155								0.388379	38.8379
38.8704	13.2362	12.3364	14.5567								0.388704	38.8704
38.9069	13.301	12.3364	14.5567								0.389069	38.9069
38.9395	13.2362	12.3364	14.5567								0.389395	38.9395
38.976	13.2362	12.3364	14.5155								0.38976	38.976
39.0085	13.2362	12.3988	14.5155								0.390085	39.0085
39.041	13.2362	12.3364	14.5155								0.39041	39.041
39.0735	13.2362	12.3364	14.5567								0.390735	39.0735
39.1101	13.2362	12.3364	14.5567								0.391101	39.1101
39.1426	13.2362	12.3364	14.5155								0.391426	39.1426
39.1751	13.2362	12.3364	14.5567								0.391751	39.1751
39.2117	13.2686	12.3364	14.5567								0.392117	39.2117
39.2442	13.2362	12.3364	14.4742								0.392442	39.2442
39.2767	13.2362	12.3364	14.5567								0.392767	39.2767
39.3133	13.2686	12.3364	14.5567								0.393133	39.3133
39.3458	13.2686	12.3364	14.5567								0.393458	39.3458
39.3783	13.2686	12.3364	14.5567								0.393783	39.3783
39.4149	13.2686	12.3988	14.5567								0.394149	39.4149
39.4474	13.2686	12.3364	14.5567								0.394474	39.4474
39.4799	13.2686	12.3988	14.5567								0.394799	39.4799
39.5165	13.2686	12.3988	14.5567								0.395165	39.5165
39.549	13.301	12.3988	14.5567								0.39549	39.549
39.5815	13.301	12.3988	14.5567								0.395815	39.5815
39.618	13.301	12.3988	14.5567								0.39618	39.618
39.6505	13.301	12.3988	14.5567								0.396505	39.6505
39.6871	13.301	12.3988	14.5567								0.396871	39.6871
39.7196	13.3333	12.3988	14.5567								0.397196	39.7196
39.7521	13.3333	12.3988	14.5567								0.397521	39.7521
39.7846	13.3333	12.3988	14.5979								0.397846	39.7846
39.8212	13.3333	12.4299	14.5979								0.398212	39.8212
39.8537	13.3333	12.4299	14.5979								0.398537	39.8537
39.8862	13.3333	12.3676	14.5979								0.398862	39.8862
39.9228	13.3333	12.4299	14.5979								0.399228	39.9228
39.9553	13.3333	12.4299	14.5979								0.399553	39.9553
39.9878	13.3333	12.3988	14.5979								0.399878	39.9878
40.0244	13.3333	12.3988	14.5979								0.400244	40.0244
40.0569	13.3333	12.3988	14.5979								0.400569	40.0569
40.0894	13.2686	12.3988	14.5979								0.400894	40.0894
40.126	13.3333	12.3988	14.6804								0.40126	40.126
40.1585	13.3333	12.3988	14.6804								0.401585	40.1585
40.191	13.3333	12.3988	14.6804								0.40191	40.191
40.2275	13.3333	12.3988	14.6392								0.402275	40.2275
40.2601	13.3333	12.4299	14.6392								0.402601	40.2601
40.2966	13.3333	12.4299	14.6392								0.402966	40.2966
40.3291	13.3333	12.3988	14.6392								0.403291	40.3291
40.3616	13.3333	12.3988	14.6392								0.403616	40.3616
40.3941	13.3333	12.3988	14.6392								0.403941	40.3941
40.4307	13.3333	12.3988	14.6392								0.404307	40.4307
40.4632	13.3333	12.3988	14.7216								0.404632	40.4632
40.4957	13.3981	12.3988	14.6392								0.404957	40.4957
40.5282	13.3657	12.4299	14.6392								0.405282	40.5282
40.5648	13.3657	12.4299	14.6392								0.405648	40.5648
40.5973	13.301	12.4299	14.6392								0.405973	40.5973
40.6339	13.3657	12.4299	14.7216								0.406339	40.6339
40.6664	13.3657	12.4299	14.6392								0.406664	40.6664
40.6989	13.3657	12.4299	14.6392								0.406989	40.6989
40.7355	13.3657	12.4299	14.6392								0.407355	40.7355
40.768	13.3657	12.4299	14.7216								0.40768	40.768
40.8005	13.3657	12.4299	14.7216								0.408005	40.8005
40.8371	13.3657	12.4299	14.6392								0.408371	40.8371
40.8696	13.3657	12.4299	14.6804								0.408696	40.8696
40.9021	13.3657	12.4299	14.6804								0.409021	40.9021
40.9386	13.3657	12.4299	14.6804								0.409386	40.9386
40.9711	13.3657	12.4299	14.6804								0.409711	40.9711
41.0037	13.3657	12.4299	14.6804								0.410037	41.0037
41.0402	13.2686	12.4299	14.6804								0.410402	41.0402
41.0727	13.3333	12.4299	14.6804								0.410727	41.0727
41.1052	13.3981	12.4299	14.6804								0.411052	41.1052
41.1418	13.3657	12.4299	14.6804								0.411418	41.1418
41.1743	13.3657	12.4299	14.6804								0.411743	41.1743
41.2068	13.3657	12.3988	14.6804								0.412068	41.2068
41.2434	13.3981	12.4611	14.6804								0.412434	41.2434
41.2759	13.3981	12.4611	14.6804								0.412759	41.2759
41.3084	13.3657	12.4611	14.6804								0.413084	41.3084
41.345	13.3981	12.4611	14.6804								0.41345	41.345
41.3775	13.3981	12.4611	14.6804								0.413775	41.3775
41.41	13.3981	12.4611	14.7216								0.4141	41.41
41.4466	13.4628	12.4611	14.7216								0.414466	41.4466
41.4791	13.3981	12.4299	14.7216								0.414791	41.4791
41.5116	13.4628	12.4611	14.7216								0.415116	41.5116
41.5482	13.3657	12.4611	14.7216								0.415482	41.5482
41.5807	13.3657	12.4611	14.7216								0.415807	41.5807
41.6132	13.4628	12.4611	14.7216								0.416132	41.6132
41.6457	13.3981	12.4611	14.7216								0.416457	41.6457
41.6822	13.4304	12.4611	14.7629								0.416822	41.6822
41.7148	13.4304	12.4611	14.7629								0.417148	41.7148
41.7513	13.4304	12.4611	14.7629								0.417513	41.7513
41.7838	13.4304	12.4611	14.7629								0.417838	41.7838
41.8163	13.4304	12.4611	14.7216								0.418163	41.8163
41.8529	13.4304	12.4611	14.7629								0.418529	41.8529
41.8854	13.4304	12.4611	14.7629								0.418854	41.8854
41.9179	13.4304	12.4611	14.7629								0.419179	41.9179
41.9504	13.4304	12.4611	14.7629								0.419504	41.9504
41.987	13.3981	12.4611	14.7629								0.41987	41.987
42.0195	13.4628	12.4611	14.7629								0.420195	42.0195
42.0561	13.4628	12.4611	14.7629								0.420561	42.0561
42.0886	13.4628	12.3988	14.7629								0.420886	42.0886
42.1211	13.4628	12.3988	14.7629								0.421211	42.1211
42.1577	13.3981	12.3988	14.7629								0.421577	42.1577
42.1902	13.4628	12.3988	14.7629								0.421902	42.1902
42.2227	13.4628	12.4299	14.8454								0.422227	42.2227
42.2592	13.4628	12.4299	14.7629								0.422592	42.2592
42.2918	13.4628	12.4299	14.7629								0.422918	42.2918
42.3243	13.3981	12.4299	14.7629								0.423243	42.3243
42.3608	13.3981	12.4299	14.7629								0.423608	42.3608
42.3933	13.3981	12.4299	14.7629								0.423933	42.3933
42.4258	13.3981	12.4299	14.7629								0.424258	42.4258
42.4624	13.3981	12.4299	14.7629								0.424624	42.4624
42.4949	13.3333	12.4922	14.7629								0.424949	42.4949
42.5274	13.4304	12.4299	14.7629								0.425274	42.5274
42.564	13.4304	12.4299	14.7629								0.42564	42.564
42.5965	13.3657	12.4611	14.7629								0.425965	42.5965
42.629	13.3657	12.4611	14.7629								0.42629	42.629
42.6656	13.3657	12.4611	14.7629								0.426656	42.6656
42.6981	13.4304	12.4611	14.7629								0.426981	42.6981
42.7306	13.4304	12.4611	14.7216								0.427306	42.7306
42.7631	13.3657	12.4611	14.8041								0.427631	42.7631
42.7997	13.4304	12.4299	14.8041								0.427997	42.7997
42.8322	13.4304	12.4299	14.8041								0.428322	42.8322
42.8688	13.4304	12.4299	14.7216								0.428688	42.8688
42.9013	13.4304	12.4299	14.7216								0.429013	42.9013
42.9338	13.3981	12.4299	14.8041								0.429338	42.9338
42.9703	13.3981	12.4299	14.7629								0.429703	42.9703
43.0028	13.3981	12.4299	14.7629								0.430028	43.0028
43.0354	13.3981	12.4299	14.8041								0.430354	43.0354
43.0719	13.4304	12.4299	14.8041								0.430719	43.0719
43.1044	13.3657	12.4922	14.8041								0.431044	43.1044
43.141	13.4304	12.4299	14.8041								0.43141	43.141
43.1735	13.4304	12.4299	14.8041								0.431735	43.1735
43.206	13.4304	12.4299	14.8041								0.43206	43.206
43.2385	13.4304	12.4299	14.8041								0.432385	43.2385
43.2751	13.4304	12.4299	14.8041								0.432751	43.2751
43.3076	13.4304	12.4299	14.8041								0.433076	43.3076
43.3442	13.4304	12.4299	14.8041								0.433442	43.3442
43.3767	13.4304	12.4299	14.8041								0.433767	43.3767
43.4092	13.4304	12.4299	14.8041								0.434092	43.4092
43.4417	13.4304	12.4922	14.8866								0.434417	43.4417
43.4783	13.4951	12.4922	14.8454								0.434783	43.4783
43.5108	13.4628	12.4611	14.7629								0.435108	43.5108
43.5433	13.4628	12.4922	14.8866								0.435433	43.5433
43.5798	13.4628	12.4299	14.8041								0.435798	43.5798
43.6124	13.4628	12.4922	14.8041								0.436124	43.6124
43.6449	13.4628	12.4922	14.9278								0.436449	43.6449
43.6814	13.4628	12.4922	14.8454								0.436814	43.6814
43.7139	13.4628	12.4922	14.8454								0.437139	43.7139
43.7464	13.4628	12.4299	14.8454								0.437464	43.7464
43.783	13.4628	12.4299	14.8454								0.43783	43.783
43.8155	13.4628	12.4922	14.8454								0.438155	43.8155
43.848	13.4628	12.4922	14.8454								0.43848	43.848
43.8846	13.4628	12.4299	14.8454								0.438846	43.8846
43.9171	13.4628	12.4299	14.8454								0.439171	43.9171
43.9496	13.4628	12.4922	14.8454								0.439496	43.9496
43.9862	13.5275	12.4922	14.8454								0.439862	43.9862
44.0187	13.5275	12.4299	14.8454								0.440187	44.0187
44.0512	13.4951	12.4922	14.8454								0.440512	44.0512
44.0878	13.4951	12.4922	14.8454								0.440878	44.0878
44.1203	13.4951	12.4922	14.8041								0.441203	44.1203
44.1528	13.4951	12.4922	14.8454								0.441528	44.1528
44.1853	13.4951	12.4922	14.7629								0.441853	44.1853
44.2219	13.4951	12.4922	14.8454								0.442219	44.2219
44.2544	13.4951	12.4922	14.8454								0.442544	44.2544
44.2909	13.4951	12.4922	14.8454								0.442909	44.2909
44.3234	13.4951	12.4922	14.8041								0.443234	44.3234
44.356	13.4951	12.4922	14.8866								0.44356	44.356
44.3925	13.4951	12.4922	14.8041								0.443925	44.3925
44.425	13.4951	12.5234	14.8041								0.44425	44.425
44.4575	13.4951	12.4922	14.8041								0.444575	44.4575
44.49	13.5275	12.4922	14.8041								0.4449	44.49
44.5266	13.5275	12.4922	14.8866								0.445266	44.5266
44.5591	13.4951	12.5545	14.8041								0.445591	44.5591
44.5957	13.5922	12.4922	14.8041								0.445957	44.5957
44.6282	13.5275	12.4922	14.8041								0.446282	44.6282
44.6607	13.5275	12.5545	14.8041								0.446607	44.6607
44.6973	13.5275	12.4922	14.8041								0.446973	44.6973
44.7298	13.5275	12.5545	14.8041								0.447298	44.7298
44.7623	13.5275	12.5545	14.8041								0.447623	44.7623
44.7989	13.5275	12.5545	14.8041								0.447989	44.7989
44.8314	13.5275	12.5545	14.8041								0.448314	44.8314
44.8639	13.5275	12.5545	14.8866								0.448639	44.8639
44.9004	13.5275	12.5545	14.8866								0.449004	44.9004
44.933	13.5275	12.5545	14.8866								0.44933	44.933
44.9655	13.5275	12.5545	14.8866								0.449655	44.9655
44.998	13.5275	12.5545	14.8866								0.44998	44.998
45.0345	13.5922	12.5545	14.8866								0.450345	45.0345
45.067	13.5275	12.5545	14.8866								0.45067	45.067
45.1036	13.5599	12.5234	14.8866								0.451036	45.1036
45.1361	13.5275	12.5234	14.8866								0.451361	45.1361
45.1686	13.5275	12.5545	14.8866								0.451686	45.1686
45.2052	13.5922	12.5545	14.9278								0.452052	45.2052
45.2377	13.5599	12.5545	14.9278								0.452377	45.2377
45.2702	13.5599	12.5545	14.8454								0.452702	45.2702
45.3068	13.5599	12.5545	14.8454								0.453068	45.3068
45.3393	13.5599	12.5545	14.8866								0.453393	45.3393
45.3718	13.5599	12.5234	14.9278								0.453718	45.3718
45.4084	13.5275	12.5545	14.9278								0.454084	45.4084
45.4409	13.5922	12.5234	14.9278								0.454409	45.4409
45.4734	13.5275	12.5234	14.9278								0.454734	45.4734
45.51	13.5275	12.5545	14.9278								0.4551	45.51
45.5425	13.5922	12.4922	14.9278								0.455425	45.5425
45.575	13.5922	12.4922	14.9278								0.45575	45.575
45.6075	13.5922	12.4922	14.9278								0.456075	45.6075
45.644	13.5922	12.4922	14.9278								0.45644	45.644
45.6766	13.5922	12.4922	14.9278								0.456766	45.6766
45.7131	13.5922	12.4922	14.9278								0.457131	45.7131
45.7456	13.5922	12.4922	14.9278								0.457456	45.7456
45.7781	13.5922	12.5545	14.9278								0.457781	45.7781
45.8147	13.5922	12.4922	15.0103								0.458147	45.8147
45.8472	13.5922	12.5545	14.9278								0.458472	45.8472
45.8797	13.5922	12.5545	14.9278								0.458797	45.8797
45.9122	13.5922	12.5545	14.8866								0.459122	45.9122
45.9488	13.5922	12.5545	14.8866								0.459488	45.9488
45.9813	13.5922	12.5545	14.9691								0.459813	45.9813
46.0179	13.5922	12.5545	14.8866								0.460179	46.0179
46.0504	13.5922	12.5545	14.8866								0.460504	46.0504
46.0829	13.5922	12.5545	14.9278								0.460829	46.0829
46.1195	13.5922	12.5545	14.8866								0.461195	46.1195
46.152	13.5922	12.5545	14.9278								0.46152	46.152
46.1845	13.5922	12.5545	14.8866								0.461845	46.1845
46.221	13.657	12.5545	14.8866								0.46221	46.221
46.2536	13.5599	12.5545	14.8866								0.462536	46.2536
46.2861	13.6246	12.5545	14.8866								0.462861	46.2861
46.3226	13.6246	12.5545	14.9278								0.463226	46.3226
46.3551	13.6246	12.5545	14.8866								0.463551	46.3551
46.3876	13.6893	12.6168	14.8866								0.463876	46.3876
46.4242	13.5922	12.5545	14.8866								0.464242	46.4242
46.4567	13.6893	12.5545	14.8866								0.464567	46.4567
46.4892	13.6893	12.5857	14.8866								0.464892	46.4892
46.5258	13.6246	12.5857	14.8866								0.465258	46.5258
46.5583	13.7217	12.5857	14.8866								0.465583	46.5583
46.5908	13.6246	12.5857	14.9278								0.465908	46.5908
46.6274	13.7217	12.6168	14.9278								0.466274	46.6274
46.6599	13.7217	12.6168	14.9278								0.466599	46.6599
46.6924	13.7217	12.5857	14.9278								0.466924	46.6924
46.7249	13.7217	12.6168	14.9278								0.467249	46.7249
46.7615	13.7217	12.5857	14.9278								0.467615	46.7615
46.794	13.7217	12.6168	14.9278								0.46794	46.794
46.8306	13.7217	12.6168	14.9278								0.468306	46.8306
46.8631	13.7217	12.6168	14.9278								0.468631	46.8631
46.8956	13.7864	12.6168	14.9278								0.468956	46.8956
46.9321	13.7217	12.6168	15.0103								0.469321	46.9321
46.9646	13.7217	12.6168	15.0103								0.469646	46.9646
46.9972	13.7864	12.6168	14.8866								0.469972	46.9972
47.0337	13.7864	12.6168	15.0103								0.470337	47.0337
47.0662	13.7864	12.6168	15.0103								0.470662	47.0662
47.0987	13.7217	12.6168	15.0103								0.470987	47.0987
47.1312	13.754	12.6168	15.0103								0.471312	47.1312
47.1678	13.8188	12.5857	15.0103								0.471678	47.1678
47.2003	13.7217	12.5857	15.0103								0.472003	47.2003
47.2369	13.7217	12.6168	15.0103								0.472369	47.2369
47.2694	13.7217	12.6168	15.0103								0.472694	47.2694
47.3019	13.8188	12.6168	15.0103								0.473019	47.3019
47.3385	13.8188	12.6168	15.0103								0.473385	47.3385
47.371	13.7217	12.5545	15.0103								0.47371	47.371
47.4035	13.7864	12.5545	15.0103								0.474035	47.4035
47.4401	13.7864	12.5545	15.0103								0.474401	47.4401
47.4726	13.754	12.5545	15.0103								0.474726	47.4726
47.5051	13.754	12.5545	15.0103								0.475051	47.5051
47.5416	13.754	12.5545	15.0103								0.475416	47.5416
47.5742	13.754	12.6168	15.0103								0.475742	47.5742
47.6067	13.754	12.6168	15.0103								0.476067	47.6067
47.6432	13.754	12.5857	15.0103								0.476432	47.6432
47.6757	13.754	12.5857	15.0103								0.476757	47.6757
47.7082	13.657	12.5857	15.0103								0.477082	47.7082
47.7448	13.7217	12.5857	15.0103								0.477448	47.7448
47.7773	13.7217	12.5857	15.0103								0.477773	47.7773
47.8098	13.7217	12.5857	15.0103								0.478098	47.8098
47.8423	13.657	12.648	15.0103								0.478423	47.8423
47.8789	13.657	12.648	15.0103								0.478789	47.8789
47.9114	13.657	12.648	15.0103								0.479114	47.9114
47.948	13.7217	12.648	15.0103								0.47948	47.948
47.9805	13.6893	12.648	15.0103								0.479805	47.9805
48.013	13.7217	12.648	15.0103								0.48013	48.013
48.0496	13.7217	12.648	15.0103								0.480496	48.0496
48.0821	13.7217	12.648	15.0103								0.480821	48.0821
48.1146	13.7217	12.648	15.0103								0.481146	48.1146
48.1471	13.657	12.648	15.0103								0.481471	48.1471
48.1837	13.657	12.648	15.0103								0.481837	48.1837
48.2202	13.7217	12.648	15.0103								0.482202	48.2202
48.2527	13.7217	12.648	15.0103								0.482527	48.2527
48.2852	13.7217	12.648	15.0103								0.482852	48.2852
48.3178	13.7217	12.648	15.0103								0.483178	48.3178
48.3543	13.7217	12.648	15.0103								0.483543	48.3543
48.3868	13.7217	12.648	15.0103								0.483868	48.3868
48.4193	13.7217	12.648	15.0103								0.484193	48.4193
48.4559	13.7217	12.648	15.0103								0.484559	48.4559
48.4884	13.7217	12.648	15.0103								0.484884	48.4884
48.5209	13.7217	12.648	15.0103								0.485209	48.5209
48.5575	13.7217	12.648	15.0103								0.485575	48.5575
48.59	13.7217	12.648	15.0103								0.4859	48.59
48.6225	13.7217	12.648	15.0515								0.486225	48.6225
48.6591	13.7217	12.648	15.0515								0.486591	48.6591
48.6916	13.7217	12.648	15.0515								0.486916	48.6916
48.7241	13.7217	12.5857	15.0515								0.487241	48.7241
48.7566	13.7217	12.648	15.0103								0.487566	48.7566
48.7932	13.7217	12.648	15.0103								0.487932	48.7932
48.8257	13.7217	12.648	15.0103								0.488257	48.8257
48.8623	13.7864	12.648	15.0515								0.488623	48.8623
48.8948	13.7864	12.648	14.9691								0.488948	48.8948
48.9273	13.754	12.648	14.9691								0.489273	48.9273
48.9598	13.754	12.648	14.9691								0.489598	48.9598
48.9963	13.754	12.648	15.0515								0.489963	48.9963
49.0289	13.754	12.648	15.0515								0.490289	49.0289
49.0654	13.754	12.648	15.0515								0.490654	49.0654
49.0979	13.754	12.648	15.0515								0.490979	49.0979
49.1304	13.7864	12.648	15.0515								0.491304	49.1304
49.167	13.7864	12.648	15.0515								0.49167	49.167
49.1995	13.7864	12.648	15.0515								0.491995	49.1995
49.232	13.7864	12.5857	15.0515								0.49232	49.232
49.2645	13.7864	12.6168	15.0515								0.492645	49.2645
49.3011	13.7864	12.6168	15.0103								0.493011	49.3011
49.3336	13.7864	12.6168	15.0103								0.493336	49.3336
49.3702	13.7864	12.6168	15.0103								0.493702	49.3702
49.4027	13.7864	12.6168	14.9691								0.494027	49.4027
49.4352	13.7864	12.6168	14.9691								0.494352	49.4352
49.4718	13.7864	12.6168	15.0515								0.494718	49.4718
49.5043	13.7864	12.6168	15.0515								0.495043	49.5043
49.5368	13.7864	12.6168	15.0515								0.495368	49.5368
49.5693	13.7864	12.6168	15.0515								0.495693	49.5693
49.6059	13.7864	12.6168	15.0103								0.496059	49.6059
49.6384	13.7864	12.6168	15.0103								0.496384	49.6384
49.6749	13.8188	12.6168	15.0103								0.496749	49.6749
49.7074	13.8188	12.6168	15.0103								0.497074	49.7074
49.7399	13.754	12.6168	14.9691								0.497399	49.7399
49.7765	13.8188	12.6168	15.0515								0.497765	49.7765
49.809	13.8188	12.6791	15.0515								0.49809	49.809
49.8415	13.8188	12.648	15.0515								0.498415	49.8415
49.874	13.7864	12.648	15.0515								0.49874	49.874
49.9106	13.8188	12.648	15.0515								0.499106	49.9106
49.9431	13.8188	12.648	15.134								0.499431	49.9431
49.9797	13.7864	12.7103	15.0515								0.499797	49.9797
50.0122	13.7864	12.6791	15.0515								0.500122	50.0122
50.0447	13.7864	12.6791	15.134								0.500447	50.0447
50.0813	13.7864	12.6791	15.134								0.500813	50.0813
50.1138	13.7864	12.6791	15.134								0.501138	50.1138
50.1463	13.8188	12.6791	15.134								0.501463	50.1463
50.1788	13.8188	12.6791	15.134								0.501788	50.1788
50.2154	13.8188	12.6791	15.134								0.502154	50.2154
50.2479	13.8188	12.6791	15.134								0.502479	50.2479
50.2844	13.8188	12.6791	15.134								0.502844	50.2844
50.3169	13.8188	12.6791	15.1753								0.503169	50.3169
50.3495	13.8188	12.6791	15.1753								0.503495	50.3495
50.386	13.8188	12.6791	15.1753								0.50386	50.386
50.4185	13.8188	12.7103	15.1753								0.504185	50.4185
50.451	13.8188	12.7103	15.1753								0.50451	50.451
50.4876	13.8188	12.6791	15.1753								0.504876	50.4876
50.5201	13.8511	12.6791	15.1753								0.505201	50.5201
50.5526	13.8511	12.6791	15.1753								0.505526	50.5526
50.5892	13.8511	12.6791	15.1753								0.505892	50.5892
50.6217	13.8511	12.6791	15.1753								0.506217	50.6217
50.6542	13.8511	12.6791	15.1753								0.506542	50.6542
50.6867	13.8511	12.6791	15.1753								0.506867	50.6867
50.7233	13.8835	12.6791	15.1753								0.507233	50.7233
50.7558	13.8835	12.6791	15.1753								0.507558	50.7558
50.7883	13.8835	12.6791	15.1753								0.507883	50.7883
50.8249	13.8835	12.6791	15.1753								0.508249	50.8249
50.8574	13.8835	12.6791	15.1753								0.508574	50.8574
50.8939	13.8835	12.6791	15.1753								0.508939	50.8939
50.9265	13.8511	12.6791	15.1753								0.509265	50.9265
50.959	13.8511	12.6791	15.1753								0.50959	50.959
50.9915	13.8511	12.6168	15.1753								0.509915	50.9915
51.028	13.8511	12.6791	15.2165								0.51028	51.028
51.0605	13.8511	12.648	15.1753								0.510605	51.0605
51.0971	13.8511	12.648	15.1753								0.510971	51.0971
51.1296	13.8511	12.648	15.1753								0.511296	51.1296
51.1621	13.7864	12.648	15.1753								0.511621	51.1621
51.1987	13.8188	12.648	15.1753								0.511987	51.1987
51.2312	13.8511	12.648	15.2165								0.512312	51.2312
51.2637	13.7864	12.648	15.134								0.512637	51.2637
51.3003	13.7864	12.648	15.134								0.513003	51.3003
51.3328	13.7864	12.648	15.134								0.513328	51.3328
51.3653	13.7864	12.648	15.134								0.513653	51.3653
51.4019	13.7864	12.648	15.134								0.514019	51.4019
51.4344	13.7864	12.648	15.134								0.514344	51.4344
51.4669	13.8511	12.648	15.134								0.514669	51.4669
51.5035	13.8511	12.648	15.134								0.515035	51.5035
51.536	13.8511	12.648	15.2165								0.51536	51.536
51.5685	13.8511	12.648	15.2165								0.515685	51.5685
51.601	13.8511	12.648	15.134								0.51601	51.601
51.6375	13.8511	12.648	15.2165								0.516375	51.6375
51.6701	13.8511	12.648	15.1753								0.516701	51.6701
51.7066	13.8511	12.648	15.1753								0.517066	51.7066
51.7391	13.8511	12.648	15.2577								0.517391	51.7391
51.7716	13.8511	12.648	15.1753								0.517716	51.7716
51.8041	13.8511	12.7103	15.1753								0.518041	51.8041
51.8407	13.8511	12.7103	15.1753								0.518407	51.8407
51.8732	13.8511	12.7103	15.1753								0.518732	51.8732
51.9098	13.8835	12.7103	15.2577								0.519098	51.9098
51.9423	13.8835	12.7103	15.1753								0.519423	51.9423
51.9748	13.8835	12.648	15.2165								0.519748	51.9748
52.0114	13.8835	12.648	15.2165								0.520114	52.0114
52.0439	13.8511	12.648	15.2165								0.520439	52.0439
52.0764	13.8835	12.648	15.2165								0.520764	52.0764
52.1089	13.8835	12.648	15.2165								0.521089	52.1089
52.1455	13.8188	12.648	15.2165								0.521455	52.1455
52.178	13.8835	12.648	15.2165								0.52178	52.178
52.2105	13.8835	12.6168	15.1753								0.522105	52.2105
52.2471	13.8835	12.648	15.299								0.522471	52.2471
52.2796	13.8835	12.648	15.2165								0.522796	52.2796
52.3161	13.8835	12.648	15.2165								0.523161	52.3161
52.3486	13.8835	12.7103	15.299								0.523486	52.3486
52.3811	13.8835	12.648	15.299								0.523811	52.3811
52.4137	13.8835	12.648	15.299								0.524137	52.4137
52.4502	13.8835	12.648	15.299								0.524502	52.4502
52.4827	13.8835	12.7103	15.299								0.524827	52.4827
52.5193	13.8835	12.7103	15.299								0.525193	52.5193
52.5518	13.8835	12.648	15.2165								0.525518	52.5518
52.5843	13.8835	12.648	15.2577								0.525843	52.5843
52.6209	13.8835	12.648	15.2577								0.526209	52.6209
52.6534	13.8835	12.648	15.2577								0.526534	52.6534
52.6859	13.8835	12.648	15.3402								0.526859	52.6859
52.7225	13.8835	12.6168	15.2577								0.527225	52.7225
52.755	13.8511	12.6791	15.2577								0.52755	52.755
52.7875	13.8511	12.6791	15.2577								0.527875	52.7875
52.8241	13.9159	12.6168	15.2577								0.528241	52.8241
52.8566	13.9159	12.6791	15.2577								0.528566	52.8566
52.8891	13.8835	12.648	15.2577								0.528891	52.8891
52.9216	13.8511	12.648	15.2577								0.529216	52.9216
52.9581	13.9159	12.6791	15.3814								0.529581	52.9581
52.9907	13.8511	12.6791	15.2577								0.529907	52.9907
53.0272	13.8511	12.6791	15.2577								0.530272	53.0272
53.0597	13.8511	12.648	15.2577								0.530597	53.0597
53.0922	13.8511	12.648	15.2577								0.530922	53.0922
53.1288	13.8511	12.6791	15.2577								0.531288	53.1288
53.1613	13.8511	12.648	15.2577								0.531613	53.1613
53.1938	13.9159	12.648	15.2577								0.531938	53.1938
53.2304	13.9159	12.6791	15.2577								0.532304	53.2304
53.2629	13.8511	12.6791	15.2577								0.532629	53.2629
53.2954	13.9159	12.6791	15.2577								0.532954	53.2954
53.3279	13.9159	12.6791	15.2577								0.533279	53.3279
53.3645	13.9159	12.6791	15.2577								0.533645	53.3645
53.397	13.9159	12.6791	15.2577								0.53397	53.397
53.4336	13.9159	12.6791	15.2577								0.534336	53.4336
53.4661	13.9159	12.7726	15.2577								0.534661	53.4661
53.4986	13.9159	12.7726	15.2577								0.534986	53.4986
53.5311	13.9159	12.7103	15.2577								0.535311	53.5311
53.5677	13.9482	12.7103	15.3402								0.535677	53.5677
53.6002	13.8835	12.7414	15.3402								0.536002	53.6002
53.6367	13.9159	12.7414	15.3402								0.536367	53.6367
53.6692	13.9159	12.7414	15.3402								0.536692	53.6692
53.7017	13.9159	12.7414	15.3402								0.537017	53.7017
53.7343	13.9159	12.7414	15.3402								0.537343	53.7343
53.7708	13.9159	12.7414	15.3402								0.537708	53.7708
53.8033	13.9806	12.7414	15.3402								0.538033	53.8033
53.8358	13.9806	12.7414	15.3402								0.538358	53.8358
53.8724	13.8835	12.7414	15.3402								0.538724	53.8724
53.9049	13.9482	12.7414	15.3814								0.539049	53.9049
53.9415	13.9482	12.7414	15.299								0.539415	53.9415
53.974	13.9482	12.7414	15.299								0.53974	53.974
54.0065	13.9482	12.7414	15.299								0.540065	54.0065
54.0431	13.9482	12.8037	15.299								0.540431	54.0431
54.0756	13.9482	12.8037	15.3814								0.540756	54.0756
54.1081	13.9482	12.8037	15.299								0.541081	54.1081
54.1447	13.9482	12.8037	15.3814								0.541447	54.1447
54.1772	13.9482	12.8037	15.3814								0.541772	54.1772
54.2097	13.8835	12.8037	15.3402								0.542097	54.2097
54.2462	13.9482	12.8037	15.3814								0.542462	54.2462
54.2787	13.9482	12.8037	15.3814								0.542787	54.2787
54.3113	13.9482	12.8349	15.3814								0.543113	54.3113
54.3478	13.9482	12.8349	15.3814								0.543478	54.3478
54.3803	13.9482	12.8349	15.3402								0.543803	54.3803
54.4128	13.9482	12.8349	15.4227								0.544128	54.4128
54.4494	13.9482	12.8349	15.3402								0.544494	54.4494
54.4819	13.9482	12.8349	15.3402								0.544819	54.4819
54.5144	13.9482	12.8349	15.4227								0.545144	54.5144
54.551	13.8835	12.8349	15.4227								0.54551	54.551
54.5835	13.8835	12.866	15.4227								0.545835	54.5835
54.616	13.9482	12.8349	15.3402								0.54616	54.616
54.6485	13.9482	12.8349	15.4227								0.546485	54.6485
54.6851	13.9482	12.866	15.4639								0.546851	54.6851
54.7176	13.8511	12.9283	15.3402								0.547176	54.7176
54.7542	13.8511	12.8349	15.3402								0.547542	54.7542
54.7867	13.9159	12.8349	15.4227								0.547867	54.7867
54.8192	13.8188	12.8349	15.3402								0.548192	54.8192
54.8557	13.8835	12.8349	15.3814								0.548557	54.8557
54.8883	13.9482	12.8349	15.3814								0.548883	54.8883
54.9208	13.8835	12.8349	15.3814								0.549208	54.9208
54.9573	13.8835	12.8349	15.299								0.549573	54.9573
54.9898	13.8511	12.8972	15.3814								0.549898	54.9898
55.0223	13.9482	12.866	15.4639								0.550223	55.0223
55.0549	13.8835	12.866	15.3402								0.550549	55.0549
55.0914	13.8835	12.866	15.3402								0.550914	55.0914
55.1239	13.9482	12.866	15.4227								0.551239	55.1239
55.1564	13.8835	12.866	15.3402								0.551564	55.1564
55.193	13.8835	12.866	15.3814								0.55193	55.193
55.2255	13.9159	12.866	15.3402								0.552255	55.2255
55.2621	13.9159	12.866	15.3814								0.552621	55.2621
55.2946	13.9159	12.866	15.3814								0.552946	55.2946
55.3271	13.9159	12.866	15.3814								0.553271	55.3271
55.3637	13.9159	12.866	15.3814								0.553637	55.3637
55.3962	13.9159	12.8972	15.3814								0.553962	55.3962
55.4287	13.9159	12.8972	15.3814								0.554287	55.4287
55.4612	13.9159	12.8972	15.3814								0.554612	55.4612
55.4978	13.9159	12.8972	15.3814								0.554978	55.4978
55.5303	13.9159	12.9283	15.3814								0.555303	55.5303
55.5668	13.9159	12.8972	15.3814								0.555668	55.5668
55.5993	13.9159	12.8972	15.3814								0.555993	55.5993
55.6319	13.9159	12.9283	15.4227								0.556319	55.6319
55.6684	13.9159	12.9283	15.3814								0.556684	55.6684
55.7009	13.9159	12.9283	15.3814								0.557009	55.7009
55.7334	13.9159	12.9283	15.4639								0.557334	55.7334
55.77	13.9159	12.9283	15.3814								0.5577	55.77
55.8025	13.9159	12.9283	15.3814								0.558025	55.8025
55.835	13.9159	12.9283	15.3814								0.55835	55.835
55.8716	13.9159	12.9283	15.3814								0.558716	55.8716
55.9041	13.9159	12.9595	15.3814								0.559041	55.9041
55.9366	13.9159	12.9595	15.3814								0.559366	55.9366
55.9691	13.9159	12.9595	15.4639								0.559691	55.9691
56.0057	13.9159	12.9595	15.4639								0.560057	56.0057
56.0382	13.9159	12.9595	15.3814								0.560382	56.0382
56.0707	13.9159	12.9595	15.4639								0.560707	56.0707
56.1073	13.9159	12.9595	15.4639								0.561073	56.1073
56.1398	13.9482	12.9595	15.4639								0.561398	56.1398
56.1764	13.9159	12.9595	15.4639								0.561764	56.1764
56.2089	13.9806	12.9595	15.4639								0.562089	56.2089
56.2414	13.9806	12.9595	15.4639								0.562414	56.2414
56.2779	13.8511	12.9595	15.4639								0.562779	56.2779
56.3104	13.8511	12.9595	15.4639								0.563104	56.3104
56.343	13.9159	12.9595	15.3814								0.56343	56.343
56.3755	13.9159	12.9595	15.3814								0.563755	56.3755
56.412	13.9159	12.9595	15.3814								0.56412	56.412
56.4445	13.8835	12.9595	15.3814								0.564445	56.4445
56.4811	13.8835	13.0218	15.3814								0.564811	56.4811
56.5136	13.8835	13.0218	15.3814								0.565136	56.5136
56.5461	13.8835	13.0218	15.3814								0.565461	56.5461
56.5786	13.8835	13.0218	15.3814								0.565786	56.5786
56.6152	13.8835	13.0218	15.4227								0.566152	56.6152
56.6477	13.8835	13.0218	15.3814								0.566477	56.6477
56.6843	13.8835	13.0218	15.4227								0.566843	56.6843
56.7168	13.8835	13.0218	15.4227								0.567168	56.7168
56.7493	13.8835	13.0218	15.4227								0.567493	56.7493
56.7859	13.8835	13.0218	15.3814								0.567859	56.7859
56.8184	13.9482	13.0218	15.4227								0.568184	56.8184
56.8509	13.9159	12.9595	15.4227								0.568509	56.8509
56.8834	13.8835	12.9595	15.3814								0.568834	56.8834
56.92	13.9159	13.0218	15.4227								0.5692	56.92
56.9525	13.9159	13.0218	15.4227								0.569525	56.9525
56.989	13.9482	13.0218	15.4227								0.56989	56.989
57.0215	13.9482	13.0218	15.4227								0.570215	57.0215
57.054	13.9482	13.0218	15.4227								0.57054	57.054
57.0906	13.9482	13.0841	15.4227								0.570906	57.0906
57.1231	13.9482	13.0218	15.4227								0.571231	57.1231
57.1556	13.9482	13.0218	15.4227								0.571556	57.1556
57.1922	13.9806	13.0218	15.4639								0.571922	57.1922
57.2247	13.9806	13.0218	15.4639								0.572247	57.2247
57.2572	13.9806	13.053	15.4639								0.572572	57.2572
57.2897	14.0453	13.0218	15.4639								0.572897	57.2897
57.3263	13.9806	13.0218	15.4639								0.573263	57.3263
57.3588	13.9806	13.053	15.4639								0.573588	57.3588
57.3954	13.9806	13.053	15.3814								0.573954	57.3954
57.4279	13.9806	13.053	15.4639								0.574279	57.4279
57.4604	14.0129	13.053	15.4639								0.574604	57.4604
57.4929	13.9482	13.053	15.4639								0.574929	57.4929
57.5295	13.9482	13.053	15.4639								0.575295	57.5295
57.562	14.0129	13.053	15.4639								0.57562	57.562
57.5985	13.9806	13.053	15.4639								0.575985	57.5985
57.631	13.9806	13.053	15.4639								0.57631	57.631
57.6636	13.9806	13.053	15.4639								0.576636	57.6636
57.7001	13.9806	13.053	15.4639								0.577001	57.7001
57.7326	13.9806	13.053	15.5052								0.577326	57.7326
57.7651	13.9806	13.053	15.5052								0.577651	57.7651
57.7976	14.0453	13.053	15.5052								0.577976	57.7976
57.8342	14.0453	13.0841	15.5052								0.578342	57.8342
57.8667	14.0453	13.0841	15.5052								0.578667	57.8667
57.9033	14.0453	13.053	15.5052								0.579033	57.9033
57.9358	14.0453	13.053	15.5052								0.579358	57.9358
57.9683	14.0453	13.053	15.5052								0.579683	57.9683
58.0049	14.0129	13.053	15.5052								0.580049	58.0049
58.0374	14.0129	13.053	15.5052								0.580374	58.0374
58.0699	14.0777	13.053	15.5052								0.580699	58.0699
58.1065	14.0777	13.053	15.5052								0.581065	58.1065
58.139	14.0777	13.0841	15.5052								0.58139	58.139
58.1715	13.9806	13.0841	15.5052								0.581715	58.1715
58.204	13.9806	13.0841	15.4227								0.58204	58.204
58.2406	14.0453	13.0841	15.4227								0.582406	58.2406
58.2731	14.0453	13.0841	15.5052								0.582731	58.2731
58.3056	14.0453	13.0841	15.5052								0.583056	58.3056
58.3421	14.0453	13.0841	15.5052								0.583421	58.3421
58.3746	14.0453	13.0841	15.5052								0.583746	58.3746
58.4112	14.0453	13.0841	15.5052								0.584112	58.4112
58.4437	14.0453	13.0841	15.5052								0.584437	58.4437
58.4762	14.0777	13.0841	15.4639								0.584762	58.4762
58.5128	14.0777	13.0841	15.5052								0.585128	58.5128
58.5453	14.0453	13.0841	15.5052								0.585453	58.5453
58.5778	14.0777	13.0841	15.5052								0.585778	58.5778
58.6103	14.0777	13.0841	15.5052								0.586103	58.6103
58.6469	14.0777	13.0841	15.5052								0.586469	58.6469
58.6794	14.0777	13.1153	15.5052								0.586794	58.6794
58.716	14.0777	13.1153	15.5052								0.58716	58.716
58.7485	14.0777	13.1153	15.5052								0.587485	58.7485
58.781	14.0777	13.0841	15.5052								0.58781	58.781
58.8135	14.0777	13.1464	15.5052								0.588135	58.8135
58.8501	14.1424	13.1464	15.4639								0.588501	58.8501
58.8826	14.1424	13.0841	15.5052								0.588826	58.8826
58.9151	14.1424	13.1464	15.5052								0.589151	58.9151
58.9516	14.1424	13.1464	15.5052								0.589516	58.9516
58.9842	14.1424	13.1464	15.5052								0.589842	58.9842
59.0207	14.1424	13.1464	15.5876								0.590207	59.0207
59.0532	14.1424	13.0841	15.4639								0.590532	59.0532
59.0857	14.1424	13.1153	15.4639								0.590857	59.0857
59.1223	14.1424	13.1153	15.5464								0.591223	59.1223
59.1548	14.1424	13.1153	15.5464								0.591548	59.1548
59.1914	14.1424	13.1153	15.5464								0.591914	59.1914
59.2239	14.1424	13.0841	15.5464								0.592239	59.2239
59.2564	14.1424	13.1464	15.5464								0.592564	59.2564
59.2889	14.1424	13.1464	15.5464								0.592889	59.2889
59.3255	14.1424	13.1464	15.5464								0.593255	59.3255
59.358	14.1424	13.1776	15.5464								0.59358	59.358
59.3905	14.1424	13.1776	15.5464								0.593905	59.3905
59.4271	14.1424	13.1776	15.5464								0.594271	59.4271
59.4596	14.1424	13.1776	15.5464								0.594596	59.4596
59.4921	14.1424	13.1153	15.5464								0.594921	59.4921
59.5246	14.1424	13.2087	15.5464								0.595246	59.5246
59.5612	14.1424	13.2087	15.5464								0.595612	59.5612
59.5937	14.1424	13.2087	15.5876								0.595937	59.5937
59.6302	14.1424	13.2087	15.5876								0.596302	59.6302
59.6627	14.1424	13.1464	15.5876								0.596627	59.6627
59.6952	14.1748	13.1464	15.5876								0.596952	59.6952
59.7278	14.11	13.1464	15.5876								0.597278	59.7278
59.7643	14.11	13.2087	15.5876								0.597643	59.7643
59.7968	14.11	13.2087	15.5876								0.597968	59.7968
59.8334	14.1748	13.1464	15.5876								0.598334	59.8334
59.8659	14.0777	13.1776	15.5876								0.598659	59.8659
59.8984	14.0777	13.1776	15.5876								0.598984	59.8984
59.935	14.1424	13.1776	15.5876								0.59935	59.935
59.9675	14.1424	13.1776	15.5876								0.599675	59.9675
60	14.1424	13.1776	15.5876								0.6	60
60.0325	14.1424	13.1776	15.5464								0.600325	60.0325
60.0691	14.1424	13.1776	15.5464								0.600691	60.0691
60.1016	14.1424	13.1776	15.6289								0.601016	60.1016
60.1382	14.1424	13.2399	15.5876								0.601382	60.1382
60.1707	14.1424	13.1464	15.5876								0.601707	60.1707
60.2032	14.1424	13.1464	15.5876								0.602032	60.2032
60.2397	14.1424	13.1464	15.5876								0.602397	60.2397
60.2722	14.1424	13.2087	15.5876								0.602722	60.2722
60.3048	14.2071	13.2087	15.5876								0.603048	60.3048
60.3373	14.1424	13.2087	15.5876								0.603373	60.3373
60.3738	14.1424	13.2087	15.5876								0.603738	60.3738
60.4063	14.1424	13.2087	15.5876								0.604063	60.4063
60.4429	14.1424	13.2087	15.6701								0.604429	60.4429
60.4754	14.1424	13.2087	15.6701								0.604754	60.4754
60.5079	14.1424	13.2087	15.5876								0.605079	60.5079
60.5445	14.1424	13.2087	15.5876								0.605445	60.5445
60.577	14.1424	13.2087	15.6289								0.60577	60.577
60.6095	14.1424	13.2087	15.6289								0.606095	60.6095
60.6461	14.2395	13.2087	15.5876								0.606461	60.6461
60.6786	14.1748	13.2087	15.6701								0.606786	60.6786
60.7111	14.1748	13.2087	15.6701								0.607111	60.7111
60.7477	14.1748	13.2087	15.6701								0.607477	60.7477
60.7802	14.1748	13.1153	15.6701								0.607802	60.7802
60.8127	14.1748	13.1153	15.6701								0.608127	60.8127
60.8492	14.1748	13.1153	15.6289								0.608492	60.8492
60.8818	14.1748	13.1153	15.6701								0.608818	60.8818
60.9143	14.1748	13.1153	15.6701								0.609143	60.9143
60.9508	14.1748	13.1153	15.6701								0.609508	60.9508
60.9833	14.1748	13.1153	15.6701								0.609833	60.9833
61.0158	14.2071	13.1776	15.6701								0.610158	61.0158
61.0524	14.1424	13.1776	15.6701								0.610524	61.0524
61.0849	14.1748	13.1776	15.6701								0.610849	61.0849
61.1174	14.1748	13.1153	15.6701								0.611174	61.1174
61.1499	14.1748	13.1153	15.6701								0.611499	61.1499
61.1865	14.1748	13.1776	15.6701								0.611865	61.1865
61.2231	14.11	13.1776	15.6701								0.612231	61.2231
61.2556	14.1748	13.1153	15.7113								0.612556	61.2556
61.2881	14.1748	13.1153	15.6289								0.612881	61.2881
61.3206	14.1424	13.1153	15.7113								0.613206	61.3206
61.3572	14.2395	13.1153	15.6701								0.613572	61.3572
61.3897	14.2071	13.1153	15.6701								0.613897	61.3897
61.4222	14.2071	13.1776	15.7526								0.614222	61.4222
61.4547	14.2071	13.1776	15.6289								0.614547	61.4547
61.4913	14.1424	13.1776	15.6289								0.614913	61.4913
61.5238	14.2395	13.1776	15.7526								0.615238	61.5238
61.5603	14.1748	13.1464	15.6701								0.615603	61.5603
61.5928	14.1748	13.1776	15.6701								0.615928	61.5928
61.6254	14.1748	13.1464	15.6701								0.616254	61.6254
61.6579	14.1748	13.1464	15.6701								0.616579	61.6579
61.6944	14.1748	13.1464	15.7526								0.616944	61.6944
61.7269	14.1748	13.1464	15.6289								0.617269	61.7269
61.7594	14.1748	13.1464	15.7113								0.617594	61.7594
61.796	14.1748	13.1464	15.6701								0.61796	61.796
61.8285	14.1424	13.1464	15.6701								0.618285	61.8285
61.8651	14.1748	13.1464	15.7113								0.618651	61.8651
61.8976	14.1748	13.1464	15.6289								0.618976	61.8976
61.9301	14.1424	13.1464	15.7526								0.619301	61.9301
61.9667	14.1748	13.1464	15.6701								0.619667	61.9667
61.9992	14.1748	13.2087	15.6289								0.619992	61.9992
62.0317	14.1748	13.2087	15.7526								0.620317	62.0317
62.0642	14.1748	13.1464	15.7113								0.620642	62.0642
62.1008	14.1748	13.1776	15.7113								0.621008	62.1008
62.1333	14.1748	13.1776	15.7113								0.621333	62.1333
62.1698	14.1748	13.1776	15.7113								0.621698	62.1698
62.2024	14.1748	13.1776	15.7938								0.622024	62.2024
62.2349	14.1748	13.1153	15.6701								0.622349	62.2349
62.2714	14.1748	13.1464	15.6701								0.622714	62.2714
62.3039	14.1748	13.2087	15.7526								0.623039	62.3039
62.3364	14.1748	13.1464	15.6701								0.623364	62.3364
62.369	14.2395	13.1464	15.7113								0.62369	62.369
62.4055	14.1748	13.1464	15.7938								0.624055	62.4055
62.438	14.1748	13.1464	15.6701								0.62438	62.438
62.4746	14.1748	13.1464	15.7938								0.624746	62.4746
62.5071	14.1748	13.1464	15.7113								0.625071	62.5071
62.5396	14.1748	13.1464	15.7113								0.625396	62.5396
62.5721	14.1748	13.1464	15.7526								0.625721	62.5721
62.6087	14.1748	13.1464	15.7526								0.626087	62.6087
62.6412	14.1748	13.1464	15.7526								0.626412	62.6412
62.6778	14.1748	13.1464	15.7113								0.626778	62.6778
62.7103	14.2395	13.1464	15.7526								0.627103	62.7103
62.7428	14.1748	13.1464	15.7526								0.627428	62.7428
62.7794	14.1424	13.1464	15.7526								0.627794	62.7794
62.8119	14.1424	13.1464	15.7526								0.628119	62.8119
62.8444	14.1424	13.1464	15.7526								0.628444	62.8444
62.8769	14.1748	13.1464	15.7526								0.628769	62.8769
62.9134	14.1748	13.1464	15.7526								0.629134	62.9134
62.946	14.1748	13.1464	15.7526								0.62946	62.946
62.9825	14.1748	13.1464	15.7526								0.629825	62.9825
63.015	14.1748	13.1464	15.7526								0.63015	63.015
63.0475	14.1748	13.1464	15.7526								0.630475	63.0475
63.0841	14.1748	13.1464	15.7526								0.630841	63.0841
63.1166	14.1748	13.1464	15.7526								0.631166	63.1166
63.1491	14.1748	13.1464	15.7526								0.631491	63.1491
63.1816	14.1748	13.1464	15.7526								0.631816	63.1816
63.2182	14.1748	13.1464	15.7526								0.632182	63.2182
63.2507	14.1748	13.1776	15.7526								0.632507	63.2507
63.2873	14.1748	13.1776	15.7526								0.632873	63.2873
63.3198	14.1748	13.1776	15.7526								0.633198	63.3198
63.3523	14.1748	13.1776	15.7526								0.633523	63.3523
63.3848	14.1424	13.1776	15.7526								0.633848	63.3848
63.4214	14.2071	13.1776	15.7526								0.634214	63.4214
63.4539	14.11	13.1153	15.7526								0.634539	63.4539
63.4905	14.2071	13.1153	15.7526								0.634905	63.4905
63.523	14.1424	13.1776	15.7526								0.63523	63.523
63.5555	14.1424	13.1153	15.7526								0.635555	63.5555
63.592	14.2071	13.1153	15.7526								0.63592	63.592
63.6245	14.1424	13.1776	15.7526								0.636245	63.6245
63.657	14.2071	13.1464	15.7526								0.63657	63.657
63.6896	14.2071	13.1464	15.7526								0.636896	63.6896
63.7261	14.1424	13.1464	15.7526								0.637261	63.7261
63.7586	14.2071	13.1464	15.7526								0.637586	63.7586
63.7952	14.2071	13.1464	15.7526								0.637952	63.7952
63.8277	14.2071	13.1464	15.7526								0.638277	63.8277
63.8602	14.2071	13.1776	15.7526								0.638602	63.8602
63.8968	14.1424	13.1776	15.7526								0.638968	63.8968
63.9293	14.2395	13.1153	15.7938								0.639293	63.9293
63.9618	14.2395	13.1153	15.7938								0.639618	63.9618
63.9943	14.1424	13.1153	15.7938								0.639943	63.9943
64.0309	14.1424	13.1776	15.7938								0.640309	64.0309
64.0634	14.1424	13.1776	15.7938								0.640634	64.0634
64.1	14.2395	13.1153	15.7526								0.641	64.1
64.1325	14.2395	13.1464	15.7526								0.641325	64.1325
64.165	14.2395	13.1153	15.7526								0.64165	64.165
64.2015	14.2395	13.1153	15.7938								0.642015	64.2015
64.2341	14.1748	13.1776	15.7938								0.642341	64.2341
64.2666	14.1748	13.1153	15.7938								0.642666	64.2666
64.2991	14.1748	13.1153	15.7938								0.642991	64.2991
64.3356	14.1748	13.1153	15.7938								0.643356	64.3356
64.3681	14.1748	13.1153	15.7938								0.643681	64.3681
64.4047	14.1748	13.1153	15.7938								0.644047	64.4047
64.4372	14.2395	13.053	15.7938								0.644372	64.4372
64.4697	14.2071	13.1464	15.7938								0.644697	64.4697
64.5063	14.2071	13.1464	15.7938								0.645063	64.5063
64.5388	14.2071	13.1153	15.8763								0.645388	64.5388
64.5713	14.2071	13.1776	15.8763								0.645713	64.5713
64.6038	14.2071	13.1153	15.7938								0.646038	64.6038
64.6363	14.2395	13.1776	15.7938								0.646363	64.6363
64.6729	14.2395	13.1153	15.7938								0.646729	64.6729
64.7095	14.2395	13.1153	15.7938								0.647095	64.7095
64.742	14.2395	13.2087	15.7938								0.64742	64.742
64.7745	14.2395	13.1153	15.7938								0.647745	64.7745
64.807	14.3042	13.1776	15.8351								0.64807	64.807
64.8436	14.2071	13.1776	15.8351								0.648436	64.8436
64.8761	14.2071	13.1153	15.8351								0.648761	64.8761
64.9126	14.2718	13.2087	15.8351								0.649126	64.9126
64.9451	14.2718	13.1464	15.8351								0.649451	64.9451
64.9777	14.2718	13.1464	15.8351								0.649777	64.9777
65.0142	14.2718	13.2087	15.8351								0.650142	65.0142
65.0467	14.2395	13.1464	15.8351								0.650467	65.0467
65.0792	14.3042	13.2087	15.8351								0.650792	65.0792
65.1117	14.3042	13.1464	15.7938								0.651117	65.1117
65.1483	14.2395	13.1464	15.7938								0.651483	65.1483
65.1808	14.3366	13.2087	15.7938								0.651808	65.1808
65.2133	14.2395	13.2087	15.7938								0.652133	65.2133
65.2499	14.3042	13.2087	15.7938								0.652499	65.2499
65.2824	14.3042	13.2087	15.7938								0.652824	65.2824
65.319	14.2395	13.1464	15.7938								0.65319	65.319
65.3515	14.2718	13.2087	15.7938								0.653515	65.3515
65.384	14.2718	13.1464	15.7938								0.65384	65.384
65.4165	14.2718	13.1464	15.7938								0.654165	65.4165
65.4531	14.2718	13.1464	15.7938								0.654531	65.4531
65.4856	14.2718	13.1464	15.7938								0.654856	65.4856
65.5221	14.2718	13.1776	15.7938								0.655221	65.5221
65.5547	14.2718	13.2087	15.7526								0.655547	65.5547
65.5872	14.2718	13.2087	15.7526								0.655872	65.5872
65.6197	14.3366	13.1776	15.7526								0.656197	65.6197
65.6562	14.3366	13.1776	15.7526								0.656562	65.6562
65.6887	14.3042	13.1776	15.7938								0.656887	65.6887
65.7253	14.3689	13.1776	15.7938								0.657253	65.7253
65.7578	14.3689	13.1776	15.7938								0.657578	65.7578
65.7903	14.3689	13.1776	15.7938								0.657903	65.7903
65.8269	14.3689	13.2087	15.7938								0.658269	65.8269
65.8594	14.3689	13.2087	15.7938								0.658594	65.8594
65.8919	14.3689	13.2087	15.7938								0.658919	65.8919
65.9285	14.3689	13.2087	15.7938								0.659285	65.9285
65.961	14.3689	13.2087	15.7526								0.65961	65.961
65.9935	14.3689	13.2087	15.7938								0.659935	65.9935
66.026	14.3689	13.2087	15.7938								0.66026	66.026
66.0626	14.3689	13.2087	15.7938								0.660626	66.0626
66.0951	14.4013	13.2087	15.7938								0.660951	66.0951
66.1317	14.4013	13.2087	15.7938								0.661317	66.1317
66.1642	14.4013	13.2087	15.7938								0.661642	66.1642
66.1967	14.466	13.2087	15.7938								0.661967	66.1967
66.2292	14.4013	13.2087	15.7938								0.662292	66.2292
66.2657	14.4337	13.2087	15.7938								0.662657	66.2657
66.2983	14.4337	13.2399	15.7938								0.662983	66.2983
66.3348	14.4337	13.2399	15.7938								0.663348	66.3348
66.3673	14.4337	13.2399	15.7938								0.663673	66.3673
66.3998	14.4337	13.2399	15.7938								0.663998	66.3998
66.4364	14.4337	13.2399	15.7938								0.664364	66.4364
66.4689	14.4337	13.2399	15.7938								0.664689	66.4689
66.5014	14.4337	13.3022	15.7938								0.665014	66.5014
66.5339	14.4337	13.2399	15.7938								0.665339	66.5339
66.5705	14.466	13.2399	15.7938								0.665705	66.5705
66.603	14.466	13.2399	15.7938								0.66603	66.603
66.6396	14.466	13.2399	15.7938								0.666396	66.6396
66.6721	14.466	13.2399	15.7938								0.666721	66.6721
66.7046	14.466	13.2399	15.7938								0.667046	66.7046
66.7371	14.466	13.271	15.7938								0.667371	66.7371
66.7737	14.4337	13.271	15.7938								0.667737	66.7737
66.8062	14.4337	13.271	15.7938								0.668062	66.8062
66.8387	14.466	13.271	15.7938								0.668387	66.8387
[truncated: 4,486 more rows]
