# Supplementary material for: Polyvinyl chloride degradation by a bacterium isolated from the gut of insect larvae
Source: Nat Commun. 2022 Sep 12;13:5360. doi: 10.1038/s41467-022-32903-y (PMC9468159; doi:10.1038/s41467-022-32903-y)
Supplement: Supplementary file 8 — Source data [file 41467_2022_32903_MOESM8_ESM.zip › Source Data/Supplementary Figure 3d.xlsx]

## Sheet: Data of OD600
OD600 of EMBL-1 in different groups over time
Time(d)	Groups	OD600	OD600average	STD
1	MSM+ SO-1	0.21	0.203333	0.0057735
	MSM+ SO-2	0.2
	MSM+ SO-3	0.2
	MSM + EMBL-1-1	0.15	0.153333	0.0057735
	MSM + EMBL-1-2	0.15
	MSM + EMBL-1-3	0.16
	MSM + EMBL-1 + SO-1	0.34	0.34	0.01
	MSM + EMBL-1 + SO-2	0.35
	MSM + EMBL-1 + SO-3	0.33
3	MSM+ SO-1	0.2	0.193333	0.0057735
	MSM+ SO-2	0.19
	MSM+ SO-3	0.19
	MSM + EMBL-1-1	0.12	0.123333	0.0152753
	MSM + EMBL-1-2	0.11
	MSM + EMBL-1-3	0.14
	MSM + EMBL-1 + SO-1	0.32	0.313333	0.011547
	MSM + EMBL-1 + SO-2	0.32
	MSM + EMBL-1 + SO-3	0.3
4	MSM+ SO-1	0.2	0.196667	0.0057735
	MSM+ SO-2	0.19
	MSM+ SO-3	0.2
	MSM + EMBL-1-1	0.08	0.0866667	0.011547
	MSM + EMBL-1-2	0.08
	MSM + EMBL-1-3	0.1
	MSM + EMBL-1 + SO-1	0.3	0.283333	0.0208167
	MSM + EMBL-1 + SO-2	0.29
	MSM + EMBL-1 + SO-3	0.26
5	MSM+ SO-1	0.21	0.196667	0.011547
	MSM+ SO-2	0.19
	MSM+ SO-3	0.19
	MSM + EMBL-1-1	0.07	0.08	0.01
	MSM + EMBL-1-2	0.09
	MSM + EMBL-1-3	0.08
	MSM + EMBL-1 + SO-1	0.26	0.246667	0.0152753
	MSM + EMBL-1 + SO-2	0.25
	MSM + EMBL-1 + SO-3	0.23
6	MSM+ SO-1	0.21	0.203333	0.0057735
	MSM+ SO-2	0.2
	MSM+ SO-3	0.2
	MSM + EMBL-1-1	0.06	0.0633333	0.0057735
	MSM + EMBL-1-2	0.07
	MSM + EMBL-1-3	0.06
	MSM + EMBL-1 + SO-1	0.25	0.246667	0.0057735
	MSM + EMBL-1 + SO-2	0.25
	MSM + EMBL-1 + SO-3	0.24
12	MSM+ SO-1	0.2	0.196667	0.0057735
	MSM+ SO-2	0.2
	MSM+ SO-3	0.19
	MSM + EMBL-1-1	0.04	0.04	0.01
	MSM + EMBL-1-2	0.05
	MSM + EMBL-1-3	0.03
	MSM + EMBL-1 + SO-1	0.22	0.213333	0.0057735
	MSM + EMBL-1 + SO-2	0.21
	MSM + EMBL-1 + SO-3	0.21
25	MSM+ SO-1	0.18	0.183333	0.0152753
	MSM+ SO-2	0.17
	MSM+ SO-3	0.2
	MSM + EMBL-1-1	0.02	0.0166667	0.0057735
	MSM + EMBL-1-2	0.01
	MSM + EMBL-1-3	0.02
	MSM + EMBL-1 + SO-1	0.2	0.193333	0.0057735
	MSM + EMBL-1 + SO-2	0.19
	MSM + EMBL-1 + SO-3	0.19
55	MSM+ SO-1	0.18	0.176667	0.0057735
	MSM+ SO-2	0.17
	MSM+ SO-3	0.18
	MSM + EMBL-1-1	0.03	0.0233333	0.0057735
	MSM + EMBL-1-2	0.02
	MSM + EMBL-1-3	0.02
	MSM + EMBL-1 + SO-1	0.19	0.183333	0.0057735
	MSM + EMBL-1 + SO-2	0.18
	MSM + EMBL-1 + SO-3	0.18
65	MSM+ SO-1	0.17	0.176667	0.0057735
	MSM+ SO-2	0.18
	MSM+ SO-3	0.18
	MSM + EMBL-1-1	0.02	0.0133333	0.0057735
	MSM + EMBL-1-2	0.01
	MSM + EMBL-1-3	0.01
	MSM + EMBL-1 + SO-1	0.18	0.173333	0.0057735
	MSM + EMBL-1 + SO-2	0.17
	MSM + EMBL-1 + SO-3	0.17

## Sheet: Supplementary Figure 3d
The OD600 in each groups over time
Groups/Time(d)	1	3	4	5	6	12	25	55	65
MSM + SO	0.196667	0.19	0.196667	0.195	0.196667	0.191	0.18	0.18	0.18
MSM + EMBL-1	0.153333	0.12	0.09	0.08	0.06	0.04	0.0186667	0.02	0.0133333
MSM + EMBL-1 + SO	0.34	0.31	0.28	0.25	0.25	0.21	0.19	0.18	0.17
The STD in each groups over time
Groups/Time(d)	1	3	4	5	6	12	25	55	65
MSM + SO	0.011547	0.01	0.011547	0.01	0.011547	0.01	0.02	0.011547	0.01
MSM + EMBL-1	0.01	0.01	0.01	0.01	0.01	0.01	0.01	0.01	0.01
MSM + EMBL-1 + SO	0.011547	0.01	0.02	0.02	0.01	0.01	0.01	0.01	0.01
