# Supplementary material for: Polyvinyl chloride degradation by a bacterium isolated from the gut of insect larvae
Source: Nat Commun. 2022 Sep 12;13:5360. doi: 10.1038/s41467-022-32903-y (PMC9468159; doi:10.1038/s41467-022-32903-y)
Supplement: Supplementary file 8 — Source data [file 41467_2022_32903_MOESM8_ESM.zip › Source Data/Supplementary Figure 3e.xlsx]

## Sheet: PVC-EMBL-1
The TGA source data of PVC-EMBL-1 group over time
Temperature(℃)/Value(%)	0 d	30 d	60 d	90 d
30	100	99.9984	99.9789	100.032
30.167	99.9991	99.9956	99.9801	100.03
30.333	99.9976	99.9924	99.981	100.028
30.5	99.996	99.9891	99.9824	100.025
30.667	99.9883	99.9792	99.9847	100.021
30.833	99.9841	99.9718	99.9851	100.018
31	99.9818	99.9654	99.9844	100.015
31.167	99.9799	99.9588	99.9831	100.011
31.333	99.9829	99.9554	99.9792	100.008
31.5	99.99	99.9569	99.9761	100.005
31.667	99.9999	99.9611	99.9732	100.004
31.833	100.01	99.966	99.9709	100.002
32	100.031	99.982	99.9684	100.003
32.167	100.045	99.9923	99.9666	100.003
32.333	100.055	100	99.9654	100.003
32.5	100.062	100.006	99.9646	100.003
32.667	100.067	100.014	99.9659	100.004
32.833	100.072	100.02	99.9665	100.004
33	100.075	100.025	99.967	100.003
33.167	100.076	100.028	99.9676	100.003
33.333	100.074	100.031	99.969	100.001
33.5	100.073	100.034	99.9701	100
33.667	100.071	100.036	99.9713	99.9989
33.833	100.068	100.038	99.9725	99.9977
34	100.066	100.04	99.974	99.9963
34.167	100.065	100.042	99.9753	99.9953
34.333	100.065	100.044	99.9761	99.9945
34.5	100.065	100.046	99.9767	99.994
34.667	100.068	100.049	99.9768	99.9945
34.833	100.071	100.051	99.9766	99.9954
35	100.073	100.052	99.9763	99.9966
35.167	100.076	100.052	99.9759	99.9979
35.333	100.078	100.049	99.9731	100.001
35.5	100.078	100.045	99.97	100.004
35.667	100.077	100.039	99.9661	100.007
35.833	100.076	100.032	99.9618	100.011
36	100.068	100.021	99.9558	100.015
36.167	100.061	100.011	99.9512	100.019
36.333	100.053	100.003	99.9475	100.023
36.5	100.044	99.995	99.9448	100.026
36.667	100.031	99.9892	99.945	100.028
36.833	100.02	99.9844	99.9457	100.03
37	100.01	99.9811	99.9476	100.031
37.167	100.001	99.9788	99.9502	100.031
37.333	99.9958	99.9819	99.9577	100.028
37.5	99.992	99.984	99.9635	100.026
37.667	99.9899	99.9867	99.9694	100.023
37.833	99.9891	99.99	99.9754	100.021
38	99.9967	99.9971	99.9822	100.018
38.167	100.002	100.003	99.9874	100.015
38.333	100.008	100.009	99.9918	100.012
38.5	100.015	100.015	99.9959	100.01
38.667	100.027	100.023	99.9969	100.008
38.833	100.036	100.028	99.9985	100.005
39	100.044	100.032	99.9997	100.003
39.167	100.052	100.034	100	100.002
39.333	100.056	100.032	99.9983	100
39.5	100.059	100.03	99.9969	99.9986
39.667	100.059	100.027	99.9953	99.9976
39.833	100.058	100.023	99.9938	99.9964
40	100	100.014	99.9902	99.9957
40.167	99.9991	100.007	99.9868	99.9954
40.333	99.9976	100.002	99.9835	99.9951
40.5	99.996	99.9972	99.9803	99.9949
40.667	99.9883	99.9932	99.976	99.996
40.833	99.9841	99.9904	99.9719	99.997
41	99.9818	99.9888	99.9674	99.9984
41.167	99.9799	99.9879	99.9626	100
41.333	99.9829	99.9912	99.9585	100.003
41.5	99.99	99.9936	99.9549	100.006
41.667	99.9999	99.9966	99.9519	100.009
41.833	100.01	99.9997	99.9493	100.012
42	100.031	100.005	99.9484	100.017
42.167	100.045	100.009	99.9473	100.021
42.333	100.055	100.013	99.9466	100.025
42.5	100.062	100.017	99.9463	100.029
42.667	100.067	100.019	99.9477	100.034
42.833	100.072	100.02	99.9488	100.036
43	100.075	100.02	99.95	100.038
43.167	100.076	100.02	99.9516	100.04
43.333	100.074	100.016	99.9547	100.037
43.5	100.073	100.014	99.9576	100.036
43.667	100.071	100.012	99.9608	100.034
43.833	100.068	100.009	99.9643	100.032
44	100.066	100.005	99.9695	100.027
44.167	100.065	100.002	99.9743	100.023
44.333	100.065	99.9991	99.9788	100.02
44.5	100.065	99.9959	99.9834	100.017
44.667	100.068	99.9922	99.9876	100.014
44.833	100.071	99.9882	99.991	100.012
45	100.073	99.9843	99.9938	100.011
45.167	100.076	99.9807	99.9959	100.01
45.333	100.078	99.9788	99.9953	100.011
45.5	100.078	99.9788	99.9953	100.011
45.667	100.077	99.9804	99.9947	100.011
45.833	100.076	99.9831	99.994	100.011
46	100.068	99.9914	99.9916	100.012
46.167	100.061	99.9978	99.9894	100.013
46.333	100.053	100.004	99.9873	100.014
46.5	100.044	100.01	99.9853	100.016
46.667	100.031	100.017	99.9832	100.018
46.833	100.02	100.022	99.9811	100.021
47	100.01	100.025	99.9793	100.023
47.167	100.001	100.028	99.9778	100.027
47.333	99.9958	100.026	99.9769	100.03
47.5	99.992	100.024	99.9759	100.032
47.667	99.9899	100.021	99.9752	100.034
47.833	99.9891	100.017	99.9749	100.036
48	99.9967	100.009	99.9752	100.035
48.167	100.002	100.001	99.9759	100.035
48.333	100.008	99.9944	99.977	100.035
48.5	100.015	99.9875	99.9783	100.034
48.667	100.027	99.9811	99.9816	100.032
48.833	100.036	99.9768	99.9847	100.031
49	100.044	99.974	99.9882	100.03
49.167	100.052	99.972	99.9921	100.029
49.333	100.056	99.9756	99.9968	100.029
49.5	100.059	99.9776	100	100.028
49.667	100.059	99.9798	100.003	100.028
49.833	100.058	99.9823	100.006	100.028
50	100.05	99.9868	100.006	100.029
50.167	100.043	99.9902	100.005	100.03
50.333	100.037	99.9931	100.003	100.03
50.5	100.03	99.9961	100.001	100.031
50.667	100.022	99.9985	99.9946	100.035
50.833	100.017	100	99.9894	100.037
51	100.012	100.001	99.9841	100.039
51.167	100.008	100.001	99.9784	100.041
51.333	100.008	99.9989	99.9712	100.044
51.5	100.007	99.9972	99.9648	100.045
51.667	100.007	99.9952	99.9589	100.045
51.833	100.007	99.9931	99.9536	100.045
52	100.011	99.9902	99.9507	100.043
52.167	100.013	99.9889	99.9489	100.04
52.333	100.015	99.9884	99.9488	100.039
52.5	100.017	99.9885	99.95	100.037
52.667	100.021	99.9917	99.9562	100.033
52.833	100.024	99.9944	99.9603	100.031
53	100.026	99.9973	99.9645	100.029
53.167	100.029	100	99.9687	100.027
53.333	100.03	100.005	99.9737	100.025
53.5	100.029	100.008	99.9773	100.024
53.667	100.027	100.011	99.9801	100.023
53.833	100.024	100.013	99.9825	100.022
54	100.016	100.013	99.9824	100.021
54.167	100.011	100.013	99.9825	100.021
54.333	100.006	100.014	99.9822	100.021
54.5	100.001	100.013	99.9819	100.021
54.667	99.9966	100.012	99.9798	100.021
54.833	99.9936	100.012	99.9779	100.02
55	99.9921	100.011	99.9756	100.021
55.167	99.9917	100.01	99.9729	100.021
55.333	99.9966	100.01	99.9689	100.02
55.5	100.001	100.009	99.9649	100.02
55.667	100.005	100.009	99.9607	100.021
55.833	100.01	100.007	99.9563	100.022
56	100.019	100.006	99.9511	100.023
56.167	100.026	100.004	99.9474	100.026
56.333	100.033	100.004	99.9445	100.028
56.5	100.039	100.003	99.9418	100.031
56.667	100.043	100.002	99.9418	100.035
56.833	100.047	100.002	99.9423	100.038
57	100.05	100.001	99.9438	100.041
57.167	100.052	99.9999	99.9459	100.044
57.333	100.051	99.9991	99.9518	100.045
57.5	100.051	99.9984	99.9567	100.047
57.667	100.05	99.9985	99.9618	100.048
57.833	100.05	99.999	99.9673	100.048
58	100.047	100	99.9746	100.046
58.167	100.046	100.001	99.9805	100.044
58.333	100.044	100.002	99.986	100.043
58.5	100.043	100.003	99.9916	100.041
58.667	100.042	100.005	99.996	100.038
58.833	100.04	100.006	99.9997	100.036
59	100.039	100.007	100.003	100.034
59.167	100.037	100.008	100.006	100.032
59.333	100.034	100.007	100.007	100.03
59.5	100.032	100.007	100.008	100.028
59.667	100.03	100.006	100.008	100.027
59.833	100.028	100.004	100.007	100.025
60	100.026	100.002	100.004	100.024
60.167	100.024	99.9989	100	100.023
60.333	100.023	99.9962	99.9958	100.022
60.5	100.022	99.9934	99.991	100.021
60.667	100.022	99.9899	99.9833	100.021
60.833	100.022	99.988	99.9767	100.021
61	100.023	99.9871	99.9703	100.021
61.167	100.024	99.9865	99.9641	100.021
61.333	100.026	99.9887	99.959	100.02
61.5	100.029	99.9908	99.9551	100.021
61.667	100.033	99.9934	99.9525	100.021
61.833	100.036	99.9962	99.9508	100.022
62	100.042	100.001	99.9536	100.023
62.167	100.047	100.004	99.9556	100.026
62.333	100.051	100.007	99.9579	100.029
62.5	100.054	100.009	99.96	100.032
62.667	100.055	100.01	99.9649	100.037
62.833	100.054	100.01	99.9684	100.04
63	100.051	100.01	99.971	100.044
63.167	100.048	100.01	99.9732	100.047
63.333	100.039	100.01	99.9751	100.049
63.5	100.032	100.009	99.9773	100.051
63.667	100.026	100.008	99.9791	100.052
63.833	100.02	100.007	99.9805	100.054
64	100.014	100.007	99.9813	100.051
64.167	100.01	100.006	99.9825	100.048
64.333	100.006	100.005	99.9843	100.046
64.5	100.003	100.005	99.9865	100.043
64.667	100.003	100.005	99.9884	100.038
64.833	100.002	100.005	99.9908	100.034
65	100.002	100.004	99.9936	100.031
65.167	100.002	100.004	99.9965	100.028
65.333	100.005	100.005	99.9987	100.026
65.5	100.006	100.006	99.9998	100.024
65.667	100.006	100.007	100	100.022
65.833	100.006	100.009	100.001	100.022
66	100.005	100.013	99.9978	100.022
66.167	100.004	100.016	99.9956	100.022
66.333	100.004	100.02	99.9936	100.023
66.5	100.004	100.024	99.9918	100.024
66.667	100.003	100.027	99.9884	100.026
66.833	100.005	100.029	99.9861	100.028
67	100.007	100.031	99.9844	100.029
67.167	100.01	100.031	99.9827	100.03
67.333	100.015	100.027	99.9811	100.033
67.5	100.02	100.025	99.9791	100.036
67.667	100.024	100.021	99.9771	100.039
67.833	100.027	100.017	99.9754	100.042
68	100.029	100.011	99.9745	100.047
68.167	100.031	100.005	99.9739	100.051
68.333	100.032	99.9997	99.9731	100.054
68.5	100.033	99.9951	99.9723	100.057
68.667	100.031	99.9911	99.9731	100.059
68.833	100.03	99.9883	99.9737	100.06
69	100.029	99.9864	99.9746	100.061
69.167	100.028	99.9851	99.9754	100.06
69.333	100.028	99.987	99.9768	100.058
69.5	100.027	99.9878	99.9789	100.056
69.667	100.026	99.9887	99.9815	100.054
69.833	100.025	99.9895	99.9842	100.052
70	100.023	99.99	99.9872	100.048
70.167	100.021	99.9894	99.989	100.045
70.333	100.019	99.9881	99.99	100.043
70.5	100.018	99.9864	99.9905	100.041
70.667	100.018	99.9822	99.988	100.039
70.833	100.018	99.9795	99.9855	100.037
71	100.02	99.9775	99.9828	100.037
71.167	100.022	99.9757	99.9802	100.036
71.333	100.027	99.9739	99.9757	100.037
71.5	100.03	99.9728	99.9731	100.037
71.667	100.032	99.9726	99.9711	100.039
71.833	100.034	99.9729	99.9692	100.04
72	100.035	99.9754	99.9694	100.043
72.167	100.036	99.9781	99.9692	100.045
72.333	100.036	99.9814	99.9689	100.048
72.5	100.036	99.9854	99.9685	100.051
72.667	100.033	99.9924	99.9689	100.053
72.833	100.032	99.9983	99.9693	100.055
73	100.031	100.004	99.9698	100.057
73.167	100.03	100.01	99.9701	100.058
73.333	100.028	100.014	99.9701	100.058
73.5	100.026	100.017	99.9705	100.057
73.667	100.026	100.018	99.9714	100.056
73.833	100.025	100.018	99.9726	100.054
74	100.025	100.012	99.9738	100.052
74.167	100.025	100.008	99.9754	100.05
74.333	100.025	100.003	99.9776	100.049
74.5	100.026	99.9994	99.9798	100.047
74.667	100.029	99.9928	99.982	100.048
74.833	100.03	99.9881	99.983	100.048
75	100.032	99.9845	99.9832	100.048
75.167	100.033	99.9814	99.9827	100.047
75.333	100.035	99.9807	99.9791	100.049
75.5	100.037	99.98	99.9759	100.049
75.667	100.04	99.9797	99.9722	100.049
75.833	100.042	99.9793	99.968	100.049
76	100.044	99.9817	99.9616	100.048
76.167	100.047	99.9835	99.9571	100.048
76.333	100.051	99.9851	99.9536	100.047
76.5	100.054	99.9867	99.9505	100.046
76.667	100.056	99.9898	99.9492	100.044
76.833	100.058	99.9925	99.9483	100.042
77	100.059	99.995	99.9481	100.04
77.167	100.061	99.9977	99.9485	100.039
77.333	100.06	100.002	99.9517	100.037
77.5	100.06	100.006	99.9538	100.036
77.667	100.059	100.009	99.9561	100.036
77.833	100.058	100.013	99.9585	100.036
78	100.056	100.018	99.9609	100.039
78.167	100.055	100.022	99.9629	100.041
78.333	100.052	100.025	99.9648	100.044
78.5	100.05	100.027	99.9663	100.048
78.667	100.048	100.026	99.9661	100.054
78.833	100.046	100.025	99.9668	100.058
79	100.043	100.023	99.9676	100.062
79.167	100.04	100.02	99.9681	100.066
79.333	100.036	100.013	99.9686	100.07
79.5	100.031	100.007	99.9699	100.073
79.667	100.026	100.001	99.9714	100.074
79.833	100.02	99.9964	99.9729	100.075
80	100.013	99.9914	99.9765	100.073
80.167	100.007	99.9872	99.98	100.071
80.333	100.003	99.9839	99.9835	100.07
80.5	99.9991	99.9815	99.9872	100.067
80.667	99.9979	99.9821	99.993	100.062
80.833	99.9969	99.9823	99.9979	100.058
81	99.9965	99.9831	100.002	100.056
81.167	99.9969	99.9844	100.006	100.053
81.333	100.001	99.9885	100.008	100.05
81.5	100.003	99.9916	100.011	100.048
81.667	100.005	99.9951	100.013	100.047
81.833	100.007	99.999	100.014	100.045
82	100.011	100.004	100.013	100.044
82.167	100.013	100.009	100.013	100.043
82.333	100.016	100.014	100.012	100.042
82.5	100.018	100.019	100.011	100.042
82.667	100.02	100.022	100.007	100.043
82.833	100.021	100.024	100.003	100.044
83	100.022	100.025	99.9994	100.045
83.167	100.022	100.025	99.9952	100.047
83.333	100.02	100.021	99.989	100.05
83.5	100.02	100.018	99.9836	100.054
83.667	100.019	100.014	99.9784	100.057
83.833	100.019	100.01	99.9731	100.061
84	100.02	100.003	99.968	100.064
84.167	100.021	99.9974	99.9638	100.067
84.333	100.022	99.9921	99.9608	100.07
84.5	100.023	99.9875	99.9586	100.072
84.667	100.025	99.9846	99.9597	100.071
84.833	100.025	99.9826	99.9611	100.071
85	100.026	99.9816	99.963	100.071
85.167	100.026	99.9812	99.9655	100.07
85.333	100.024	99.9847	99.9725	100.065
85.5	100.024	99.9867	99.9775	100.062
85.667	100.024	99.9884	99.9819	100.06
85.833	100.024	99.99	99.9859	100.057
86	100.023	99.9923	99.9903	100.054
86.167	100.023	99.9939	99.994	100.051
86.333	100.024	99.9948	99.9969	100.048
86.5	100.024	99.995	99.999	100.046
86.667	100.026	99.9934	99.9988	100.046
86.833	100.026	99.9914	99.999	100.045
87	100.027	99.9889	99.9986	100.044
87.167	100.027	99.9861	99.9976	100.043
87.333	100.027	99.9813	99.9935	100.044
87.5	100.027	99.9787	99.9899	100.045
87.667	100.027	99.9773	99.9857	100.045
87.833	100.027	99.9761	99.9812	100.045
88	100.026	99.9774	99.9746	100.045
88.167	100.027	99.979	99.9691	100.045
88.333	100.028	99.9812	99.964	100.045
88.5	100.028	99.9837	99.9593	100.045
88.667	100.03	99.9892	99.9565	100.044
88.833	100.032	99.994	99.9543	100.043
89	100.032	99.9984	99.9529	100.043
89.167	100.033	100.003	99.9523	100.044
89.333	100.033	100.008	99.9552	100.045
89.5	100.033	100.012	99.9564	100.046
89.667	100.033	100.016	99.9579	100.047
89.833	100.033	100.019	99.9598	100.049
90	100.031	100.02	99.9618	100.053
90.167	100.03	100.022	99.9637	100.056
90.333	100.029	100.023	99.9656	100.059
90.5	100.029	100.023	99.9675	100.061
90.667	100.028	100.021	99.9686	100.064
90.833	100.028	100.021	99.9702	100.067
91	100.028	100.02	99.9722	100.069
91.167	100.029	100.019	99.9741	100.07
91.333	100.03	100.017	99.9755	100.07
91.5	100.032	100.015	99.9768	100.071
91.667	100.034	100.012	99.9781	100.071
91.833	100.036	100.009	99.9796	100.072
92	100.04	100.005	99.9818	100.071
92.167	100.044	100.002	99.984	100.07
92.333	100.048	99.9985	99.9859	100.07
92.5	100.051	99.995	99.9876	100.071
92.667	100.056	99.9917	99.9889	100.071
92.833	100.059	99.9888	99.989	100.072
93	100.062	99.9863	99.9882	100.074
93.167	100.064	99.9841	99.987	100.075
93.333	100.064	99.9848	99.9825	100.079
93.5	100.065	99.9858	99.979	100.082
93.667	100.065	99.9876	99.9753	100.084
93.833	100.065	99.9902	99.9715	100.086
94	100.062	99.9962	99.9666	100.087
94.167	100.059	100.001	99.963	100.088
94.333	100.056	100.005	99.9604	100.089
94.5	100.053	100.009	99.9585	100.089
94.667	100.047	100.013	99.9595	100.086
94.833	100.043	100.016	99.961	100.084
95	100.038	100.017	99.9633	100.082
95.167	100.034	100.017	99.9664	100.081
95.333	100.029	100.015	99.9735	100.078
95.5	100.024	100.014	99.979	100.076
95.667	100.019	100.012	99.9842	100.073
95.833	100.014	100.011	99.9891	100.072
96	100.011	100.007	99.9936	100.071
96.167	100.01	100.003	99.9976	100.07
96.333	100.01	99.9984	100.001	100.069
96.5	100.01	99.9927	100.003	100.067
96.667	100.014	99.9855	100.002	100.066
96.833	100.017	99.9791	100.002	100.065
97	100.019	99.9735	100.002	100.064
97.167	100.021	99.9688	100.001	100.063
97.333	100.024	99.9654	99.999	100.06
97.5	100.025	99.963	99.9974	100.058
97.667	100.027	99.9619	99.9957	100.056
97.833	100.027	99.9615	99.9939	100.055
98	100.027	99.9658	99.993	100.052
98.167	100.027	99.9685	99.9922	100.05
98.333	100.027	99.9713	99.991	100.049
98.5	100.027	99.9745	99.9895	100.048
98.667	100.026	99.9791	99.9879	100.049
98.833	100.025	99.9831	99.986	100.049
99	100.025	99.9871	99.9844	100.05
99.167	100.026	99.9908	99.983	100.05
99.333	100.027	99.9944	99.9804	100.052
99.5	100.028	99.9985	99.9783	100.055
99.667	100.03	100.003	99.977	100.056
99.833	100.032	100.007	99.9761	100.058
100	100.034	100.01	99.9757	100.059
100.167	100.036	100.013	99.9749	100.06
100.333	100.037	100.016	99.9743	100.062
100.5	100.038	100.02	99.9742	100.063
100.667	100.039	100.021	99.9754	100.063
100.833	100.039	100.023	99.9761	100.063
101	100.04	100.023	99.9766	100.063
101.167	100.04	100.024	99.977	100.063
101.333	100.039	100.022	99.9776	100.063
101.5	100.038	100.021	99.9772	100.063
101.667	100.036	100.021	99.9765	100.063
101.833	100.034	100.02	99.9754	100.062
102	100.029	100.018	99.9724	100.063
102.167	100.026	100.016	99.9699	100.064
102.333	100.022	100.015	99.9674	100.065
102.5	100.018	100.013	99.9647	100.067
102.667	100.016	100.011	99.9611	100.07
102.833	100.014	100.009	99.9576	100.074
103	100.014	100.007	99.9541	100.078
103.167	100.014	100.005	99.9507	100.082
103.333	100.019	100.004	99.9482	100.086
103.5	100.023	100.003	99.9465	100.089
103.667	100.026	100.003	99.9456	100.092
103.833	100.03	100.003	99.9456	100.094
104	100.036	100.005	99.9489	100.095
104.167	100.04	100.007	99.9517	100.095
104.333	100.044	100.007	99.9551	100.095
104.5	100.047	100.008	99.9588	100.094
104.667	100.049	100.009	99.9652	100.092
104.833	100.05	100.01	99.9708	100.089
105	100.05	100.01	99.976	100.087
105.167	100.049	100.009	99.9809	100.085
105.333	100.044	100.007	99.9859	100.081
105.5	100.039	100.005	99.9905	100.077
105.667	100.034	100.003	99.9946	100.075
105.833	100.029	99.9995	99.9982	100.073
106	100.02	99.9942	99.9991	100.071
106.167	100.014	99.9899	100.001	100.069
106.333	100.008	99.9865	100.002	100.067
106.5	100.004	99.9837	100.003	100.065
106.667	100.001	99.982	100.001	100.065
106.833	99.9988	99.9811	99.9999	100.066
107	99.9975	99.981	99.9979	100.067
107.167	99.9972	99.9814	99.9954	100.069
107.333	99.9998	99.9848	99.9906	100.072
107.5	100.001	99.9867	99.9862	100.075
107.667	100.003	99.9886	99.9816	100.078
107.833	100.004	99.9907	99.9769	100.082
108	100.007	99.9922	99.9709	100.086
108.167	100.009	99.993	99.9657	100.089
108.333	100.011	99.9932	99.9609	100.092
108.5	100.013	99.993	99.9563	100.095
108.667	100.015	99.991	99.9543	100.097
108.833	100.017	99.9895	99.9532	100.099
109	100.019	99.9878	99.9534	100.099
109.167	100.021	99.9859	99.9546	100.098
109.333	100.024	99.9831	99.9608	100.095
109.5	100.027	99.9806	99.9658	100.093
109.667	100.031	99.9781	99.9711	100.091
109.833	100.034	99.9755	99.9767	100.089
110	100.038	99.9737	99.9847	100.085
110.167	100.04	99.9728	99.9911	100.081
110.333	100.042	99.9727	99.9965	100.079
110.5	100.043	99.9733	100.002	100.077
110.667	100.041	99.9764	100.005	100.074
110.833	100.039	99.9791	100.009	100.071
111	100.037	99.982	100.011	100.068
111.167	100.035	99.9848	100.012	100.066
111.333	100.032	99.9893	100.009	100.066
111.5	100.03	99.9931	100.007	100.065
111.667	100.028	99.9963	100.004	100.064
111.833	100.026	99.9993	100	100.064
112	100.027	100.003	99.9945	100.064
112.167	100.027	100.007	99.9909	100.064
112.333	100.027	100.01	99.9876	100.065
112.5	100.028	100.013	99.9843	100.067
112.667	100.031	100.016	99.9822	100.068
112.833	100.034	100.018	99.9793	100.07
113	100.036	100.019	99.976	100.072
113.167	100.038	100.021	99.9727	100.075
113.333	100.041	100.02	99.9687	100.08
113.5	100.042	100.019	99.9652	100.084
113.667	100.042	100.018	99.9625	100.087
113.833	100.041	100.017	99.9604	100.09
114	100.039	100.013	99.9603	100.093
114.167	100.037	100.01	99.961	100.095
114.333	100.037	100.006	99.9626	100.096
114.5	100.036	100.002	99.9644	100.097
114.667	100.036	99.9978	99.9704	100.093
114.833	100.036	99.9948	99.9752	100.09
115	100.036	99.9926	99.9796	100.088
115.167	100.036	99.991	99.9838	100.085
115.333	100.038	99.992	99.9882	100.08
115.5	100.038	99.9926	99.9913	100.076
115.667	100.038	99.9933	99.9935	100.073
115.833	100.038	99.9942	99.9951	100.069
116	100.038	99.9972	99.9938	100.069
116.167	100.038	99.9993	99.9937	100.069
116.333	100.038	100.001	99.9936	100.07
116.5	100.037	100.002	99.9931	100.07
116.667	100.038	100.004	99.9906	100.073
116.833	100.037	100.006	99.989	100.076
117	100.037	100.008	99.9876	100.079
117.167	100.035	100.011	99.986	100.083
117.333	100.035	100.013	99.9844	100.087
117.5	100.034	100.015	99.9837	100.09
117.667	100.033	100.017	99.9834	100.093
117.833	100.032	100.018	99.9834	100.097
118	100.03	100.019	99.9862	100.101
118.167	100.028	100.019	99.9883	100.104
118.333	100.025	100.019	99.9903	100.105
118.5	100.023	100.018	99.9922	100.106
118.667	100.019	100.015	99.9952	100.105
118.833	100.015	100.012	99.9973	100.104
119	100.012	100.009	99.9999	100.103
119.167	100.01	100.005	100.003	100.101
119.333	100.009	100.001	100.005	100.096
119.5	100.008	99.9978	100.008	100.093
119.667	100.008	99.9958	100.01	100.089
119.833	100.008	99.9942	100.012	100.086
120	100.012	99.9949	100.013	100.084
120.167	100.014	99.9951	100.014	100.082
120.333	100.016	99.9952	100.014	100.08
120.5	100.018	99.9952	100.015	100.078
120.667	100.021	99.9964	100.013	100.078
120.833	100.023	99.9974	100.011	100.077
121	100.024	99.9982	100.009	100.076
121.167	100.025	99.9987	100.007	100.076
121.333	100.026	99.9985	100.004	100.076
121.5	100.028	99.9979	100.002	100.076
121.667	100.029	99.9969	100	100.077
121.833	100.031	99.9956	99.9977	100.078
122	100.034	99.9929	99.9973	100.081
122.167	100.037	99.9908	99.9969	100.085
122.333	100.039	99.9888	99.9965	100.088
122.5	100.041	99.9868	99.9959	100.091
122.667	100.044	99.985	99.9961	100.095
122.833	100.046	99.9838	99.9954	100.098
123	100.047	99.9838	99.9942	100.101
123.167	100.048	99.9846	99.9929	100.104
123.333	100.047	99.9882	99.9904	100.105
123.5	100.046	99.9917	99.9884	100.105
123.667	100.045	99.9955	99.986	100.104
123.833	100.045	99.9997	99.9831	100.103
124	100.044	100.006	99.9792	100.1
124.167	100.044	100.01	99.9757	100.098
124.333	100.044	100.014	99.9723	100.096
124.5	100.044	100.017	99.9691	100.094
124.667	100.044	100.017	99.9655	100.093
124.833	100.043	100.018	99.963	100.091
125	100.043	100.017	99.9616	100.09
125.167	100.043	100.016	99.9606	100.09
125.333	100.042	100.012	99.9623	100.089
125.5	100.042	100.009	99.9635	100.088
125.667	100.042	100.006	99.9648	100.086
125.833	100.042	100.005	99.9663	100.085
126	100.041	100.003	99.9691	100.085
126.167	100.042	100.002	99.9708	100.085
126.333	100.043	100.001	99.9726	100.085
126.5	100.044	100.002	99.9747	100.084
126.667	100.045	100.005	99.9757	100.085
126.833	100.047	100.008	99.9765	100.086
127	100.049	100.011	99.977	100.088
127.167	100.052	100.015	99.9774	100.09
127.333	100.056	100.021	99.9776	100.092
127.5	100.059	100.025	99.9781	100.094
127.667	100.061	100.029	99.9782	100.096
127.833	100.064	100.033	99.978	100.099
128	100.064	100.038	99.9773	100.103
128.167	100.063	100.041	99.9762	100.105
128.333	100.061	100.043	99.9747	100.107
128.5	100.058	100.044	99.973	100.109
128.667	100.05	100.043	99.97	100.109
128.833	100.044	100.041	99.968	100.109
129	100.04	100.038	99.9673	100.11
129.167	100.036	100.034	99.9673	100.11
129.333	100.033	100.027	99.9688	100.108
129.5	100.031	100.022	99.9699	100.106
129.667	100.029	100.019	99.9709	100.103
129.833	100.028	100.015	99.9717	100.1
130	100.03	100.013	99.973	100.097
130.167	100.03	100.01	99.973	100.095
130.333	100.029	100.008	99.9723	100.093
130.5	100.028	100.005	99.9712	100.09
130.667	100.026	100.003	99.9675	100.088
130.833	100.024	100	99.9645	100.086
131	100.021	99.9975	99.9618	100.085
131.167	100.018	99.9948	99.9595	100.084
131.333	100.012	99.9918	99.957	100.082
131.5	100.009	99.9895	99.955	100.08
131.667	100.006	99.9885	99.9536	100.079
131.833	100.005	99.9884	99.9526	100.077
132	100.004	99.9904	99.9532	100.075
132.167	100.004	99.9928	99.9529	100.074
132.333	100.003	99.9961	99.9525	100.075
132.5	100.002	99.9997	99.9525	100.076
132.667	100.004	100.005	99.9529	100.078
132.833	100.006	100.008	99.9536	100.081
133	100.009	100.011	99.9548	100.084
133.167	100.012	100.014	99.9559	100.088
133.333	100.018	100.015	99.9584	100.095
133.5	100.023	100.016	99.9606	100.1
133.667	100.027	100.016	99.9628	100.104
133.833	100.031	100.015	99.9649	100.108
134	100.036	100.013	99.9682	100.111
134.167	100.039	100.01	99.9713	100.113
134.333	100.041	100.007	99.9743	100.114
134.5	100.042	100.004	99.9775	100.115
134.667	100.039	99.9981	99.9826	100.112
134.833	100.036	99.9939	99.9876	100.109
135	100.032	99.991	99.9926	100.105
135.167	100.028	99.9887	99.9979	100.101
135.333	100.021	99.9883	100.005	100.096
135.5	100.016	99.9883	100.011	100.093
135.667	100.013	99.9888	100.016	100.09
135.833	100.01	99.9894	100.021	100.087
136	100.012	99.9933	100.022	100.085
136.167	100.013	99.9959	100.023	100.082
136.333	100.015	99.998	100.024	100.08
136.5	100.018	99.9998	100.024	100.079
136.667	100.025	100.002	100.02	100.08
136.833	100.03	100.005	100.018	100.081
137	100.034	100.008	100.015	100.083
137.167	100.038	100.011	100.012	100.085
137.333	100.041	100.014	100.009	100.091
137.5	100.046	100.016	100.005	100.096
137.667	100.05	100.017	100.001	100.101
137.833	100.053	100.018	99.9972	100.105
138	100.056	100.018	99.993	100.108
138.167	100.058	100.017	99.9905	100.11
138.333	100.06	100.016	99.9888	100.111
138.5	100.062	100.014	99.9874	100.112
138.667	100.061	100.01	99.9902	100.109
138.833	100.06	100.007	99.9927	100.107
139	100.058	100.004	99.9956	100.105
139.167	100.056	100.002	99.9989	100.103
139.333	100.05	100	100.006	100.099
139.5	100.044	99.9994	100.012	100.095
139.667	100.039	99.9993	100.017	100.091
139.833	100.034	99.9992	100.021	100.088
140	100.029	100.002	100.024	100.084
140.167	100.026	100.004	100.026	100.081
140.333	100.024	100.005	100.027	100.077
140.5	100.022	100.005	100.028	100.074
140.667	100.024	100.005	100.025	100.073
140.833	100.026	100.004	100.023	100.072
141	100.026	100.004	100.022	100.071
141.167	100.027	100.004	100.02	100.071
141.333	100.029	100.002	100.017	100.072
141.5	100.031	100.001	100.013	100.071
141.667	100.033	99.9994	100.009	100.071
141.833	100.036	99.9979	100.005	100.071
142	100.038	99.9964	99.999	100.071
142.167	100.041	99.9948	99.9939	100.072
142.333	100.045	99.9931	99.989	100.072
142.5	100.049	99.9916	99.9843	100.072
142.667	100.053	99.9904	99.9814	100.073
142.833	100.056	99.9898	99.9794	100.074
143	100.059	99.9896	99.9777	100.074
143.167	100.06	99.9897	99.9762	100.075
143.333	100.059	99.9913	99.9773	100.074
143.5	100.057	99.9922	99.9766	100.073
143.667	100.055	99.9936	99.9755	100.072
143.833	100.052	99.9955	99.9742	100.071
144	100.045	99.9971	99.9717	100.071
144.167	100.041	99.9988	99.9694	100.071
144.333	100.037	100.001	99.967	100.072
144.5	100.035	100.002	99.9645	100.073
144.667	100.033	100.003	99.9612	100.075
144.833	100.031	100.004	99.9581	100.076
145	100.031	100.005	99.9549	100.078
145.167	100.031	100.004	99.9517	100.08
145.333	100.033	100.003	99.9492	100.083
145.5	100.034	100.001	99.9476	100.087
145.667	100.035	99.9998	99.9464	100.09
145.833	100.037	99.9988	99.9453	100.093
146	100.037	99.9966	99.9459	100.096
146.167	100.037	99.9951	99.9465	100.099
146.333	100.037	99.9942	99.9476	100.1
146.5	100.036	99.9939	99.949	100.101
146.667	100.034	99.9965	99.9509	100.101
146.833	100.033	99.9987	99.9526	100.102
147	100.031	100.001	99.9548	100.101
147.167	100.03	100.004	99.9574	100.101
147.333	100.03	100.008	99.9611	100.099
147.5	100.03	100.011	99.9644	100.096
147.667	100.032	100.013	99.9681	100.094
147.833	100.034	100.014	99.9723	100.092
148	100.039	100.013	99.9775	100.088
148.167	100.042	100.012	99.9816	100.085
148.333	100.046	100.011	99.9848	100.081
148.5	100.049	100.009	99.9875	100.078
148.667	100.053	100.004	99.9895	100.075
148.833	100.056	100	99.9916	100.074
149	100.058	99.9974	99.993	100.072
149.167	100.059	99.9945	99.9937	100.071
149.333	100.059	99.9908	99.992	100.071
149.5	100.06	99.9874	99.9902	100.07
149.667	100.06	99.9844	99.9877	100.07
149.833	100.059	99.9819	99.9844	100.072
150	100.057	99.9802	99.9767	100.075
150.167	100.055	99.9782	99.9697	100.078
150.333	100.052	99.9761	99.9627	100.082
150.5	100.048	99.974	99.9556	100.085
150.667	100.042	99.9741	99.9465	100.09
150.833	100.037	99.9742	99.9392	100.093
151	100.032	99.9742	99.9328	100.095
151.167	100.027	99.9742	99.9273	100.097
151.333	100.021	99.9751	99.9258	100.096
151.5	100.017	99.9748	99.9245	100.096
151.667	100.013	99.974	99.9247	100.095
151.833	100.01	99.973	99.9259	100.094
152	100.009	99.9703	99.9334	100.092
152.167	100.009	99.9686	99.9395	100.09
152.333	100.01	99.9676	99.9455	100.088
152.5	100.012	99.9671	99.9518	100.086
152.667	100.019	99.9668	99.9612	100.082
152.833	100.025	99.967	99.9683	100.078
153	100.031	99.9679	99.9741	100.074
153.167	100.037	99.9689	99.979	100.07
153.333	100.045	99.9707	99.9805	100.065
153.5	100.05	99.9714	99.9816	100.061
153.667	100.054	99.972	99.9816	100.059
153.833	100.058	99.9729	99.9811	100.057
154	100.056	99.9738	99.9768	100.057
154.167	100.055	99.9749	99.9744	100.056
154.333	100.054	99.9759	99.9719	100.055
154.5	100.051	99.9769	99.9691	100.055
154.667	100.044	99.9799	99.9666	100.058
154.833	100.038	99.9829	99.9646	100.06
155	100.032	99.9857	99.9627	100.063
155.167	100.026	99.9885	99.9608	100.065
155.333	100.021	99.9921	99.9589	100.07
155.5	100.016	99.9958	99.9568	100.072
155.667	100.014	99.9999	99.9547	100.075
155.833	100.011	100.004	99.9526	100.078
156	100.014	100.007	99.952	100.081
156.167	100.015	100.01	99.952	100.084
156.333	100.018	100.012	99.9523	100.087
156.5	100.021	100.014	99.9527	100.089
156.667	100.029	100.013	99.9565	100.09
156.833	100.035	100.011	99.9597	100.09
157	100.04	100.01	99.9628	100.09
157.167	100.046	100.007	99.9658	100.089
157.333	100.052	100.002	99.9697	100.086
157.5	100.057	99.9969	99.9734	100.083
157.667	100.062	99.992	99.9774	100.081
157.833	100.067	99.9869	99.9815	100.078
158	100.069	99.9804	99.9847	100.075
158.167	100.071	99.9752	99.9876	100.072
158.333	100.072	99.9711	99.9898	100.07
158.5	100.073	99.9676	99.9914	100.069
158.667	100.07	99.9655	99.9916	100.069
158.833	100.067	99.9638	99.9924	100.07
159	100.063	99.963	99.9929	100.071
159.167	100.059	99.9626	99.9929	100.071
159.333	100.051	99.9648	99.9909	100.075
159.5	100.045	99.9668	99.9889	100.076
159.667	100.038	99.9694	99.9868	100.077
159.833	100.032	99.9723	99.9849	100.079
160	100.025	99.9767	99.9829	100.081
160.167	100.018	99.9804	99.9818	100.083
160.333	100.014	99.9837	99.981	100.085
160.5	100.01	99.987	99.9802	100.086
160.667	100.008	99.9895	99.9814	100.086
160.833	100.007	99.9913	99.9818	100.084
161	100.008	99.9924	99.9828	100.083
161.167	100.008	99.9929	99.9844	100.082
161.333	100.013	99.9903	99.9865	100.077
161.5	100.017	99.988	99.9886	100.074
161.667	100.02	99.9851	99.9905	100.07
161.833	100.022	99.9817	99.9923	100.066
162	100.025	99.9763	99.9942	100.063
162.167	100.026	99.9725	99.995	100.059
162.333	100.027	99.9691	99.995	100.057
162.5	100.027	99.9656	99.9944	100.055
162.667	100.024	99.9639	99.9907	100.054
162.833	100.021	99.9624	99.9874	100.054
163	100.019	99.9608	99.9837	100.053
163.167	100.016	99.9591	99.9797	100.052
163.333	100.011	99.9599	99.9732	100.054
163.5	100.008	99.9604	99.9677	100.054
163.667	100.005	99.9608	99.9622	100.056
163.833	100.003	99.9615	99.9567	100.058
164	100.002	99.9645	99.951	100.061
164.167	100.003	99.9669	99.9457	100.063
164.333	100.004	99.9693	99.9408	100.066
164.5	100.006	99.9719	99.9361	100.067
164.667	100.013	99.9768	99.9328	100.068
164.833	100.018	99.9809	99.9301	100.068
165	100.023	99.9847	99.9287	100.068
165.167	100.028	99.9882	99.928	100.068
165.333	100.035	99.9917	99.9309	100.065
165.5	100.04	99.9944	99.9336	100.062
165.667	100.046	99.9965	99.9368	100.06
165.833	100.052	99.9982	99.9402	100.057
166	100.055	99.9961	99.9473	100.053
166.167	100.059	99.994	99.9528	100.05
166.333	100.061	99.9914	99.9575	100.048
166.5	100.063	99.9884	99.9616	100.047
166.667	100.062	99.9819	99.9642	100.047
166.833	100.061	99.9767	99.9656	100.046
167	100.059	99.9717	99.9659	100.044
167.167	100.056	99.9667	99.9654	100.043
167.333	100.05	99.9625	99.9614	100.042
167.5	100.044	99.9593	99.9594	100.041
167.667	100.039	99.957	99.9577	100.042
167.833	100.033	99.9556	99.9557	100.042
168	100.026	99.9571	99.9536	100.043
168.167	100.02	99.9577	99.9514	100.043
168.333	100.014	99.9591	99.9491	100.042
168.5	100.007	99.9612	99.9467	100.042
168.667	100.003	99.965	99.9438	100.04
168.833	100	99.9677	99.9411	100.038
169	99.9978	99.9701	99.9384	100.037
169.167	99.9966	99.9724	99.9356	100.037
169.333	99.9999	99.9743	99.9328	100.035
169.5	100.002	99.9758	99.9301	100.034
169.667	100.005	99.9769	99.9274	100.032
169.833	100.009	99.9777	99.9247	100.03
170	100.016	99.9768	99.9222	100.028
170.167	100.021	99.9761	99.9196	100.026
170.333	100.026	99.9749	99.9174	100.026
170.5	100.03	99.9733	99.9157	100.025
170.667	100.034	99.9708	99.915	100.026
170.833	100.037	99.9691	99.914	100.028
171	100.039	99.9672	99.9128	100.029
171.167	100.04	99.9651	99.9116	100.031
171.333	100.037	99.9624	99.9107	100.035
171.5	100.034	99.9592	99.9091	100.037
171.667	100.031	99.9556	99.9079	100.041
171.833	100.028	99.9517	99.9071	100.044
172	100.021	99.9464	99.9057	100.049
172.167	100.015	99.9418	99.9048	100.053
172.333	100.011	99.9375	99.9046	100.056
172.5	100.007	99.9336	99.905	100.058
172.667	100.004	99.9318	99.9081	100.058
172.833	100.002	99.9307	99.9106	100.057
173	100.001	99.9302	99.9137	100.056
173.167	100.001	99.9301	99.9174	100.053
173.333	100.005	99.9348	99.9243	100.048
173.5	100.007	99.9381	99.9299	100.045
173.667	100.008	99.9411	99.935	100.043
173.833	100.01	99.944	99.9398	100.04
174	100.013	99.9487	99.9452	100.039
174.167	100.015	99.9529	99.9501	100.037
174.333	100.017	99.9567	99.9542	100.035
174.5	100.019	99.9602	99.9577	100.034
174.667	100.021	99.962	99.9581	100.034
174.833	100.023	99.9631	99.9583	100.035
175	100.024	99.9632	99.9575	100.036
175.167	100.025	99.9625	99.9559	100.038
175.333	100.024	99.9577	99.9505	100.043
175.5	100.024	99.954	99.9464	100.045
175.667	100.024	99.95	99.9425	100.047
175.833	100.024	99.9457	99.9385	100.048
176	100.024	99.9397	99.9339	100.048
176.167	100.023	99.9349	99.9303	100.049
176.333	100.022	99.9309	99.9271	100.05
176.5	100.021	99.9276	99.9242	100.051
176.667	100.019	99.9267	99.9244	100.05
176.833	100.016	99.9257	99.9249	100.048
177	100.012	99.9256	99.9257	100.045
177.167	100.008	99.9263	99.9268	100.041
177.333	100.003	99.9298	99.9304	100.034
177.5	99.9998	99.9316	99.9325	100.028
177.667	99.9968	99.9328	99.9346	100.022
177.833	99.9939	99.9337	99.9371	100.015
178	99.9937	99.9339	99.9388	100.01
178.167	99.9938	99.9347	99.9403	100.006
178.333	99.9941	99.9358	99.9411	100.002
178.5	99.9945	99.9368	99.9414	99.9984
178.667	99.9975	99.9364	99.9397	99.9975
178.833	100	99.9359	99.9375	99.995
179	100.003	99.935	99.9346	99.9922
179.167	100.006	99.9338	99.9312	99.9893
179.333	100.01	99.931	99.9244	99.9863
179.5	100.013	99.9283	99.9192	99.9844
179.667	100.016	99.9254	99.9151	99.9838
179.833	100.018	99.9223	99.9116	99.9843
180	100.018	99.918	99.9084	99.9867
180.167	100.016	99.9144	99.9052	99.9882
180.333	100.013	99.911	99.9022	99.9894
180.5	100.01	99.9078	99.8991	99.9903
180.667	100.003	99.9055	99.8972	99.9912
180.833	99.9977	99.9037	99.8951	99.9914
181	99.9938	99.9029	99.8939	99.9919
181.167	99.9905	99.9032	99.8931	99.9929
181.333	99.9891	99.9071	99.8932	99.9921
181.5	99.9881	99.9103	99.8937	99.9919
181.667	99.9878	99.9137	99.8952	99.9914
181.833	99.9878	99.9175	99.8974	99.9907
182	99.9903	99.9244	99.9015	99.9897
182.167	99.9918	99.9294	99.9042	99.9883
182.333	99.9937	99.9333	99.9063	99.9866
182.5	99.9955	99.9366	99.9081	99.9848
182.667	99.9971	99.9372	99.9086	99.9831
182.833	99.9985	99.9371	99.9088	99.9832
183	99.9995	99.9362	99.9081	99.9843
183.167	100	99.9351	99.9063	99.9857
183.333	100.001	99.9311	99.9005	99.9895
183.5	100.001	99.9289	99.8955	99.9918
183.667	100.001	99.9269	99.8906	99.9938
183.833	100.001	99.9249	99.8856	99.9956
184	100.001	99.924	99.8786	99.9965
184.167	100	99.9225	99.8733	99.9971
184.333	99.9995	99.921	99.8688	99.9973
184.5	99.9986	99.9195	99.8647	99.9972
184.667	99.9964	99.918	99.8629	99.9967
184.833	99.9939	99.9168	99.8609	99.9971
185	99.9908	99.9158	99.86	99.9972
185.167	99.9873	99.9149	99.8601	99.997
185.333	99.9815	99.9148	99.8627	99.9966
185.5	99.9773	99.9153	99.8651	99.9951
185.667	99.974	99.9165	99.8683	99.9929
185.833	99.9708	99.918	99.872	99.9901
186	99.9692	99.9199	99.8774	99.9854
186.167	99.9686	99.9208	99.8813	99.9827
186.333	99.9685	99.9212	99.8852	99.9811
186.5	99.9684	99.9217	99.8893	99.9796
186.667	99.9706	99.9213	99.8919	99.9794
186.833	99.971	99.9208	99.8941	99.9787
187	99.9706	99.9196	99.8956	99.9779
187.167	99.9699	99.918	99.8965	99.9772
187.333	99.9674	99.9147	99.8949	99.9769
187.5	99.9654	99.9113	99.8934	99.9762
187.667	99.9634	99.9073	99.8914	99.9752
187.833	99.9611	99.9029	99.889	99.974
188	99.958	99.8948	99.8842	99.9719
188.167	99.9551	99.8872	99.8805	99.97
188.333	99.9522	99.8798	99.8769	99.9688
188.5	99.9491	99.8726	99.8732	99.9682
188.667	99.9453	99.8656	99.8697	99.9675
188.833	99.9416	99.8607	99.8665	99.9668
189	99.9383	99.8573	99.8631	99.9659
189.167	99.9356	99.855	99.8594	99.9648
189.333	99.9339	99.8585	99.8554	99.9635
189.5	99.933	99.8599	99.8513	99.9614
189.667	99.9331	99.8613	99.8472	99.9586
189.833	99.9335	99.8631	99.8432	99.9555
190	99.937	99.868	99.8384	99.9503
190.167	99.9396	99.8717	99.8349	99.9463
190.333	99.9425	99.8748	99.8325	99.9433
190.5	99.9453	99.8775	99.8307	99.9411
190.667	99.9488	99.8789	99.8307	99.941
190.833	99.9518	99.8784	99.8303	99.9409
191	99.9546	99.8765	99.8305	99.9412
191.167	99.9574	99.874	99.8312	99.9416
191.333	99.9598	99.8671	99.8326	99.9444
191.5	99.9623	99.8621	99.8332	99.9453
191.667	99.9647	99.8575	99.8342	99.9455
191.833	99.9668	99.8529	99.8357	99.9453
192	99.9696	99.8483	99.8366	99.9435
192.167	99.9727	99.845	99.8373	99.9431
192.333	99.9753	99.843	99.8377	99.9431
192.5	99.9775	99.8417	99.8378	99.943
192.667	99.9785	99.8442	99.8374	99.9423
192.833	99.9782	99.8465	99.8371	99.9412
193	99.9767	99.8492	99.8367	99.9395
193.167	99.9745	99.8521	99.8362	99.9375
193.333	99.968	99.8582	99.8352	99.9338
193.5	99.9631	99.8631	99.8343	99.9304
193.667	99.9584	99.868	99.8332	99.9269
193.833	99.9535	99.8728	99.832	99.9232
194	99.9484	99.8753	99.8315	99.9183
194.167	99.9441	99.8764	99.8314	99.9138
194.333	99.9404	99.8765	99.8313	99.9093
194.5	99.937	99.876	99.831	99.9048
194.667	99.9355	99.871	99.8309	99.9014
194.833	99.9339	99.8676	99.8301	99.8989
195	99.9336	99.8642	99.8292	99.8966
195.167	99.9344	99.8605	99.8286	99.8943
195.333	99.9374	99.8556	99.8274	99.8935
195.5	99.9394	99.8512	99.8267	99.8914
195.667	99.9411	99.8469	99.826	99.889
195.833	99.9426	99.8427	99.825	99.8864
196	99.9441	99.8398	99.8244	99.8831
196.167	99.9442	99.8376	99.8229	99.8804
196.333	99.9433	99.8358	99.8209	99.878
196.5	99.9419	99.8344	99.8186	99.8758
196.667	99.9366	99.8367	99.8144	99.8745
196.833	99.9322	99.8382	99.8108	99.8731
197	99.9274	99.8396	99.8071	99.872
197.167	99.9221	99.841	99.8033	99.8711
197.333	99.9145	99.8437	99.7988	99.873
197.5	99.9079	99.845	99.7947	99.8753
197.667	99.902	99.8458	99.7908	99.8777
197.833	99.8967	99.8462	99.787	99.8803
198	99.8928	99.8434	99.7839	99.885
198.167	99.8892	99.8403	99.7809	99.8877
198.333	99.8863	99.8365	99.7784	99.8895
198.5	99.8842	99.8323	99.776	99.8908
198.667	99.8858	99.8251	99.7751	99.8891
198.833	99.8858	99.8195	99.7738	99.8875
199	99.8855	99.8143	99.7727	99.8853
199.167	99.8852	99.8092	99.7718	99.8824
199.333	99.8856	99.8058	99.7717	99.876
199.5	99.8853	99.803	99.7713	99.8705
199.667	99.8843	99.8007	99.771	99.8648
199.833	99.8825	99.7985	99.7707	99.8589
200	99.8784	99.7984	99.7721	99.8523
200.167	99.8747	99.7971	99.7739	99.8478
200.333	99.8709	99.7962	99.7756	99.8443
200.5	99.867	99.7959	99.7772	99.8411
200.667	99.8613	99.7964	99.7795	99.8401
200.833	99.8574	99.7972	99.7801	99.838
201	99.8548	99.7981	99.7796	99.8356
201.167	99.8529	99.799	99.7786	99.8333
201.333	99.853	99.8015	99.774	99.831
201.5	99.853	99.8034	99.7702	99.8288
201.667	99.8538	99.8057	99.7662	99.8266
201.833	99.8549	99.8079	99.7619	99.8246
202	99.8574	99.8089	99.756	99.8229
202.167	99.8586	99.8086	99.751	99.8214
202.333	99.8593	99.8068	99.7462	99.8198
202.5	99.8599	99.8042	99.7415	99.8183
202.667	99.8595	99.7979	99.7373	99.8171
202.833	99.8593	99.7917	99.7331	99.8153
203	99.8591	99.7847	99.7291	99.8132
203.167	99.8588	99.7775	99.7253	99.8109
203.333	99.8581	99.7678	99.7224	99.8091
203.5	99.8577	99.76	99.7195	99.8081
203.667	99.8574	99.7532	99.7168	99.8072
203.833	99.8571	99.7472	99.7141	99.8061
204	99.8567	99.7446	99.7112	99.8059
204.167	99.8561	99.7417	99.7075	99.8048
204.333	99.8552	99.739	99.7038	99.8033
204.5	99.8542	99.7365	99.7002	99.8017
204.667	99.852	99.738	99.6954	99.7992
204.833	99.8496	99.7382	99.6916	99.7974
205	99.8469	99.7379	99.6879	99.7958
205.167	99.8439	99.7374	99.6844	99.7944
205.333	99.8396	99.7367	99.6813	99.7937
205.5	99.8367	99.7355	99.6777	99.7928
205.667	99.8347	99.7339	99.6741	99.7921
205.833	99.8328	99.732	99.6705	99.7915
206	99.8313	99.729	99.6666	99.7914
206.167	99.8294	99.7268	99.6632	99.7911
206.333	99.8272	99.7247	99.6608	99.7907
206.5	99.825	99.7224	99.6591	99.7901
206.667	99.8227	99.7193	99.6594	99.7891
206.833	99.8205	99.7158	99.6596	99.7876
207	99.8184	99.7124	99.66	99.7858
207.167	99.8164	99.7091	99.6605	99.7839
207.333	99.8145	99.7051	99.663	99.7818
207.5	99.8118	99.7022	99.6642	99.7803
207.667	99.8082	99.7001	99.665	99.7785
207.833	99.804	99.6989	99.6657	99.7764
208	99.7987	99.7011	99.6662	99.7744
208.167	99.7938	99.7025	99.6678	99.7716
208.333	99.7889	99.7038	99.6699	99.7683
208.5	99.7842	99.705	99.672	99.7649
208.667	99.7803	99.7081	99.6745	99.7602
208.833	99.7777	99.7101	99.6759	99.7568
209	99.7754	99.7115	99.6765	99.7541
209.167	99.7733	99.7125	99.6767	99.7517
209.333	99.7741	99.7109	99.6742	99.7517
209.5	99.7741	99.7093	99.6719	99.7515
209.667	99.7741	99.7067	99.669	99.7518
209.833	99.7741	99.703	99.6655	99.7523
210	99.7738	99.6953	99.6582	99.7544
210.167	99.7731	99.6887	99.6512	99.7552
210.333	99.7721	99.6822	99.6434	99.7554
210.5	99.7709	99.6756	99.6348	99.7554
210.667	99.769	99.6674	99.6244	99.7534
210.833	99.7676	99.6609	99.6162	99.7513
211	99.7663	99.6552	99.6094	99.7485
211.167	99.765	99.6498	99.6032	99.7453
211.333	99.7639	99.647	99.6007	99.7393
211.5	99.7626	99.6435	99.598	99.7341
211.667	99.7609	99.6404	99.5961	99.7286
211.833	99.7584	99.6378	99.5948	99.7228
212	99.7534	99.6384	99.5971	99.7156
212.167	99.7478	99.639	99.5985	99.709
212.333	99.7408	99.6399	99.6002	99.7025
212.5	99.7328	99.6408	99.6021	99.6962
212.667	99.721	99.6438	99.6039	99.6902
212.833	99.7116	99.6449	99.6046	99.6846
213	99.7032	99.6451	99.6046	99.6795
213.167	99.6955	99.645	99.6043	99.6747
213.333	99.6909	99.6422	99.6028	99.6719
213.5	99.6867	99.6399	99.6021	99.6689
213.667	99.683	99.6371	99.601	99.6662
213.833	99.6797	99.6334	99.5996	99.6639
214	99.6817	99.6266	99.5974	99.6634
214.167	99.6821	99.6207	99.5948	99.6624
214.333	99.6819	99.6151	99.5918	99.6614
214.5	99.6817	99.6096	99.5886	99.6606
214.667	99.6816	99.6033	99.5839	99.6606
214.833	99.6804	99.5987	99.5801	99.6601
215	99.6781	99.595	99.5767	99.6594
215.167	99.6749	99.5916	99.5734	99.6586
215.333	99.6673	99.5913	99.571	99.6584
215.5	99.6608	99.5901	99.5687	99.6587
215.667	99.6544	99.5889	99.5667	99.6589
215.833	99.6481	99.5879	99.5649	99.6587
216	99.6402	99.5889	99.5645	99.6578
216.167	99.6343	99.5903	99.5637	99.6558
216.333	99.6295	99.592	99.5629	99.6529
216.5	99.6252	99.5939	99.5623	99.6495
216.667	99.6242	99.5967	99.5623	99.643
216.833	99.6223	99.5981	99.5619	99.6378
217	99.6205	99.5986	99.5614	99.6328
217.167	99.619	99.5986	99.5607	99.6276
217.333	99.619	99.5959	99.5595	99.6221
217.5	99.619	99.5934	99.5579	99.6171
217.667	99.62	99.5904	99.5558	99.6123
217.833	99.6218	99.587	99.5534	99.6077
218	99.625	99.5813	99.549	99.6039
218.167	99.6275	99.5766	99.5449	99.6
218.333	99.6294	99.5721	99.5405	99.5963
218.5	99.6311	99.5676	99.536	99.5929
218.667	99.6313	99.5636	99.5289	99.5906
218.833	99.6294	99.5601	99.5219	99.5884
219	99.6257	99.5573	99.5149	99.5863
219.167	99.6211	99.5549	99.5078	99.5846
219.333	99.6095	99.555	99.4999	99.584
219.5	99.5994	99.5548	99.493	99.5829
219.667	99.5894	99.5548	99.4861	99.5816
219.833	99.5793	99.5552	99.4789	99.5802
220	99.5669	99.557	99.4728	99.5786
220.167	99.557	99.5576	99.4664	99.5766
220.333	99.5481	99.5578	99.4604	99.5744
220.5	99.5397	99.5578	99.4548	99.572
220.667	99.5347	99.5561	99.4502	99.5684
220.833	99.5288	99.5543	99.4462	99.565
221	99.5233	99.552	99.4429	99.5615
221.167	99.5181	99.5494	99.4401	99.5579
221.333	99.515	99.5444	99.4398	99.5537
221.5	99.5115	99.54	99.4386	99.5499
221.667	99.5083	99.5355	99.4371	99.5462
221.833	99.5053	99.5307	99.4357	99.5427
222	99.5056	99.5234	99.4345	99.5399
222.167	99.5062	99.5158	99.4329	99.5372
222.333	99.5071	99.5074	99.431	99.535
222.5	99.5082	99.4984	99.4291	99.5329
222.667	99.5114	99.4869	99.4262	99.5323
222.833	99.5127	99.4771	99.4233	99.5314
223	99.513	99.4684	99.4196	99.5305
223.167	99.513	99.4602	99.4153	99.5297
223.333	99.5099	99.454	99.4093	99.5296
223.5	99.5065	99.4484	99.4038	99.5291
223.667	99.5017	99.4438	99.3986	99.5283
223.833	99.4963	99.4397	99.3936	99.5273
224	99.4872	99.4397	99.3883	99.5257
224.167	99.4787	99.4382	99.3837	99.5239
224.333	99.4696	99.4368	99.379	99.522
224.5	99.46	99.4357	99.374	99.5199
224.667	99.4485	99.4358	99.3709	99.5169
224.833	99.4388	99.4354	99.3673	99.5145
225	99.4303	99.4351	99.3639	99.5123
225.167	99.4224	99.4354	99.3609	99.5101
225.333	99.4171	99.4367	99.3586	99.5086
225.5	99.4121	99.4374	99.3564	99.507
225.667	99.4081	99.4377	99.3544	99.5054
225.833	99.4046	99.4376	99.3524	99.5038
226	99.4051	99.4366	99.3511	99.5022
226.167	99.404	99.4346	99.3483	99.5001
226.333	99.4028	99.4315	99.3446	99.4975
226.5	99.4017	99.4272	99.3404	99.4946
226.667	99.401	99.4169	99.3339	99.4902
226.833	99.3995	99.4074	99.3272	99.486
227	99.3976	99.398	99.3195	99.4816
227.167	99.3953	99.3886	99.3114	99.4771
227.333	99.3905	99.3755	99.302	99.4715
227.5	99.3849	99.3644	99.2944	99.4664
227.667	99.378	99.3542	99.2873	99.4614
227.833	99.3699	99.3445	99.28	99.4565
228	99.3572	99.3374	99.2736	99.4517
228.167	99.3463	99.3304	99.2667	99.4472
228.333	99.336	99.3242	99.2599	99.4428
228.5	99.3261	99.319	99.2534	99.4384
228.667	99.3162	99.3187	99.2467	99.4333
228.833	99.3085	99.318	99.2406	99.4277
229	99.3023	99.3176	99.2349	99.4224
229.167	99.2969	99.3176	99.2294	99.4173
229.333	99.2974	99.3213	99.2252	99.412
229.5	99.2963	99.3226	99.2206	99.4079
229.667	99.2956	99.3232	99.2161	99.4045
229.833	99.2954	99.3236	99.2118	99.4015
230	99.2975	99.3215	99.2081	99.4008
230.167	99.2981	99.3188	99.2044	99.399
230.333	99.2982	99.3152	99.2009	99.3968
230.5	99.298	99.3113	99.1975	99.3946
230.667	99.2962	99.3045	99.1953	99.3915
230.833	99.2943	99.2992	99.193	99.3881
231	99.2917	99.2942	99.191	99.3842
231.167	99.2885	99.2893	99.1892	99.3801
231.333	99.2811	99.2848	99.1888	99.3733
231.5	99.2731	99.2805	99.188	99.366
231.667	99.2635	99.2766	99.1872	99.3579
231.833	99.2522	99.2729	99.1865	99.3496
232	99.2351	99.2707	99.1858	99.3396
232.167	99.2205	99.2683	99.1835	99.3311
232.333	99.2061	99.2662	99.1792	99.3235
232.5	99.1913	99.2644	99.1737	99.3163
232.667	99.1759	99.2639	99.1637	99.3113
232.833	99.1628	99.2631	99.154	99.3061
233	99.1513	99.262	99.1443	99.301
233.167	99.1408	99.2605	99.1346	99.2959
233.333	99.1356	99.2578	99.1219	99.2908
233.5	99.1296	99.2544	99.112	99.2844
233.667	99.1245	99.2498	99.1033	99.2779
233.833	99.12	99.2445	99.0951	99.2716
234	99.1201	99.2365	99.0905	99.264
234.167	99.1185	99.2301	99.085	99.2582
234.333	99.117	99.2243	99.0798	99.2534
234.5	99.1158	99.2187	99.075	99.2491
234.667	99.116	99.214	99.0724	99.2478
234.833	99.1154	99.2098	99.0691	99.2448
235	99.1147	99.2062	99.0659	99.241
235.167	99.1139	99.2029	99.0628	99.2368
235.333	99.1125	99.2019	99.0606	99.2331
235.5	99.1103	99.2001	99.0579	99.2295
235.667	99.1066	99.1984	99.0552	99.2262
235.833	99.1017	99.1967	99.0526	99.2231
236	99.0935	99.1955	99.0502	99.2203
236.167	99.0852	99.1937	99.0481	99.2167
236.333	99.0758	99.1915	99.046	99.2122
236.5	99.0657	99.189	99.0438	99.2072
236.667	99.0524	99.1845	99.041	99.2017
236.833	99.0406	99.1792	99.0378	99.1962
237	99.0288	99.1732	99.0344	99.1899
237.167	99.017	99.1666	99.0307	99.1827
237.333	99.0065	99.1562	99.0247	99.1734
237.5	98.9967	99.1471	99.0198	99.1646
237.667	98.9875	99.1384	99.0153	99.1546
237.833	98.9785	99.1299	99.0111	99.1439
238	98.9707	99.1212	99.0072	99.1307
238.167	98.9614	99.1138	99.0038	99.1177
238.333	98.951	99.1074	99.0004	99.1038
238.5	98.94	99.1016	98.9965	99.0894
238.667	98.9276	99.0992	98.9927	99.0713
238.833	98.9169	99.0961	98.9882	99.0537
239	98.9074	99.0933	98.9835	99.0357
239.167	98.8986	99.0908	98.9788	99.0173
239.333	98.8924	99.0894	98.9717	98.9962
239.5	98.8864	99.0864	98.965	98.9763
239.667	98.8804	99.0832	98.9579	98.9566
239.833	98.8741	99.08	98.9507	98.9369
240	98.8701	99.0758	98.9421	98.9167
240.167	98.8647	99.0723	98.933	98.8964
240.333	98.8591	99.069	98.9236	98.8758
240.5	98.8536	99.0657	98.9138	98.8551
240.667	98.8456	99.0623	98.9016	98.8333
240.833	98.8378	99.0579	98.8905	98.8116
241	98.8299	99.0524	98.8796	98.7895
241.167	98.8218	99.0462	98.8686	98.7671
241.333	98.8106	99.0371	98.8576	98.7433
241.5	98.7992	99.028	98.8477	98.7194
241.667	98.7871	99.0184	98.8388	98.6949
241.833	98.7746	99.0084	98.8302	98.6699
242	98.7604	98.9952	98.8233	98.6423
242.167	98.7487	98.9841	98.8159	98.6147
242.333	98.7386	98.9741	98.8085	98.586
242.5	98.7293	98.9647	98.801	98.5565
242.667	98.7243	98.9573	98.7947	98.5226
242.833	98.7191	98.9505	98.7885	98.489
243	98.7147	98.9445	98.7821	98.4546
243.167	98.7109	98.9389	98.7755	98.4195
243.333	98.7114	98.9369	98.7703	98.3802
243.5	98.7098	98.9335	98.7649	98.3424
243.667	98.707	98.93	98.759	98.3048
243.833	98.7035	98.9267	98.7527	98.2668
244	98.6991	98.9243	98.7465	98.2278
244.167	98.6939	98.9215	98.7393	98.1897
244.333	98.6875	98.9179	98.7313	98.152
244.5	98.6803	98.9138	98.7225	98.1144
244.667	98.6687	98.9101	98.7099	98.0783
244.833	98.6574	98.9065	98.6972	98.0422
245	98.6451	98.9032	98.6837	98.0063
245.167	98.6323	98.9001	98.6694	97.9705
245.333	98.6162	98.8976	98.651	97.9357
245.5	98.6019	98.8951	98.6342	97.8996
245.667	98.5887	98.892	98.6177	97.8627
245.833	98.5763	98.8882	98.6011	97.8252
246	98.5659	98.8832	98.5841	97.7846
246.167	98.5562	98.8764	98.568	97.744
246.333	98.5475	98.8686	98.5525	97.7022
246.5	98.5393	98.8606	98.5375	97.6594
246.667	98.5352	98.8484	98.5246	97.6116
246.833	98.5294	98.8381	98.5117	97.5647
247	98.5233	98.8283	98.4993	97.517
247.167	98.5168	98.8187	98.487	97.4686
247.333	98.5094	98.8103	98.4767	97.4166
247.5	98.5017	98.8023	98.4648	97.3658
247.667	98.4938	98.7947	98.452	97.3146
247.833	98.4854	98.7875	98.4386	97.263
248	98.4741	98.7811	98.4222	97.2102
248.167	98.464	98.7731	98.4052	97.1578
248.333	98.4538	98.7647	98.3868	97.105
248.5	98.4433	98.7563	98.3674	97.0521
248.667	98.432	98.7469	98.342	96.9985
248.833	98.4211	98.7387	98.3175	96.9451
249	98.4101	98.7311	98.2919	96.8918
249.167	98.3987	98.7234	98.2653	96.8383
249.333	98.3861	98.7164	98.2331	96.7845
249.5	98.3729	98.709	98.2018	96.7306
249.667	98.3589	98.7021	98.1695	96.6764
249.833	98.3448	98.6957	98.1365	96.622
250	98.3282	98.6887	98.0995	96.5663
250.167	98.3129	98.6817	98.0645	96.5102
250.333	98.2987	98.6747	98.0303	96.4535
250.5	98.2852	98.6672	97.9966	96.3964
250.667	98.2734	98.6584	97.9644	96.3357
250.833	98.2624	98.6491	97.9334	96.2748
251	98.2524	98.6392	97.9037	96.2126
251.167	98.243	98.6289	97.8751	96.1494
251.333	98.2374	98.6155	97.8519	96.0806
251.5	98.2298	98.603	97.8275	96.0125
251.667	98.2213	98.5899	97.8036	95.9435
251.833	98.2125	98.5763	97.7802	95.8737
252	98.2036	98.5603	97.7597	95.7987
252.167	98.194	98.5441	97.7374	95.7251
252.333	98.1838	98.5266	97.7142	95.6511
252.5	98.1732	98.5081	97.6906	95.5764
252.667	98.1593	98.4846	97.6647	95.4993
252.833	98.1455	98.4612	97.6377	95.4231
253	98.1309	98.4365	97.6095	95.3465
253.167	98.1155	98.4109	97.5803	95.2695
253.333	98.0959	98.3805	97.5454	95.1912
253.5	98.0779	98.3526	97.5117	95.1128
253.667	98.0599	98.3253	97.4775	95.0341
253.833	98.042	98.2983	97.4428	94.9551
254	98.0253	98.2724	97.4047	94.8744
254.167	98.0107	98.2473	97.3681	94.7939
254.333	97.9972	98.223	97.3318	94.7129
254.5	97.9842	98.1992	97.2954	94.6313
254.667	97.9772	98.1788	97.2591	94.5469
254.833	97.969	98.1573	97.2231	94.462
255	97.9617	98.1358	97.1872	94.376
255.167	97.9552	98.1142	97.1514	94.289
255.333	97.9524	98.0929	97.1164	94.1975
255.5	97.9481	98.0707	97.0812	94.1069
255.667	97.9433	98.0477	97.0459	94.0158
255.833	97.9385	98.0241	97.0106	93.9241
256	97.9341	97.9972	96.9749	93.8293
256.167	97.928	97.9705	96.9386	93.7354
256.333	97.9208	97.943	96.9015	93.641
256.5	97.9126	97.9149	96.8639	93.5462
256.667	97.8997	97.8824	96.8237	93.4492
256.833	97.8874	97.8506	96.7838	93.3524
257	97.8745	97.818	96.7436	93.2547
257.167	97.861	97.7846	96.7031	93.1563
257.333	97.8435	97.7472	96.6606	93.0545
257.5	97.8276	97.7106	96.6195	92.9526
257.667	97.8116	97.6735	96.5789	92.8495
257.833	97.7952	97.6361	96.5384	92.7455
258	97.7777	97.597	96.4991	92.6362
258.167	97.7601	97.5596	96.4601	92.5274
258.333	97.7419	97.5228	96.4214	92.4175
258.5	97.7232	97.4864	96.3829	92.3065
258.667	97.7024	97.4522	96.3456	92.1901
258.833	97.6821	97.4179	96.3073	92.0748
259	97.662	97.3842	96.2684	91.9586
259.167	97.6424	97.3508	96.2294	91.8415
259.333	97.6241	97.3197	96.1889	91.7201
259.5	97.607	97.2875	96.1482	91.5996
259.667	97.5912	97.2552	96.1072	91.4782
259.833	97.5764	97.2228	96.0657	91.3561
260	97.5665	97.1901	96.0219	91.2298
260.167	97.555	97.1567	95.9787	91.1036
260.333	97.5438	97.1226	95.9352	90.9763
260.5	97.5328	97.0876	95.8913	90.848
260.667	97.5238	97.0487	95.8457	90.715
260.833	97.5138	97.0094	95.8003	90.583
261	97.5036	96.9689	95.7543	90.4507
261.167	97.4932	96.9274	95.7077	90.318
261.333	97.4817	96.8808	95.659	90.183
261.5	97.4693	96.8365	95.6104	90.0493
261.667	97.4559	96.7925	95.5615	89.9156
261.833	97.4417	96.7485	95.5122	89.7817
262	97.423	96.7042	95.4601	89.6471
262.167	97.4047	96.6607	95.4086	89.5115
262.333	97.3856	96.6175	95.3566	89.3747
262.5	97.3663	96.5745	95.3042	89.2369
262.667	97.3437	96.5327	95.2495	89.095
262.833	97.3233	96.49	95.1954	88.9533
263	97.3043	96.4469	95.1412	88.8101
263.167	97.2864	96.4035	95.0869	88.6654
263.333	97.2704	96.3594	95.0318	88.5137
263.5	97.2544	96.3151	94.9774	88.3628
263.667	97.2394	96.2703	94.923	88.2102
263.833	97.2247	96.2252	94.8686	88.0563
264	97.2119	96.178	94.8145	87.8954
264.167	97.1977	96.1308	94.7598	87.7366
264.333	97.1831	96.0826	94.7045	87.5773
264.5	97.1681	96.0335	94.6491	87.4172
264.667	97.1517	95.9809	94.5923	87.2537
264.833	97.1351	95.9289	94.5353	87.091
265	97.1175	95.8766	94.4776	86.9279
265.167	97.0989	95.8242	94.4193	86.7643
265.333	97.0768	95.7699	94.3579	86.599
265.5	97.0541	95.7173	94.2962	86.4343
265.667	97.0295	95.6654	94.2333	86.2695
265.833	97.0035	95.614	94.1695	86.1044
266	96.9701	95.5646	94.1008	85.9383
266.167	96.9376	95.5148	94.0331	85.7719
266.333	96.9036	95.4651	93.9648	85.6045
266.5	96.8684	95.4154	93.8959	85.4364
266.667	96.8264	95.3666	93.8235	85.265
266.833	96.7867	95.3167	93.7522	85.093
267	96.747	95.2661	93.6809	84.9198
267.167	96.707	95.215	93.6094	84.7456
267.333	96.6644	95.1614	93.5374	84.5655
267.5	96.6224	95.1074	93.466	84.3863
267.667	96.5797	95.0524	93.3948	84.2061
267.833	96.5363	94.9966	93.3235	84.0248
268	96.4906	94.9364	93.2529	83.8388
268.167	96.4445	94.8767	93.1815	83.6541
268.333	96.3979	94.8159	93.1096	83.469
268.5	96.3512	94.754	93.0372	83.2835
268.667	96.3022	94.6872	92.9627	83.096
268.833	96.2552	94.6213	92.8875	82.9097
269	96.2097	94.555	92.8112	82.7236
269.167	96.1649	94.4884	92.7341	82.5372
269.333	96.1239	94.4191	92.6524	82.351
269.5	96.0827	94.3517	92.5714	82.1648
269.667	96.0423	94.285	92.4894	81.9783
269.833	96.0024	94.2186	92.4066	81.7918
270	95.9663	94.1536	92.3191	81.6051
270.167	95.9282	94.0881	92.2324	81.4183
270.333	95.8895	94.0224	92.1449	81.2312
270.5	95.8504	93.9567	92.0567	81.044
270.667	95.8097	93.8907	91.9645	80.8559
270.833	95.7678	93.8239	91.8732	80.6676
271	95.7246	93.7565	91.7813	80.4787
271.167	95.6804	93.6888	91.6888	80.2895
271.333	95.6302	93.619	91.5933	80.098
271.5	95.5806	93.5497	91.498	79.9066
271.667	95.5301	93.48	91.4019	79.7147
271.833	95.4789	93.4099	91.3052	79.5224
272	95.423	93.3379	91.205	79.3277
272.167	95.3695	93.2655	91.1052	79.1337
272.333	95.3164	93.1919	91.0046	78.9395
272.5	95.2635	93.1176	90.9034	78.7451
272.667	95.2111	93.0391	90.7983	78.5499
272.833	95.1592	92.9607	90.6935	78.3553
273	95.1076	92.8817	90.5875	78.1609
273.167	95.0563	92.8024	90.4805	77.9667
273.333	95.0066	92.719	90.3681	77.7729
273.5	94.9563	92.6373	90.2559	77.5792
273.667	94.9061	92.5557	90.1421	77.3856
273.833	94.856	92.4739	90.0269	77.1923
274	94.8066	92.3913	89.9054	77.0001
274.167	94.7569	92.3087	89.7857	76.808
274.333	94.707	92.2257	89.6653	76.6166
274.5	94.657	92.1425	89.544	76.4256
274.667	94.6068	92.0578	89.4186	76.2369
274.833	94.556	91.9731	89.2946	76.048
275	94.5049	91.8878	89.1701	75.8599
275.167	94.4535	91.802	89.045	75.6725
275.333	94.4003	91.7143	88.9165	75.4884
275.5	94.3471	91.6268	88.7878	75.304
275.667	94.2932	91.539	88.658	75.1205
275.833	94.2386	91.4509	88.5272	74.9377
276	94.1812	91.361	88.3914	74.7587
276.167	94.1238	91.2711	88.2565	74.5788
276.333	94.0656	91.18	88.121	74.3989
276.5	94.0071	91.0879	87.985	74.2193
276.667	93.9462	90.9912	87.8454	74.0411
276.833	93.887	90.8936	87.7071	73.8618
277	93.8282	90.7942	87.5683	73.6822
277.167	93.7695	90.6934	87.4292	73.5025
277.333	93.7116	90.5852	87.2881	73.3218
277.5	93.6532	90.4794	87.1465	73.1416
277.667	93.5946	90.3735	87.0038	72.9615
277.833	93.5359	90.2671	86.8602	72.7817
278	93.4764	90.1582	86.7127	72.6029
278.167	93.4166	90.0506	86.5653	72.4251
278.333	93.356	89.9432	86.4164	72.2487
278.5	93.2951	89.8358	86.2664	72.0732
278.667	93.2314	89.7287	86.1106	71.9024
278.833	93.1676	89.6212	85.955	71.7313
279	93.1029	89.5131	85.7978	71.561
279.167	93.0373	89.4045	85.6393	71.3915
279.333	92.9681	89.2946	85.4745	71.2267
279.5	92.8996	89.1839	85.3115	71.0604
279.667	92.831	89.0722	85.1479	70.8948
279.833	92.7622	88.96	84.9837	70.7299
280	92.6917	88.8441	84.816	70.5675
280.167	92.6227	88.7288	84.6491	70.405
280.333	92.5545	88.6129	84.4817	70.2433
280.5	92.4866	88.4961	84.3138	70.0821
280.667	92.4205	88.3756	84.1437	69.925
280.833	92.3542	88.2552	83.9743	69.7676
281	92.2879	88.1335	83.8049	69.611
281.167	92.2218	88.0107	83.6352	69.4552
281.333	92.1571	87.8822	83.4646	69.3036
281.5	92.0919	87.7542	83.2942	69.1509
281.667	92.0263	87.6251	83.1235	68.9986
281.833	91.9604	87.4951	82.9526	68.8468
282	91.8938	87.36	82.7809	68.6984
282.167	91.8263	87.2267	82.6089	68.55
282.333	91.7576	87.0934	82.4365	68.4023
282.5	91.688	86.9598	82.2638	68.2553
282.667	91.6146	86.8247	82.0902	68.112
282.833	91.5416	86.69	81.9173	67.968
283	91.468	86.5551	81.7446	67.8248
283.167	91.394	86.4199	81.5719	67.6822
283.333	91.317	86.2833	81.3996	67.5425
283.5	91.2417	86.1462	81.2273	67.4022
283.667	91.167	86.0084	81.0549	67.2624
283.833	91.0925	85.8699	80.8824	67.1232
284	91.0189	85.7283	80.7098	66.9865
284.167	90.9453	85.5872	80.5367	66.8496
284.333	90.8716	85.4455	80.3631	66.7134
284.5	90.798	85.3034	80.1892	66.5778
284.667	90.7248	85.1587	80.0135	66.445
284.833	90.6507	85.015	79.8382	66.3119
285	90.5762	84.871	79.6632	66.1796
285.167	90.5014	84.7267	79.4885	66.0481
285.333	90.4253	84.581	79.3141	65.9199
285.5	90.3495	84.4353	79.1411	65.7916
285.667	90.2733	84.2887	78.9692	65.6645
285.833	90.1968	84.1413	78.798	65.5383
286	90.119	83.9907	78.6307	65.4164
286.167	90.0407	83.8398	78.4623	65.2935
286.333	89.9612	83.6875	78.294	65.1711
286.5	89.8808	83.5345	78.1261	65.0493
286.667	89.7959	83.3764	77.9606	64.9305
286.833	89.7107	83.2197	77.7947	64.8109
287	89.6244	83.0626	77.6295	64.6917
287.167	89.5374	82.905	77.4651	64.5731
287.333	89.4456	82.7444	77.3036	64.4566
287.5	89.3563	82.5846	77.1423	64.3399
287.667	89.2678	82.4247	76.982	64.2236
287.833	89.1795	82.2644	76.8224	64.1077
288	89.0923	82.1029	76.6668	63.9945
288.167	89.0055	81.9418	76.51	63.8808
288.333	88.9192	81.7808	76.3537	63.7676
288.5	88.8333	81.6198	76.1977	63.655
288.667	88.7495	81.4593	76.0434	63.5452
288.833	88.6648	81.2989	75.8885	63.4355
289	88.5798	81.1384	75.7335	63.3266
289.167	88.4946	80.9776	75.5787	63.2182
289.333	88.4091	80.8162	75.4245	63.1135
289.5	88.3228	80.6534	75.2703	63.0083
289.667	88.2353	80.4893	75.1164	62.904
289.833	88.1468	80.3245	74.9628	62.8005
290	88.0545	80.1558	74.8107	62.7004
290.167	87.9618	79.9886	74.659	62.5994
290.333	87.8682	79.8218	74.5083	62.4987
290.5	87.774	79.655	74.3584	62.3984
290.667	87.6752	79.4885	74.2119	62.2999
290.833	87.5785	79.3232	74.0652	62.2005
291	87.4827	79.1587	73.9194	62.1011
291.167	87.3872	78.9947	73.7744	62.0019
291.333	87.2915	78.8342	73.6337	61.9027
291.5	87.196	78.6728	73.4922	61.8039
291.667	87.1006	78.5116	73.3509	61.7053
291.833	87.0052	78.3508	73.21	61.607
292	86.9102	78.192	73.0711	61.5104
292.167	86.8147	78.0327	72.9306	61.4141
292.333	86.7187	77.8735	72.7895	61.3184
292.5	86.6224	77.7146	72.648	61.2233
292.667	86.5249	77.5566	72.5053	61.1311
292.833	86.4274	77.3981	72.3634	61.0385
293	86.3294	77.2397	72.2219	60.9463
293.167	86.231	77.0813	72.081	60.8545
293.333	86.1304	76.9228	71.9413	60.7648
293.5	86.03	76.764	71.8028	60.6742
293.667	85.9288	76.6048	71.6656	60.5837
293.833	85.8272	76.4452	71.5293	60.4934
294	85.7226	76.2841	71.3983	60.404
294.167	85.6183	76.123	71.2664	60.3146
294.333	85.5133	75.9619	71.1353	60.2256
294.5	85.4078	75.8009	71.005	60.1369
294.667	85.2998	75.6395	70.8784	60.0497
294.833	85.1926	75.4796	70.7502	59.9626
295	85.0848	75.3212	70.622	59.8762
295.167	84.9763	75.1638	70.4939	59.7903
295.333	84.8657	75.0109	70.3666	59.707
295.5	84.7553	74.858	70.2389	59.6233
295.667	84.6445	74.7065	70.1113	59.5401
295.833	84.5336	74.5561	69.9836	59.4573
296	84.4216	74.4113	69.856	59.3771
296.167	84.3112	74.265	69.7285	59.2964
296.333	84.2015	74.1191	69.6011	59.2158
296.5	84.092	73.9739	69.4739	59.1355
296.667	83.9839	73.8317	69.3472	59.0567
296.833	83.8748	73.6886	69.2205	58.9773
297	83.7653	73.5456	69.094	58.898
297.167	83.6555	73.4031	68.9678	58.8187
297.333	83.5438	73.2623	68.8428	58.7397
297.5	83.4318	73.1212	68.7178	58.6602
297.667	83.3188	72.9804	68.5933	58.5804
297.833	83.2051	72.8398	68.4694	58.5004
298	83.0877	72.7008	68.3471	58.4197
298.167	82.9706	72.5615	68.2243	58.3391
298.333	82.8524	72.4222	68.1013	58.2584
298.5	82.733	72.2832	67.9784	58.1776
298.667	82.6092	72.1455	67.8558	58.0964
298.833	82.4856	72.0078	67.7323	58.0156
299	82.3609	71.8705	67.6082	57.935
299.167	82.2354	71.7336	67.4837	57.8548
299.333	82.1059	71.599	67.3579	57.7759
299.5	81.9783	71.4642	67.2328	57.6973
299.667	81.851	71.3301	67.1081	57.6195
299.833	81.7237	71.1964	66.9836	57.542
300	81.5964	71.0652	66.8598	57.4672
300.167	81.47	70.9332	66.7365	57.3919
300.333	81.3441	70.8008	66.6138	57.3168
300.5	81.2186	70.6684	66.4915	57.242
300.667	81.0952	70.5364	66.3713	57.1692
300.833	80.9712	70.4041	66.2507	57.096
301	80.8472	70.272	66.1303	57.0231
301.167	80.7231	70.1403	66.0102	56.9503
301.333	80.5993	70.0091	65.8916	56.8791
301.5	80.4745	69.8793	65.7729	56.8077
301.667	80.349	69.7509	65.6543	56.7362
301.833	80.2229	69.6235	65.5359	56.6649
302	80.094	69.5009	65.4189	56.5943
302.167	79.965	69.3779	65.3013	56.5233
302.333	79.8349	69.2557	65.1836	56.4524
302.5	79.704	69.1341	65.066	56.3817
302.667	79.5687	69.0169	64.9491	56.311
302.833	79.4335	68.8978	64.832	56.24
303	79.297	68.7784	64.715	56.1689
303.167	79.1597	68.6591	64.5982	56.0978
303.333	79.0177	68.54	64.4822	56.0258
303.5	78.877	68.4202	64.3663	55.9536
303.667	78.7359	68.3001	64.2508	55.8812
303.833	78.5943	68.1798	64.1355	55.8086
304	78.4492	68.0577	64.0217	55.7348
304.167	78.3039	67.936	63.9074	55.6615
304.333	78.1571	67.814	63.7933	55.5886
304.5	78.0093	67.6918	63.6794	55.5158
304.667	77.8566	67.5692	63.5662	55.4432
304.833	77.705	67.448	63.4525	55.3709
305	77.5534	67.328	63.3387	55.2989
305.167	77.4018	67.2089	63.2248	55.2271
305.333	77.2484	67.0937	63.11	55.1568
305.5	77.0973	66.9787	62.9947	55.0864
305.667	76.9473	66.8649	62.8789	55.0164
305.833	76.7978	66.7518	62.7627	54.9466
306	76.6509	66.6435	62.644	54.8783
306.167	76.5026	66.5333	62.526	54.8097
306.333	76.354	66.4231	62.4081	54.7411
306.5	76.2052	66.3132	62.2899	54.6727
306.667	76.0553	66.2043	62.1709	54.6048
306.833	75.9045	66.0947	62.0527	54.5364
307	75.7527	65.9847	61.9348	54.4677
307.167	75.6	65.8745	61.8172	54.3986
307.333	75.4434	65.7635	61.701	54.3283
307.5	75.2869	65.6523	61.585	54.2579
307.667	75.1292	65.5407	61.4692	54.1871
307.833	74.9704	65.429	61.3539	54.1161
308	74.8067	65.3156	61.2402	54.0437
308.167	74.6442	65.2028	61.126	53.9722
308.333	74.4815	65.0901	61.0118	53.9009
308.5	74.3187	64.9773	60.8975	53.8299
308.667	74.1543	64.8634	60.7835	53.7598
308.833	73.9919	64.7492	60.6691	53.6896
309	73.8307	64.6345	60.5543	53.6199
309.167	73.67	64.5192	60.4393	53.5504
309.333	73.5126	64.4025	60.3232	53.483
309.5	73.3546	64.2864	60.2071	53.4157
309.667	73.197	64.1707	60.0907	53.3488
309.833	73.0397	64.0553	59.9739	53.2824
310	72.884	63.9406	59.8559	53.2186
310.167	72.727	63.827	59.7383	53.154
310.333	72.5693	63.7143	59.6208	53.0895
310.5	72.4111	63.6024	59.5031	53.025
310.667	72.251	63.4945	59.3854	52.961
310.833	72.0902	63.3857	59.2683	52.8961
311	71.9285	63.2772	59.1517	52.8306
311.167	71.7662	63.1692	59.0355	52.7645
311.333	71.6	63.0639	58.9211	52.6961
311.5	71.4345	62.9575	58.8069	52.6278
311.667	71.2686	62.8509	58.6932	52.5591
311.833	71.1023	62.7445	58.5797	52.49
312	70.934	62.6387	58.4689	52.4186
312.167	70.7665	62.5328	58.3573	52.3484
312.333	70.5989	62.4271	58.2457	52.2784
312.5	70.4309	62.3215	58.1343	52.2085
312.667	70.2621	62.2161	58.0235	52.1389
312.833	70.0931	62.1104	57.9121	52.0695
313	69.9242	62.0045	57.8005	52.0004
313.167	69.7553	61.8984	57.6888	51.9315
313.333	69.5862	61.7914	57.5761	51.8643
313.5	69.4182	61.684	57.4636	51.7971
313.667	69.2513	61.576	57.351	51.7303
313.833	69.0849	61.4677	57.2384	51.6639
314	68.9215	61.3573	57.1249	51.5991
314.167	68.7576	61.2473	57.0116	51.5335
314.333	68.5941	61.1367	56.8982	51.4677
314.5	68.4309	61.0254	56.7848	51.4017
314.667	68.2701	60.9114	56.6705	51.3355
314.833	68.1085	60.7976	56.5562	51.269
315	67.9467	60.6834	56.4415	51.2023
315.167	67.7851	60.569	56.3265	51.1354
315.333	67.6235	60.4532	56.2109	51.0678
315.5	67.4612	60.3396	56.0958	51.0005
315.667	67.2982	60.2274	55.9811	50.9333
315.833	67.1346	60.1161	55.8667	50.866
316	66.969	60.0093	55.7535	50.7987
316.167	66.8035	59.9024	55.6408	50.7314
316.333	66.6378	59.7965	55.5288	50.6644
316.5	66.4722	59.6913	55.4172	50.5975
316.667	66.3061	59.5902	55.3081	50.5315
316.833	66.1419	59.4869	55.198	50.466
317	65.9791	59.383	55.0877	50.4012
317.167	65.8172	59.2789	54.9775	50.3369
317.333	65.6594	59.1732	54.8679	50.2754
317.5	65.5008	59.0665	54.7582	50.2135
317.667	65.3426	58.9585	54.6487	50.152
317.833	65.1848	58.8494	54.5392	50.0908
318	65.0293	58.7359	54.4302	50.0316
318.167	64.8725	58.6234	54.3212	49.9712
318.333	64.7154	58.5108	54.2124	49.9103
318.5	64.5582	58.3981	54.1035	49.8491
318.667	64.4001	58.2841	53.9954	49.7865
318.833	64.2416	58.1722	53.8872	49.7233
319	64.0822	58.0618	53.7793	49.6593
319.167	63.9223	57.9523	53.6716	49.5947
319.333	63.7599	57.8473	53.5648	49.5271
319.5	63.5976	57.7422	53.458	49.4603
319.667	63.4348	57.6382	53.3516	49.3932
319.833	63.2717	57.5351	53.2455	49.3258
320	63.107	57.437	53.1407	49.2572
320.167	62.9439	57.3375	53.0356	49.1896
320.333	62.7818	57.2382	52.9305	49.1222
320.5	62.6204	57.1389	52.8256	49.055
320.667	62.4619	57.0401	52.7211	48.9889
320.833	62.3036	56.9388	52.6162	48.9231
321	62.1466	56.8358	52.5113	48.8577
321.167	61.9905	56.7316	52.4063	48.7926
321.333	61.839	56.6221	52.3007	48.7297
321.5	61.6866	56.5137	52.1951	48.6662
321.667	61.5347	56.4053	52.0893	48.6029
321.833	61.3832	56.2967	51.9835	48.5399
322	61.2348	56.1858	51.8772	48.478
322.167	61.0852	56.0768	51.7714	48.4157
322.333	60.9354	55.9688	51.6657	48.3536
322.5	60.7856	55.8612	51.5602	48.2918
322.667	60.6357	55.7563	51.4553	48.2307
322.833	60.485	55.651	51.3506	48.1696
323	60.3332	55.5464	51.2461	48.1087
323.167	60.1806	55.4424	51.1418	48.048
323.333	60.024	55.3413	51.0387	47.9881
323.5	59.867	55.2398	50.9352	47.9279
323.667	59.709	55.1385	50.8319	47.8677
323.833	59.5504	55.0375	50.7288	47.8076
324	59.3876	54.938	50.6265	47.7474
324.167	59.2275	54.837	50.5239	47.6869
324.333	59.0686	54.7352	50.4214	47.6261
324.5	58.9103	54.6327	50.3189	47.5651
324.667	58.7547	54.5276	50.2167	47.503
324.833	58.5998	54.4228	50.1141	47.4406
325	58.4464	54.3177	50.0114	47.3778
325.167	58.2938	54.2124	49.9088	47.3148
325.333	58.147	54.1053	49.8067	47.2505
325.5	57.999	53.9999	49.7053	47.1869
325.667	57.8514	53.8954	49.6049	47.1235
325.833	57.7045	53.7915	49.5052	47.0601
326	57.5609	53.6898	49.4085	46.9973
326.167	57.4157	53.588	49.3116	46.9346
326.333	57.2699	53.4868	49.2154	46.8723
326.5	57.1239	53.3861	49.1197	46.8105
326.667	56.977	53.2883	49.0265	46.75
326.833	56.8294	53.1901	48.9318	46.6895
327	56.6807	53.0923	48.8366	46.6292
327.167	56.5312	52.995	48.7413	46.5691
327.333	56.3776	52.9004	48.6452	46.5108
327.5	56.2239	52.8054	48.5494	46.4521
327.667	56.0689	52.7108	48.4537	46.3936
327.833	55.9129	52.6165	48.3582	46.3353
328	55.7524	52.524	48.2627	46.2776
328.167	55.594	52.4304	48.1678	46.2193
328.333	55.4362	52.3361	48.0735	46.1606
328.5	55.2789	52.2414	47.9795	46.1015
328.667	55.1228	52.1443	47.8873	46.041
328.833	54.9685	52.0462	47.795	45.9802
329	54.8164	51.9468	47.7032	45.9191
329.167	54.6655	51.8467	47.6117	45.8579
329.333	54.5212	51.742	47.5223	45.795
329.5	54.3761	51.6392	47.4328	45.7331
329.667	54.2323	51.5368	47.344	45.6713
329.833	54.0898	51.4344	47.2557	45.6096
330	53.9537	51.3321	47.1693	45.5487
330.167	53.8162	51.2311	47.0823	45.4878
330.333	53.679	51.131	46.9951	45.4271
330.5	53.5418	51.0317	46.9078	45.3666
330.667	53.4069	50.9361	46.8197	45.307
330.833	53.2691	50.8401	46.7305	45.2474
331	53.1295	50.7452	46.6407	45.1881
331.167	52.9887	50.6511	46.5503	45.1293
331.333	52.8427	50.5609	46.4572	45.0721
331.5	52.6974	50.4697	46.3656	45.015
331.667	52.5515	50.3789	46.2743	44.9584
331.833	52.4051	50.2885	46.1833	44.9023
332	52.255	50.1996	46.0936	44.8482
332.167	52.1078	50.1094	46.0049	44.7933
332.333	51.962	50.0183	45.9173	44.7384
332.5	51.817	49.9268	45.8306	44.6836
332.667	51.6749	49.8336	45.7488	44.6296
332.833	51.5333	49.7408	45.6664	44.5755
333	51.3929	49.648	45.5848	44.5215
333.167	51.253	49.5552	45.5039	44.4677
333.333	51.1178	49.4622	45.4276	44.4143
333.5	50.9816	49.3705	45.3502	44.3606
333.667	50.8459	49.2798	45.2732	44.3066
333.833	50.7108	49.1896	45.1968	44.2526
334	50.5786	49.1026	45.1233	44.198
334.167	50.4455	49.0146	45.0492	44.1434
334.333	50.3127	48.9267	44.9755	44.0887
334.5	50.1801	48.839	44.902	44.034
334.667	50.0489	48.7529	44.8301	43.9787
334.833	49.9171	48.666	44.7576	43.9237
335	49.7852	48.5788	44.685	43.8689
335.167	49.6533	48.4914	44.6126	43.814
335.333	49.5216	48.4033	44.5401	43.7599
335.5	49.3895	48.3151	44.4674	43.7058
335.667	49.257	48.2263	44.3947	43.6518
335.833	49.1244	48.1371	44.3219	43.5978
336	48.9899	48.047	44.2487	43.5445
336.167	48.8546	47.9577	44.1756	43.4908
336.333	48.7187	47.869	44.1025	43.4373
336.5	48.5825	47.7807	44.0293	43.3838
336.667	48.4451	47.6942	43.9563	43.3305
336.833	48.3102	47.6084	43.8836	43.2774
337	48.1771	47.5238	43.8113	43.2243
337.167	48.0452	47.44	43.7393	43.1715
337.333	47.9194	47.3603	43.6689	43.1192
337.5	47.7937	47.2796	43.5985	43.0668
337.667	47.6696	47.1991	43.5286	43.0147
337.833	47.5467	47.1189	43.4591	42.9627
338	47.4309	47.0405	43.3918	42.9118
338.167	47.3128	46.9611	43.3241	42.8609
338.333	47.1948	46.8814	43.2566	42.8106
338.5	47.0773	46.8017	43.1893	42.7607
338.667	46.9616	46.7212	43.1235	42.7129
338.833	46.8447	46.6406	43.0573	42.665
339	46.7272	46.5595	42.9913	42.6177
339.167	46.6095	46.478	42.9257	42.5709
339.333	46.4898	46.3947	42.8612	42.5266
339.5	46.3695	46.3114	42.7969	42.4816
339.667	46.2482	46.228	42.7332	42.4369
339.833	46.1262	46.1446	42.67	42.3925
340	46.001	46.0609	42.6091	42.3498
340.167	45.8774	45.9789	42.5481	42.3066
340.333	45.7546	45.8981	42.4877	42.2635
340.5	45.6322	45.818	42.4278	42.2204
340.667	45.5114	45.7418	42.3706	42.1778
340.833	45.3921	45.665	42.3126	42.1345
341	45.2747	45.589	42.255	42.0907
341.167	45.1584	45.5136	42.1978	42.0466
341.333	45.0485	45.4416	42.1425	42.0008
341.5	44.9374	45.3688	42.0872	41.955
341.667	44.8274	45.2964	42.0326	41.9089
341.833	44.7184	45.2242	41.9786	41.8625
342	44.6145	45.1541	41.9274	41.8144
342.167	44.5093	45.0831	41.876	41.767
342.333	44.4046	45.0118	41.8252	41.7198
342.5	44.3005	44.9405	41.7749	41.6727
342.667	44.1997	44.8691	41.7269	41.6262
342.833	44.0981	44.7973	41.6777	41.5804
343	43.997	44.7253	41.6283	41.5353
343.167	43.8963	44.6532	41.5789	41.4906
343.333	43.798	44.5805	41.5293	41.4488
343.5	43.6995	44.5087	41.4796	41.4067
343.667	43.6013	44.4375	41.4297	41.3651
343.833	43.5035	44.3669	41.3797	41.3239
344	43.4071	44.2983	41.3294	41.2853
344.167	43.3093	44.2301	41.2795	41.2459
344.333	43.2107	44.1627	41.2297	41.2066
344.5	43.1115	44.0959	41.1802	41.1677
344.667	43.0099	44.0325	41.1316	41.1298
344.833	42.9082	43.968	41.0834	41.0917
345	42.8063	43.9037	41.0357	41.054
345.167	42.7044	43.8396	40.9884	41.0164
345.333	42.6013	43.7766	40.9438	40.9798
345.5	42.5008	43.7131	40.8992	40.943
345.667	42.4022	43.6495	40.8555	40.9062
345.833	42.3049	43.5859	40.8124	40.8696
346	42.2138	43.5224	40.773	40.8333
346.167	42.1227	43.4592	40.7329	40.7967
346.333	42.0333	43.3963	40.6936	40.7598
346.5	41.9452	43.3335	40.6549	40.7229
346.667	41.8645	43.2717	40.6195	40.6851
346.833	41.7819	43.2099	40.5833	40.6473
347	41.7001	43.1481	40.5475	40.6092
347.167	41.6188	43.0864	40.5122	40.571
347.333	41.5414	43.0252	40.479	40.5327
347.5	41.4623	42.9632	40.4452	40.495
347.667	41.3827	42.901	40.4115	40.4575
347.833	41.303	42.8388	40.378	40.4203
348	41.2232	42.7767	40.3455	40.3848
348.167	41.1429	42.7156	40.3122	40.3491
348.333	41.0625	42.6557	40.2787	40.3138
348.5	40.9822	42.5966	40.2451	40.2788
348.667	40.9016	42.5413	40.2109	40.2457
348.833	40.8223	42.4861	40.1766	40.2123
349	40.7439	42.432	40.1425	40.1793
349.167	40.6663	42.3788	40.1085	40.1467
349.333	40.5926	42.3308	40.0744	40.1159
349.5	40.5187	42.2815	40.0411	40.0846
349.667	40.4458	42.2325	40.0083	40.0533
349.833	40.3736	42.1838	39.976	40.0221
350	40.3063	42.1378	39.946	39.9917
350.167	40.2377	42.0906	39.9158	39.9606
350.333	40.1696	42.0432	39.8863	39.9291
350.5	40.1023	41.9959	39.8575	39.8975
350.667	40.0383	41.9481	39.8315	39.865
350.833	39.974	41.8998	39.8052	39.8326
351	39.9105	41.8506	39.7793	39.8002
351.167	39.8476	41.8009	39.7538	39.7677
351.333	39.7879	41.7487	39.7306	39.7351
351.5	39.7274	41.6968	39.7065	39.703
351.667	39.6668	41.6448	39.6822	39.6714
351.833	39.6064	41.5929	39.6581	39.6402
352	39.5476	41.5404	39.6342	39.6112
352.167	39.4885	41.4898	39.6099	39.5825
352.333	39.4298	41.4406	39.5855	39.5546
352.5	39.3716	41.3923	39.5611	39.5273
352.667	39.3157	41.3483	39.536	39.5035
352.833	39.2605	41.3036	39.5113	39.4789
353	39.2065	41.2596	39.4867	39.4546
353.167	39.1534	41.2164	39.4623	39.4306
353.333	39.1049	41.1767	39.4383	39.4079
353.5	39.0553	41.1362	39.4146	39.3842
353.667	39.0064	41.096	39.3913	39.3598
353.833	38.9582	41.0561	39.3683	39.3352
354	38.9126	41.0182	39.3472	39.3087
354.167	38.8661	40.9798	39.3263	39.282
354.333	38.8198	40.9416	39.3063	39.2547
354.5	38.7737	40.9035	39.2868	39.2271
354.667	38.7288	40.8665	39.2703	39.1974
354.833	38.684	40.8291	39.2533	39.1688
355	38.6397	40.7913	39.2367	39.1405
355.167	38.596	40.7533	39.2207	39.1123
355.333	38.5545	40.7148	39.2068	39.0845
355.5	38.513	40.6761	39.192	39.0569
355.667	38.4721	40.6374	39.177	39.03
355.833	38.4316	40.5989	39.162	39.0036
356	38.3939	40.5602	39.1464	38.9794
356.167	38.3555	40.5228	39.1305	38.9551
356.333	38.3173	40.4864	39.1141	38.9315
356.5	38.2794	40.4505	39.0975	38.9084
356.667	38.2427	40.4179	39.0792	38.8882
356.833	38.2053	40.3847	39.0613	38.8668
357	38.1674	40.3518	39.0434	38.8453
357.167	38.1291	40.319	39.0253	38.8242
357.333	38.0894	40.2886	39.0065	38.8043
357.5	38.0495	40.2571	38.9882	38.784
357.667	38.0095	40.2254	38.9703	38.7636
357.833	37.9695	40.1938	38.9524	38.7435
358	37.9296	40.1626	38.935	38.7242
358.167	37.892	40.1311	38.918	38.7045
358.333	37.8565	40.0996	38.9013	38.6847
358.5	37.8224	40.0678	38.8846	38.6649
358.667	37.7952	40.0354	38.8691	38.6452
358.833	37.7673	40.0029	38.8537	38.6251
359	37.7408	39.9707	38.8386	38.6048
359.167	37.7157	39.9388	38.824	38.5846
359.333	37.6978	39.9075	38.8119	38.5632
359.5	37.6778	39.8776	38.8001	38.5418
359.667	37.6583	39.849	38.7889	38.5205
359.833	37.6394	39.8212	38.7781	38.4988
360	37.6241	39.7975	38.7701	38.4764
360.167	37.6069	39.7728	38.7601	38.4547
360.333	37.5888	39.7484	38.7495	38.4332
360.5	37.5702	39.7243	38.7389	38.4119
360.667	37.5497	39.7023	38.7269	38.3916
360.833	37.5282	39.6792	38.715	38.3713
361	37.5057	39.656	38.7027	38.3514
361.167	37.4828	39.6327	38.6901	38.3317
361.333	37.4557	39.6094	38.6756	38.313
361.5	37.4307	39.5861	38.6613	38.2937
361.667	37.4064	39.5628	38.6467	38.2743
361.833	37.3824	39.5395	38.6317	38.2548
362	37.3593	39.5158	38.6151	38.2351
362.167	37.3369	39.492	38.5992	38.2154
362.333	37.3153	39.4679	38.5835	38.1956
362.5	37.2943	39.4437	38.5678	38.1761
362.667	37.2772	39.4196	38.5522	38.1573
362.833	37.2604	39.3963	38.5375	38.1392
[truncated: 2,623 more rows]

## Sheet: Supplementary Figure 3e
												EMBL-1	Tonset(℃)	Tmax(℃)
												0 d	273	316
												30 d	267	303
												60 d	263	298
												90 d	253	279
