# Supplementary material for: Polyvinyl chloride degradation by a bacterium isolated from the gut of insect larvae
Source: Nat Commun. 2022 Sep 12;13:5360. doi: 10.1038/s41467-022-32903-y (PMC9468159; doi:10.1038/s41467-022-32903-y)
Supplement: Supplementary file 8 — Source data [file 41467_2022_32903_MOESM8_ESM.zip › Source Data/Supplementary Figure 3f.xlsx]

## Sheet: PVC-control
The TGA source data of PVC-control group over time
Temperature(℃)/Value(%)	0 d	30 d	60 d	90 d
30	100	99.9927	99.9928	99.9954
30.167	99.9991	99.9873	99.9856	99.9911
30.333	99.9976	99.9823	99.9765	99.9864
30.5	99.996	99.9776	99.9661	99.9817
30.667	99.9883	99.9673	99.947	99.9726
30.833	99.9841	99.9609	99.9325	99.9662
31	99.9818	99.9572	99.9204	99.9609
31.167	99.9799	99.9543	99.9091	99.956
31.333	99.9829	99.9585	99.903	99.9548
31.5	99.99	99.9669	99.9024	99.9561
31.667	99.9999	99.9786	99.9061	99.959
31.833	100.01	99.991	99.9116	99.9623
32	100.031	100.016	99.9326	99.9728
32.167	100.045	100.032	99.9458	99.9791
32.333	100.055	100.045	99.9563	99.9834
32.5	100.062	100.055	99.9651	99.9866
32.667	100.067	100.061	99.976	99.9897
32.833	100.072	100.066	99.9849	99.9924
33	100.075	100.067	99.9914	99.994
33.167	100.076	100.065	99.9961	99.9946
33.333	100.074	100.055	99.998	99.9942
33.5	100.073	100.049	100	99.994
33.667	100.071	100.041	100.001	99.9934
33.833	100.068	100.032	100.001	99.9923
34	100.066	100.023	99.9989	99.9909
34.167	100.065	100.017	99.9986	99.9901
34.333	100.065	100.012	99.9985	99.9896
34.5	100.065	100.008	99.9981	99.9893
34.667	100.068	100.011	99.9988	99.9904
34.833	100.071	100.013	99.9988	99.9912
35	100.073	100.015	99.9976	99.9921
35.167	100.076	100.018	99.9955	99.9931
35.333	100.078	100.025	99.9907	99.9947
35.5	100.078	100.029	99.9851	99.9955
35.667	100.077	100.033	99.9787	99.9958
35.833	100.076	100.036	99.972	99.9958
36	100.068	100.036	99.9618	99.9943
36.167	100.061	100.035	99.9544	99.9931
36.333	100.053	100.032	99.9483	99.9916
36.5	100.044	100.028	99.9429	99.99
36.667	100.031	100.019	99.9405	99.9873
36.833	100.02	100.011	99.938	99.985
37	100.01	100.004	99.9366	99.9826
37.167	100.001	99.9972	99.9361	99.9801
37.333	99.9958	99.9909	99.9393	99.978
37.5	99.992	99.9869	99.9417	99.9764
37.667	99.9899	99.9846	99.9445	99.9754
37.833	99.9891	99.9836	99.9477	99.975
38	99.9967	99.9891	99.9526	99.9764
38.167	100.002	99.9928	99.9558	99.9776
38.333	100.008	99.9968	99.9589	99.9793
38.5	100.015	100.002	99.962	99.9812
38.667	100.027	100.009	99.9629	99.9848
38.833	100.036	100.016	99.9633	99.9876
39	100.044	100.022	99.9626	99.9901
39.167	100.052	100.028	99.961	99.9924
39.333	100.056	100.034	99.9566	99.9941
39.5	100.059	100.038	99.9533	99.9955
39.667	100.059	100.041	99.9503	99.9963
39.833	100.058	100.044	99.9476	99.9969
40	100	100.043	99.9445	99.9951
40.167	99.9991	100.043	99.9422	99.9934
40.333	99.9976	100.042	99.9403	99.9914
40.5	99.996	100.041	99.9387	99.9892
40.667	99.9883	100.035	99.9388	99.9854
40.833	99.9841	100.029	99.9384	99.983
41	99.9818	100.022	99.9383	99.9809
41.167	99.9799	100.015	99.9384	99.9786
41.333	99.9829	100.006	99.94	99.9772
41.5	99.99	99.9984	99.9414	99.9757
41.667	99.9999	99.9925	99.9429	99.9743
41.833	100.01	99.9879	99.9445	99.973
42	100.031	99.9873	99.9465	99.9723
42.167	100.045	99.9865	99.9469	99.9715
42.333	100.055	99.9865	99.9461	99.9709
42.5	100.062	99.9871	99.9446	99.9704
42.667	100.067	99.9919	99.9395	99.9705
42.833	100.072	99.9947	99.9351	99.9702
43	100.075	99.9972	99.9308	99.9699
43.167	100.076	99.9997	99.9264	99.9696
43.333	100.074	100.002	99.9203	99.9688
43.5	100.073	100.004	99.9162	99.9679
43.667	100.071	100.006	99.9132	99.9669
43.833	100.068	100.007	99.9109	99.9658
44	100.066	100.007	99.9115	99.9641
44.167	100.065	100.007	99.9114	99.963
44.333	100.065	100.007	99.9116	99.9621
44.5	100.065	100.007	99.9119	99.9614
44.667	100.068	100.006	99.9137	99.9613
44.833	100.071	100.007	99.9151	99.9613
45	100.073	100.009	99.9172	99.9615
45.167	100.076	100.011	99.9197	99.962
45.333	100.078	100.017	99.9238	99.9637
45.5	100.078	100.022	99.928	99.9653
45.667	100.077	100.027	99.9322	99.9672
45.833	100.076	100.032	99.9362	99.9693
46	100.068	100.039	99.942	99.9723
46.167	100.061	100.044	99.946	99.9748
46.333	100.053	100.049	99.9488	99.9767
46.5	100.044	100.053	99.951	99.9784
46.667	100.031	100.053	99.9507	99.9792
46.833	100.02	100.055	99.9506	99.9799
47	100.01	100.055	99.9493	99.98
47.167	100.001	100.054	99.947	99.98
47.333	99.9958	100.048	99.9408	99.9781
47.5	99.992	100.043	99.9347	99.9767
47.667	99.9899	100.036	99.9282	99.9753
47.833	99.9891	100.029	99.9216	99.9736
48	99.9967	100.016	99.9129	99.9711
48.167	100.002	100.006	99.9064	99.9692
48.333	100.008	99.998	99.9012	99.9673
48.5	100.015	99.9906	99.8968	99.9652
48.667	100.027	99.9857	99.8962	99.9636
48.833	100.036	99.9822	99.8944	99.962
49	100.044	99.9803	99.8931	99.9604
49.167	100.052	99.9795	99.8921	99.9589
49.333	100.056	99.9851	99.8934	99.958
49.5	100.059	99.9884	99.8938	99.9568
49.667	100.059	99.9918	99.8942	99.9557
49.833	100.058	99.9956	99.8948	99.9549
50	100.05	100.001	99.896	99.9544
50.167	100.043	100.006	99.897	99.954
50.333	100.037	100.009	99.8983	99.9538
50.5	100.03	100.012	99.8996	99.9536
50.667	100.022	100.013	99.9003	99.9543
50.833	100.017	100.013	99.9003	99.9548
51	100.012	100.012	99.8996	99.9553
51.167	100.008	100.01	99.8984	99.9559
51.333	100.008	100.005	99.8951	99.9573
51.5	100.007	100.001	99.8929	99.9585
51.667	100.007	99.9981	99.8916	99.9597
51.833	100.007	99.9961	99.8908	99.9612
52	100.011	99.9954	99.8905	99.9633
52.167	100.013	99.9955	99.891	99.9649
52.333	100.015	99.9965	99.8923	99.9663
52.5	100.017	99.9978	99.8938	99.9677
52.667	100.021	100.002	99.8973	99.9688
52.833	100.024	100.006	99.8994	99.9692
53	100.026	100.009	99.9012	99.9693
53.167	100.029	100.013	99.9028	99.9693
53.333	100.03	100.016	99.903	99.9675
53.5	100.029	100.019	99.9032	99.9661
53.667	100.027	100.022	99.903	99.9648
53.833	100.024	100.023	99.9027	99.9633
54	100.016	100.023	99.9013	99.9606
54.167	100.011	100.023	99.9007	99.9586
54.333	100.006	100.024	99.9004	99.9569
54.5	100.001	100.024	99.8999	99.9552
54.667	99.9966	100.023	99.9006	99.9536
54.833	99.9936	100.022	99.901	99.9524
55	99.9921	100.021	99.9009	99.9513
55.167	99.9917	100.018	99.9004	99.9502
55.333	99.9966	100.014	99.8991	99.9501
55.5	100.001	100.01	99.8971	99.9498
55.667	100.005	100.006	99.8944	99.9494
55.833	100.01	100.001	99.8912	99.9488
56	100.019	99.9935	99.8855	99.9487
56.167	100.026	99.9882	99.8809	99.9488
56.333	100.033	99.9844	99.8766	99.9489
56.5	100.039	99.9812	99.8724	99.9489
56.667	100.043	99.9814	99.8699	99.95
56.833	100.047	99.9822	99.8683	99.9512
57	100.05	99.984	99.8676	99.9523
57.167	100.052	99.9867	99.8676	99.9534
57.333	100.051	99.9938	99.8714	99.9556
57.5	100.051	99.9991	99.8737	99.9571
57.667	100.05	100.005	99.8759	99.958
57.833	100.05	100.01	99.8779	99.9586
58	100.047	100.016	99.8802	99.9586
58.167	100.046	100.021	99.8821	99.9583
58.333	100.044	100.025	99.8838	99.9576
58.5	100.043	100.028	99.8855	99.9564
58.667	100.042	100.03	99.886	99.9543
58.833	100.04	100.032	99.8871	99.9529
59	100.039	100.033	99.8881	99.9514
59.167	100.037	100.035	99.8885	99.9497
59.333	100.034	100.034	99.8876	99.9481
59.5	100.032	100.035	99.8862	99.9468
59.667	100.03	100.036	99.8841	99.9457
59.833	100.028	100.037	99.8817	99.9446
60	100.026	100.037	99.8768	99.9445
60.167	100.024	100.037	99.8731	99.9446
60.333	100.023	100.038	99.8697	99.9447
60.5	100.022	100.04	99.8667	99.9449
60.667	100.022	100.041	99.8654	99.9464
60.833	100.022	100.042	99.8647	99.9477
61	100.023	100.043	99.865	99.9487
61.167	100.024	100.045	99.8659	99.9496
61.333	100.026	100.046	99.8695	99.95
61.5	100.029	100.045	99.8714	99.9502
61.667	100.033	100.045	99.8727	99.9501
61.833	100.036	100.044	99.8739	99.9497
62	100.042	100.042	99.874	99.9472
62.167	100.047	100.039	99.8738	99.9454
62.333	100.051	100.035	99.8734	99.9437
62.5	100.054	100.03	99.873	99.942
62.667	100.055	100.023	99.8715	99.9391
62.833	100.054	100.017	99.8707	99.9365
63	100.051	100.01	99.8703	99.9338
63.167	100.048	100.004	99.8698	99.931
63.333	100.039	99.9977	99.869	99.9286
63.5	100.032	99.9931	99.8676	99.9266
63.667	100.026	99.9894	99.8657	99.9248
63.833	100.02	99.9866	99.8634	99.9231
64	100.014	99.9878	99.8593	99.923
64.167	100.01	99.9881	99.8555	99.9226
64.333	100.006	99.9889	99.8515	99.9224
64.5	100.003	99.99	99.8471	99.9225
64.667	100.003	99.9936	99.8419	99.9234
64.833	100.002	99.9959	99.8381	99.9237
65	100.002	99.9978	99.8349	99.9241
65.167	100.002	99.9999	99.8318	99.9246
65.333	100.005	100.002	99.8312	99.9249
65.5	100.006	100.004	99.8307	99.9252
65.667	100.006	100.005	99.8306	99.9259
65.833	100.006	100.006	99.8311	99.9269
66	100.005	100.006	99.8352	99.9279
66.167	100.004	100.005	99.8386	99.929
66.333	100.004	100.005	99.8423	99.9304
66.5	100.004	100.004	99.8463	99.9321
66.667	100.003	100.002	99.8526	99.9339
66.833	100.005	100.001	99.8578	99.9352
67	100.007	100.001	99.8624	99.9364
67.167	100.01	100.001	99.8671	99.9377
67.333	100.015	100.003	99.871	99.9382
67.5	100.02	100.006	99.8741	99.9384
67.667	100.024	100.008	99.877	99.9382
67.833	100.027	100.012	99.8797	99.9378
68	100.029	100.017	99.8795	99.9367
68.167	100.031	100.02	99.8795	99.9357
68.333	100.032	100.022	99.8797	99.9344
68.5	100.033	100.025	99.8797	99.9328
68.667	100.031	100.025	99.8772	99.9307
68.833	100.03	100.026	99.8749	99.929
69	100.029	100.026	99.8721	99.9273
69.167	100.028	100.026	99.8688	99.9255
69.333	100.028	100.024	99.8634	99.9234
69.5	100.027	100.021	99.8584	99.9217
69.667	100.026	100.018	99.8532	99.9204
69.833	100.025	100.015	99.8478	99.919
70	100.023	100.009	99.8409	99.9176
70.167	100.021	100.003	99.8348	99.916
70.333	100.019	99.9977	99.8288	99.9147
70.5	100.018	99.9921	99.8229	99.9138
70.667	100.018	99.9854	99.8173	99.9128
70.833	100.018	99.98	99.812	99.9117
71	100.02	99.9757	99.8079	99.9105
71.167	100.022	99.9721	99.8045	99.9092
71.333	100.027	99.9712	99.8039	99.9089
71.5	100.03	99.9709	99.8039	99.9086
71.667	100.032	99.9722	99.8054	99.9083
71.833	100.034	99.9746	99.8079	99.9081
72	100.035	99.9829	99.8157	99.9094
72.167	100.036	99.9897	99.8216	99.9107
72.333	100.036	99.9963	99.8272	99.9119
72.5	100.036	100.003	99.8331	99.9132
72.667	100.033	100.014	99.8411	99.9156
72.833	100.032	100.022	99.8473	99.9177
73	100.031	100.029	99.8522	99.9196
73.167	100.03	100.037	99.8563	99.9212
73.333	100.028	100.041	99.857	99.922
73.5	100.026	100.044	99.8571	99.9227
73.667	100.026	100.046	99.8559	99.9232
73.833	100.025	100.048	99.8537	99.9233
74	100.025	100.044	99.8457	99.9211
74.167	100.025	100.042	99.8394	99.9191
74.333	100.025	100.039	99.8328	99.9169
74.5	100.026	100.035	99.8259	99.9149
74.667	100.029	100.03	99.8167	99.9116
74.833	100.03	100.026	99.8093	99.909
75	100.032	100.022	99.803	99.9065
75.167	100.033	100.017	99.7974	99.9043
75.333	100.035	100.015	99.7948	99.9033
75.5	100.037	100.014	99.7933	99.9021
75.667	100.04	100.012	99.7933	99.9008
75.833	100.042	100.011	99.7944	99.8996
76	100.044	100.013	99.8011	99.8999
76.167	100.047	100.014	99.8054	99.8999
76.333	100.051	100.015	99.8091	99.8999
76.5	100.054	100.016	99.8132	99.8997
76.667	100.056	100.02	99.8185	99.9001
76.833	100.058	100.023	99.8225	99.9005
77	100.059	100.026	99.826	99.9012
77.167	100.061	100.029	99.8297	99.9019
77.333	100.06	100.033	99.8331	99.9026
77.5	100.06	100.037	99.8366	99.9036
77.667	100.059	100.04	99.8396	99.905
77.833	100.058	100.042	99.8423	99.9067
78	100.056	100.044	99.8443	99.9086
78.167	100.055	100.044	99.8461	99.91
78.333	100.052	100.044	99.8479	99.9113
78.5	100.05	100.043	99.8496	99.9126
78.667	100.048	100.039	99.8486	99.9133
78.833	100.046	100.034	99.8479	99.9136
79	100.043	100.03	99.8471	99.9136
79.167	100.04	100.025	99.8463	99.9135
79.333	100.036	100.016	99.8438	99.9126
79.5	100.031	100.01	99.8415	99.9116
79.667	100.026	100.004	99.8386	99.9103
79.833	100.02	99.9991	99.8354	99.9086
80	100.013	99.9956	99.8308	99.9063
80.167	100.007	99.9931	99.8264	99.9046
80.333	100.003	99.9916	99.8217	99.9032
80.5	99.9991	99.9908	99.8169	99.9018
80.667	99.9979	99.9945	99.8112	99.9006
80.833	99.9969	99.9967	99.807	99.8999
81	99.9965	99.9992	99.8039	99.8995
81.167	99.9969	100.002	99.8011	99.8991
81.333	100.001	100.006	99.8013	99.8993
81.5	100.003	100.009	99.8016	99.899
81.667	100.005	100.013	99.8021	99.8989
81.833	100.007	100.016	99.8028	99.899
82	100.011	100.018	99.8073	99.8995
82.167	100.013	100.02	99.8105	99.9001
82.333	100.016	100.021	99.8132	99.9005
82.5	100.018	100.022	99.8155	99.9009
82.667	100.02	100.02	99.8172	99.9022
82.833	100.021	100.018	99.8176	99.9032
83	100.022	100.016	99.817	99.9036
83.167	100.022	100.014	99.8158	99.9036
83.333	100.02	100.011	99.8105	99.9028
83.5	100.02	100.009	99.8063	99.9022
83.667	100.019	100.008	99.8018	99.9017
83.833	100.019	100.007	99.7972	99.901
84	100.02	100.009	99.7922	99.899
84.167	100.021	100.01	99.7886	99.8977
84.333	100.022	100.011	99.7859	99.8968
84.5	100.023	100.013	99.7839	99.8962
84.667	100.025	100.016	99.7853	99.8955
84.833	100.025	100.019	99.786	99.8948
85	100.026	100.022	99.7872	99.8939
85.167	100.026	100.025	99.7886	99.8932
85.333	100.024	100.027	99.7919	99.8931
85.5	100.024	100.029	99.7944	99.8928
85.667	100.024	100.031	99.7963	99.8922
85.833	100.024	100.033	99.7979	99.8915
86	100.023	100.033	99.7981	99.8906
86.167	100.023	100.033	99.7987	99.8898
86.333	100.024	100.031	99.7993	99.8892
86.5	100.024	100.029	99.7995	99.8884
86.667	100.026	100.024	99.7973	99.8868
86.833	100.026	100.02	99.7955	99.8857
87	100.027	100.016	99.7933	99.8849
87.167	100.027	100.011	99.7908	99.8844
87.333	100.027	100.005	99.7868	99.8839
87.5	100.027	99.9994	99.7836	99.8835
87.667	100.027	99.9951	99.7805	99.8837
87.833	100.027	99.9917	99.7774	99.8843
88	100.026	99.9917	99.775	99.8858
88.167	100.027	99.9919	99.7739	99.8869
88.333	100.028	99.9937	99.7741	99.8882
88.5	100.028	99.9964	99.775	99.8899
88.667	100.03	100.004	99.7796	99.8926
88.833	100.032	100.01	99.7835	99.8948
89	100.032	100.016	99.7877	99.8966
89.167	100.033	100.022	99.7924	99.8981
89.333	100.033	100.028	99.7988	99.8995
89.5	100.033	100.034	99.8036	99.9007
89.667	100.033	100.038	99.8078	99.9016
89.833	100.033	100.042	99.8115	99.902
90	100.031	100.044	99.8118	99.9005
90.167	100.03	100.046	99.8119	99.899
90.333	100.029	100.047	99.8117	99.8973
90.5	100.029	100.047	99.8113	99.8955
90.667	100.028	100.045	99.8074	99.8924
90.833	100.028	100.043	99.8045	99.89
91	100.028	100.041	99.8016	99.8877
91.167	100.029	100.04	99.7987	99.8853
91.333	100.03	100.038	99.7964	99.8841
91.5	100.032	100.035	99.7943	99.8828
91.667	100.034	100.033	99.792	99.8814
91.833	100.036	100.031	99.7897	99.8799
92	100.04	100.028	99.788	99.8793
92.167	100.044	100.025	99.7857	99.8788
92.333	100.048	100.022	99.7831	99.8786
92.5	100.051	100.019	99.7805	99.8785
92.667	100.056	100.015	99.7773	99.8788
92.833	100.059	100.012	99.7747	99.8791
93	100.062	100.009	99.7727	99.8799
93.167	100.064	100.006	99.7713	99.8812
93.333	100.064	100.006	99.7725	99.8831
93.5	100.065	100.005	99.7738	99.8848
93.667	100.065	100.006	99.7757	99.8866
93.833	100.065	100.007	99.7784	99.8887
94	100.062	100.012	99.784	99.8912
94.167	100.059	100.016	99.7877	99.893
94.333	100.056	100.019	99.7911	99.8941
94.5	100.053	100.023	99.7944	99.8947
94.667	100.047	100.027	99.7956	99.8938
94.833	100.043	100.029	99.7961	99.8932
95	100.038	100.029	99.7964	99.8923
95.167	100.034	100.028	99.7965	99.8911
95.333	100.029	100.022	99.793	99.8879
95.5	100.024	100.017	99.7903	99.8854
95.667	100.019	100.011	99.7872	99.8832
95.833	100.014	100.005	99.7837	99.8813
96	100.011	99.997	99.7786	99.8792
96.167	100.01	99.9914	99.774	99.8773
96.333	100.01	99.987	99.7693	99.8755
96.5	100.01	99.983	99.7647	99.874
96.667	100.014	99.9815	99.7595	99.8739
96.833	100.017	99.98	99.7552	99.8735
97	100.019	99.9794	99.7521	99.8731
97.167	100.021	99.9792	99.7497	99.8727
97.333	100.024	99.9817	99.749	99.8733
97.5	100.025	99.9837	99.7478	99.8736
97.667	100.027	99.9857	99.7474	99.8739
97.833	100.027	99.9881	99.7476	99.8741
98	100.027	99.9921	99.7491	99.8738
98.167	100.027	99.9949	99.7501	99.8737
98.333	100.027	99.9967	99.7513	99.8737
98.5	100.027	99.9979	99.7526	99.8739
98.667	100.026	99.9974	99.7537	99.8734
98.833	100.025	99.9966	99.7548	99.8729
99	100.025	99.9952	99.7563	99.8725
99.167	100.026	99.9934	99.758	99.8724
99.333	100.027	99.9894	99.7596	99.8729
99.5	100.028	99.9876	99.7614	99.8736
99.667	100.03	99.9872	99.7641	99.8743
99.833	100.032	99.9874	99.7672	99.875
100	100.034	99.9904	99.771	99.8772
100.167	100.036	99.9935	99.7745	99.8791
100.333	100.037	99.9969	99.7783	99.8807
100.5	100.038	100.001	99.7821	99.8821
100.667	100.039	100.007	99.7853	99.883
100.833	100.039	100.012	99.7885	99.8835
101	100.04	100.016	99.7916	99.884
101.167	100.04	100.019	99.7943	99.8846
101.333	100.039	100.022	99.795	99.8837
101.5	100.038	100.024	99.7963	99.8832
101.667	100.036	100.026	99.7979	99.8825
101.833	100.034	100.028	99.7991	99.8816
102	100.029	100.029	99.7987	99.881
102.167	100.026	100.03	99.7983	99.8807
102.333	100.022	100.031	99.797	99.8805
102.5	100.018	100.031	99.7949	99.8802
102.667	100.016	100.031	99.7904	99.8805
102.833	100.014	100.031	99.7865	99.8809
103	100.014	100.03	99.7828	99.8816
103.167	100.014	100.029	99.779	99.8826
103.333	100.019	100.027	99.7739	99.8838
103.5	100.023	100.025	99.7704	99.8846
103.667	100.026	100.024	99.768	99.8854
103.833	100.03	100.023	99.7663	99.8863
104	100.036	100.023	99.7672	99.8871
104.167	100.04	100.023	99.7678	99.8875
104.333	100.044	100.024	99.7686	99.8874
104.5	100.047	100.026	99.7698	99.887
104.667	100.049	100.03	99.7731	99.8862
104.833	100.05	100.032	99.7754	99.8857
105	100.05	100.033	99.7776	99.8851
105.167	100.049	100.035	99.7797	99.8843
105.333	100.044	100.036	99.781	99.8829
105.5	100.039	100.037	99.782	99.8818
105.667	100.034	100.037	99.7832	99.881
105.833	100.029	100.037	99.7844	99.8804
106	100.02	100.035	99.7838	99.8793
106.167	100.014	100.033	99.7832	99.8783
106.333	100.008	100.031	99.7821	99.8773
106.5	100.004	100.03	99.7806	99.8764
106.667	100.001	100.027	99.7772	99.876
106.833	99.9988	100.024	99.7739	99.8752
107	99.9975	100.021	99.7702	99.8742
107.167	99.9972	100.018	99.7661	99.873
107.333	99.9998	100.014	99.7602	99.8721
107.5	100.001	100.01	99.755	99.8714
107.667	100.003	100.005	99.7499	99.8706
107.833	100.004	100	99.7446	99.8697
108	100.007	99.9939	99.7397	99.8685
108.167	100.009	99.9885	99.736	99.8675
108.333	100.011	99.9841	99.7335	99.8669
108.5	100.013	99.9807	99.7317	99.8667
108.667	100.015	99.9793	99.7335	99.8665
108.833	100.017	99.9785	99.7347	99.8663
109	100.019	99.979	99.7364	99.8662
109.167	100.021	99.98	99.7387	99.8661
109.333	100.024	99.9853	99.7439	99.8672
109.5	100.027	99.9892	99.7473	99.868
109.667	100.031	99.993	99.7508	99.8686
109.833	100.034	99.9967	99.7547	99.8691
110	100.038	100.002	99.7576	99.8697
110.167	100.04	100.006	99.7599	99.8703
110.333	100.042	100.01	99.7615	99.8709
110.5	100.043	100.013	99.7625	99.8716
110.667	100.041	100.015	99.7611	99.8713
110.833	100.039	100.018	99.7598	99.871
111	100.037	100.02	99.758	99.8708
111.167	100.035	100.021	99.7557	99.8708
111.333	100.032	100.02	99.751	99.8706
111.5	100.03	100.02	99.7473	99.8704
111.667	100.028	100.018	99.7437	99.8703
111.833	100.026	100.017	99.7402	99.8702
112	100.027	100.013	99.7367	99.8712
112.167	100.027	100.011	99.7338	99.8723
112.333	100.027	100.009	99.7318	99.8733
112.5	100.028	100.007	99.7307	99.8742
112.667	100.031	100.006	99.7328	99.8758
112.833	100.034	100.006	99.7353	99.8769
113	100.036	100.006	99.7387	99.8781
113.167	100.038	100.008	99.7428	99.8796
113.333	100.041	100.012	99.751	99.8808
113.5	100.042	100.016	99.757	99.882
113.667	100.042	100.02	99.7629	99.8829
113.833	100.041	100.024	99.7687	99.8839
114	100.039	100.03	99.7731	99.885
114.167	100.037	100.033	99.7765	99.8857
114.333	100.037	100.035	99.7795	99.8859
114.5	100.036	100.037	99.7823	99.8858
114.667	100.036	100.038	99.7814	99.8844
114.833	100.036	100.038	99.7811	99.8833
115	100.036	100.038	99.7802	99.8823
115.167	100.036	100.036	99.7787	99.8813
115.333	100.038	100.033	99.7747	99.8791
115.5	100.038	100.029	99.7715	99.8772
115.667	100.038	100.025	99.7689	99.8754
115.833	100.038	100.021	99.7666	99.8738
116	100.038	100.014	99.7634	99.8729
116.167	100.038	100.008	99.7607	99.872
116.333	100.038	100.003	99.7582	99.8711
116.5	100.037	99.9974	99.7559	99.8703
116.667	100.038	99.9945	99.7561	99.8714
116.833	100.037	99.993	99.7565	99.8722
117	100.037	99.9932	99.7571	99.8731
117.167	100.035	99.9946	99.7578	99.8739
117.333	100.035	100.001	99.7606	99.8756
117.5	100.034	100.007	99.762	99.8768
117.667	100.033	100.013	99.7631	99.8783
117.833	100.032	100.019	99.764	99.8802
118	100.03	100.029	99.7637	99.8818
118.167	100.028	100.036	99.7634	99.8832
118.333	100.025	100.043	99.7627	99.8842
118.5	100.023	100.048	99.7617	99.885
118.667	100.019	100.051	99.7587	99.8848
118.833	100.015	100.052	99.7556	99.8848
119	100.012	100.052	99.7521	99.8848
119.167	100.01	100.051	99.7482	99.8845
119.333	100.009	100.044	99.7428	99.8824
119.5	100.008	100.038	99.7389	99.8807
119.667	100.008	100.033	99.7354	99.879
119.833	100.008	100.027	99.7322	99.8775
120	100.012	100.018	99.7309	99.8756
120.167	100.014	100.011	99.7293	99.8739
120.333	100.016	100.004	99.7282	99.8721
120.5	100.018	99.9967	99.7276	99.8702
120.667	100.021	99.9903	99.729	99.8692
120.833	100.023	99.9854	99.7295	99.8683
121	100.024	99.982	99.7302	99.8675
121.167	100.025	99.9798	99.7314	99.8666
121.333	100.026	99.9829	99.7329	99.8661
121.5	100.028	99.9856	99.7337	99.8651
121.667	100.029	99.9886	99.734	99.8642
121.833	100.031	99.9919	99.734	99.8636
122	100.034	100	99.7331	99.8636
122.167	100.037	100.006	99.7322	99.8636
122.333	100.039	100.011	99.7312	99.8638
122.5	100.041	100.016	99.73	99.864
122.667	100.044	100.022	99.7281	99.8662
122.833	100.046	100.027	99.7268	99.8681
123	100.047	100.032	99.7256	99.8698
123.167	100.048	100.036	99.7246	99.8714
123.333	100.047	100.04	99.7251	99.8735
123.5	100.046	100.043	99.726	99.8748
123.667	100.045	100.046	99.7271	99.8759
123.833	100.045	100.049	99.7281	99.8771
124	100.044	100.049	99.7308	99.8774
124.167	100.044	100.049	99.7327	99.8777
124.333	100.044	100.049	99.7341	99.8776
124.5	100.044	100.048	99.7355	99.8772
124.667	100.044	100.044	99.7363	99.8764
124.833	100.043	100.04	99.7368	99.8757
125	100.043	100.035	99.7373	99.8746
125.167	100.043	100.03	99.738	99.8733
125.333	100.042	100.021	99.7376	99.8711
125.5	100.042	100.014	99.7376	99.8693
125.667	100.042	100.008	99.7382	99.8681
125.833	100.042	100.002	99.7391	99.8671
126	100.041	99.9972	99.7401	99.8663
126.167	100.042	99.9941	99.741	99.8658
126.333	100.043	99.9925	99.7421	99.8654
126.5	100.044	99.9918	99.7437	99.865
126.667	100.045	99.9967	99.747	99.8664
126.833	100.047	100	99.75	99.8676
127	100.049	100.005	99.7527	99.869
127.167	100.052	100.01	99.7553	99.8705
127.333	100.056	100.019	99.7585	99.8726
127.5	100.059	100.026	99.7606	99.8742
127.667	100.061	100.031	99.762	99.8758
127.833	100.064	100.037	99.763	99.8777
128	100.064	100.041	99.7606	99.8789
128.167	100.063	100.045	99.7571	99.88
128.333	100.061	100.048	99.7517	99.8805
128.5	100.058	100.05	99.7449	99.8809
128.667	100.05	100.048	99.7334	99.8806
128.833	100.044	100.046	99.7238	99.8804
129	100.04	100.043	99.715	99.8798
129.167	100.036	100.039	99.7067	99.8788
129.333	100.033	100.03	99.7002	99.8766
129.5	100.031	100.024	99.6961	99.8745
129.667	100.029	100.017	99.6942	99.8726
129.833	100.028	100.011	99.6936	99.8708
130	100.03	100.006	99.7007	99.869
130.167	100.03	100.002	99.7045	99.8677
130.333	100.029	100	99.7077	99.8665
130.5	100.028	99.9985	99.7111	99.8652
130.667	100.026	100.002	99.7164	99.8652
130.833	100.024	100.004	99.7201	99.865
131	100.021	100.006	99.723	99.8651
131.167	100.018	100.009	99.7254	99.8652
131.333	100.012	100.015	99.7276	99.8654
131.5	100.009	100.02	99.7305	99.8656
131.667	100.006	100.025	99.7331	99.866
131.833	100.005	100.03	99.7356	99.8668
132	100.004	100.035	99.738	99.8685
132.167	100.004	100.039	99.7399	99.8701
132.333	100.003	100.042	99.7414	99.8715
132.5	100.002	100.045	99.7429	99.8729
132.667	100.004	100.047	99.7443	99.8755
132.833	100.006	100.05	99.7462	99.8776
133	100.009	100.053	99.7479	99.8794
133.167	100.012	100.055	99.7492	99.8809
133.333	100.018	100.056	99.75	99.8814
133.5	100.023	100.055	99.7495	99.8813
133.667	100.027	100.054	99.748	99.8807
133.833	100.031	100.052	99.7459	99.88
134	100.036	100.045	99.7402	99.8779
134.167	100.039	100.04	99.7357	99.8767
134.333	100.041	100.035	99.7313	99.8755
134.5	100.042	100.03	99.7268	99.8742
134.667	100.039	100.024	99.7217	99.8735
134.833	100.036	100.019	99.718	99.8729
135	100.032	100.014	99.7154	99.8726
135.167	100.028	100.011	99.7134	99.8722
135.333	100.021	100.01	99.7143	99.8718
135.5	100.016	100.009	99.7148	99.8711
135.667	100.013	100.01	99.7152	99.8701
135.833	100.01	100.01	99.7157	99.869
136	100.012	100.013	99.7191	99.8675
136.167	100.013	100.016	99.7212	99.8668
136.333	100.015	100.018	99.7228	99.8664
136.5	100.018	100.021	99.7242	99.8661
136.667	100.025	100.023	99.7252	99.8663
136.833	100.03	100.024	99.7264	99.8663
137	100.034	100.026	99.7283	99.8663
137.167	100.038	100.026	99.7305	99.8666
137.333	100.041	100.026	99.7325	99.8679
137.5	100.046	100.026	99.7353	99.8692
137.667	100.05	100.025	99.7386	99.8704
137.833	100.053	100.025	99.742	99.8715
138	100.056	100.023	99.746	99.8729
138.167	100.058	100.021	99.7494	99.8738
138.333	100.06	100.019	99.7528	99.8746
138.5	100.062	100.017	99.7559	99.8755
138.667	100.061	100.016	99.7571	99.875
138.833	100.06	100.015	99.7579	99.8747
139	100.058	100.015	99.7577	99.8741
139.167	100.056	100.016	99.7564	99.8733
139.333	100.05	100.019	99.7505	99.872
139.5	100.044	100.022	99.7453	99.8713
139.667	100.039	100.024	99.7397	99.8706
139.833	100.034	100.027	99.7338	99.8698
140	100.029	100.031	99.7246	99.8687
140.167	100.026	100.033	99.7175	99.8673
140.333	100.024	100.035	99.7113	99.8659
140.5	100.022	100.037	99.7059	99.8646
140.667	100.024	100.038	99.7031	99.8634
140.833	100.026	100.039	99.7003	99.8623
141	100.026	100.039	99.6985	99.8612
141.167	100.027	100.039	99.6976	99.86
141.333	100.029	100.036	99.6993	99.8597
141.5	100.031	100.031	99.6996	99.8594
141.667	100.033	100.026	99.7	99.8592
141.833	100.036	100.021	99.7009	99.8589
142	100.038	100.012	99.7022	99.8586
142.167	100.041	100.005	99.7032	99.8583
142.333	100.045	100	99.7042	99.858
142.5	100.049	99.9961	99.7052	99.8577
142.667	100.053	99.9968	99.7068	99.8581
142.833	100.056	99.9981	99.7083	99.8592
143	100.059	100.001	99.7097	99.8609
143.167	100.06	100.005	99.7111	99.8628
143.333	100.059	100.016	99.7125	99.8659
143.5	100.057	100.024	99.7139	99.868
143.667	100.055	100.031	99.7157	99.8696
143.833	100.052	100.038	99.7179	99.8713
144	100.045	100.044	99.7193	99.8723
144.167	100.041	100.049	99.7209	99.8732
144.333	100.037	100.053	99.7225	99.8735
144.5	100.035	100.056	99.7238	99.8735
144.667	100.033	100.055	99.7233	99.872
144.833	100.031	100.054	99.7223	99.8708
145	100.031	100.053	99.721	99.8698
145.167	100.031	100.053	99.7199	99.8687
145.333	100.033	100.049	99.717	99.8662
145.5	100.034	100.046	99.7149	99.8642
145.667	100.035	100.042	99.7128	99.8622
145.833	100.037	100.038	99.7103	99.86
146	100.037	100.031	99.7082	99.8579
146.167	100.037	100.025	99.7056	99.8562
146.333	100.037	100.019	99.7031	99.8552
146.5	100.036	100.013	99.7007	99.8546
146.667	100.034	100.006	99.6983	99.855
146.833	100.033	100.002	99.6966	99.8555
147	100.031	100	99.6956	99.8564
147.167	100.03	99.9997	99.6951	99.8578
147.333	100.03	100.006	99.6978	99.8612
147.5	100.03	100.01	99.7003	99.8638
147.667	100.032	100.015	99.7033	99.866
147.833	100.034	100.021	99.7069	99.868
148	100.039	100.03	99.7126	99.8703
148.167	100.042	100.036	99.7162	99.8722
148.333	100.046	100.042	99.7192	99.8736
148.5	100.049	100.047	99.722	99.8747
148.667	100.053	100.05	99.7229	99.8737
148.833	100.056	100.051	99.7235	99.8728
149	100.058	100.052	99.7232	99.8714
149.167	100.059	100.051	99.7222	99.8696
149.333	100.059	100.046	99.7184	99.8666
149.5	100.06	100.041	99.7149	99.8647
149.667	100.06	100.037	99.711	99.8629
149.833	100.059	100.032	99.7067	99.861
150	100.057	100.024	99.7002	99.8595
150.167	100.055	100.018	99.6948	99.8575
150.333	100.052	100.012	99.6897	99.8555
150.5	100.048	100.006	99.6846	99.8538
150.667	100.042	100.001	99.68	99.8526
150.833	100.037	99.9962	99.6757	99.8518
151	100.032	99.993	99.6717	99.8511
151.167	100.027	99.9908	99.6679	99.8504
151.333	100.021	99.9911	99.6668	99.8516
151.5	100.017	99.9915	99.666	99.8523
151.667	100.013	99.9928	99.6663	99.853
151.833	100.01	99.9944	99.6673	99.8536
152	100.009	99.9985	99.6714	99.854
152.167	100.009	100.002	99.6746	99.8541
152.333	100.01	100.005	99.6779	99.8539
152.5	100.012	100.008	99.681	99.8535
152.667	100.019	100.012	99.6841	99.853
152.833	100.025	100.016	99.6859	99.853
153	100.031	100.019	99.6871	99.853
153.167	100.037	100.021	99.688	99.8528
153.333	100.045	100.023	99.6875	99.8528
153.5	100.05	100.024	99.688	99.8522
153.667	100.054	100.026	99.6884	99.8517
153.833	100.058	100.028	99.6885	99.8515
154	100.056	100.028	99.6887	99.8511
154.167	100.055	100.028	99.6883	99.851
154.333	100.054	100.027	99.6877	99.8511
154.5	100.051	100.025	99.6868	99.8511
154.667	100.044	100.022	99.685	99.852
154.833	100.038	100.018	99.6838	99.8523
155	100.032	100.015	99.6829	99.8526
155.167	100.026	100.012	99.6819	99.8531
155.333	100.021	100.008	99.6822	99.8541
155.5	100.016	100.006	99.6833	99.8554
155.667	100.014	100.004	99.6852	99.8568
155.833	100.011	100.004	99.6875	99.8582
156	100.014	100.007	99.6927	99.8603
156.167	100.015	100.009	99.697	99.8615
156.333	100.018	100.012	99.7005	99.8625
156.5	100.021	100.015	99.7037	99.8637
156.667	100.029	100.021	99.7073	99.8638
156.833	100.035	100.025	99.7101	99.8641
157	100.04	100.028	99.7122	99.8641
157.167	100.046	100.031	99.7136	99.8637
157.333	100.052	100.032	99.7119	99.8623
157.5	100.057	100.031	99.7104	99.8607
157.667	100.062	100.03	99.7084	99.8586
157.833	100.067	100.028	99.7062	99.8562
158	100.069	100.022	99.7027	99.853
158.167	100.071	100.017	99.7004	99.8509
158.333	100.072	100.012	99.6981	99.8491
158.5	100.073	100.007	99.6958	99.8473
158.667	100.07	100.001	99.6941	99.8463
158.833	100.067	99.995	99.6916	99.8448
159	100.063	99.9898	99.6887	99.8433
159.167	100.059	99.9849	99.6857	99.8421
159.333	100.051	99.9827	99.6819	99.8416
159.5	100.045	99.9813	99.6789	99.8414
159.667	100.038	99.9809	99.6764	99.8414
159.833	100.032	99.9817	99.6741	99.8415
160	100.025	99.9884	99.6734	99.8435
160.167	100.018	99.9934	99.6728	99.8451
160.333	100.014	99.9991	99.6728	99.8472
160.5	100.01	100.006	99.6736	99.8495
160.667	100.008	100.015	99.6774	99.8522
160.833	100.007	100.021	99.6801	99.8542
161	100.008	100.028	99.6824	99.8558
161.167	100.008	100.034	99.6848	99.857
161.333	100.013	100.038	99.6884	99.8575
161.5	100.017	100.04	99.6905	99.8582
161.667	100.02	100.042	99.6915	99.8585
161.833	100.022	100.043	99.6918	99.8584
162	100.025	100.041	99.6892	99.8567
162.167	100.026	100.04	99.6873	99.8551
162.333	100.027	100.038	99.6855	99.853
162.5	100.027	100.036	99.6838	99.8507
162.667	100.024	100.032	99.6799	99.8467
162.833	100.021	100.027	99.6768	99.8439
163	100.019	100.021	99.6736	99.8418
163.167	100.016	100.014	99.6702	99.8397
163.333	100.011	100.004	99.6667	99.8382
163.5	100.008	99.9954	99.6631	99.8365
163.667	100.005	99.9877	99.6595	99.8349
163.833	100.003	99.9804	99.6559	99.8333
164	100.002	99.9751	99.6531	99.8323
164.167	100.003	99.9715	99.6516	99.8315
164.333	100.004	99.9692	99.651	99.8313
164.5	100.006	99.9676	99.6507	99.8315
164.667	100.013	99.9721	99.6535	99.8326
164.833	100.018	99.9753	99.6561	99.8334
165	100.023	99.9789	99.659	99.8341
165.167	100.028	99.9831	99.6622	99.8349
165.333	100.035	99.9913	99.6664	99.836
165.5	100.04	99.9976	99.6696	99.8368
165.667	100.046	100.003	99.6726	99.8378
165.833	100.052	100.008	99.6758	99.839
166	100.055	100.013	99.6792	99.8404
166.167	100.059	100.016	99.6824	99.8418
166.333	100.061	100.018	99.6851	99.8429
166.5	100.063	100.02	99.6873	99.8438
166.667	100.062	100.017	99.6885	99.8444
166.833	100.061	100.015	99.6884	99.8443
167	100.059	100.012	99.6874	99.8441
167.167	100.056	100.008	99.6857	99.844
167.333	100.05	100.002	99.6799	99.8421
167.5	100.044	99.9962	99.6755	99.8408
167.667	100.039	99.9911	99.6711	99.8395
167.833	100.033	99.9865	99.6665	99.838
168	100.026	99.9833	99.6612	99.8364
168.167	100.02	99.9809	99.6567	99.835
168.333	100.014	99.9795	99.6532	99.8342
168.5	100.007	99.979	99.6505	99.8338
168.667	100.003	99.9836	99.6507	99.8341
168.833	100	99.9863	99.6507	99.8343
169	99.9978	99.9888	99.6512	99.8347
169.167	99.9966	99.9917	99.6525	99.8351
169.333	99.9999	99.9975	99.658	99.8364
169.5	100.002	100.002	99.6617	99.8371
169.667	100.005	100.007	99.665	99.8375
169.833	100.009	100.011	99.668	99.8378
170	100.016	100.017	99.6711	99.8379
170.167	100.021	100.022	99.6735	99.8385
170.333	100.026	100.026	99.6758	99.8392
170.5	100.03	100.029	99.678	99.8396
170.667	100.034	100.029	99.6772	99.8396
170.833	100.037	100.028	99.6768	99.8389
171	100.039	100.026	99.6766	99.8377
171.167	100.04	100.023	99.6765	99.8361
171.333	100.037	100.016	99.6746	99.8326
171.5	100.034	100.01	99.673	99.83
171.667	100.031	100.004	99.671	99.828
171.833	100.028	99.9979	99.6687	99.8261
172	100.021	99.9911	99.6669	99.8243
172.167	100.015	99.985	99.6657	99.8226
172.333	100.011	99.9793	99.6648	99.821
172.5	100.007	99.9738	99.6639	99.8194
172.667	100.004	99.9704	99.664	99.8185
172.833	100.002	99.9682	99.6635	99.8173
173	100.001	99.9671	99.6628	99.8164
173.167	100.001	99.9664	99.6621	99.8159
173.333	100.005	99.9695	99.6613	99.8167
173.5	100.007	99.972	99.6604	99.8174
173.667	100.008	99.9753	99.6587	99.8183
173.833	100.01	99.9788	99.6563	99.8192
174	100.013	99.9836	99.6531	99.8212
174.167	100.015	99.987	99.65	99.8222
174.333	100.017	99.9896	99.6469	99.8228
174.5	100.019	99.9916	99.6437	99.8231
174.667	100.021	99.9911	99.6391	99.8219
174.833	100.023	99.9903	99.6352	99.8214
175	100.024	99.9886	99.6321	99.8212
175.167	100.025	99.9861	99.6294	99.8208
175.333	100.024	99.9797	99.627	99.8193
175.5	100.024	99.9747	99.6244	99.8179
175.667	100.024	99.9707	99.6225	99.8163
175.833	100.024	99.9673	99.6211	99.8145
176	100.024	99.9638	99.6209	99.8119
176.167	100.023	99.9611	99.6205	99.8096
176.333	100.022	99.9592	99.6205	99.8074
176.5	100.021	99.958	99.6211	99.8052
176.667	100.019	99.9602	99.6231	99.8037
176.833	100.016	99.9609	99.6242	99.8028
177	100.012	99.9613	99.6249	99.8021
177.167	100.008	99.9617	99.6253	99.8016
177.333	100.003	99.9643	99.6253	99.8022
177.5	99.9998	99.9664	99.6248	99.802
177.667	99.9968	99.9681	99.6239	99.8015
177.833	99.9939	99.9695	99.6227	99.8009
178	99.9937	99.9707	99.6198	99.7996
178.167	99.9938	99.9709	99.6175	99.7984
178.333	99.9941	99.9705	99.6152	99.7971
178.5	99.9945	99.9695	99.6126	99.7957
178.667	99.9975	99.9657	99.6091	99.7935
178.833	100	99.9626	99.606	99.7918
179	100.003	99.9593	99.6036	99.7906
179.167	100.006	99.9558	99.6018	99.7897
179.333	100.01	99.9507	99.6003	99.7889
179.5	100.013	99.9465	99.5992	99.7879
179.667	100.016	99.9434	99.5989	99.7869
179.833	100.018	99.941	99.5991	99.7857
180	100.018	99.9395	99.6007	99.7846
180.167	100.016	99.9382	99.6013	99.7832
180.333	100.013	99.9381	99.6018	99.7818
180.5	100.01	99.9389	99.6028	99.7804
180.667	100.003	99.9426	99.6053	99.779
180.833	99.9977	99.9455	99.6079	99.7787
181	99.9938	99.9484	99.6106	99.7793
181.167	99.9905	99.9513	99.6129	99.7803
181.333	99.9891	99.9562	99.6156	99.7831
181.5	99.9881	99.9608	99.6168	99.7852
181.667	99.9878	99.9659	99.6174	99.7871
181.833	99.9878	99.9713	99.6178	99.789
182	99.9903	99.9761	99.615	99.7909
182.167	99.9918	99.9799	99.6135	99.792
182.333	99.9937	99.9827	99.6119	99.7925
182.5	99.9955	99.9848	99.61	99.7928
182.667	99.9971	99.9833	99.6069	99.7908
182.833	99.9985	99.9817	99.6037	99.7891
183	99.9995	99.9791	99.6009	99.7871
183.167	100	99.9759	99.5985	99.7848
183.333	100.001	99.9686	99.5954	99.7813
183.5	100.001	99.963	99.5937	99.779
183.667	100.001	99.9576	99.593	99.7773
183.833	100.001	99.9523	99.5926	99.7757
184	100.001	99.947	99.5943	99.7751
184.167	100	99.9425	99.5956	99.7742
184.333	99.9995	99.9387	99.5975	99.7734
184.5	99.9986	99.9352	99.5999	99.7727
184.667	99.9964	99.9357	99.6031	99.7726
184.833	99.9939	99.9362	99.6057	99.7722
185	99.9908	99.9372	99.6079	99.7718
185.167	99.9873	99.9384	99.61	99.7715
185.333	99.9815	99.9428	99.6116	99.7713
185.5	99.9773	99.9459	99.6128	99.771
185.667	99.974	99.9492	99.6135	99.7706
185.833	99.9708	99.9527	99.614	99.7702
186	99.9692	99.9551	99.6124	99.7693
186.167	99.9686	99.9568	99.6111	99.7685
186.333	99.9685	99.9576	99.6092	99.7679
186.5	99.9684	99.9578	99.607	99.7676
186.667	99.9706	99.9548	99.6024	99.7665
186.833	99.971	99.9517	99.5981	99.7654
187	99.9706	99.9479	99.5935	99.7639
187.167	99.9699	99.9436	99.5887	99.7622
187.333	99.9674	99.9356	99.5819	99.7596
187.5	99.9654	99.929	99.5759	99.7569
187.667	99.9634	99.9225	99.57	99.7541
187.833	99.9611	99.916	99.5641	99.7512
188	99.958	99.9091	99.5581	99.7472
188.167	99.9551	99.9035	99.5524	99.7439
188.333	99.9522	99.8991	99.547	99.7406
188.5	99.9491	99.8953	99.542	99.7373
188.667	99.9453	99.8935	99.5394	99.7343
188.833	99.9416	99.8912	99.5371	99.7315
189	99.9383	99.8896	99.5351	99.7287
189.167	99.9356	99.8889	99.5335	99.7262
189.333	99.9339	99.891	99.5362	99.7252
189.5	99.933	99.8923	99.538	99.7248
189.667	99.9331	99.8936	99.5398	99.7246
189.833	99.9335	99.8949	99.5416	99.7247
190	99.937	99.8975	99.5447	99.7266
190.167	99.9396	99.8989	99.5465	99.7274
190.333	99.9425	99.9001	99.5476	99.7277
190.5	99.9453	99.9018	99.5482	99.728
190.667	99.9488	99.9028	99.5465	99.7273
190.833	99.9518	99.904	99.5442	99.7266
191	99.9546	99.9047	99.5407	99.7257
191.167	99.9574	99.9052	99.5367	99.7246
191.333	99.9598	99.9052	99.53	99.7225
191.5	99.9623	99.9052	99.5246	99.7207
191.667	99.9647	99.9056	99.5195	99.7189
191.833	99.9668	99.9063	99.5145	99.717
192	99.9696	99.9056	99.5096	99.7148
192.167	99.9727	99.9055	99.5058	99.7129
192.333	99.9753	99.9052	99.5033	99.7111
192.5	99.9775	99.9049	99.5017	99.7094
192.667	99.9785	99.9048	99.5028	99.7081
192.833	99.9782	99.9044	99.5032	99.7069
193	99.9767	99.9032	99.5037	99.7059
193.167	99.9745	99.9012	99.5045	99.7049
193.333	99.968	99.8975	99.5083	99.7047
193.5	99.9631	99.8943	99.5115	99.7042
193.667	99.9584	99.8912	99.5145	99.7038
193.833	99.9535	99.8882	99.5174	99.7035
194	99.9484	99.8841	99.5209	99.7038
194.167	99.9441	99.881	99.5231	99.7044
194.333	99.9404	99.8783	99.5246	99.7052
194.5	99.937	99.876	99.5256	99.706
194.667	99.9355	99.8761	99.5237	99.707
194.833	99.9339	99.8758	99.5224	99.7073
195	99.9336	99.8753	99.5207	99.7071
195.167	99.9344	99.875	99.519	99.7067
195.333	99.9374	99.8769	99.5167	99.7047
195.5	99.9394	99.878	99.5153	99.7031
195.667	99.9411	99.8783	99.5139	99.7012
195.833	99.9426	99.8783	99.5124	99.6992
196	99.9441	99.8776	99.5115	99.6961
196.167	99.9442	99.8763	99.5097	99.6936
196.333	99.9433	99.8744	99.5078	99.6911
196.5	99.9419	99.8723	99.5063	99.6887
196.667	99.9366	99.8682	99.5052	99.6864
196.833	99.9322	99.8653	99.505	99.6844
197	99.9274	99.8628	99.505	99.6826
197.167	99.9221	99.8603	99.5051	99.6809
197.333	99.9145	99.8585	99.5073	99.68
197.5	99.9079	99.8565	99.5079	99.6788
197.667	99.902	99.8546	99.508	99.6777
197.833	99.8967	99.8526	99.5079	99.6765
198	99.8928	99.8515	99.5061	99.6755
198.167	99.8892	99.851	99.5047	99.6743
198.333	99.8863	99.851	99.5028	99.6729
198.5	99.8842	99.851	99.5005	99.6714
198.667	99.8858	99.8513	99.4953	99.6694
198.833	99.8858	99.8508	99.4897	99.6675
199	99.8855	99.8497	99.4829	99.6655
199.167	99.8852	99.8482	99.4754	99.6635
199.333	99.8856	99.845	99.4647	99.661
199.5	99.8853	99.8421	99.456	99.6586
199.667	99.8843	99.8397	99.448	99.6562
199.833	99.8825	99.8379	99.4402	99.6538
200	99.8784	99.8361	99.4336	99.6512
200.167	99.8747	99.8346	99.428	99.6488
200.333	99.8709	99.8327	99.4239	99.6465
200.5	99.867	99.8302	99.4208	99.6443
200.667	99.8613	99.8276	99.4216	99.6426
200.833	99.8574	99.8243	99.422	99.641
201	99.8548	99.8209	99.4234	99.6396
201.167	99.8529	99.8175	99.4254	99.6383
201.333	99.853	99.8125	99.43	99.6378
201.5	99.853	99.8089	99.4328	99.637
201.667	99.8538	99.8058	99.4348	99.636
201.833	99.8549	99.803	99.4365	99.6351
202	99.8574	99.8031	99.4364	99.6339
202.167	99.8586	99.8027	99.436	99.6326
202.333	99.8593	99.8021	99.4347	99.631
202.5	99.8599	99.8014	99.4325	99.6292
202.667	99.8595	99.8014	99.4259	99.6268
202.833	99.8593	99.8002	99.4203	99.6245
203	99.8591	99.7982	99.4147	99.6223
203.167	99.8588	99.7959	99.4089	99.6199
203.333	99.8581	99.7912	99.4009	99.6172
203.5	99.8577	99.7878	99.3946	99.6147
203.667	99.8574	99.7854	99.389	99.6123
203.833	99.8571	99.7839	99.3836	99.6099
204	99.8567	99.7825	99.3799	99.6074
204.167	99.8561	99.7811	99.3757	99.6046
204.333	99.8552	99.7794	99.3721	99.6013
204.5	99.8542	99.7776	99.3693	99.5975
204.667	99.852	99.7758	99.368	99.5931
204.833	99.8496	99.7732	99.3662	99.5889
205	99.8469	99.7701	99.3643	99.5848
205.167	99.8439	99.7669	99.3622	99.5807
205.333	99.8396	99.7635	99.3609	99.5764
205.5	99.8367	99.7616	99.3587	99.5726
205.667	99.8347	99.76	99.3562	99.5692
205.833	99.8328	99.7584	99.3536	99.5659
206	99.8313	99.7591	99.3502	99.564
206.167	99.8294	99.7587	99.3477	99.5619
206.333	99.8272	99.7579	99.3454	99.5601
206.5	99.825	99.7572	99.3433	99.5584
206.667	99.8227	99.7563	99.3421	99.5578
206.833	99.8205	99.7556	99.3401	99.5569
207	99.8184	99.755	99.3374	99.5556
207.167	99.8164	99.7545	99.3343	99.5539
207.333	99.8145	99.7542	99.3311	99.5522
207.5	99.8118	99.7539	99.3282	99.5504
207.667	99.8082	99.7536	99.3256	99.5487
207.833	99.804	99.7534	99.3231	99.547
208	99.7987	99.7533	99.3211	99.5451
208.167	99.7938	99.753	99.3192	99.5436
208.333	99.7889	99.7524	99.3174	99.5423
208.5	99.7842	99.7516	99.3157	99.541
208.667	99.7803	99.7497	99.3144	99.5401
208.833	99.7777	99.7474	99.3132	99.5385
209	99.7754	99.7445	99.3124	99.5363
209.167	99.7733	99.7412	99.3115	99.5336
209.333	99.7741	99.7354	99.3097	99.5288
209.5	99.7741	99.73	99.3076	99.5243
209.667	99.7741	99.7245	99.305	99.5197
209.833	99.7741	99.7188	99.3021	99.5151
210	99.7738	99.7119	99.2978	99.5092
210.167	99.7731	99.7058	99.294	99.5045
210.333	99.7721	99.7	99.2901	99.5002
210.5	99.7709	99.6943	99.2861	99.496
210.667	99.769	99.6893	99.2816	99.4923
210.833	99.7676	99.684	99.2776	99.4879
211	99.7663	99.6778	99.2737	99.4836
211.167	99.765	99.671	99.27	99.4794
211.333	99.7639	99.664	99.2667	99.4751
211.5	99.7626	99.6563	99.2626	99.4716
211.667	99.7609	99.6482	99.258	99.4686
211.833	99.7584	99.6401	99.2533	99.4659
212	99.7534	99.632	99.2488	99.4649
212.167	99.7478	99.6253	99.2444	99.4629
212.333	99.7408	99.6194	99.2393	99.4603
212.5	99.7328	99.6139	99.2338	99.4577
212.667	99.721	99.6115	99.2284	99.4552
212.833	99.7116	99.6091	99.2232	99.4526
213	99.7032	99.6076	99.218	99.45
213.167	99.6955	99.6066	99.2129	99.4474
213.333	99.6909	99.6072	99.2077	99.4441
213.5	99.6867	99.6063	99.2027	99.4405
213.667	99.683	99.605	99.198	99.4364
213.833	99.6797	99.6034	99.1933	99.4323
214	99.6817	99.6007	99.1895	99.4277
214.167	99.6821	99.5982	99.1856	99.4237
214.333	99.6819	99.5956	99.1819	99.4199
214.5	99.6817	99.593	99.1785	99.4161
214.667	99.6816	99.5901	99.1762	99.4125
214.833	99.6804	99.5876	99.1739	99.4088
215	99.6781	99.5845	99.1719	99.4055
215.167	99.6749	99.5808	99.1701	99.4023
215.333	99.6673	99.577	99.1696	99.3997
215.5	99.6608	99.5733	99.1688	99.3971
215.667	99.6544	99.5698	99.1681	99.3943
215.833	99.6481	99.5665	99.1674	99.3914
216	99.6402	99.5631	99.1674	99.3895
216.167	99.6343	99.5606	99.1671	99.3874
216.333	99.6295	99.5591	99.1668	99.3854
216.5	99.6252	99.5584	99.1663	99.3834
216.667	99.6242	99.5607	99.1655	99.3806
216.833	99.6223	99.5617	99.1643	99.3774
217	99.6205	99.5621	99.1627	99.374
217.167	99.619	99.5622	99.1607	99.3706
217.333	99.619	99.562	99.1571	99.3657
217.5	99.619	99.5605	99.1536	99.3608
217.667	99.62	99.558	99.1499	99.3556
217.833	99.6218	99.5549	99.1458	99.3503
218	99.625	99.5484	99.1403	99.3446
218.167	99.6275	99.5433	99.1355	99.3393
218.333	99.6294	99.5384	99.1309	99.3341
218.5	99.6311	99.5335	99.1264	99.3288
218.667	99.6313	99.5288	99.1224	99.3239
218.833	99.6294	99.5244	99.119	99.3193
219	99.6257	99.5196	99.116	99.3152
219.167	99.6211	99.5145	99.113	99.3114
219.333	99.6095	99.5112	99.11	99.3083
219.5	99.5994	99.5081	99.1056	99.3053
219.667	99.5894	99.5055	99.1002	99.3026
219.833	99.5793	99.5033	99.0943	99.3003
220	99.5669	99.5026	99.0859	99.2988
220.167	99.557	99.5014	99.0791	99.2965
220.333	99.5481	99.5	99.0729	99.2937
220.5	99.5397	99.4986	99.067	99.2909
220.667	99.5347	99.497	99.0615	99.2872
220.833	99.5288	99.4946	99.0562	99.2829
221	99.5233	99.4916	99.051	99.2783
221.167	99.5181	99.4883	99.0459	99.2736
221.333	99.515	99.4827	99.0414	99.2672
221.5	99.5115	99.4777	99.0364	99.2611
221.667	99.5083	99.4725	99.0313	99.2548
221.833	99.5053	99.4669	99.026	99.2486
222	99.5056	99.4601	99.0203	99.2421
222.167	99.5062	99.4539	99.0148	99.2355
222.333	99.5071	99.4478	99.0094	99.2287
222.5	99.5082	99.4418	99.0042	99.2221
222.667	99.5114	99.435	98.9987	99.2161
222.833	99.5127	99.4277	98.9927	99.21
223	99.513	99.4203	98.986	99.204
223.167	99.513	99.4131	98.9788	99.1981
223.333	99.5099	99.4062	98.9705	99.1936
223.5	99.5065	99.4004	98.9631	99.1886
223.667	99.5017	99.3954	98.9564	99.1836
223.833	99.4963	99.391	98.9501	99.179
224	99.4872	99.3896	98.9449	99.175
224.167	99.4787	99.3875	98.9406	99.1705
224.333	99.4696	99.3856	98.9371	99.1663
224.5	99.46	99.3841	98.9341	99.1624
224.667	99.4485	99.3842	98.9344	99.1584
224.833	99.4388	99.3836	98.9333	99.1543
225	99.4303	99.3827	98.9321	99.1502
225.167	99.4224	99.3818	98.9309	99.1461
225.333	99.4171	99.3803	98.9298	99.1413
225.5	99.4121	99.3784	98.9281	99.1364
225.667	99.4081	99.3759	98.9258	99.1313
225.833	99.4046	99.3731	98.9233	99.1259
226	99.4051	99.3679	98.9186	99.1189
226.167	99.404	99.363	98.9133	99.1123
226.333	99.4028	99.3578	98.9067	99.1055
226.5	99.4017	99.3524	98.8993	99.0985
226.667	99.401	99.3455	98.8882	99.0907
226.833	99.3995	99.3395	98.878	99.0834
227	99.3976	99.3338	98.8677	99.0761
227.167	99.3953	99.3282	98.8569	99.0689
227.333	99.3905	99.323	98.8445	99.0621
227.5	99.3849	99.3171	98.8339	99.0553
227.667	99.378	99.3103	98.8244	99.0485
227.833	99.3699	99.3033	98.8155	99.0418
228	99.3572	99.295	98.8094	99.0355
228.167	99.3463	99.2857	98.8033	99.029
228.333	99.336	99.2753	98.7978	99.0225
228.5	99.3261	99.2645	98.7929	99.0159
228.667	99.3162	99.2526	98.7915	99.01
228.833	99.3085	99.2428	98.7891	99.0041
229	99.3023	99.2344	98.7868	98.9984
229.167	99.2969	99.2267	98.7845	98.9929
229.333	99.2974	99.2228	98.7823	98.9883
229.5	99.2963	99.2183	98.7791	98.9832
229.667	99.2956	99.2142	98.7756	98.978
229.833	99.2954	99.2105	98.772	98.9728
230	99.2975	99.2094	98.7669	98.9671
230.167	99.2981	99.207	98.7628	98.9613
230.333	99.2982	99.2042	98.759	98.9553
230.5	99.298	99.2014	98.7553	98.9491
230.667	99.2962	99.1981	98.7522	98.9421
230.833	99.2943	99.1948	98.7488	98.9354
231	99.2917	99.1915	98.7451	98.9287
231.167	99.2885	99.188	98.7409	98.9219
231.333	99.2811	99.1823	98.7352	98.9146
231.5	99.2731	99.176	98.7293	98.9074
231.667	99.2635	99.1689	98.7223	98.9003
231.833	99.2522	99.161	98.7141	98.8934
232	99.2351	99.1504	98.7023	98.8863
232.167	99.2205	99.1411	98.6916	98.8796
232.333	99.2061	99.1319	98.681	98.8733
232.5	99.1913	99.1227	98.6709	98.8671
232.667	99.1759	99.1146	98.6608	98.8618
232.833	99.1628	99.1076	98.6524	98.8561
233	99.1513	99.1015	98.6444	98.8504
233.167	99.1408	99.0961	98.6365	98.8449
233.333	99.1356	99.0942	98.6328	98.8395
233.5	99.1296	99.0913	98.6277	98.834
233.667	99.1245	99.0886	98.6229	98.8283
233.833	99.12	99.086	98.6183	98.8224
234	99.1201	99.0848	98.6149	98.8161
234.167	99.1185	99.0827	98.6114	98.8095
234.333	99.117	99.0804	98.608	98.8024
234.5	99.1158	99.0781	98.6048	98.7951
234.667	99.116	99.0754	98.6026	98.7877
234.833	99.1154	99.0728	98.6002	98.7806
235	99.1147	99.0695	98.598	98.7737
235.167	99.1139	99.0656	98.596	98.7669
235.333	99.1125	99.0601	98.5946	98.7608
235.5	99.1103	99.0538	98.5922	98.7545
235.667	99.1066	99.0469	98.5889	98.7478
235.833	99.1017	99.0396	98.5852	98.7408
236	99.0935	99.0283	98.5801	98.7333
236.167	99.0852	99.0184	98.5739	98.7255
236.333	99.0758	99.009	98.5658	98.7173
236.5	99.0657	98.9998	98.5565	98.709
236.667	99.0524	98.9902	98.5422	98.6993
236.833	99.0406	98.9817	98.5285	98.6907
237	99.0288	98.9739	98.5142	98.6822
237.167	99.017	98.9665	98.4995	98.6737
237.333	99.0065	98.9613	98.4816	98.6652
237.5	98.9967	98.9555	98.4669	98.6563
237.667	98.9875	98.9497	98.4538	98.6473
237.833	98.9785	98.9439	98.4416	98.6382
238	98.9707	98.9375	98.4335	98.6288
238.167	98.9614	98.9304	98.4252	98.6197
238.333	98.951	98.9234	98.4179	98.6108
238.5	98.94	98.9167	98.4114	98.6019
238.667	98.9276	98.9084	98.4097	98.5935
238.833	98.9169	98.9008	98.4065	98.5852
239	98.9074	98.8931	98.4036	98.577
239.167	98.8986	98.8852	98.4012	98.5689
239.333	98.8924	98.877	98.4004	98.5616
239.5	98.8864	98.8683	98.398	98.554
239.667	98.8804	98.8593	98.3947	98.5464
239.833	98.8741	98.8504	98.391	98.5388
240	98.8701	98.8414	98.3841	98.5314
240.167	98.8647	98.8336	98.3761	98.5237
240.333	98.8591	98.8266	98.3666	98.5157
240.5	98.8536	98.8199	98.3559	98.5076
240.667	98.8456	98.8154	98.3396	98.4987
240.833	98.8378	98.8099	98.3259	98.4898
241	98.8299	98.8044	98.3131	98.4808
241.167	98.8218	98.7989	98.3006	98.4717
241.333	98.8106	98.7934	98.2871	98.4616
241.5	98.7992	98.7868	98.2745	98.4519
241.667	98.7871	98.7793	98.263	98.4422
241.833	98.7746	98.7713	98.252	98.4325
242	98.7604	98.7624	98.2439	98.4225
242.167	98.7487	98.7544	98.2358	98.4127
242.333	98.7386	98.7467	98.2286	98.4028
242.5	98.7293	98.7389	98.2221	98.3928
242.667	98.7243	98.7306	98.2192	98.3829
242.833	98.7191	98.7225	98.215	98.3732
243	98.7147	98.7146	98.2103	98.3636
243.167	98.7109	98.7064	98.2051	98.354
243.333	98.7114	98.6963	98.2002	98.3446
243.5	98.7098	98.6855	98.1948	98.335
243.667	98.707	98.6735	98.1888	98.3254
243.833	98.7035	98.6608	98.1823	98.3158
244	98.6991	98.6453	98.174	98.3062
244.167	98.6939	98.6313	98.1663	98.2969
244.333	98.6875	98.6184	98.1578	98.2877
244.5	98.6803	98.6064	98.1487	98.2785
244.667	98.6687	98.5965	98.1375	98.2698
244.833	98.6574	98.5881	98.1258	98.261
245	98.6451	98.581	98.1137	98.2523
245.167	98.6323	98.5749	98.1013	98.2436
245.333	98.6162	98.5747	98.0868	98.235
245.5	98.6019	98.5725	98.0749	98.2264
245.667	98.5887	98.5703	98.0646	98.2178
245.833	98.5763	98.5683	98.0553	98.2091
246	98.5659	98.5663	98.0494	98.2004
246.167	98.5562	98.563	98.0423	98.1917
246.333	98.5475	98.5591	98.0352	98.1828
246.5	98.5393	98.5547	98.0285	98.174
246.667	98.5352	98.5463	98.0243	98.1646
246.833	98.5294	98.5387	98.0192	98.1551
247	98.5233	98.5299	98.0142	98.1454
247.167	98.5168	98.5198	98.0094	98.1355
247.333	98.5094	98.5053	98.0046	98.1244
247.5	98.5017	98.4912	97.9988	98.1137
247.667	98.4938	98.4767	97.9922	98.1026
247.833	98.4854	98.4622	97.9853	98.0913
248	98.4741	98.4457	97.9758	98.0791
248.167	98.464	98.4314	97.9661	98.0671
248.333	98.4538	98.4173	97.9556	98.0548
248.5	98.4433	98.4031	97.9445	98.0424
248.667	98.432	98.392	97.9295	98.0294
248.833	98.4211	98.3805	97.9152	98.0166
249	98.4101	98.3696	97.9003	98.0039
249.167	98.3987	98.3594	97.8848	97.9914
249.333	98.3861	98.3521	97.8667	97.9791
249.5	98.3729	98.3449	97.8496	97.9671
249.667	98.3589	98.3385	97.8329	97.9554
249.833	98.3448	98.3325	97.8168	97.9438
250	98.3282	98.3287	97.8025	97.9332
250.167	98.3129	98.3233	97.7893	97.9223
250.333	98.2987	98.3181	97.7771	97.9116
250.5	98.2852	98.313	97.7658	97.901
250.667	98.2734	98.3064	97.7605	97.8909
250.833	98.2624	98.3001	97.7539	97.8807
251	98.2524	98.2937	97.7478	97.8706
251.167	98.243	98.2869	97.7421	97.8605
251.333	98.2374	98.2792	97.7385	97.8504
251.5	98.2298	98.2717	97.7339	97.8401
251.667	98.2213	98.2638	97.7289	97.8298
251.833	98.2125	98.2556	97.7236	97.8195
252	98.2036	98.2471	97.7168	97.8083
252.167	98.194	98.2383	97.7097	97.7971
252.333	98.1838	98.2289	97.7019	97.7857
252.5	98.1732	98.2194	97.6937	97.7742
252.667	98.1593	98.2092	97.6825	97.7614
252.833	98.1455	98.1981	97.6715	97.7487
253	98.1309	98.1855	97.6601	97.7358
253.167	98.1155	98.1719	97.6481	97.7227
253.333	98.0959	98.1547	97.6335	97.7086
253.5	98.0779	98.1375	97.6198	97.6948
253.667	98.0599	98.1199	97.6062	97.6809
253.833	98.042	98.102	97.5926	97.6671
254	98.0253	98.0816	97.5782	97.6531
254.167	98.0107	98.0646	97.5644	97.6397
254.333	97.9972	98.05	97.5503	97.6266
254.5	97.9842	98.0369	97.536	97.6137
254.667	97.9772	98.0286	97.5217	97.6019
254.833	97.969	98.0195	97.5072	97.5899
255	97.9617	98.0117	97.4927	97.5778
255.167	97.9552	98.0049	97.4782	97.5659
255.333	97.9524	98.0027	97.4642	97.5543
255.5	97.9481	97.998	97.4516	97.5421
255.667	97.9433	97.9927	97.4395	97.5293
255.833	97.9385	97.9875	97.4276	97.5162
256	97.9341	97.9809	97.4183	97.501
256.167	97.928	97.973	97.4078	97.4852
256.333	97.9208	97.964	97.3969	97.4683
256.5	97.9126	97.9541	97.3861	97.4507
256.667	97.8997	97.9393	97.3745	97.4285
256.833	97.8874	97.9253	97.362	97.4067
257	97.8745	97.9098	97.3486	97.384
257.167	97.861	97.8933	97.3345	97.3603
257.333	97.8435	97.873	97.3166	97.3316
257.5	97.8276	97.8536	97.299	97.3036
257.667	97.8116	97.8341	97.2803	97.2743
257.833	97.7952	97.8143	97.2606	97.244
258	97.7777	97.7937	97.2357	97.2081
258.167	97.7601	97.7751	97.2111	97.1725
258.333	97.7419	97.7572	97.1853	97.1354
258.5	97.7232	97.7392	97.1587	97.097
258.667	97.7024	97.7238	97.1278	97.0522
258.833	97.6821	97.7074	97.0991	97.0086
259	97.662	97.6908	97.0713	96.9642
259.167	97.6424	97.6742	97.0437	96.9189
259.333	97.6241	97.6575	97.0172	96.8687
259.5	97.607	97.6403	96.9914	96.82
259.667	97.5912	97.6223	96.9663	96.7711
259.833	97.5764	97.6037	96.9416	96.7217
260	97.5665	97.5827	96.9195	96.67
260.167	97.555	97.561	96.8959	96.6191
260.333	97.5438	97.5379	96.8716	96.5681
260.5	97.5328	97.5136	96.8471	96.5169
260.667	97.5238	97.4838	96.8204	96.4646
260.833	97.5138	97.4542	96.7928	96.4121
261	97.5036	97.4234	96.764	96.3592
261.167	97.4932	97.3915	96.7343	96.3058
261.333	97.4817	97.3537	96.6995	96.2508
261.5	97.4693	97.3174	96.6656	96.1959
261.667	97.4559	97.2806	96.631	96.1408
261.833	97.4417	97.2432	96.5956	96.0854
262	97.423	97.2023	96.5558	96.029
262.167	97.4047	97.1617	96.5163	95.9731
262.333	97.3856	97.1202	96.476	95.9173
262.5	97.3663	97.0778	96.4351	95.8613
262.667	97.3437	97.0326	96.3908	95.8054
262.833	97.3233	96.9886	96.3482	95.7495
263	97.3043	96.9451	96.3064	95.6937
263.167	97.2864	96.9017	96.2649	95.6378
263.333	97.2704	96.8591	96.225	95.5821
263.5	97.2544	96.8179	96.1861	95.5266
263.667	97.2394	96.7776	96.1485	95.4712
263.833	97.2247	96.7381	96.1117	95.4159
264	97.2119	96.7026	96.0795	95.3609
264.167	97.1977	96.6658	96.0458	95.3056
264.333	97.1831	96.6291	96.0121	95.2501
264.5	97.1681	96.5926	95.9787	95.1944
264.667	97.1517	96.5571	95.9464	95.138
264.833	97.1351	96.5207	95.9127	95.0816
265	97.1175	96.4836	95.8782	95.0251
265.167	97.0989	96.4462	95.8433	94.9685
265.333	97.0768	96.407	95.806	94.911
265.5	97.0541	96.3675	95.7689	94.8536
265.667	97.0295	96.3272	95.7314	94.7962
265.833	97.0035	96.2861	95.6936	94.7388
266	96.9701	96.242	95.6538	94.6808
266.167	96.9376	96.1988	95.6149	94.6228
266.333	96.9036	96.1561	95.5757	94.5648
266.5	96.8684	96.1134	95.5359	94.5067
266.667	96.8264	96.0704	95.4945	94.4482
266.833	96.7867	96.0289	95.4524	94.3898
267	96.747	95.9882	95.4093	94.3314
267.167	96.707	95.948	95.3657	94.273
267.333	96.6644	95.9102	95.3191	94.214
267.5	96.6224	95.8712	95.2741	94.1548
267.667	96.5797	95.8319	95.2296	94.0955
267.833	96.5363	95.7925	95.1855	94.0358
268	96.4906	95.7523	95.142	93.9749
268.167	96.4445	95.7116	95.0987	93.9141
268.333	96.3979	95.6702	95.0558	93.8529
268.5	96.3512	95.6283	95.0133	93.7915
268.667	96.3022	95.5839	94.9722	93.7288
268.833	96.2552	95.5401	94.9306	93.6664
269	96.2097	95.496	94.8888	93.6038
269.167	96.1649	95.4516	94.8469	93.541
269.333	96.1239	95.4051	94.8049	93.4775
269.5	96.0827	95.3586	94.7622	93.4141
269.667	96.0423	95.3111	94.7188	93.3506
269.833	96.0024	95.2629	94.675	93.287
270	95.9663	95.211	94.629	93.2226
270.167	95.9282	95.1591	94.5829	93.1583
270.333	95.8895	95.1067	94.5363	93.0938
270.5	95.8504	95.0538	94.4892	93.0292
270.667	95.8097	94.998	94.4396	92.9639
270.833	95.7678	94.9445	94.3908	92.8989
271	95.7246	94.8924	94.3422	92.834
271.167	95.6804	94.8412	94.2935	92.7691
271.333	95.6302	94.7937	94.2444	92.7045
271.5	95.5806	94.7465	94.196	92.6404
271.667	95.5301	94.7003	94.1481	92.5765
271.833	95.4789	94.6548	94.1006	92.5128
272	95.423	94.6141	94.0546	92.4504
272.167	95.3695	94.5713	94.0083	92.3876
272.333	95.3164	94.528	93.9617	92.3246
272.5	95.2635	94.4843	93.915	92.2616
272.667	95.2111	94.44	93.867	92.1984
272.833	95.1592	94.3944	93.8175	92.1346
273	95.1076	94.3477	93.7665	92.0704
273.167	95.0563	94.3002	93.7147	92.0058
273.333	95.0066	94.2481	93.6579	91.9393
273.5	94.9563	94.1966	93.6027	91.8731
273.667	94.9061	94.1443	93.5476	91.8066
273.833	94.856	94.0912	93.4925	91.7398
274	94.8066	94.0342	93.4361	91.6711
274.167	94.7569	93.9784	93.3808	91.6027
274.333	94.707	93.9226	93.3259	91.5342
274.5	94.657	93.8666	93.271	91.4655
274.667	94.6068	93.8097	93.217	91.3959
274.833	94.556	93.7537	93.1626	91.327
275	94.5049	93.6983	93.1081	91.2583
275.167	94.4535	93.6432	93.0538	91.1897
275.333	94.4003	93.5899	93	91.122
275.5	94.3471	93.5364	92.9463	91.0543
275.667	94.2932	93.4831	92.8927	90.9868
275.833	94.2386	93.43	92.839	90.9195
276	94.1812	93.378	92.7854	90.8532
276.167	94.1238	93.3247	92.7307	90.7864
276.333	94.0656	93.2704	92.6751	90.7195
276.5	94.0071	93.2152	92.6188	90.6524
276.667	93.9462	93.1561	92.5596	90.5848
276.833	93.887	93.0958	92.5008	90.5165
277	93.8282	93.0337	92.4418	90.4477
277.167	93.7695	92.9705	92.3825	90.3786
277.333	93.7116	92.9002	92.321	90.3073
277.5	93.6532	92.8323	92.2606	90.2365
277.667	93.5946	92.7648	92.2005	90.1655
277.833	93.5359	92.697	92.1403	90.0942
278	93.4764	92.6279	92.0802	90.0217
278.167	93.4166	92.5605	92.02	89.9498
278.333	93.356	92.4942	91.9594	89.8777
278.5	93.2951	92.4287	91.8987	89.8056
278.667	93.2314	92.3665	91.8376	89.7332
278.833	93.1676	92.3038	91.7763	89.6609
279	93.1029	92.2418	91.7146	89.5886
279.167	93.0373	92.1803	91.6527	89.5163
279.333	92.9681	92.1215	91.5899	89.444
279.5	92.8996	92.0613	91.5273	89.3718
279.667	92.831	92.0004	91.4643	89.2997
279.833	92.7622	91.939	91.401	89.2277
280	92.6917	91.8756	91.3363	89.1556
280.167	92.6227	91.811	91.2712	89.0834
280.333	92.5545	91.7448	91.2051	89.011
280.5	92.4866	91.6775	91.1382	88.9385
280.667	92.4205	91.6041	91.0675	88.865
280.833	92.3542	91.5319	90.9971	88.7916
281	92.2879	91.4594	90.9259	88.7178
281.167	92.2218	91.3865	90.8544	88.6438
281.333	92.1571	91.3098	90.7794	88.5682
281.5	92.0919	91.2349	90.7062	88.4927
281.667	92.0263	91.1605	90.6335	88.4168
281.833	91.9604	91.0861	90.5611	88.3408
282	91.8938	91.0117	90.489	88.2631
282.167	91.8263	90.9373	90.4169	88.1857
282.333	91.7576	90.8628	90.3449	88.1079
282.5	91.688	90.7884	90.2727	88.0299
282.667	91.6146	90.7135	90.2005	87.9506
282.833	91.5416	90.6383	90.1273	87.8716
283	91.468	90.563	90.0536	87.7923
283.167	91.394	90.4875	89.9793	87.7127
283.333	91.317	90.4109	89.9025	87.6318
283.5	91.2417	90.3343	89.8261	87.551
283.667	91.167	90.257	89.7493	87.47
283.833	91.0925	90.1793	89.6721	87.3888
284	91.0189	90.0995	89.5924	87.3062
284.167	90.9453	90.0192	89.513	87.2241
284.333	90.8716	89.9377	89.4329	87.142
284.5	90.798	89.8552	89.3521	87.0596
284.667	90.7248	89.768	89.2688	86.9769
284.833	90.6507	89.6809	89.1855	86.8942
285	90.5762	89.5928	89.1015	86.8114
285.167	90.5014	89.5038	89.0169	86.7284
285.333	90.4253	89.4109	88.9302	86.6449
285.5	90.3495	89.3203	88.8446	86.5615
285.667	90.2733	89.2306	88.7594	86.478
285.833	90.1968	89.1412	88.6744	86.3942
286	90.119	89.0536	88.5901	86.3096
286.167	90.0407	88.9662	88.5061	86.2248
286.333	89.9612	88.8792	88.422	86.1396
286.5	89.8808	88.7921	88.3378	86.0539
286.667	89.7959	88.7061	88.2537	85.9659
286.833	89.7107	88.6179	88.1681	85.8776
287	89.6244	88.5282	88.0813	85.7884
287.167	89.5374	88.4374	87.9935	85.6985
287.333	89.4456	88.3416	87.9012	85.6048
287.5	89.3563	88.2464	87.8093	85.5117
287.667	89.2678	88.1501	87.7164	85.4181
287.833	89.1795	88.053	87.6227	85.324
288	89.0923	87.9509	87.5244	85.2269
288.167	89.0055	87.8502	87.4276	85.1307
288.333	88.9192	87.749	87.3304	85.0341
288.5	88.8333	87.6472	87.2328	84.9372
288.667	88.7495	87.5426	87.1333	84.8386
288.833	88.6648	87.4384	87.0344	84.7402
289	88.5798	87.3333	86.9352	84.6414
289.167	88.4946	87.2275	86.8357	84.5424
289.333	88.4091	87.1182	86.7347	84.4414
289.5	88.3228	87.0086	86.6336	84.3404
289.667	88.2353	86.8977	86.5319	84.2386
289.833	88.1468	86.7857	86.4298	84.1362
290	88.0545	86.6684	86.3248	84.0309
290.167	87.9618	86.5522	86.2199	83.9257
290.333	87.8682	86.4354	86.1141	83.8199
290.5	87.774	86.318	86.0075	83.7134
290.667	87.6752	86.1964	85.8966	83.6037
290.833	87.5785	86.0753	85.7855	83.4949
291	87.4827	85.9533	85.673	83.3856
291.167	87.3872	85.8304	85.5592	83.2757
291.333	87.2915	85.7035	85.44	83.1633
291.5	87.196	85.5773	85.322	83.0509
291.667	87.1006	85.4509	85.2036	82.9375
291.833	87.0052	85.3244	85.085	82.8234
292	86.9102	85.1959	84.964	82.7057
292.167	86.8147	85.0691	84.8447	82.5883
292.333	86.7187	84.9427	84.726	82.47
292.5	86.6224	84.8165	84.6076	82.351
292.667	86.5249	84.6909	84.4902	82.2276
292.833	86.4274	84.5639	84.3718	82.1046
293	86.3294	84.4361	84.253	81.9804
293.167	86.231	84.3077	84.1341	81.8553
293.333	86.1304	84.1759	84.0139	81.725
293.5	86.03	84.0439	83.8929	81.5953
293.667	85.9288	83.9103	83.771	81.4646
293.833	85.8272	83.7754	83.6483	81.3328
294	85.7226	83.6341	83.5213	81.1959
294.167	85.6183	83.4929	83.3938	81.0597
294.333	85.5133	83.3496	83.2645	80.9224
294.5	85.4078	83.2048	83.1336	80.784
294.667	85.2998	83.053	82.9962	80.6404
294.833	85.1926	82.9036	82.8603	80.4974
295	85.0848	82.7542	82.724	80.3534
295.167	84.9763	82.6048	82.5873	80.2083
295.333	84.8657	82.454	82.4472	80.0577
295.5	84.7553	82.3048	82.3091	79.9081
295.667	84.6445	82.1565	82.1715	79.7574
295.833	84.5336	82.0086	82.034	79.6057
296	84.4216	81.8626	81.8969	79.4487
296.167	84.3112	81.7156	81.7591	79.2922
296.333	84.2015	81.5683	81.6209	79.1344
296.5	84.092	81.4208	81.4823	78.9755
296.667	83.9839	81.2722	81.3416	78.811
296.833	83.8748	81.1227	81.2006	78.6476
297	83.7653	80.9721	81.059	78.4834
297.167	83.6555	80.8206	80.9167	78.3185
297.333	83.5438	80.6643	80.7709	78.1491
297.5	83.4318	80.5077	80.6255	77.9806
297.667	83.3188	80.3491	80.4793	77.8113
297.833	83.2051	80.1891	80.3321	77.6412
298	83.0877	80.022	80.1805	77.4677
298.167	82.9706	79.8564	80.0289	77.2947
298.333	82.8524	79.6903	79.8763	77.1213
298.5	82.733	79.5239	79.7231	76.9473
298.667	82.6092	79.3546	79.5658	76.7708
298.833	82.4856	79.188	79.4108	76.5951
299	82.3609	79.0229	79.2563	76.4192
299.167	82.2354	78.8585	79.1019	76.2431
299.333	82.1059	78.6977	78.9484	76.066
299.5	81.9783	78.5363	78.7951	75.8892
299.667	81.851	78.3753	78.6422	75.7125
299.833	81.7237	78.2148	78.4896	75.5358
300	81.5964	78.0569	78.3381	75.3589
300.167	81.47	77.8977	78.1856	75.1822
300.333	81.3441	77.7382	78.0328	75.0054
300.5	81.2186	77.5786	77.8796	74.8285
300.667	81.0952	77.4187	77.7254	74.6517
300.833	80.9712	77.2583	77.5708	74.4746
301	80.8472	77.0975	77.4155	74.2975
301.167	80.7231	76.9361	77.2597	74.1205
301.333	80.5993	76.7725	77.1015	73.9434
301.5	80.4745	76.6086	76.9437	73.7667
301.667	80.349	76.4434	76.7857	73.5906
301.833	80.2229	76.2773	76.6275	73.4147
302	80.094	76.1075	76.468	73.2402
302.167	79.965	75.9388	76.3094	73.0658
302.333	79.8349	75.7704	76.151	72.8918
302.5	79.704	75.6021	75.9929	72.7182
302.667	79.5687	75.4335	75.8354	72.5467
302.833	79.4335	75.2668	75.6777	72.375
303	79.297	75.1012	75.52	72.2039
303.167	79.1597	74.9362	75.3622	72.0332
303.333	79.0177	74.7753	75.2036	71.8644
303.5	78.877	74.6133	75.0439	71.6951
303.667	78.7359	74.4517	74.8832	71.526
303.833	78.5943	74.2906	74.7217	71.3574
304	78.4492	74.1318	74.5573	71.1901
304.167	78.3039	73.9724	74.3941	71.0228
304.333	78.1571	73.8132	74.2314	70.856
304.5	78.0093	73.6543	74.0691	70.6896
304.667	77.8566	73.4971	73.9077	70.5252
304.833	77.705	73.3395	73.7478	70.3605
305	77.5534	73.1819	73.5894	70.1963
305.167	77.4018	73.0242	73.432	70.0326
305.333	77.2484	72.8664	73.2801	69.8711
305.5	77.0973	72.7076	73.1271	69.7091
305.667	76.9473	72.5482	72.9748	69.5479
305.833	76.7978	72.3883	72.8232	69.3873
306	76.6509	72.2266	72.6757	69.2284
306.167	76.5026	72.0662	72.5267	69.0689
306.333	76.354	71.9067	72.3779	68.9099
306.5	76.2052	71.7476	72.2293	68.7513
306.667	76.0553	71.5901	72.0824	68.5944
306.833	75.9045	71.4333	71.9351	68.4374
307	75.7527	71.2774	71.7879	68.2806
307.167	75.6	71.122	71.6409	68.1242
307.333	75.4434	70.9696	71.494	67.9691
307.5	75.2869	70.8158	71.3462	67.8133
307.667	75.1292	70.6618	71.1977	67.6572
307.833	74.9704	70.5078	71.0487	67.501
308	74.8067	70.3536	70.8971	67.3444
308.167	74.6442	70.1991	70.7452	67.1878
308.333	74.4815	70.0445	70.5924	67.0316
308.5	74.3187	69.8896	70.4388	66.8756
308.667	74.1543	69.7339	70.2818	66.7197
308.833	73.9919	69.5787	70.1263	66.5641
309	73.8307	69.4239	69.9712	66.4089
309.167	73.67	69.2693	69.8166	66.254
309.333	73.5126	69.1155	69.6629	66.1006
309.5	73.3546	68.9617	69.5108	65.947
309.667	73.197	68.8083	69.3604	65.7937
309.833	73.0397	68.6549	69.2111	65.6408
310	72.884	68.5017	69.0676	65.4892
310.167	72.727	68.3474	68.9231	65.3375
310.333	72.5693	68.1921	68.7795	65.1861
310.5	72.4111	68.0362	68.6368	65.0349
310.667	72.251	67.8782	68.4986	64.885
310.833	72.0902	67.7211	68.3588	64.7349
311	71.9285	67.5645	68.2191	64.5851
311.167	71.7662	67.4084	68.0796	64.4356
311.333	71.6	67.2532	67.9415	64.2872
311.5	71.4345	67.0994	67.8026	64.1388
311.667	71.2686	66.9469	67.6632	63.9905
311.833	71.1023	66.7951	67.5236	63.8423
312	70.934	66.6477	67.383	63.6952
312.167	70.7665	66.499	67.2419	63.5477
312.333	70.5989	66.3507	67.1	63.4003
312.5	70.4309	66.2029	66.9575	63.253
312.667	70.2621	66.0567	66.8123	63.1062
312.833	70.0931	65.9097	66.6676	62.9593
313	69.9242	65.7625	66.5227	62.8124
313.167	69.7553	65.6152	66.3777	62.6656
313.333	69.5862	65.4671	66.2315	62.5187
313.5	69.4182	65.318	66.0866	62.3715
313.667	69.2513	65.1678	65.9424	62.2241
313.833	69.0849	65.0165	65.7988	62.0764
314	68.9215	64.8618	65.6575	61.9282
314.167	68.7576	64.7078	65.5164	61.7804
314.333	68.5941	64.5537	65.3762	61.6328
314.5	68.4309	64.3996	65.2365	61.4854
314.667	68.2701	64.2444	65.1003	61.3387
314.833	68.1085	64.091	64.9634	61.1924
315	67.9467	63.9388	64.8269	61.0465
315.167	67.7851	63.7876	64.6908	60.9008
315.333	67.6235	63.6407	64.557	60.7569
315.5	67.4612	63.4934	64.4224	60.6126
315.667	67.2982	63.347	64.288	60.4686
315.833	67.1346	63.201	64.1537	60.3249
316	66.969	63.0584	64.0202	60.1825
316.167	66.8035	62.9142	63.8862	60.0396
316.333	66.6378	62.7697	63.7517	59.8968
316.5	66.4722	62.6252	63.6169	59.754
316.667	66.3061	62.4801	63.4811	59.6114
316.833	66.1419	62.3344	63.3448	59.4684
317	65.9791	62.1885	63.2081	59.3252
317.167	65.8172	62.0425	63.071	59.1819
317.333	65.6594	61.895	62.932	59.0379
317.5	65.5008	61.7482	62.7936	58.8942
317.667	65.3426	61.6012	62.6552	58.7506
317.833	65.1848	61.4539	62.5166	58.607
318	65.0293	61.3057	62.3775	58.4634
318.167	64.8725	61.1574	62.2389	58.32
318.333	64.7154	61.0089	62.1006	58.1768
318.5	64.5582	60.8598	61.9624	58.0338
318.667	64.4001	60.7089	61.8252	57.8916
318.833	64.2416	60.5582	61.6883	57.7494
319	64.0822	60.4073	61.5521	57.6076
319.167	63.9223	60.2565	61.4164	57.4662
319.333	63.7599	60.1061	61.2835	57.3266
319.5	63.5976	59.9574	61.1503	57.1869
319.667	63.4348	59.8103	61.0173	57.0476
319.833	63.2717	59.6639	60.8845	56.9085
320	63.107	59.5224	60.7532	56.7716
320.167	62.9439	59.3803	60.6204	56.6341
320.333	62.7818	59.2391	60.4869	56.4965
320.5	62.6204	59.0988	60.353	56.359
320.667	62.4619	58.9611	60.2171	56.2223
320.833	62.3036	58.8214	60.0818	56.0851
321	62.1466	58.6815	59.9466	55.9477
321.167	61.9905	58.5417	59.8114	55.8103
321.333	61.839	58.4003	59.6757	55.6724
321.5	61.6866	58.2591	59.541	55.5345
321.667	61.5347	58.1176	59.407	55.3966
321.833	61.3832	57.9759	59.2736	55.2586
322	61.2348	57.8331	59.142	55.1202
322.167	61.0852	57.6908	59.0099	54.9821
322.333	60.9354	57.5485	58.878	54.8441
322.5	60.7856	57.4061	58.7462	54.7062
322.667	60.6357	57.2643	58.6159	54.5687
322.833	60.485	57.1226	58.4852	54.4314
323	60.3332	56.9812	58.3547	54.2942
323.167	60.1806	56.84	58.2244	54.1574
323.333	60.024	56.6998	58.0948	54.0216
323.5	59.867	56.559	57.965	53.8859
323.667	59.709	56.4175	57.8349	53.7507
323.833	59.5504	56.2755	57.7046	53.6157
324	59.3876	56.132	57.5737	53.482
324.167	59.2275	55.9879	57.4423	53.3479
324.333	59.0686	55.8434	57.3106	53.2139
324.5	58.9103	55.6987	57.1789	53.0801
324.667	58.7547	55.5522	57.0464	52.947
324.833	58.5998	55.4079	56.9154	52.8137
325	58.4464	55.2648	56.7852	52.6805
325.167	58.2938	55.1223	56.6554	52.5474
325.333	58.147	54.9837	56.5281	52.4149
325.5	57.999	54.8449	56.4005	52.2823
325.667	57.8514	54.7069	56.2732	52.15
325.833	57.7045	54.5697	56.1462	52.0179
326	57.5609	54.4364	56.0211	51.8865
326.167	57.4157	54.302	55.8956	51.7551
326.333	57.2699	54.168	55.7701	51.6241
326.5	57.1239	54.0344	55.6449	51.4934
326.667	56.977	53.9028	55.5212	51.3641
326.833	56.8294	53.7706	55.3975	51.2348
327	56.6807	53.6381	55.2742	51.1061
327.167	56.5312	53.5054	55.1513	50.9777
327.333	56.3776	53.3726	55.0305	50.8515
327.5	56.2239	53.2394	54.9093	50.7251
327.667	56.0689	53.1059	54.7882	50.5991
327.833	55.9129	52.9721	54.6672	50.4732
328	55.7524	52.837	54.5471	50.3492
328.167	55.594	52.703	54.4258	50.2245
328.333	55.4362	52.5697	54.3035	50.0995
328.5	55.2789	52.4366	54.1805	49.9746
328.667	55.1228	52.3046	54.0548	49.8499
328.833	54.9685	52.1728	53.9292	49.725
329	54.8164	52.0414	53.8033	49.6001
329.167	54.6655	51.9104	53.6773	49.4751
329.333	54.5212	51.7808	53.5493	49.3497
329.5	54.3761	51.6504	53.4233	49.2243
329.667	54.2323	51.5198	53.2979	49.0988
329.833	54.0898	51.3893	53.173	48.9733
330	53.9537	51.2588	53.0507	48.8479
330.167	53.8162	51.1286	52.9282	48.7229
330.333	53.679	50.9986	52.8063	48.5984
330.5	53.5418	50.8687	52.685	48.4743
330.667	53.4069	50.7396	52.5665	48.3518
330.833	53.2691	50.6102	52.4476	48.2293
331	53.1295	50.4805	52.329	48.1074
331.167	52.9887	50.3506	52.2107	47.9859
331.333	52.8427	50.221	52.0948	47.8665
331.5	52.6974	50.0914	51.9784	47.7467
331.667	52.5515	49.962	51.8621	47.6274
331.833	52.4051	49.833	51.7462	47.5085
332	52.255	49.7053	51.6315	47.3915
332.167	52.1078	49.5787	51.5164	47.2743
332.333	51.962	49.4533	51.4011	47.1576
332.5	51.817	49.3289	51.2854	47.0412
332.667	51.6749	49.2089	51.1687	46.9267
332.833	51.5333	49.088	51.0513	46.8118
333	51.3929	48.9678	50.9338	46.6972
333.167	51.253	48.8482	50.8163	46.5829
333.333	51.1178	48.732	50.6974	46.4702
333.5	50.9816	48.6148	50.5804	46.3575
333.667	50.8459	48.4978	50.4646	46.2452
333.833	50.7108	48.381	50.3496	46.1333
334	50.5786	48.2654	50.2378	46.023
334.167	50.4455	48.1491	50.1253	45.9122
334.333	50.3127	48.0324	50.0133	45.8016
334.5	50.1801	47.9154	49.9017	45.6912
334.667	50.0489	47.7966	49.7923	45.5815
334.833	49.9171	47.677	49.6818	45.4717
335	49.7852	47.5565	49.5713	45.3621
335.167	49.6533	47.4352	49.4608	45.2526
335.333	49.5216	47.3108	49.3504	45.1439
335.5	49.3895	47.1884	49.2401	45.0351
335.667	49.257	47.0672	49.1299	44.9266
335.833	49.1244	46.9469	49.02	44.8184
336	48.9899	46.8293	48.9108	44.7117
336.167	48.8546	46.7129	48.8019	44.6053
336.333	48.7187	46.5982	48.6937	44.4996
336.5	48.5825	46.4846	48.5858	44.3943
336.667	48.4451	46.3778	48.48	44.2918
336.833	48.3102	46.269	48.374	44.189
337	48.1771	46.1606	48.2683	44.0867
337.167	48.0452	46.0527	48.1629	43.9848
337.333	47.9194	45.9483	48.0593	43.8855
337.5	47.7937	45.8428	47.955	43.7857
337.667	47.6696	45.7374	47.8507	43.6864
337.833	47.5467	45.6323	47.7467	43.5876
338	47.4309	45.528	47.6432	43.4908
338.167	47.3128	45.4232	47.5395	43.3938
338.333	47.1948	45.3182	47.4357	43.2971
338.5	47.0773	45.2132	47.3318	43.2006
338.667	46.9616	45.1071	47.2274	43.1058
338.833	46.8447	45.0005	47.1229	43.0105
339	46.7272	44.8932	47.0181	42.9156
339.167	46.6095	44.7853	46.9133	42.8209
339.333	46.4898	44.6754	46.8078	42.7275
339.5	46.3695	44.5663	46.7028	42.6343
339.667	46.2482	44.4576	46.5977	42.5416
339.833	46.1262	44.3492	46.4925	42.4492
340	46.001	44.242	46.3872	42.3591
340.167	45.8774	44.1365	46.2816	42.2689
340.333	45.7546	44.0329	46.176	42.1793
340.5	45.6322	43.9305	46.0707	42.0903
340.667	45.5114	43.8342	45.9664	42.004
340.833	45.3921	43.7371	45.8637	41.9175
341	45.2747	43.6409	45.7625	41.8317
341.167	45.1584	43.5456	45.6625	41.7464
341.333	45.0485	43.4553	45.5683	41.6641
341.5	44.9374	43.3635	45.4733	41.5814
341.667	44.8274	43.272	45.3792	41.4994
341.833	44.7184	43.1808	45.286	41.4179
342	44.6145	43.0913	45.198	41.3393
342.167	44.5093	43.0007	45.1082	41.2604
342.333	44.4046	42.9096	45.0187	41.1822
342.5	44.3005	42.8183	44.9294	41.1045
342.667	44.1997	42.7264	44.8417	41.0299
342.833	44.0981	42.6346	44.7531	40.9547
343	43.997	42.5434	44.6642	40.8799
343.167	43.8963	42.4524	44.5752	40.8057
343.333	43.798	42.3622	44.485	40.734
343.5	43.6995	42.2732	44.3944	40.6618
343.667	43.6013	42.1857	44.3033	40.5899
343.833	43.5035	42.0992	44.2119	40.5185
344	43.4071	42.0172	44.1191	40.449
344.167	43.3093	41.9346	44.0276	40.3791
344.333	43.2107	41.853	43.937	40.3095
344.5	43.1115	41.7723	43.8471	40.2402
344.667	43.0099	41.6958	43.7599	40.1727
344.833	42.9082	41.6183	43.6733	40.1052
345	42.8063	41.5413	43.588	40.0384
345.167	42.7044	41.4647	43.5036	39.972
345.333	42.6013	41.3909	43.4243	39.9086
345.5	42.5008	41.3163	43.3437	39.8449
345.667	42.4022	41.2418	43.2634	39.7818
345.833	42.3049	41.1674	43.1834	39.7193
346	42.2138	41.0942	43.1061	39.6597
346.167	42.1227	41.0206	43.0276	39.5996
346.333	42.0333	40.947	42.9492	39.54
346.5	41.9452	40.8736	42.871	39.4808
346.667	41.8645	40.8005	42.7933	39.424
346.833	41.7819	40.7272	42.7154	39.367
347	41.7001	40.6534	42.6371	39.3104
347.167	41.6188	40.5793	42.5584	39.2543
347.333	41.5414	40.5051	42.4787	39.2008
347.5	41.4623	40.4312	42.3987	39.1469
347.667	41.3827	40.3579	42.3186	39.0936
347.833	41.303	40.2853	42.2387	39.0407
348	41.2232	40.2152	42.1584	38.9905
348.167	41.1429	40.1466	42.0802	38.9399
348.333	41.0625	40.0798	42.0037	38.89
348.5	40.9822	40.0144	41.9283	38.8407
348.667	40.9016	39.9567	41.859	38.7944
348.833	40.8223	39.8977	41.7893	38.7479
349	40.7439	39.8399	41.7211	38.7022
349.167	40.6663	39.7831	41.6539	38.6571
349.333	40.5926	39.7328	41.5932	38.6155
349.5	40.5187	39.6809	41.5307	38.5734
349.667	40.4458	39.6295	41.4686	38.532
349.833	40.3736	39.5788	41.4071	38.4913
350	40.3063	39.5315	41.3488	38.4539
350.167	40.2377	39.4829	41.2894	38.4157
350.333	40.1696	39.4339	41.2299	38.3778
350.5	40.1023	39.3847	41.1705	38.3403
350.667	40.0383	39.3345	41.1117	38.3046
350.833	39.974	39.283	41.0521	38.2682
351	39.9105	39.2302	40.9921	38.2318
351.167	39.8476	39.1768	40.9319	38.1955
351.333	39.7879	39.1193	40.8702	38.1599
351.5	39.7274	39.0636	40.8086	38.1242
351.667	39.6668	39.0087	40.7467	38.0889
351.833	39.6064	38.9543	40.6848	38.0539
352	39.5476	38.9014	40.6221	38.0201
352.167	39.4885	38.8505	40.5602	37.9864
352.333	39.4298	38.8014	40.4986	37.9531
352.5	39.3716	38.7536	40.437	37.9203
352.667	39.3157	38.7128	40.3765	37.8898
352.833	39.2605	38.6707	40.3156	37.8591
353	39.2065	38.6295	40.2549	37.8289
353.167	39.1534	38.5895	40.1944	37.7992
353.333	39.1049	38.5548	40.1358	37.7721
353.5	39.0553	38.5187	40.0783	37.7446
353.667	39.0064	38.4831	40.0226	37.7176
353.833	38.9582	38.448	39.9681	37.691
354	38.9126	38.4155	39.9192	37.6667
354.167	38.8661	38.382	39.8697	37.642
354.333	38.8198	38.3486	39.8213	37.6179
354.5	38.7737	38.3153	39.7737	37.5942
354.667	38.7288	38.2826	39.7314	37.5724
354.833	38.684	38.2499	39.6873	37.5503
355	38.6397	38.2175	39.6434	37.5284
355.167	38.596	38.1853	39.5998	37.5068
355.333	38.5545	38.1542	39.5579	37.4869
355.5	38.513	38.1232	39.5153	37.4666
355.667	38.4721	38.0925	39.4727	37.4465
355.833	38.4316	38.0619	39.4301	37.4267
356	38.3939	38.0316	39.3875	37.4078
356.167	38.3555	38.0001	39.3445	37.3887
356.333	38.3173	37.968	39.3009	37.3697
356.5	38.2794	37.9353	39.2569	37.3509
356.667	38.2427	37.9007	39.2111	37.3327
356.833	38.2053	37.8671	39.1655	37.3144
357	38.1674	37.8341	39.1198	37.2961
357.167	38.1291	37.8018	39.0742	37.278
357.333	38.0894	37.7709	39.0281	37.2606
357.5	38.0495	37.7413	38.984	37.2432
357.667	38.0095	37.7132	38.9415	37.2261
357.833	37.9695	37.6863	38.9	37.2094
358	37.9296	37.6647	38.8637	37.1938
358.167	37.892	37.6422	38.8271	37.1781
358.333	37.8565	37.6203	38.7914	37.1627
358.5	37.8224	37.599	38.7567	37.1476
358.667	37.7952	37.5817	38.7272	37.1339
358.833	37.7673	37.563	38.6959	37.1199
359	37.7408	37.544	38.6648	37.1062
359.167	37.7157	37.5249	38.634	37.0927
359.333	37.6978	37.5062	38.6047	37.0803
359.5	37.6778	37.4859	38.5747	37.0678
359.667	37.6583	37.4646	38.5444	37.0553
359.833	37.6394	37.4425	38.514	37.0428
360	37.6241	37.4172	38.4834	37.0306
360.167	37.6069	37.3927	38.4527	37.0181
360.333	37.5888	37.3687	38.422	37.0054
360.5	37.5702	37.3447	38.3913	36.9928
360.667	37.5497	37.3204	38.36	36.9796
360.833	37.5282	37.2986	38.3288	36.9667
361	37.5057	37.2782	38.2979	36.9539
361.167	37.4828	37.2585	38.2673	36.9412
361.333	37.4557	37.2445	38.2372	36.9288
361.5	37.4307	37.2294	38.2079	36.9168
361.667	37.4064	37.2148	38.1792	36.9051
361.833	37.3824	37.2011	38.151	36.8938
362	37.3593	37.1916	38.1254	36.8841
362.167	37.3369	37.1808	38.0996	36.8743
362.333	37.3153	37.1704	38.0742	36.8649
362.5	37.2943	37.1603	38.0494	36.8558
362.667	37.2772	37.1522	38.0273	36.8483
362.833	37.2604	37.143	38.0045	36.8403
[truncated: 2,623 more rows]

## Sheet: Supplementary Figure 3f
												Control	Tonset(℃)	Tmax(℃)
												0 d	273	316
												30 d	270	312
												60 d	268	313
												90 d	265	310
