# Supplementary material for: Polyvinyl chloride degradation by a bacterium isolated from the gut of insect larvae
Source: Nat Commun. 2022 Sep 12;13:5360. doi: 10.1038/s41467-022-32903-y (PMC9468159; doi:10.1038/s41467-022-32903-y)
Supplement: Supplementary file 8 — Source data [file 41467_2022_32903_MOESM8_ESM.zip › Source Data/Supplementary Figure 3g.xlsx]

## Sheet: Supplementary Figure 3g
The FTIR source data of PVC films in PVC-control group
Wavenumber/Time(d)	0 d	30 d	60 d	90 d
550.095	0.046113	0.0383347	0.0336492	0.0358922
550.577	0.0463152	0.0384864	0.0337439	0.0359862
551.059	0.0465132	0.0386349	0.0338568	0.0360979
551.542	0.0466407	0.0387305	0.0339414	0.0361758
552.024	0.0467266	0.038795	0.034009	0.0362359
552.506	0.0468237	0.0388678	0.0340855	0.036311
552.988	0.0468962	0.0389221	0.0341435	0.0363661
553.47	0.0471232	0.0390924	0.0342893	0.0365281
553.952	0.0473989	0.0392992	0.0344635	0.0367372
554.434	0.047719	0.0395393	0.0346635	0.0369904
554.916	0.0480468	0.0397851	0.0348671	0.0372581
555.398	0.0483268	0.0399951	0.0350393	0.0374935
555.881	0.0485423	0.0401567	0.0351674	0.0376733
556.363	0.0487654	0.0403241	0.03529	0.0378324
556.845	0.0489837	0.0404878	0.0353985	0.0379606
557.327	0.049197	0.0406477	0.0354929	0.0380629
557.809	0.0493618	0.0407713	0.0355498	0.0381238
558.291	0.0494068	0.0408051	0.0355305	0.0381117
558.773	0.0494907	0.040868	0.0355362	0.0381311
559.255	0.0493356	0.0407517	0.0354068	0.0380011
559.737	0.0489939	0.0404954	0.0351587	0.037774
560.22	0.0486881	0.0402661	0.0349342	0.0375674
560.702	0.0485295	0.0401471	0.0348002	0.0374429
561.184	0.0485988	0.0401991	0.0348092	0.0374524
561.666	0.0485564	0.0401673	0.0347464	0.0373947
562.148	0.04884	0.04038	0.0349104	0.0375298
562.63	0.0492014	0.040651	0.035136	0.0377238
563.112	0.049536	0.040902	0.0353615	0.0379166
563.594	0.0498364	0.0411273	0.035577	0.0381016
564.077	0.0501469	0.0413602	0.0358012	0.0382992
564.559	0.0505351	0.0416513	0.036065	0.0385399
565.041	0.0510365	0.0420274	0.0363833	0.0388364
565.523	0.0516336	0.0424752	0.0367443	0.0391742
566.005	0.0522605	0.0429454	0.0371126	0.0395165
566.487	0.0528417	0.0433813	0.0374506	0.039827
566.969	0.0533286	0.0437464	0.0377369	0.0400883
567.451	0.0537167	0.0440375	0.0379744	0.0403096
567.933	0.0540515	0.0442886	0.0381923	0.0405254
568.416	0.0543049	0.0444787	0.0383677	0.0407023
568.898	0.0547258	0.0447944	0.0386509	0.0410111
569.38	0.0552552	0.0451914	0.0389949	0.0413861
569.862	0.0556833	0.0455125	0.0392762	0.0416859
570.344	0.0560149	0.0457612	0.0394955	0.0419069
570.826	0.0562451	0.0459338	0.0396497	0.042046
571.308	0.0563282	0.0459962	0.0397151	0.0420814
571.79	0.0563083	0.0459812	0.0397196	0.0420503
572.273	0.0562746	0.0459559	0.0397157	0.0420154
572.755	0.0563682	0.0460261	0.0397844	0.0420682
573.237	0.0564919	0.046119	0.0398708	0.0421475
573.719	0.0567062	0.0462797	0.0400086	0.042285
574.201	0.0569893	0.046492	0.040186	0.0424605
574.683	0.0573068	0.0467301	0.0403839	0.0426488
575.165	0.0576252	0.0469689	0.0405854	0.0428315
575.647	0.0579293	0.047197	0.0407836	0.0430067
576.13	0.0582217	0.0474163	0.0409796	0.0431853
576.612	0.0585045	0.0476284	0.0411715	0.0433751
577.094	0.0587628	0.0478221	0.0413471	0.0435681
577.576	0.0589773	0.047983	0.0414921	0.0437479
578.058	0.0591326	0.0480995	0.0415966	0.0438968
578.54	0.0592226	0.048167	0.0416575	0.0440026
579.022	0.0592544	0.0481908	0.041681	0.0440649
579.504	0.0592553	0.0481915	0.0416855	0.0441003
579.986	0.0592774	0.048208	0.0417019	0.0441436
580.468	0.0593736	0.0482802	0.0417597	0.044231
580.951	0.0595857	0.0484393	0.0418813	0.0443904
581.433	0.0599304	0.0486978	0.0420741	0.0446319
581.915	0.0604084	0.0490563	0.0423381	0.0449528
582.397	0.0609956	0.0494967	0.0426598	0.0453338
582.879	0.0616547	0.049991	0.0430186	0.0457465
583.361	0.062341	0.0505058	0.0433903	0.0461603
583.843	0.0630181	0.0510135	0.0437532	0.0465501
584.325	0.0636639	0.0514979	0.0440946	0.046903
584.808	0.0642768	0.0519576	0.0444143	0.0472214
585.29	0.0648773	0.052408	0.0447279	0.0475248
585.772	0.0654954	0.0528716	0.0450595	0.0478418
586.254	0.0661578	0.0533683	0.0454328	0.0482005
586.736	0.0668719	0.0539039	0.04586	0.0486169
587.218	0.067854	0.0546405	0.0464434	0.049204
587.7	0.0688051	0.0553539	0.0470334	0.0498056
588.182	0.0697272	0.0560454	0.0476243	0.0504184
588.664	0.0706379	0.0567284	0.0482184	0.0510432
589.147	0.071568	0.057426	0.048826	0.0516855
589.629	0.072551	0.0581633	0.0494623	0.0523517
590.111	0.0736174	0.0589631	0.0501434	0.0530499
590.593	0.0747906	0.0598429	0.050884	0.0537885
591.075	0.076089	0.0608167	0.0516959	0.0545788
591.557	0.0775298	0.0618974	0.0525891	0.0554357
592.039	0.0791336	0.0631002	0.0535743	0.0563796
592.521	0.0809237	0.0644428	0.0546636	0.0574327
593.004	0.0829241	0.0659431	0.0558713	0.0586162
593.486	0.0851556	0.0676167	0.0572121	0.0599474
593.968	0.0876337	0.0694753	0.0586995	0.0614378
594.45	0.0903677	0.0715257	0.0603432	0.063093
594.932	0.0933648	0.0737736	0.0621504	0.0649161
595.414	0.0966327	0.0762245	0.0641255	0.0669088
595.896	0.100181	0.078886	0.0662716	0.0690725
596.378	0.104018	0.0817636	0.0685896	0.0714063
596.861	0.108142	0.0848563	0.0710772	0.0739046
597.343	0.112534	0.0881505	0.073725	0.0765536
597.825	0.117154	0.0916155	0.0765148	0.0793307
598.307	0.121941	0.0952055	0.0794176	0.082206
598.789	0.126819	0.0988641	0.0823971	0.085147
599.271	0.131712	0.102534	0.0854124	0.088124
599.753	0.136554	0.106165	0.0884242	0.0911139
600.235	0.141291	0.109718	0.0913963	0.0940972
600.717	0.145877	0.113158	0.0942946	0.097053
601.199	0.150266	0.116449	0.0970828	0.099951
601.682	0.154398	0.119549	0.0997196	0.102748
602.164	0.158206	0.122405	0.102159	0.105392
602.646	0.16162	0.124965	0.104358	0.107831
603.128	0.164587	0.12719	0.106282	0.110024
603.61	0.167076	0.129057	0.107911	0.11195
604.092	0.169083	0.130563	0.109244	0.113606
604.574	0.170623	0.131717	0.110289	0.115
605.057	0.171708	0.132531	0.111056	0.116138
605.539	0.17235	0.133013	0.111553	0.117022
606.021	0.172557	0.133168	0.111782	0.117645
606.503	0.17235	0.133012	0.111755	0.118005
606.985	0.171774	0.13258	0.111495	0.118116
607.467	0.170906	0.131929	0.111042	0.118013
607.949	0.169838	0.131129	0.110452	0.117746
608.431	0.168662	0.130246	0.109783	0.117367
608.913	0.167439	0.129329	0.10908	0.11692
609.395	0.166198	0.128398	0.108371	0.116425
609.878	0.164934	0.127451	0.107662	0.115887
610.36	0.163632	0.126474	0.10695	0.115304
610.842	0.162284	0.125463	0.106226	0.114676
611.324	0.160905	0.124429	0.105492	0.114018
611.806	0.159528	0.123396	0.104754	0.113355
612.288	0.158188	0.122391	0.104024	0.112711
612.77	0.156904	0.121428	0.103307	0.112099
613.252	0.155673	0.120505	0.102598	0.111513
613.735	0.154468	0.119601	0.101885	0.110929
614.217	0.153259	0.118694	0.101155	0.11032
614.699	0.152027	0.11777	0.1004	0.109663
615.181	0.150778	0.116833	0.099625	0.108954
615.663	0.149534	0.115901	0.0988424	0.108202
616.145	0.148326	0.114994	0.0980697	0.107428
616.627	0.14717	0.114128	0.0973189	0.106651
617.109	0.146066	0.1133	0.0965929	0.105881
617.591	0.144989	0.112492	0.0958848	0.10512
618.074	0.143913	0.111684	0.0951851	0.104364
618.556	0.142817	0.110862	0.0944886	0.103613
619.038	0.141703	0.110027	0.0937986	0.102875
619.52	0.140591	0.109193	0.0931274	0.102165
620.002	0.139508	0.108381	0.0924892	0.101494
620.484	0.138476	0.107607	0.0918935	0.100871
620.966	0.1375	0.106875	0.0913414	0.100289
621.448	0.136576	0.106182	0.0908265	0.0997379
621.931	0.1357	0.105525	0.0903405	0.0992041
622.413	0.134876	0.104907	0.0898798	0.0986846
622.895	0.134124	0.104343	0.0894498	0.0981888
623.377	0.133473	0.103855	0.0890629	0.0977355
623.859	0.13295	0.103463	0.0887339	0.0973444
624.341	0.132567	0.103175	0.088474	0.0970284
624.823	0.132316	0.102987	0.0882864	0.0967882
625.305	0.132174	0.102881	0.0881677	0.096615
625.788	0.132117	0.102838	0.0881124	0.0964981
626.27	0.132133	0.102849	0.0881181	0.0964337
626.752	0.132231	0.102923	0.0881892	0.0964292
627.234	0.132434	0.103075	0.0883345	0.0964999
627.716	0.132768	0.103326	0.0885625	0.0966617
628.198	0.133247	0.103685	0.0888766	0.0969224
628.68	0.133866	0.104149	0.0892731	0.0972783
629.162	0.134604	0.104703	0.0897426	0.0977159
629.644	0.135439	0.105329	0.0902761	0.0982199
630.126	0.136353	0.106015	0.0908696	0.0987799
630.609	0.137345	0.106759	0.0915248	0.0993951
631.091	0.138422	0.107566	0.0922458	0.10007
631.573	0.139585	0.108438	0.0930312	0.100806
632.055	0.140816	0.109362	0.0938672	0.101592
632.537	0.142073	0.110305	0.0947248	0.102403
633.019	0.14329	0.111217	0.0955626	0.103199
633.501	0.144392	0.112044	0.0963348	0.103935
633.984	0.145313	0.112735	0.0969989	0.10457
634.466	0.146001	0.113251	0.0975201	0.105074
634.948	0.146421	0.113565	0.0978707	0.105419
635.43	0.14654	0.113655	0.0980257	0.105581
635.912	0.146325	0.113494	0.0979589	0.10553
636.394	0.145741	0.113056	0.0976454	0.105232
636.876	0.14476	0.11232	0.0970667	0.104659
637.358	0.143373	0.11128	0.0962199	0.103799
637.84	0.141603	0.109952	0.0951219	0.102662
638.322	0.139504	0.108378	0.0938072	0.101284
638.805	0.137146	0.10661	0.0923207	0.0997132
639.287	0.134601	0.104701	0.0907073	0.0980044
639.769	0.131931	0.102698	0.0890056	0.0962045
640.251	0.129179	0.100635	0.0872451	0.0943499
640.733	0.126381	0.0985359	0.0854493	0.0924674
641.215	0.123567	0.0964253	0.0836396	0.0905798
641.697	0.120769	0.0943266	0.0818383	0.0887067
642.179	0.11802	0.0922647	0.0800671	0.0868664
642.662	0.115347	0.0902606	0.0783443	0.0850724
643.144	0.112768	0.0883263	0.0766814	0.0833297
643.626	0.110284	0.086463	0.0750815	0.0816345
644.108	0.107884	0.0846633	0.0735414	0.0799774
644.59	0.105556	0.0829173	0.0720549	0.0783486
645.072	0.103292	0.0812193	0.0706172	0.0767445
645.554	0.101094	0.0795708	0.069226	0.075169
646.036	0.0989719	0.0779789	0.067881	0.0736317
646.519	0.0969341	0.0764506	0.066581	0.0721427
647.001	0.0949823	0.0749867	0.0653219	0.0707064
647.483	0.0931056	0.0735792	0.0640967	0.0693197
647.965	0.091283	0.0722122	0.0628974	0.067973
648.447	0.0894908	0.0708681	0.0617182	0.0666539
648.929	0.0877126	0.0695344	0.060558	0.0653545
649.411	0.085943	0.0682073	0.0594197	0.0640725
649.893	0.084189	0.0668918	0.0583078	0.0628119
650.375	0.0824623	0.0655967	0.0572244	0.0615796
650.857	0.0807724	0.0643293	0.0561672	0.0603806
651.34	0.0791206	0.0630904	0.0551289	0.059216
651.822	0.0774999	0.0618749	0.0541002	0.0580822
652.304	0.0758985	0.0606739	0.0530727	0.0569722
652.786	0.0743067	0.05948	0.0520423	0.055879
653.268	0.0727212	0.0582909	0.0510098	0.0547978
653.75	0.0711484	0.0571113	0.0499806	0.0537262
654.232	0.0696017	0.0559513	0.0489619	0.0526649
654.715	0.0680962	0.0548221	0.0479612	0.0516161
655.197	0.066646	0.0537345	0.0469859	0.0505843
655.679	0.0652607	0.0526955	0.0460432	0.0495763
656.161	0.0639448	0.0517086	0.045141	0.0486019
656.643	0.0626999	0.0507749	0.0442873	0.0476732
657.125	0.0615267	0.049895	0.0434901	0.0468034
657.607	0.0604287	0.0490715	0.0427567	0.0460054
658.089	0.0594112	0.0483084	0.042092	0.0452881
658.571	0.0584826	0.0476119	0.0414992	0.0446561
659.053	0.057651	0.0469882	0.0409791	0.0441082
659.536	0.0569225	0.0464419	0.0405305	0.0436383
660.018	0.0562994	0.0459746	0.0401509	0.0432376
660.5	0.0557804	0.0455853	0.0398372	0.0428978
660.982	0.0553627	0.045272	0.0395871	0.0426142
661.464	0.0550449	0.0450337	0.0393997	0.0423878
661.946	0.054828	0.044871	0.0392753	0.0422241
662.428	0.0547145	0.0447859	0.0392148	0.0421305
662.91	0.0547061	0.0447796	0.0392182	0.0421125
663.393	0.0548017	0.0448513	0.0392831	0.042172
663.875	0.054998	0.0449985	0.0394061	0.0423071
664.357	0.0552931	0.0452198	0.0395847	0.0425154
664.839	0.0556875	0.0455156	0.0398191	0.0427968
665.321	0.0561842	0.0458882	0.0401123	0.0431538
665.803	0.0567838	0.0463378	0.0404685	0.043588
666.285	0.057479	0.0468593	0.0408911	0.0440968
666.767	0.0582535	0.0474401	0.0413826	0.0446699
667.25	0.0590818	0.0480614	0.0419412	0.0452879
667.732	0.059934	0.0487005	0.0425558	0.0459227
668.214	0.0607824	0.0493368	0.0432005	0.0465473
668.696	0.0615975	0.0499481	0.043833	0.0471398
669.178	0.0623365	0.0505024	0.0444038	0.0476737
669.66	0.0629692	0.0509769	0.0448842	0.0481312
670.142	0.0635236	0.0513927	0.0452913	0.0485363
670.624	0.0640659	0.0517994	0.0456702	0.0489415
671.106	0.0646529	0.0522396	0.0460608	0.0493915
671.589	0.0653079	0.0527309	0.0464821	0.0499034
672.071	0.0660235	0.0532676	0.0469338	0.0504683
672.553	0.0667748	0.0538311	0.047404	0.0510611
673.035	0.067538	0.0544035	0.0478805	0.0516555
673.517	0.0683003	0.0549752	0.0483567	0.052235
673.999	0.0690611	0.0555458	0.048833	0.0527959
674.481	0.0698235	0.0561176	0.0493122	0.0533431
674.963	0.0705824	0.0566868	0.0497925	0.0538805
675.446	0.0713197	0.0572398	0.0502644	0.0544043
675.928	0.0720077	0.0577558	0.0507122	0.0549029
676.41	0.0726224	0.0582168	0.0511215	0.0553631
676.892	0.0731555	0.0586166	0.0514858	0.0557784
677.374	0.0736196	0.0589647	0.051811	0.0561534
677.856	0.0740406	0.0592805	0.0521101	0.0565008
678.338	0.0744438	0.0595828	0.0523969	0.0568332
678.82	0.0748387	0.0598791	0.0526766	0.0571543
679.302	0.0752154	0.0601615	0.0529431	0.0574552
679.784	0.0755515	0.0604137	0.0531822	0.0577195
680.267	0.0758266	0.06062	0.0533799	0.0579323
680.749	0.0760371	0.0607778	0.0535313	0.0580907
681.231	0.0762	0.0609	0.0536434	0.0582065
681.713	0.0763469	0.0610102	0.0537329	0.0583027
682.195	0.0765081	0.0611311	0.0538181	0.0584025
682.677	0.0766989	0.0612742	0.0539114	0.0585201
683.159	0.0769142	0.0614357	0.0540155	0.0586561
683.641	0.0771339	0.0616004	0.0541255	0.0588006
684.124	0.0773349	0.0617512	0.0542343	0.0589405
684.606	0.0775055	0.0618791	0.0543384	0.0590689
685.088	0.0776494	0.061987	0.05444	0.0591877
685.57	0.077782	0.0620865	0.0545444	0.0593053
686.052	0.0779192	0.0621894	0.0546555	0.0594298
686.534	0.0780668	0.0623001	0.0547711	0.059562
687.016	0.0782169	0.0624127	0.0548833	0.0596945
687.498	0.0783522	0.0625142	0.0549811	0.0598147
687.981	0.0784563	0.0625922	0.0550572	0.0599122
688.463	0.0785237	0.0626427	0.0551125	0.0599862
688.945	0.0785619	0.0626714	0.0551554	0.060045
689.427	0.0785868	0.0626901	0.0551976	0.0601023
689.909	0.0786122	0.0627091	0.0552471	0.0601675
690.391	0.0786405	0.0627304	0.055303	0.0602401
690.873	0.0786616	0.0627462	0.0553554	0.0603074
691.355	0.078659	0.0627443	0.0553906	0.0603512
691.837	0.0786184	0.0627138	0.0553974	0.0603556
692.32	0.0785359	0.0626519	0.0553725	0.0603148
692.802	0.0784187	0.062564	0.0553207	0.060235
693.284	0.0782782	0.0624586	0.0552509	0.0601296
693.766	0.0781206	0.0623404	0.0551691	0.0600108
694.248	0.0779417	0.0622063	0.0550743	0.0598833
694.73	0.0777262	0.0620446	0.0549581	0.0597415
695.212	0.0774569	0.0618427	0.0548092	0.0595742
695.694	0.0771241	0.0615931	0.0546197	0.0593711
696.177	0.076733	0.0612997	0.0543895	0.0591296
696.659	0.076302	0.0609765	0.0541266	0.0588559
697.141	0.0758534	0.06064	0.0538418	0.0585608
697.623	0.0754019	0.0603014	0.0535431	0.058253
698.105	0.0749476	0.0599607	0.0532313	0.0579338
698.587	0.0744753	0.0596065	0.0528999	0.0575957
699.069	0.0739637	0.0592228	0.0525407	0.0572274
699.551	0.0733953	0.0587965	0.0521479	0.0568189
700.033	0.0727653	0.0583239	0.0517229	0.0563671
700.516	0.0720802	0.0578101	0.0512722	0.0558755
700.998	0.0713527	0.0572645	0.0508036	0.0553515
701.48	0.0705919	0.0566939	0.0503199	0.0547993
701.962	0.0697972	0.0560979	0.0498169	0.054218
702.444	0.0689594	0.0554695	0.049284	0.0536012
702.926	0.0680679	0.0548009	0.0487108	0.0529427
703.408	0.0671188	0.0540891	0.048093	0.0522417
703.89	0.0661213	0.0533409	0.0474366	0.051507
704.372	0.0650949	0.0525712	0.0467561	0.0507542
704.855	0.0640621	0.0517966	0.0460701	0.0500013
705.337	0.0630398	0.0510298	0.0453935	0.0492611
705.819	0.0620317	0.0502738	0.0447333	0.0485371
706.301	0.0610312	0.0495234	0.0440878	0.0478242
706.783	0.0600264	0.0487698	0.0434499	0.0471131
707.265	0.0590087	0.0480065	0.0428125	0.0463961
707.747	0.0579791	0.0472343	0.0421722	0.0456719
708.229	0.0569477	0.0464608	0.0415312	0.0449459
708.712	0.0559296	0.0456972	0.0408951	0.0442273
709.194	0.054938	0.0449535	0.0402706	0.0435245
709.676	0.0539804	0.0442353	0.0396626	0.0428416
710.158	0.0530573	0.043543	0.0390731	0.0421773
710.64	0.0521658	0.0428744	0.0385031	0.0415276
711.122	0.0513029	0.0422272	0.037953	0.0408886
711.604	0.0504683	0.0416012	0.0374238	0.0402592
712.086	0.0496629	0.0409972	0.0369166	0.0396412
712.568	0.0488869	0.0404152	0.0364308	0.0390383
713.051	0.0481364	0.0398523	0.0359639	0.0384538
713.533	0.0474035	0.0393026	0.035511	0.0378894
714.015	0.0466796	0.0387597	0.0350674	0.037345
714.497	0.0459589	0.0382192	0.0346301	0.0368205
714.979	0.0452436	0.0376827	0.0342002	0.0363172
715.461	0.0445439	0.037158	0.0337828	0.0358383
715.943	0.0438751	0.0366563	0.0333845	0.0353873
716.425	0.0432519	0.0361889	0.0330119	0.0349667
716.908	0.0426828	0.0357621	0.0326683	0.0345758
717.39	0.0421681	0.0353761	0.0323539	0.0342108
717.872	0.0417007	0.0350256	0.0320666	0.0338662
718.354	0.0412701	0.0347026	0.0318041	0.033538
718.836	0.0408681	0.0344011	0.0315666	0.0332256
719.318	0.0404914	0.0341186	0.0313562	0.032933
719.8	0.0401421	0.0338566	0.0311767	0.0326671
720.282	0.0398235	0.0336176	0.0310291	0.0324335
720.764	0.0395367	0.0334025	0.0309105	0.0322328
721.247	0.0392773	0.033208	0.0308128	0.0320587
721.729	0.0390369	0.0330277	0.0307247	0.0319001
722.211	0.0388057	0.0328543	0.0306357	0.0317446
722.693	0.0385764	0.0326823	0.0305384	0.0315828
723.175	0.0383463	0.0325097	0.0304306	0.0314115
723.657	0.0381164	0.0323373	0.0303144	0.0312325
724.139	0.0378892	0.0321669	0.0301942	0.0310524
724.621	0.0376669	0.0320002	0.0300742	0.0308783
725.104	0.0374498	0.0318374	0.0299574	0.030716
725.586	0.037237	0.0316778	0.0298446	0.0305683
726.068	0.0370279	0.0315209	0.0297357	0.0304352
726.55	0.0368244	0.0313683	0.0296314	0.0303158
727.032	0.0366312	0.0312234	0.029533	0.0302088
727.514	0.0364547	0.031091	0.0294433	0.0301146
727.996	0.0363005	0.0309753	0.0293646	0.0300343
728.478	0.0361709	0.0308781	0.0292977	0.0299692
728.96	0.0360626	0.0307969	0.0292402	0.0299186
729.443	0.0359688	0.0307266	0.0291875	0.0298795
729.925	0.0358799	0.0306599	0.0291331	0.029846
730.407	0.0357865	0.0305899	0.0290701	0.0298096
730.889	0.0356811	0.0305108	0.0289927	0.0297615
731.371	0.0355579	0.0304184	0.0288961	0.0296925
731.853	0.035411	0.0303083	0.0287763	0.0295949
732.335	0.035234	0.0301755	0.0286298	0.0294625
732.817	0.0350181	0.0300136	0.028453	0.0292919
733.299	0.0347549	0.0298162	0.0282431	0.0290818
733.782	0.034439	0.0295793	0.0279998	0.0288348
734.264	0.0340709	0.0293032	0.0277264	0.0285566
734.746	0.0336581	0.0289936	0.0274298	0.0282562
735.228	0.0332148	0.0286611	0.0271195	0.0279432
735.71	0.0327579	0.0283184	0.026806	0.0276277
736.192	0.032303	0.0279773	0.0264985	0.0273173
736.674	0.0318627	0.027647	0.0262034	0.0270175
737.156	0.0314445	0.0273334	0.0259245	0.026732
737.639	0.0310528	0.0270396	0.0256639	0.0264639
738.121	0.0306899	0.0267674	0.0254228	0.026216
738.603	0.0303574	0.0265181	0.0252019	0.0259913
739.085	0.0300569	0.0262927	0.0250028	0.0257927
739.567	0.0297889	0.0260917	0.0248257	0.0256211
740.049	0.0295527	0.0259145	0.0246709	0.0254755
740.531	0.0293455	0.0257591	0.0245371	0.0253521
741.013	0.0291627	0.025622	0.0244222	0.0252452
741.495	0.0289989	0.0254992	0.0243233	0.0251486
741.978	0.0288495	0.0253871	0.0242379	0.0250567
742.46	0.0287109	0.0252831	0.0241635	0.0249658
742.942	0.0285803	0.0251853	0.0240978	0.0248743
743.424	0.0284563	0.0250923	0.0240384	0.0247825
743.906	0.0283362	0.0250022	0.0239821	0.0246915
744.388	0.0282171	0.0249128	0.0239252	0.0246023
744.87	0.0280957	0.0248218	0.0238642	0.0245155
745.352	0.0279696	0.0247272	0.0237968	0.0244312
745.835	0.0278389	0.0246292	0.0237231	0.0243494
746.317	0.0277071	0.0245303	0.023646	0.0242713
746.799	0.0275805	0.0244354	0.0235706	0.0241984
747.281	0.0274676	0.0243507	0.0235027	0.0241336
747.763	0.0273767	0.0242825	0.0234477	0.0240795
748.245	0.0273141	0.0242356	0.0234079	0.0240381
748.727	0.0272825	0.0242118	0.0233826	0.0240095
749.209	0.02728	0.02421	0.0233679	0.023992
749.692	0.0273007	0.0242255	0.0233585	0.0239822
750.174	0.027335	0.0242513	0.0233489	0.0239754
750.656	0.0273716	0.0242787	0.0233355	0.0239671
751.138	0.0273984	0.0242988	0.0233166	0.0239535
751.62	0.0274054	0.0243041	0.0232933	0.0239322
752.102	0.0273862	0.0242896	0.0232681	0.0239034
752.584	0.0273385	0.0242539	0.0232436	0.0238684
753.066	0.0272661	0.0241996	0.0232221	0.0238301
753.548	0.0271775	0.0241331	0.0232046	0.0237919
754.03	0.0270842	0.0240632	0.0231911	0.0237571
754.513	0.0269982	0.0239987	0.0231813	0.023728
754.995	0.0269284	0.0239463	0.0231745	0.0237055
755.477	0.0268795	0.0239096	0.0231706	0.0236897
755.959	0.0268501	0.0238875	0.0231696	0.0236792
756.441	0.0268345	0.0238759	0.0231714	0.0236723
756.923	0.0268256	0.0238692	0.0231753	0.0236674
757.405	0.0268158	0.0238618	0.0231797	0.0236632
757.888	0.0268002	0.0238502	0.0231823	0.0236587
758.37	0.0267775	0.0238331	0.0231806	0.0236535
758.852	0.0267489	0.0238117	0.0231725	0.0236475
759.334	0.0267181	0.0237886	0.0231579	0.0236409
759.816	0.0266887	0.0237665	0.0231379	0.0236339
760.298	0.0266608	0.0237456	0.0231143	0.0236252
760.78	0.0266398	0.0237298	0.0230937	0.0236183
761.262	0.0266269	0.0237202	0.0230813	0.0236149
761.744	0.0266208	0.0237156	0.0230808	0.0236157
762.226	0.0266184	0.0237138	0.023093	0.0236205
762.709	0.0266162	0.0237122	0.0231163	0.0236277
763.191	0.0266113	0.0237085	0.0231473	0.0236359
763.673	0.0266024	0.0237018	0.0231817	0.0236441
764.155	0.0265901	0.0236926	0.0232157	0.023652
764.637	0.0265763	0.0236822	0.0232464	0.0236599
765.119	0.0265622	0.0236717	0.0232714	0.0236679
765.601	0.0265475	0.0236606	0.0232893	0.0236757
766.083	0.0265295	0.0236471	0.023299	0.023682
766.566	0.0265042	0.0236281	0.0232998	0.0236847
767.048	0.0264663	0.0235998	0.0232909	0.0236814
767.53	0.026413	0.0235597	0.023273	0.0236707
768.012	0.0263439	0.023508	0.0232474	0.0236521
768.494	0.0262627	0.023447	0.0232164	0.0236262
768.976	0.026175	0.0233813	0.0231826	0.0235943
769.458	0.0260876	0.0233157	0.0231484	0.0235575
769.94	0.026005	0.0232537	0.0231145	0.0235157
770.423	0.0259292	0.0231969	0.0230801	0.0234676
770.905	0.0258589	0.0231442	0.0230433	0.0234116
771.387	0.0257907	0.023093	0.0230016	0.0233465
771.869	0.0257212	0.0230409	0.022953	0.023272
772.351	0.0256497	0.0229872	0.0228978	0.0231911
772.833	0.0255778	0.0229334	0.0228378	0.0231083
773.315	0.02551	0.0228825	0.0227771	0.0230296
773.797	0.0254519	0.0228389	0.0227201	0.0229611
774.279	0.0254076	0.0228057	0.0226708	0.0229071
774.761	0.0253782	0.0227837	0.022631	0.0228689
775.244	0.025361	0.0227708	0.0226004	0.0228449
775.726	0.0253499	0.0227624	0.0225757	0.0228309
776.208	0.0253364	0.0227523	0.0225518	0.0228204
776.69	0.0253126	0.0227344	0.0225237	0.0228069
777.172	0.0252728	0.0227046	0.0224873	0.022785
777.654	0.0252151	0.0226613	0.0224401	0.0227515
778.136	0.0251415	0.0226061	0.0223833	0.0227062
778.619	0.0250577	0.0225433	0.0223199	0.0226511
779.101	0.0249713	0.0224785	0.022255	0.022591
779.583	0.0248896	0.0224172	0.0221936	0.0225305
780.065	0.0248187	0.022364	0.0221402	0.0224742
780.547	0.0247614	0.0223211	0.0220971	0.0224248
781.029	0.0247181	0.0222886	0.0220647	0.0223833
781.511	0.0246862	0.0222646	0.0220415	0.0223487
781.993	0.0246616	0.0222462	0.0220251	0.0223187
782.475	0.0246404	0.0222303	0.0220128	0.022291
782.957	0.0246191	0.0222143	0.0220023	0.0222634
783.44	0.0245966	0.0221974	0.0219915	0.0222351
783.922	0.0245724	0.0221793	0.0219787	0.0222054
784.404	0.0245474	0.0221605	0.0219613	0.0221738
784.886	0.0245224	0.0221418	0.0219364	0.0221401
785.368	0.0244977	0.0221233	0.0219008	0.0221032
785.85	0.0244738	0.0221054	0.0218523	0.0220625
786.332	0.0244506	0.022088	0.0217905	0.0220177
786.814	0.0244282	0.0220711	0.0217175	0.0219696
787.297	0.0244068	0.0220551	0.0216382	0.0219196
787.779	0.0243874	0.0220406	0.0215594	0.0218701
788.261	0.0243699	0.0220274	0.0214881	0.0218227
788.743	0.024354	0.0220155	0.02143	0.0217788
789.225	0.0243382	0.0220036	0.0213878	0.0217381
789.707	0.02432	0.02199	0.0213604	0.0216991
790.189	0.024297	0.0219728	0.0213439	0.02166
790.671	0.0242675	0.0219506	0.021332	0.0216197
791.154	0.0242311	0.0219233	0.0213184	0.021578
791.636	0.0241897	0.0218923	0.0212978	0.0215363
792.118	0.0241466	0.0218599	0.0212673	0.0214968
792.6	0.024106	0.0218295	0.0212264	0.0214621
793.082	0.0240717	0.0218037	0.0211767	0.0214339
793.564	0.0240458	0.0217844	0.0211216	0.0214126
794.046	0.0240286	0.0217715	0.0210648	0.0213964
794.528	0.0240177	0.0217633	0.0210097	0.0213821
795.01	0.0240093	0.021757	0.0209591	0.0213661
795.493	0.0239994	0.0217495	0.0209142	0.0213449
795.975	0.0239842	0.0217381	0.0208752	0.0213161
796.457	0.0239622	0.0217217	0.020841	0.0212795
796.939	0.0239339	0.0217004	0.0208097	0.0212369
797.421	0.0239023	0.0216767	0.0207791	0.0211919
797.903	0.0238714	0.0216536	0.0207481	0.0211493
798.385	0.0238463	0.0216347	0.0207163	0.0211143
798.867	0.0238304	0.0216228	0.0206846	0.0210907
799.35	0.023826	0.0216195	0.0206559	0.0210811
799.832	0.0238328	0.0216246	0.0206335	0.0210854
800.314	0.0238489	0.0216366	0.0206205	0.0211014
800.796	0.0238713	0.0216535	0.0206197	0.0211259
801.278	0.023897	0.0216728	0.0206316	0.0211545
801.76	0.0239247	0.0216935	0.0206552	0.0211844
802.242	0.0239533	0.021715	0.0206873	0.021213
802.724	0.0239836	0.0217377	0.0207238	0.0212396
803.206	0.024016	0.021762	0.0207603	0.0212649
803.688	0.0240514	0.0217886	0.0207937	0.02129
804.171	0.0240896	0.0218172	0.0208223	0.0213168
804.653	0.0241304	0.0218478	0.0208469	0.021347
805.135	0.0241742	0.0218807	0.0208701	0.0213824
805.617	0.024222	0.0219165	0.0208953	0.0214242
806.099	0.024276	0.021957	0.0209262	0.0214737
806.581	0.0243392	0.0220044	0.0209651	0.0215314
807.063	0.0244141	0.0220605	0.0210133	0.0215975
807.545	0.0245021	0.0221265	0.0210706	0.0216712
808.028	0.0246023	0.0222017	0.0211363	0.0217513
808.51	0.0247125	0.0222844	0.0212094	0.0218364
808.992	0.0248291	0.0223718	0.0212897	0.0219249
809.474	0.0249488	0.0224616	0.0213773	0.0220158
809.956	0.0250695	0.0225521	0.0214726	0.0221085
810.438	0.025191	0.0226433	0.0215751	0.0222029
810.92	0.0253148	0.0227361	0.0216832	0.0222993
811.402	0.0254435	0.0228327	0.0217947	0.022399
811.885	0.0255797	0.0229348	0.0219065	0.0225033
812.367	0.0257253	0.023044	0.0220157	0.0226141
812.849	0.0258812	0.0231609	0.0221212	0.0227334
813.331	0.0260475	0.0232857	0.0222228	0.0228628
813.813	0.0262241	0.0234181	0.0223223	0.0230032
814.295	0.0264107	0.023558	0.0224223	0.0231541
814.777	0.0266083	0.0237063	0.0225265	0.023315
815.259	0.0268188	0.0238641	0.0226387	0.0234844
815.741	0.0270451	0.0240338	0.0227633	0.0236627
816.223	0.0272905	0.0242179	0.0229048	0.0238512
816.706	0.0275581	0.0244186	0.0230671	0.0240534
817.188	0.0278504	0.0246378	0.0232536	0.0242731
817.67	0.0281681	0.0248761	0.0234657	0.0245133
818.152	0.0285099	0.0251325	0.0237018	0.024775
818.634	0.0288729	0.0254047	0.023958	0.0250559
819.116	0.0292527	0.0256895	0.0242274	0.0253506
819.598	0.0296451	0.0259838	0.0245032	0.025653
820.08	0.0300462	0.0262846	0.0247787	0.0259573
820.563	0.0304546	0.026591	0.0250506	0.0262611
821.045	0.0308711	0.0269033	0.0253191	0.0265655
821.527	0.0312992	0.0272244	0.0255883	0.0268755
822.009	0.0317436	0.0275577	0.0258643	0.0271981
822.491	0.0322104	0.0279078	0.0261553	0.0275406
822.973	0.0327044	0.0282783	0.0264686	0.0279086
823.455	0.033229	0.0286718	0.0268097	0.0283054
823.937	0.0337846	0.0290884	0.0271812	0.028731
824.42	0.0343679	0.029526	0.0275817	0.0291828
824.902	0.0349734	0.0299801	0.0280068	0.0296568
825.384	0.0355933	0.0304449	0.0284483	0.0301476
825.866	0.0362204	0.0309153	0.0288967	0.03065
826.348	0.0368493	0.031387	0.0293431	0.0311592
826.83	0.0374772	0.0318579	0.0297803	0.0316708
827.312	0.038103	0.0323273	0.0302038	0.0321803
827.794	0.0387254	0.0327941	0.030612	0.0326827
828.277	0.039339	0.0332543	0.0310032	0.0331709
828.759	0.0399328	0.0336996	0.0313743	0.0336348
829.241	0.0404897	0.0341173	0.0317187	0.0340622
829.723	0.0409898	0.0344923	0.0320266	0.0344394
830.205	0.0414153	0.0348115	0.0322881	0.0347551
830.687	0.0417563	0.0350672	0.0324963	0.0350032
831.169	0.0420136	0.0352602	0.0326502	0.0351845
831.651	0.0421984	0.0353988	0.0327557	0.0353061
832.133	0.0423276	0.0354957	0.0328237	0.03538
832.615	0.0424174	0.0355631	0.0328661	0.035418
833.098	0.042479	0.0356093	0.0328919	0.0354291
833.58	0.0425156	0.0356367	0.0329049	0.0354188
834.062	0.0425251	0.0356438	0.0329039	0.035389
834.544	0.0425038	0.0356278	0.0328851	0.0353403
835.026	0.0424507	0.035588	0.0328453	0.0352743
835.508	0.0423695	0.0355271	0.0327845	0.0351941
835.99	0.0422681	0.035451	0.0327074	0.0351041
836.472	0.0421554	0.0353665	0.032621	0.0350077
836.955	0.0420387	0.035279	0.0325333	0.0349068
837.437	0.0419217	0.0351913	0.0324501	0.034801
837.919	0.0418051	0.0351038	0.0323743	0.0346888
838.401	0.0416872	0.0350154	0.0323053	0.0345688
838.883	0.0415673	0.0349255	0.0322405	0.0344414
839.365	0.0414453	0.0348339	0.0321762	0.0343092
839.847	0.0413215	0.0347411	0.0321087	0.034176
840.329	0.0411966	0.0346474	0.032035	0.0340454
840.812	0.0410698	0.0345523	0.0319532	0.03392
841.294	0.0409396	0.0344547	0.031862	0.0338003
841.776	0.0408052	0.0343539	0.0317621	0.0336862
842.258	0.0406679	0.0342509	0.0316558	0.033577
842.74	0.0405318	0.0341489	0.0315478	0.0334734
843.222	0.0404023	0.0340517	0.0314434	0.0333758
843.704	0.040284	0.033963	0.0313477	0.0332843
844.186	0.0401784	0.0338838	0.0312635	0.0331974
844.668	0.0400822	0.0338117	0.03119	0.0331108
845.15	0.0399889	0.0337417	0.0311232	0.0330198
845.633	0.0398915	0.0336686	0.0310579	0.0329207
846.115	0.0397851	0.0335888	0.0309895	0.0328129
846.597	0.0396709	0.0335032	0.0309161	0.0327003
847.079	0.039554	0.0334155	0.0308395	0.0325901
847.561	0.0394414	0.0333311	0.0307639	0.0324901
848.043	0.0393392	0.0332544	0.0306941	0.032406
848.525	0.0392478	0.0331859	0.0306322	0.0323377
849.007	0.0391631	0.0331223	0.0305766	0.0322799
849.49	0.0390771	0.0330578	0.0305231	0.0322242
849.972	0.0389826	0.0329869	0.0304654	0.0321618
850.454	0.0388757	0.0329067	0.0303988	0.0320882
850.936	0.0387579	0.0328184	0.0303216	0.0320036
851.418	0.0386358	0.0327268	0.0302367	0.0319136
851.9	0.0385172	0.0326379	0.0301494	0.0318259
852.382	0.0384092	0.0325569	0.0300658	0.0317475
852.864	0.0383153	0.0324865	0.0299907	0.0316817
853.347	0.0382351	0.0324263	0.0299256	0.0316277
853.829	0.0381652	0.0323739	0.029869	0.0315815
854.311	0.0381015	0.0323261	0.029818	0.0315381
854.793	0.0380398	0.0322799	0.0297691	0.0314932
855.275	0.0379778	0.0322333	0.0297211	0.0314452
855.757	0.0379133	0.0321849	0.029674	0.0313938
856.239	0.0378448	0.0321336	0.0296298	0.0313398
856.721	0.037771	0.0320783	0.0295906	0.0312835
857.203	0.0376918	0.0320188	0.0295576	0.0312246
857.686	0.0376081	0.0319561	0.0295306	0.0311623
858.168	0.0375242	0.0318932	0.0295085	0.0310975
858.65	0.0374447	0.0318335	0.0294887	0.0310317
859.132	0.0373749	0.0317812	0.0294695	0.0309689
859.614	0.0373176	0.0317382	0.0294492	0.0309129
860.096	0.0372728	0.0317046	0.0294273	0.0308672
860.578	0.0372382	0.0316786	0.0294045	0.0308337
861.06	0.0372093	0.031657	0.029382	0.0308117
861.543	0.0371832	0.0316374	0.0293622	0.0307993
862.025	0.0371592	0.0316194	0.0293474	0.030794
862.507	0.0371398	0.0316048	0.0293401	0.0307943
862.989	0.0371281	0.0315961	0.0293414	0.0307995
863.471	0.0371273	0.0315954	0.0293513	0.0308098
863.953	0.0371379	0.0316034	0.0293682	0.0308257
864.435	0.0371577	0.0316183	0.0293891	0.0308467
864.917	0.0371834	0.0316376	0.0294109	0.0308713
865.399	0.0372117	0.0316588	0.029431	0.0308976
865.882	0.0372419	0.0316814	0.0294488	0.030924
866.364	0.0372758	0.0317069	0.0294655	0.0309498
866.846	0.0373172	0.0317379	0.029484	0.0309756
867.328	0.0373691	0.0317768	0.0295078	0.0310029
867.81	0.0374321	0.0318241	0.0295398	0.0310333
868.292	0.0375041	0.0318781	0.029581	0.0310674
868.774	0.0375805	0.0319353	0.0296316	0.0311053
869.256	0.0376562	0.0319922	0.0296904	0.0311463
869.739	0.037729	0.0320467	0.0297558	0.0311901
870.221	0.0377988	0.0320991	0.0298264	0.0312364
870.703	0.0378685	0.0321514	0.0299006	0.0312857
871.185	0.0379421	0.0322066	0.0299768	0.0313382
871.667	0.0380222	0.0322667	0.0300524	0.0313938
872.149	0.0381092	0.0323319	0.0301244	0.0314511
872.631	0.0382005	0.0324003	0.0301894	0.0315082
873.113	0.0382929	0.0324696	0.0302459	0.0315634
873.596	0.0383821	0.0325366	0.0302932	0.0316152
874.077	0.0384645	0.0325984	0.0303327	0.0316628
874.56	0.0385372	0.0326529	0.0303669	0.0317069
875.042	0.0385968	0.0326976	0.0303973	0.0317472
875.524	0.0386398	0.0327299	0.0304243	0.0317834
876.006	0.0386634	0.0327475	0.030446	0.031814
876.488	0.0386655	0.0327491	0.0304595	0.0318368
876.97	0.0386478	0.0327358	0.0304621	0.0318503
877.452	0.0386143	0.0327107	0.0304528	0.0318535
877.934	0.0385714	0.0326786	0.0304326	0.0318467
878.417	0.0385252	0.0326439	0.0304045	0.0318309
878.899	0.0384787	0.032609	0.0303716	0.031807
879.381	0.0384314	0.0325736	0.0303362	0.0317758
879.863	0.03838	0.032535	0.0302988	0.031738
880.345	0.0383208	0.0324906	0.0302594	0.0316954
880.827	0.0382531	0.0324398	0.0302179	0.0316514
881.309	0.0381809	0.0323857	0.0301762	0.0316114
881.791	0.0381128	0.0323346	0.0301384	0.0315821
882.274	0.0380588	0.0322941	0.0301101	0.0315689
882.756	0.038027	0.0322702	0.0300963	0.0315744
883.238	0.0380198	0.0322649	0.0300998	0.0315966
883.72	0.0380339	0.0322754	0.0301198	0.031629
884.202	0.0380614	0.032296	0.0301515	0.0316631
884.684	0.0380934	0.03232	0.0301887	0.0316907
885.166	0.038124	0.032343	0.030225	0.0317072
885.648	0.0381522	0.0323641	0.030257	0.0317131
886.13	0.0381813	0.032386	0.0302845	0.0317138
886.612	0.0382161	0.0324121	0.0303103	0.0317166
887.095	0.0382602	0.0324452	0.0303388	0.0317281
887.577	0.0383131	0.0324849	0.0303735	0.0317519
888.059	0.0383707	0.032528	0.0304162	0.031787
888.541	0.0384263	0.0325697	0.030466	0.0318296
889.023	0.0384746	0.032606	0.0305205	0.0318746
889.505	0.0385123	0.0326342	0.0305763	0.0319174
889.987	0.0385409	0.0326557	0.0306306	0.0319564
890.47	0.0385636	0.0326727	0.0306808	0.0319921
890.952	0.0385855	0.0326891	0.0307254	0.0320264
891.434	0.038611	0.0327082	0.030764	0.0320619
891.916	0.0386433	0.0327324	0.0307974	0.0321005
892.398	0.0386846	0.0327634	0.0308272	0.0321427
892.88	0.0387367	0.0328025	0.0308569	0.0321892
893.362	0.0388007	0.0328505	0.0308903	0.0322397
893.844	0.0388769	0.0329076	0.0309311	0.0322945
894.326	0.0389637	0.0329728	0.030982	0.032353
894.809	0.0390568	0.0330426	0.0310429	0.0324144
895.291	0.0391504	0.0331128	0.0311112	0.0324766
895.773	0.0392376	0.0331782	0.0311825	0.0325371
896.255	0.0393137	0.0332353	0.0312521	0.0325938
896.737	0.039378	0.0332835	0.0313168	0.0326459
897.219	0.0394331	0.0333248	0.0313755	0.0326936
897.701	0.0394846	0.0333634	0.0314292	0.0327387
898.183	0.0395385	0.0334039	0.0314805	0.0327834
898.665	0.0395986	0.033449	0.0315313	0.0328299
899.148	0.0396661	0.0334995	0.0315829	0.0328792
899.63	0.0397397	0.0335548	0.0316354	0.0329322
900.112	0.0398183	0.0336137	0.0316891	0.0329896
900.594	0.0399019	0.0336765	0.0317451	0.0330531
901.076	0.039993	0.0337448	0.0318061	0.033125
901.558	0.0400952	0.0338214	0.0318761	0.0332076
902.04	0.0402117	0.0339088	0.0319589	0.0333027
902.523	0.0403439	0.0340079	0.0320568	0.0334103
903.005	0.0404902	0.0341176	0.0321695	0.0335285
903.487	0.0406475	0.0342356	0.0322942	0.0336541
903.969	0.040814	0.0343605	0.032427	0.0337847
904.451	0.0409895	0.0344921	0.032564	0.0339191
904.933	0.0411777	0.0346333	0.0327032	0.034058
905.415	0.0413838	0.0347878	0.0328452	0.0342041
905.897	0.0416124	0.0349593	0.0329918	0.03436
906.379	0.0418653	0.035149	0.033146	0.0345277
906.861	0.04214	0.035355	0.0333093	0.0347074
907.344	0.0424307	0.035573	0.0334829	0.0348983
907.826	0.0427314	0.0357985	0.033667	0.0350993
908.308	0.0430377	0.0360283	0.0338613	0.0353102
908.79	0.0433491	0.0362619	0.0340657	0.0355313
909.272	0.0436676	0.0365007	0.0342802	0.0357635
909.754	0.0439955	0.0367466	0.034503	0.036006
910.236	0.0443324	0.0369993	0.0347307	0.0362552
910.718	0.0446751	0.0372564	0.0349579	0.0365054
911.201	0.0450175	0.0375131	0.0351785	0.0367501
911.683	0.0453529	0.0377647	0.0353874	0.0369839
912.165	0.0456781	0.0380085	0.035583	0.037206
912.647	0.0459934	0.0382451	0.0357673	0.0374193
913.129	0.0463028	0.0384771	0.0359453	0.03763
913.611	0.0466109	0.0387082	0.0361231	0.037844
914.093	0.0469198	0.0389399	0.0363039	0.0380641
914.575	0.047227	0.0391702	0.0364873	0.0382877
915.058	0.0475271	0.0393953	0.0366697	0.0385087
915.54	0.0478132	0.0396099	0.036845	0.0387182
916.022	0.0480814	0.0398111	0.0370083	0.0389101
916.504	0.0483317	0.0399988	0.0371575	0.0390818
916.986	0.0485683	0.0401762	0.0372944	0.0392361
917.468	0.0487972	0.0403479	0.0374235	0.039379
917.95	0.049023	0.0405172	0.0375501	0.0395174
918.432	0.049247	0.0406852	0.0376778	0.0396558
918.914	0.049467	0.0408503	0.037808	0.0397962
919.396	0.0496798	0.0410098	0.0379403	0.0399376
919.879	0.0498828	0.0411621	0.038073	0.0400778
920.361	0.0500761	0.0413071	0.0382049	0.0402153
920.843	0.0502628	0.0414471	0.038336	0.0403499
921.325	0.0504471	0.0415853	0.0384673	0.0404824
921.807	0.0506323	0.0417242	0.0385998	0.0406141
922.289	0.0508197	0.0418648	0.0387338	0.0407459
922.771	0.0510091	0.0420068	0.0388686	0.0408779
923.253	0.0511993	0.0421495	0.0390027	0.0410098
923.736	0.0513904	0.0422928	0.0391347	0.0411419
924.218	0.051583	0.0424373	0.0392634	0.0412743
924.7	0.0517772	0.0425829	0.0393874	0.041407
925.182	0.0519716	0.0427287	0.0395053	0.0415387
925.664	0.0521607	0.0428705	0.0396149	0.0416667
926.146	0.0523371	0.0430029	0.0397142	0.0417871
926.628	0.0524935	0.0431201	0.039802	0.0418962
927.11	0.0526261	0.0432196	0.0398795	0.0419927
927.592	0.0527372	0.0433029	0.0399504	0.0420779
928.075	0.0528352	0.0433764	0.0400203	0.0421567
928.557	0.0529314	0.0434486	0.0400953	0.042235
929.039	0.0530362	0.0435272	0.0401792	0.0423174
929.521	0.0531552	0.0436164	0.0402722	0.0424057
930.003	0.0532879	0.0437159	0.0403712	0.0424987
930.485	0.0534304	0.0438228	0.040472	0.0425933
930.967	0.053578	0.0439335	0.0405711	0.0426873
931.449	0.0537301	0.0440476	0.0406689	0.0427816
931.932	0.0538912	0.0441684	0.0407701	0.0428808
932.414	0.0540691	0.0443018	0.040882	0.0429918
932.896	0.0542722	0.0444542	0.0410119	0.0431208
933.378	0.054505	0.0446287	0.0411642	0.0432714
933.86	0.0547659	0.0448244	0.0413384	0.0434423
934.342	0.0550481	0.0450361	0.0415296	0.0436288
934.824	0.0553426	0.0452569	0.0417308	0.0438247
935.306	0.0556417	0.0454813	0.0419356	0.0440251
935.788	0.0559425	0.0457069	0.0421404	0.0442283
936.271	0.0562462	0.0459346	0.0423451	0.0444357
936.753	0.0565575	0.0461681	0.0425525	0.0446507
937.235	0.056881	0.0464108	0.0427662	0.0448762
937.717	0.0572205	0.0466654	0.0429893	0.0451139
938.199	0.0575783	0.0469337	0.0432242	0.0453638
938.681	0.0579572	0.0472179	0.043473	0.0456255
939.163	0.058362	0.0475215	0.0437382	0.0459001
939.645	0.0587992	0.0478494	0.0440229	0.0461904
940.128	0.0592754	0.0482065	0.0443301	0.0465003
940.61	0.0597943	0.0485957	0.0446615	0.0468335
941.092	0.0603543	0.0490158	0.0450158	0.0471907
941.574	0.0609473	0.0494605	0.0453888	0.0475693
942.056	0.0615622	0.0499217	0.045775	0.0479645
942.538	0.0621886	0.0503915	0.0461699	0.0483707
943.02	0.0628213	0.0508659	0.0465719	0.0487844
943.502	0.0634619	0.0513464	0.0469831	0.0492054
943.985	0.064118	0.0518385	0.0474085	0.0496362
944.467	0.0647993	0.0523495	0.0478531	0.0500806
944.949	0.0655126	0.0528844	0.0483197	0.0505419
945.431	0.06626	0.053445	0.0488079	0.0510213
945.913	0.0670393	0.0540295	0.0493154	0.0515186
946.395	0.0678471	0.0546353	0.0498406	0.0520336
946.877	0.0686824	0.0552618	0.0503843	0.0525675
947.359	0.0695483	0.0559112	0.0509513	0.0531227
947.841	0.0704515	0.0565887	0.0515484	0.053702
948.323	0.0713987	0.0572991	0.0521809	0.0543071
948.806	0.0723918	0.0580438	0.0528495	0.0549357
949.288	0.0734257	0.0588193	0.053548	0.0555823
949.77	0.0744896	0.0596172	0.0542649	0.0562396
950.252	0.0755686	0.0604264	0.0549866	0.0569013
950.734	0.0766488	0.0612366	0.0557015	0.0575641
951.216	0.0777184	0.0620388	0.0564018	0.0582274
951.698	0.0787675	0.0628256	0.0570846	0.0588917
952.18	0.0797852	0.0635889	0.057748	0.0595543
952.663	0.0807568	0.0643176	0.0583881	0.0602074
953.145	0.0816644	0.0649983	0.0589976	0.0608372
953.627	0.0824894	0.065617	0.0595657	0.0614274
954.109	0.0832171	0.0661629	0.060081	0.0619627
954.591	0.0838412	0.0666309	0.0605349	0.0624337
955.073	0.0843632	0.0670224	0.0609235	0.0628373
955.555	0.0847894	0.0673421	0.0612461	0.0631751
956.037	0.0851256	0.0675942	0.0615041	0.0634498
956.519	0.0853724	0.0677793	0.0616971	0.0636613
957.002	0.0855252	0.0678939	0.0618225	0.0638064
957.484	0.0855782	0.0679336	0.061878	0.0638818
957.966	0.0855298	0.0678973	0.0618637	0.0638876
958.448	0.0853875	0.0677906	0.0617854	0.063831
958.93	0.0851669	0.0676252	0.0616543	0.0637248
959.412	0.0848878	0.0674158	0.0614846	0.0635851
959.894	0.0845674	0.0671755	0.0612894	0.0634254
960.376	0.0842158	0.0669118	0.0610767	0.0632532
960.859	0.0838352	0.0666264	0.0608487	0.0630682
961.341	0.0834236	0.0663177	0.060604	0.0628659
961.823	0.08298	0.065985	0.0603396	0.062641
962.305	0.0825084	0.0656313	0.0600554	0.0623924
962.787	0.0820176	0.0652632	0.0597541	0.0621233
963.269	0.0815178	0.0648883	0.0594406	0.0618397
963.751	0.081015	0.0645113	0.0591186	0.0615466
964.233	0.0805081	0.064131	0.0587891	0.0612452
964.716	0.0799889	0.0637417	0.0584491	0.060932
965.198	0.0794478	0.0633358	0.0580945	0.0606017
965.68	0.0788782	0.0629086	0.0577223	0.0602501
966.162	0.0782814	0.062461	0.0573336	0.0598778
966.644	0.0776663	0.0619997	0.0569332	0.0594899
967.126	0.0770443	0.0615332	0.0565274	0.0590935
967.608	0.0764241	0.061068	0.0561213	0.0586943
968.09	0.0758068	0.0606051	0.0557156	0.0582931
968.572	0.0751856	0.0601392	0.0553061	0.0578852
969.055	0.0745499	0.0596624	0.0548868	0.0574637
969.537	0.0738902	0.0591676	0.0544514	0.0570222
970.019	0.0732021	0.0586516	0.053997	0.0565579
970.501	0.0724876	0.0581157	0.0535248	0.0560726
970.983	0.0717523	0.0575642	0.0530388	0.0555708
971.465	0.0710016	0.0570012	0.0525434	0.0550566
971.947	0.0702371	0.0564278	0.0520414	0.0545319
972.429	0.0694575	0.0558431	0.0515332	0.0539953
972.912	0.0686607	0.0552455	0.0510183	0.0534454
973.394	0.0678477	0.0546358	0.0504964	0.0528822
973.876	0.0670246	0.0540185	0.0499695	0.0523102
974.358	0.0662013	0.053401	0.049441	0.0517366
974.84	0.0653881	0.0527911	0.0489152	0.0511699
975.322	0.064591	0.0521932	0.0483948	0.050616
975.804	0.0638097	0.0516073	0.0478802	0.050076
976.286	0.0630386	0.051029	0.0473699	0.0495466
976.768	0.0622702	0.0504527	0.0468622	0.0490219
977.25	0.0615004	0.0498753	0.0463571	0.0484978
977.733	0.0607306	0.0492979	0.0458577	0.0479733
978.215	0.0599687	0.0487265	0.0453691	0.0474522
978.697	0.0592253	0.048169	0.0448974	0.0469411
979.179	0.0585095	0.0476321	0.0444462	0.0464464
979.661	0.0578256	0.0471192	0.0440166	0.0459721
980.143	0.0571725	0.0466294	0.043606	0.0455187
980.625	0.0565461	0.0461596	0.0432109	0.0450845
981.107	0.0559411	0.0457058	0.0428278	0.0446664
981.59	0.0553549	0.0452661	0.0424559	0.0442629
982.072	0.0547873	0.0448405	0.0420965	0.0438738
982.554	0.0542398	0.0444299	0.0417521	0.0434998
983.036	0.0537129	0.0440347	0.0414243	0.0431404
983.518	0.053205	0.0436537	0.0411123	0.0427934
984	0.0527126	0.0432844	0.0408129	0.0424547
984.482	0.0522325	0.0429244	0.0405218	0.0421203
984.964	0.0517644	0.0425733	0.0402359	0.041788
985.447	0.0513109	0.0422332	0.0399539	0.0414589
985.929	0.0508773	0.041908	0.0396778	0.0411369
986.411	0.0504688	0.0416016	0.0394107	0.0408279
986.893	0.0500876	0.0413157	0.0391557	0.0405362
987.375	0.0497309	0.0410482	0.0389139	0.0402633
987.857	0.0493924	0.0407943	0.0386837	0.0400073
988.339	0.0490648	0.0405486	0.0384622	0.0397638
988.821	0.0487434	0.0403076	0.0382466	0.039529
989.303	0.048429	0.0400717	0.0380364	0.0393013
989.785	0.0481266	0.039845	0.0378334	0.039082
990.268	0.0478446	0.0396334	0.0376423	0.0388755
990.75	0.0475887	0.0394415	0.0374677	0.0386859
991.232	0.0473612	0.0392709	0.0373132	0.038516
991.714	0.047158	0.0391185	0.0371791	0.0383651
992.196	0.0469713	0.0389785	0.0370629	0.0382298
992.678	0.0467928	0.0388446	0.0369597	0.038105
993.16	0.0466156	0.0387117	0.0368644	0.0379859
993.643	0.046437	0.0385778	0.0367721	0.0378691
994.125	0.046257	0.0384427	0.0366799	0.0377534
994.607	0.0460762	0.0383071	0.0365857	0.0376383
995.089	0.0458947	0.0381711	0.0364885	0.0375239
995.571	0.0457106	0.038033	0.0363877	0.0374097
996.053	0.0455216	0.0378912	0.0362836	0.0372948
996.535	0.0453262	0.0377447	0.0361771	0.037179
997.017	0.0451272	0.0375954	0.0360707	0.0370632
997.499	0.0449294	0.0374471	0.0359674	0.0369492
997.982	0.0447403	0.0373052	0.0358707	0.0368394
998.464	0.044566	0.0371745	0.0357827	0.0367353
998.946	0.0444091	0.0370568	0.0357034	0.0366364
999.428	0.0442681	0.0369511	0.0356306	0.0365406
999.91	0.0441377	0.0368533	0.0355604	0.0364446
1000.39	0.0440124	0.0367593	0.0354895	0.0363462
1000.87	0.043888	0.036666	0.0354154	0.0362452
1001.36	0.0437632	0.0365724	0.0353381	0.0361437
1001.84	0.0436396	0.0364797	0.0352592	0.0360457
1002.32	0.0435196	0.0363897	0.0351812	0.0359547
1002.8	0.0434042	0.0363032	0.035106	0.0358724
1003.28	0.0432932	0.0362199	0.0350341	0.0357984
1003.77	0.0431842	0.0361382	0.0349651	0.0357296
1004.25	0.0430752	0.0360564	0.0348974	0.0356628
1004.73	0.0429659	0.0359744	0.0348306	0.0355959
1005.21	0.0428578	0.0358934	0.0347646	0.0355283
1005.7	0.0427546	0.035816	0.034701	0.0354613
1006.18	0.042659	0.0357443	0.0346412	0.0353962
1006.66	0.0425723	0.0356792	0.0345864	0.035333
1007.14	0.0424931	0.0356199	0.0345363	0.0352702
1007.62	0.0424182	0.0355637	0.0344898	0.0352048
1008.11	0.0423445	0.0355083	0.0344453	0.0351345
1008.59	0.0422708	0.0354531	0.0344018	0.0350586
1009.07	0.042199	0.0353992	0.0343592	0.03498
1009.55	0.0421327	0.0353495	0.0343184	0.0349035
1010.03	0.0420759	0.035307	0.0342806	0.0348349
1010.52	0.0420308	0.0352731	0.0342465	0.0347784
1011	0.0419967	0.0352475	0.0342161	0.0347356
1011.48	0.041971	0.0352282	0.0341883	0.0347045
1011.96	0.0419502	0.0352126	0.0341622	0.0346816
1012.45	0.0419326	0.0351995	0.0341375	0.0346631
1012.93	0.0419193	0.0351895	0.0341151	0.0346472
1013.41	0.0419136	0.0351852	0.0340972	0.034634
1013.89	0.0419204	0.0351903	0.0340862	0.0346258
1014.37	0.0419431	0.0352073	0.0340843	0.0346249
1014.86	0.041983	0.0352373	0.0340922	0.0346328
1015.34	0.0420378	0.0352784	0.034109	0.0346488
1015.82	0.0421027	0.035327	0.0341324	0.0346701
1016.3	0.042171	0.0353782	0.0341588	0.0346933
1016.78	0.0422351	0.0354263	0.0341836	0.0347143
1017.27	0.0422877	0.0354658	0.0342019	0.0347298
1017.75	0.0423212	0.0354909	0.0342088	0.0347367
1018.23	0.0423292	0.0354969	0.0341998	0.0347325
1018.71	0.0423059	0.0354795	0.0341716	0.0347144
1019.2	0.0422493	0.035437	0.0341235	0.03468
1019.68	0.0421614	0.0353711	0.0340577	0.0346286
1020.16	0.042049	0.0352868	0.0339797	0.0345612
1020.64	0.0419226	0.0351919	0.0338969	0.0344815
1021.12	0.0417934	0.035095	0.0338166	0.034395
1021.61	0.0416708	0.0350031	0.0337443	0.0343073
1022.09	0.0415599	0.0349199	0.0336821	0.0342238
1022.57	0.0414614	0.0348461	0.0336285	0.0341474
1023.05	0.0413725	0.0347794	0.0335803	0.0340796
1023.53	0.0412896	0.0347172	0.0335338	0.0340199
1024.02	0.041211	0.0346583	0.033487	0.0339685
1024.5	0.0411368	0.0346026	0.0334403	0.0339254
1024.98	0.0410696	0.0345522	0.0333964	0.0338917
1025.46	0.0410121	0.0345091	0.0333582	0.033868
1025.94	0.0409654	0.034474	0.0333281	0.0338543
1026.43	0.040928	0.034446	0.0333062	0.0338486
1026.91	0.0408968	0.0344226	0.0332909	0.0338474
1027.39	0.0408687	0.0344015	0.0332795	0.0338466
1027.87	0.0408413	0.034381	0.0332691	0.0338426
1028.36	0.0408151	0.0343613	0.0332581	0.0338331
1028.84	0.0407918	0.0343439	0.0332459	0.0338184
1029.32	0.0407733	0.03433	0.0332321	0.0337995
1029.8	0.0407602	0.0343202	0.0332165	0.0337777
1030.28	0.040751	0.0343132	0.0331978	0.0337537
1030.77	0.0407424	0.0343068	0.0331747	0.0337274
1031.25	0.0407313	0.0342985	0.0331463	0.0336976
1031.73	0.040716	0.034287	0.0331133	0.0336635
1032.21	0.0406969	0.0342727	0.0330775	0.0336251
1032.69	0.040675	0.0342563	0.0330415	0.0335831
1033.18	0.0406521	0.0342391	0.0330075	0.033539
1033.66	0.0406278	0.0342209	0.0329755	0.0334944
1034.14	0.0405998	0.0341998	0.0329432	0.0334498
1034.62	0.0405646	0.0341735	0.0329068	0.0334054
1035.1	0.0405199	0.0341399	0.0328625	0.0333611
1035.59	0.0404653	0.034099	0.0328081	0.0333166
1036.07	0.0404037	0.0340528	0.0327443	0.0332725
1036.55	0.0403398	0.0340049	0.0326747	0.03323
1037.03	0.0402789	0.0339592	0.0326049	0.0331899
1037.52	0.0402248	0.0339186	0.0325405	0.0331533
1038	0.0401783	0.0338837	0.0324854	0.0331199
1038.48	0.0401383	0.0338537	0.0324414	0.0330891
1038.96	0.0401029	0.0338272	0.0324082	0.03306
1039.44	0.0400703	0.0338027	0.0323837	0.0330323
1039.93	0.0400406	0.0337805	0.0323657	0.0330063
1040.41	0.0400152	0.0337614	0.0323519	0.032983
1040.89	0.0399955	0.0337467	0.0323412	0.0329638
1041.37	0.0399825	0.0337369	0.0323323	0.0329495
1041.85	0.0399753	0.0337315	0.0323245	0.0329399
1042.34	0.0399729	0.0337296	0.0323176	0.0329347
1042.82	0.0399744	0.0337308	0.0323124	0.0329336
1043.3	0.0399806	0.0337355	0.0323106	0.0329372
1043.78	0.0399942	0.0337456	0.032315	0.032947
1044.27	0.0400181	0.0337636	0.032329	0.0329654
1044.75	0.0400545	0.0337909	0.0323552	0.0329945
1045.23	0.0401027	0.033827	0.0323947	0.0330353
1045.71	0.0401595	0.0338696	0.0324462	0.0330868
1046.19	0.0402195	0.0339146	0.0325067	0.0331462
1046.67	0.0402777	0.0339583	0.032572	0.0332096
1047.16	0.0403318	0.0339989	0.0326387	0.0332732
1047.64	0.0403825	0.0340369	0.0327043	0.0333344
1048.12	0.0404333	0.034075	0.0327682	0.0333922
1048.6	0.0404894	0.034117	0.0328308	0.0334477
1049.09	0.0405538	0.0341654	0.032893	0.0335023
1049.57	0.0406281	0.0342211	0.0329554	0.0335582
1050.05	0.0407109	0.0342832	0.0330181	0.0336175
1050.53	0.0407999	0.0343499	0.0330815	0.0336821
1051.01	0.040893	0.0344198	0.0331463	0.033753
1051.5	0.0409895	0.0344921	0.0332139	0.0338308
1051.98	0.0410901	0.0345676	0.0332866	0.0339149
1052.46	0.0411958	0.0346469	0.0333658	0.0340035
1052.94	0.041307	0.0347303	0.0334526	0.0340944
1053.42	0.0414226	0.034817	0.033546	0.0341844
1053.91	0.0415405	0.0349054	0.0336442	0.0342718
1054.39	0.0416586	0.0349939	0.0337454	0.0343562
1054.87	0.0417757	0.0350818	0.0338482	0.0344396
1055.35	0.0418923	0.0351693	0.0339528	0.034525
1055.84	0.0420091	0.0352569	0.03406	0.0346159
1056.32	0.0421263	0.0353447	0.0341704	0.0347137
1056.8	0.0422421	0.0354316	0.0342835	0.0348175
1057.28	0.0423534	0.0355151	0.034397	0.0349238
1057.76	0.0424568	0.0355926	0.0345074	0.0350276
1058.25	0.0425497	0.0356623	0.0346113	0.0351248
1058.73	0.0426332	0.0357249	0.0347067	0.0352135
1059.21	0.0427107	0.0357831	0.0347933	0.0352942
1059.69	0.0427876	0.0358407	0.0348729	0.03537
1060.17	0.0428682	0.0359012	0.034948	0.035444
1060.66	0.0429547	0.035966	0.0350203	0.0355179
1061.14	0.043046	0.0360345	0.03509	0.0355916
1061.62	0.0431393	0.0361045	0.0351561	0.0356637
1062.1	0.0432325	0.0361743	0.0352175	0.0357326
1062.59	0.0433254	0.0362441	0.035274	0.0357986
1063.07	0.0434204	0.0363153	0.035327	0.0358633
1063.55	0.0435211	0.0363909	0.035379	0.0359295
1064.03	0.0436306	0.0364729	0.0354329	0.036
1064.51	0.0437486	0.0365614	0.0354906	0.0360751
1065	0.0438717	0.0366538	0.035552	0.0361532
1065.48	0.0439946	0.036746	0.035616	0.0362307
1065.96	0.0441127	0.0368345	0.035681	0.0363045
1066.44	0.0442239	0.0369179	0.0357463	0.0363734
1066.92	0.0443302	0.0369976	0.0358135	0.0364391
1067.41	0.0444357	0.0370768	0.0358851	0.0365057
1067.89	0.0445456	0.0371592	0.0359646	0.0365778
1068.37	0.0446624	0.0372468	0.0360544	0.0366592
1068.85	0.0447861	0.0373396	0.0361546	0.0367513
1069.34	0.0449156	0.0374367	0.0362642	0.0368536
1069.82	0.0450495	0.0375371	0.036381	0.0369647
1070.3	0.0451895	0.0376421	0.0365034	0.0370837
1070.78	0.0453399	0.0377549	0.0366315	0.037211
1071.26	0.0455069	0.0378802	0.0367663	0.0373479
1071.74	0.0456956	0.0380217	0.0369101	0.0374958
1072.23	0.0459072	0.0381804	0.037064	0.0376544
1072.71	0.0461386	0.0383539	0.0372277	0.0378214
1073.19	0.0463833	0.0385375	0.0373996	0.0379936
1073.67	0.0466346	0.038726	0.0375782	0.0381678
1074.16	0.0468881	0.0389161	0.0377618	0.0383429
1074.64	0.047143	0.0391072	0.0379505	0.0385205
1075.12	0.047401	0.0393008	0.0381448	0.0387038
1075.6	0.047665	0.0394988	0.0383452	0.0388958
1076.08	0.0479352	0.0397014	0.0385508	0.0390977
1076.57	0.0482087	0.0399065	0.0387585	0.0393072
1077.05	0.0484804	0.0401103	0.0389646	0.0395199
1077.53	0.0487458	0.0403093	0.039165	0.0397307
1078.01	0.0490036	0.0405027	0.0393575	0.0399362
1078.49	0.0492576	0.0406932	0.0395432	0.0401365
1078.98	0.0495145	0.0408859	0.0397245	0.0403341
1079.46	0.0497826	0.041087	0.0399056	0.0405336
1079.94	0.0500667	0.0413	0.0400886	0.0407384
1080.42	0.0503675	0.0415257	0.0402741	0.0409497
1080.91	0.0506821	0.0417615	0.0404606	0.0411667
1081.39	0.0510052	0.0420039	0.0406457	0.0413873
1081.87	0.0513326	0.0422494	0.0408271	0.0416094
1082.35	0.0516624	0.0424968	0.0410045	0.0418321
1082.83	0.051995	0.0427462	0.0411786	0.0420557
1083.32	0.0523308	0.0429981	0.0413511	0.0422801
1083.8	0.0526691	0.0432518	0.0415229	0.0425044
1084.28	0.0530064	0.0435048	0.0416938	0.0427261
1084.76	0.0533384	0.0437538	0.0418629	0.0429422
1085.24	0.0536614	0.0439961	0.0420294	0.0431506
1085.73	0.0539744	0.0442308	0.0421933	0.0433513
1086.21	0.0542793	0.0444595	0.042355	0.043546
1086.69	0.0545792	0.0446844	0.0425153	0.043738
1087.17	0.0548756	0.0449067	0.0426739	0.0439289
1087.65	0.0551661	0.0451245	0.0428282	0.044118
1088.14	0.0554446	0.0453335	0.0429742	0.0443016
1088.62	0.0557036	0.0455277	0.0431077	0.0444744
1089.1	0.0559372	0.0457029	0.0432258	0.0446322
1089.58	0.0561447	0.0458586	0.0433285	0.0447737
1090.07	0.0563298	0.0459974	0.043418	0.0449005
1090.55	0.0564988	0.0461241	0.0434975	0.045016
1091.03	0.0566569	0.0462427	0.0435694	0.0451226
1091.51	0.0568044	0.0463533	0.0436333	0.04522
1091.99	0.0569366	0.0464524	0.0436866	0.0453044
1092.48	0.0570462	0.0465347	0.043726	0.0453713
1092.96	0.0571277	0.0465958	0.0437501	0.0454173
1093.44	0.0571799	0.0466349	0.0437603	0.0454433
1093.92	0.0572081	0.0466561	0.0437616	0.0454549
1094.4	0.0572216	0.0466662	0.04376	0.0454606
1094.89	0.0572295	0.0466721	0.0437612	0.0454688
1095.37	0.0572379	0.0466784	0.0437679	0.0454844
1095.85	0.057248	0.046686	0.0437793	0.0455077
1096.33	0.0572579	0.0466934	0.0437933	0.0455353
1096.82	0.057266	0.0466995	0.0438082	0.0455628
1097.3	0.0572733	0.0467049	0.0438241	0.0455872
1097.78	0.0572837	0.0467128	0.0438433	0.045608
1098.26	0.0573028	0.0467271	0.0438691	0.0456277
1098.74	0.057333	0.0467497	0.0439026	0.0456482
1099.23	0.0573713	0.0467785	0.0439415	0.0456697
1099.71	0.0574083	0.0468062	0.0439794	0.0456886
1100.19	0.0574301	0.0468226	0.0440075	0.0456985
1100.67	0.0574228	0.0468171	0.0440173	0.0456922
1101.15	0.0573759	0.0467819	0.0440025	0.0456637
1101.64	0.0572835	0.0467126	0.0439602	0.0456091
1102.12	0.0571438	0.0466078	0.0438893	0.0455264
1102.6	0.056955	0.0464662	0.0437885	0.0454133
1103.08	0.0567128	0.0462846	0.0436546	0.045266
1103.57	0.0564107	0.046058	0.043482	0.0450785
1104.05	0.0560413	0.045781	0.0432645	0.0448444
1104.53	0.0556005	0.0454503	0.0429981	0.0445595
1105.01	0.0550904	0.0450678	0.0426836	0.0442238
1105.49	0.0545203	0.0446402	0.0423268	0.0438433
1105.98	0.0539043	0.0441782	0.0419378	0.0434282
1106.46	0.0532581	0.0436936	0.0415286	0.0429912
1106.94	0.0525956	0.0431967	0.0411103	0.0425444
1107.42	0.0519279	0.0426959	0.0406925	0.0420984
1107.9	0.051264	0.042198	0.0402824	0.0416614
1108.39	0.0506128	0.0417096	0.0398864	0.0412397
1108.87	0.0499839	0.0412379	0.0395103	0.0408389
1109.35	0.0493874	0.0407906	0.0391592	0.040463
1109.83	0.0488324	0.0403743	0.0388371	0.0401154
1110.32	0.0483246	0.0399934	0.038546	0.0397974
1110.8	0.0478641	0.0396481	0.038285	0.0395078
1111.28	0.047447	0.0393352	0.0380511	0.0392439
1111.76	0.0470666	0.0390499	0.0378404	0.0390027
1112.24	0.0467165	0.0387874	0.0376498	0.0387815
1112.72	0.0463924	0.0385443	0.0374774	0.0385793
1113.21	0.0460924	0.0383193	0.0373224	0.038396
1113.69	0.0458154	0.0381115	0.0371844	0.038232
1114.17	0.0455595	0.0379196	0.0370619	0.0380863
1114.65	0.04532	0.03774	0.036951	0.0379555
1115.14	0.0450905	0.0375679	0.0368469	0.0378349
1115.62	0.0448637	0.0373978	0.0367446	0.0377187
1116.1	0.0446351	0.0372263	0.036641	0.0376027
1116.58	0.0444034	0.0370526	0.0365356	0.0374847
1117.06	0.044171	0.0368783	0.0364302	0.0373642
1117.55	0.0439408	0.0367056	0.0363269	0.0372421
1118.03	0.0437138	0.0365354	0.0362261	0.0371176
1118.51	0.0434866	0.036365	0.0361245	0.036988
1118.99	0.0432512	0.0361884	0.0360156	0.0368478
1119.47	0.0429981	0.0359986	0.0358916	0.036691
1119.96	0.0427195	0.0357896	0.0357463	0.0365129
1120.44	0.0424118	0.0355589	0.0355776	0.0363121
1120.92	0.0420774	0.035308	0.0353884	0.036091
1121.4	0.0417224	0.0350418	0.0351857	0.0358549
1121.88	0.0413542	0.0347656	0.034978	0.0356102
1122.37	0.0409779	0.0344834	0.0347725	0.0353621
1122.85	0.0405957	0.0341968	0.0345736	0.0351138
1123.33	0.0402081	0.0339061	0.0343831	0.0348669
1123.81	0.0398152	0.0336114	0.0342007	0.0346224
1124.3	0.0394193	0.0333145	0.0340261	0.0343818
1124.78	0.0390256	0.0330192	0.0338595	0.0341477
1125.26	0.0386411	0.0327308	0.0337027	0.0339235
1125.74	0.0382714	0.0324536	0.0335574	0.0337117
1126.22	0.0379201	0.0321901	0.033425	0.0335135
1126.71	0.0375866	0.0319399	0.0333059	0.0333284
1127.19	0.0372679	0.031701	0.0331999	0.0331556
1127.67	0.0369608	0.0314706	0.033107	0.032994
1128.15	0.0366639	0.0312479	0.0330283	0.0328451
1128.63	0.0363789	0.0310342	0.0329659	0.0327115
1129.12	0.0361102	0.0308326	0.0329226	0.0325976
1129.6	0.0358622	0.0306467	0.0329006	0.0325069
1130.08	0.0356376	0.0304782	0.0328994	0.0324405
1130.56	0.0354353	0.0303265	0.0329164	0.0323969
1131.05	0.0352524	0.0301893	0.0329476	0.0323719
1131.53	0.035084	0.030063	0.0329884	0.0323604
1132.01	0.0349283	0.0299462	0.0330369	0.0323591
1132.49	0.0347858	0.0298394	0.0330931	0.0323671
1132.97	0.034662	0.0297465	0.0331607	0.0323869
1133.46	0.0345638	0.0296728	0.0332439	0.0324228
1133.94	0.0344978	0.0296234	0.0333467	0.0324794
1134.42	0.0344677	0.0296008	0.0334707	0.0325595
1134.9	0.0344733	0.029605	0.0336151	0.0326632
1135.38	0.0345108	0.0296331	0.033777	0.0327883
1135.87	0.0345742	0.0296807	0.0339527	0.0329309
1136.35	0.0346584	0.0297438	0.0341392	0.0330873
1136.83	0.0347597	0.0298198	0.0343342	0.0332544
1137.31	0.0348763	0.0299073	0.0345359	0.0334297
1137.8	0.0350076	0.0300057	0.0347418	0.0336113
1138.28	0.035153	0.0301147	0.0349485	0.0337968
1138.76	0.0353105	0.0302329	0.0351516	0.0339833
1139.24	0.0354772	0.0303579	0.0353467	0.0341675
1139.72	0.0356498	0.0304874	0.0355309	0.0343468
1140.21	0.0358252	0.0306189	0.0357029	0.0345195
1140.69	0.0360006	0.0307505	0.0358634	0.0346848
1141.17	0.036174	0.0308805	0.0360138	0.0348424
1141.65	0.0363431	0.0310073	0.0361549	0.0349921
1142.13	0.0365052	0.0311289	0.0362863	0.0351327
1142.62	0.0366581	0.0312436	0.0364071	0.0352635
1143.1	0.0368008	0.0313506	0.0365163	0.035384
1143.58	0.0369348	0.0314511	0.0366153	0.0354956
1144.06	0.0370636	0.0315477	0.0367063	0.035601
1144.55	0.0371919	0.0316439	0.0367929	0.0357037
1145.03	0.0373244	0.0317433	0.0368783	0.0358068
1145.51	0.0374631	0.0318473	0.0369634	0.0359116
1145.99	0.0376068	0.0319551	0.0370468	0.0360174
1146.47	0.0377519	0.0320639	0.0371252	0.0361218
1146.96	0.037894	0.0321705	0.0371956	0.0362224
1147.44	0.0380295	0.0322721	0.0372567	0.0363178
1147.92	0.0381577	0.0323682	0.03731	0.0364084
1148.4	0.0382799	0.0324599	0.0373593	0.0364961
1148.88	0.0383988	0.0325491	0.0374085	0.0365826
1149.37	0.0385165	0.0326374	0.0374602	0.0366688
1149.85	0.0386332	0.0327249	0.0375146	0.0367538
1150.33	0.0387477	0.0328108	0.0375698	0.0368355
1150.81	0.0388579	0.0328934	0.0376236	0.0369119
1151.3	0.0389633	0.0329725	0.0376748	0.0369827
1151.78	0.0390653	0.033049	0.0377248	0.0370496
1152.26	0.0391672	0.0331254	0.0377773	0.0371158
1152.74	0.0392733	0.033205	0.0378362	0.0371852
1153.22	0.0393866	0.0332899	0.0379049	0.0372605
1153.7	0.0395081	0.0333811	0.0379841	0.0373431
1154.19	0.0396372	0.0334779	0.0380727	0.0374331
1154.67	0.0397723	0.0335792	0.038169	0.0375304
1155.15	0.0399134	0.033685	0.0382722	0.0376363
1155.63	0.0400623	0.0337967	0.0383832	0.0377538
1156.12	0.040223	0.0339172	0.038505	0.0378865
1156.6	0.0403998	0.0340498	0.0386412	0.0380377
1157.08	0.0405964	0.0341973	0.0387943	0.0382092
1157.56	0.0408134	0.03436	0.0389645	0.0383997
1158.04	0.0410495	0.0345371	0.0391503	0.0386065
1158.53	0.0413016	0.0347262	0.0393489	0.0388258
1159.01	0.0415676	0.0349257	0.0395583	0.0390555
1159.49	0.0418459	0.0351344	0.0397781	0.0392947
1159.97	0.0421363	0.0353523	0.0400087	0.0395439
1160.45	0.042439	0.0355792	0.0402514	0.0398036
1160.94	0.0427521	0.0358141	0.0405058	0.0400727
1161.42	0.0430713	0.0360535	0.0407692	0.0403476
1161.9	0.0433906	0.0362929	0.0410375	0.0406232
1162.38	0.0437029	0.0365272	0.0413057	0.0408943
1162.87	0.0440029	0.0367522	0.0415702	0.0411577
1163.35	0.0442875	0.0369656	0.0418292	0.0414126
1163.83	0.0445557	0.0371668	0.0420824	0.0416599
1164.31	0.0448076	0.0373557	0.0423303	0.0419009
1164.79	0.045042	0.0375315	0.0425715	0.042135
1165.28	0.0452566	0.0376925	0.0428036	0.0423592
1165.76	0.0454482	0.0378361	0.0430225	0.042569
1166.24	0.0456138	0.0379604	0.0432246	0.0427599
1166.72	0.0457536	0.0380652	0.0434085	0.0429301
1167.2	0.0458705	0.0381528	0.0435753	0.043081
1167.69	0.0459695	0.0382271	0.0437282	0.0432165
1168.17	0.046056	0.038292	0.0438705	0.0433413
1168.65	0.0461328	0.0383496	0.0440037	0.0434582
1169.13	0.0461999	0.0383999	0.0441265	0.0435673
1169.62	0.046255	0.0384412	0.0442366	0.0436665
1170.1	0.0462959	0.0384719	0.044332	0.0437532
1170.58	0.0463222	0.0384916	0.0444128	0.043826
1171.06	0.0463362	0.0385021	0.0444817	0.0438861
1171.54	0.0463423	0.0385067	0.0445432	0.0439364
1172.03	0.0463451	0.0385089	0.0446009	0.0439799
1172.51	0.0463467	0.03851	0.0446555	0.044018
1172.99	0.0463468	0.0385101	0.0447044	0.0440498
1173.47	0.0463428	0.0385071	0.0447425	0.0440728
1173.95	0.0463331	0.0384998	0.0447655	0.0440852
1174.44	0.0463178	0.0384884	0.0447716	0.0440871
1174.92	0.0463003	0.0384753	0.0447631	0.0440813
1175.4	0.0462863	0.0384647	0.0447456	0.0440727
1175.88	0.0462807	0.0384605	0.0447249	0.0440653
1176.37	0.0462861	0.0384645	0.0447051	0.0440613
1176.85	0.0463012	0.0384759	0.0446866	0.0440598
1177.33	0.0463221	0.0384916	0.0446667	0.0440579
1177.81	0.0463449	0.0385087	0.0446424	0.0440531
1178.29	0.0463683	0.0385262	0.044612	0.0440456
1178.78	0.0463948	0.0385461	0.0445773	0.0440384
1179.26	0.0464304	0.0385728	0.0445427	0.0440374
1179.74	0.0464824	0.0386118	0.0445145	0.044048
1180.22	0.0465561	0.0386671	0.0444971	0.0440737
1180.7	0.0466537	0.0387403	0.0444924	0.0441143
1181.19	0.0467739	0.0388304	0.0444994	0.0441667
1181.67	0.0469129	0.0389347	0.0445149	0.0442266
1182.15	0.0470679	0.039051	0.0445366	0.044292
1182.63	0.0472381	0.0391786	0.0445636	0.0443633
1183.11	0.0474239	0.0393179	0.0445964	0.0444435
1183.6	0.0476265	0.0394699	0.0446363	0.0445363
1184.08	0.0478456	0.0396342	0.0446834	0.0446438
1184.56	0.0480775	0.0398082	0.0447363	0.0447646
1185.04	0.0483177	0.0399883	0.044793	0.0448956
1185.53	0.0485608	0.0401706	0.0448513	0.0450327
1186.01	0.0488038	0.0403528	0.0449106	0.0451724
1186.49	0.0490461	0.0405346	0.0449716	0.045313
1186.97	0.0492899	0.0407174	0.0450364	0.0454547
1187.45	0.0495376	0.0409032	0.0451056	0.045598
1187.94	0.0497895	0.0410921	0.045178	0.0457419
1188.42	0.0500429	0.0412822	0.0452496	0.0458836
1188.9	0.0502923	0.0414692	0.045315	0.0460186
1189.38	0.050532	0.041649	0.0453698	0.0461428
1189.86	0.0507583	0.0418187	0.0454122	0.0462542
1190.35	0.0509706	0.041978	0.0454439	0.0463536
1190.83	0.0511712	0.0421284	0.0454691	0.0464439
1191.31	0.0513627	0.0422721	0.0454919	0.0465283
1191.79	0.0515458	0.0424093	0.0455142	0.0466078
1192.28	0.0517174	0.0425381	0.0455338	0.0466804
1192.76	0.0518724	0.0426543	0.0455463	0.0467417
1193.24	0.0520046	0.0427534	0.0455462	0.0467867
1193.72	0.0521111	0.0428333	0.04553	0.0468127
1194.2	0.0521921	0.0428941	0.0454969	0.0468196
1194.68	0.0522518	0.0429389	0.0454497	0.0468099
1195.17	0.0522954	0.0429715	0.0453918	0.0467874
1195.65	0.0523263	0.0429947	0.0453261	0.0467544
1196.13	0.052344	0.043008	0.0452525	0.0467106
1196.61	0.0523453	0.043009	0.0451691	0.0466543
1197.1	0.0523249	0.0429937	0.0450723	0.046582
1197.58	0.0522787	0.0429591	0.0449597	0.0464918
1198.06	0.0522047	0.0429035	0.0448304	0.046383
1198.54	0.052104	0.042828	0.0446856	0.0462567
1199.02	0.0519789	0.0427342	0.0445277	0.0461144
1199.51	0.051832	0.042624	0.0443589	0.0459572
1199.99	0.0516652	0.0424989	0.0441805	0.045785
1200.47	0.0514802	0.0423601	0.0439939	0.0455983
1200.95	0.0512796	0.0422097	0.0438006	0.0453981
1201.43	0.0510684	0.0420513	0.043604	0.0451883
1201.92	0.0508525	0.0418894	0.0434079	0.0449742
1202.4	0.0506388	0.0417291	0.0432166	0.0447617
1202.88	0.0504313	0.0415735	0.0430328	0.0445555
1203.36	0.0502311	0.0414233	0.042857	0.044357
1203.85	0.0500347	0.041276	0.042687	0.0441647
1204.33	0.0498374	0.0411281	0.0425196	0.0439756
1204.81	0.0496351	0.0409763	0.042352	0.0437872
1205.29	0.049427	0.0408203	0.0421838	0.0435995
1205.77	0.0492167	0.0406626	0.0420173	0.0434153
1206.26	0.0490107	0.040508	0.0418563	0.0432395
1206.74	0.0488154	0.0403616	0.0417043	0.0430765
1207.22	0.0486352	0.0402264	0.0415629	0.0429291
1207.7	0.0484703	0.0401027	0.0414315	0.0427965
1208.18	0.0483175	0.0399881	0.0413073	0.0426759
1208.67	0.0481722	0.0398792	0.0411877	0.0425633
1209.15	0.0480303	0.0397728	0.0410711	0.0424561
1209.63	0.0478901	0.0396676	0.040958	0.0423528
1210.11	0.0477515	0.0395636	0.0408498	0.0422538
1210.6	0.0476154	0.0394615	0.0407482	0.0421589
1211.08	0.0474821	0.0393615	0.0406528	0.042067
1211.56	0.0473507	0.039263	0.0405617	0.0419751
1212.04	0.0472191	0.0391643	0.0404713	0.041879
1212.52	0.0470861	0.0390646	0.0403793	0.0417758
1213.01	0.0469529	0.0389646	0.0402852	0.0416647
1213.49	0.0468229	0.0388672	0.0401916	0.0415477
1213.97	0.0467018	0.0387763	0.040103	0.0414297
1214.45	0.0465946	0.0386959	0.0400238	0.0413156
1214.93	0.0465054	0.0386291	0.0399572	0.0412101
1215.42	0.0464357	0.0385767	0.0399035	0.041116
1215.9	0.0463855	0.0385391	0.0398616	0.0410356
1216.38	0.0463552	0.0385164	0.0398301	0.0409712
1216.86	0.0463483	0.0385113	0.0398102	0.0409281
1217.35	0.0463713	0.0385284	0.0398062	0.0409135
1217.83	0.0464339	0.0385754	0.0398254	0.0409371
1218.31	0.0465483	0.0386612	0.0398775	0.0410091
1218.79	0.046726	0.0387945	0.0399713	0.0411379
1219.27	0.0469779	0.0389834	0.0401148	0.0413305
1219.76	0.0473136	0.0392352	0.0403135	0.0415918
1220.24	0.0477423	0.0395567	0.0405718	0.0419262
1220.72	0.0482743	0.0399557	0.0408942	0.0423389
1221.2	0.0489205	0.0404404	0.0412856	0.0428365
1221.68	0.0496923	0.0410192	0.0417521	0.0434275
1222.17	0.0505985	0.0416989	0.0422989	0.0441194
1222.65	0.0516432	0.0424824	0.0429294	0.0449172
1223.13	0.0528244	0.0433683	0.0436434	0.0458212
1223.61	0.0541332	0.0443499	0.0444365	0.0468265
1224.09	0.0555555	0.0454166	0.0453013	0.0479232
1224.58	0.0570737	0.0465552	0.0462282	0.0490977
1225.06	0.0586692	0.0477519	0.0472068	0.0503338
1225.54	0.0603214	0.0489911	0.048225	0.0516124
1226.02	0.0620076	0.0502557	0.0492689	0.052911
1226.51	0.0637003	0.0515252	0.0503209	0.0542027
1226.99	0.0653676	0.0527757	0.0513601	0.0554566
1227.47	0.066975	0.0539813	0.0523633	0.0566408
1227.95	0.0684924	0.0551193	0.0533101	0.0577275
1228.43	0.0698978	0.0561734	0.054186	0.0586987
1228.91	0.0711817	0.0571363	0.0549858	0.0595475
1229.4	0.0723473	0.0580105	0.055713	0.0602801
1229.88	0.0734053	0.058804	0.0563773	0.0609101
1230.36	0.0743706	0.059528	0.0569904	0.0614546
1230.84	0.0752575	0.0601931	0.0575629	0.0619308
1231.33	0.0760807	0.0608105	0.0581041	0.0623545
1231.81	0.0768557	0.0613918	0.0586222	0.0627411
1232.29	0.0776017	0.0619513	0.0591267	0.0631075
1232.77	0.0783404	0.0625053	0.0596279	0.0634709
1233.25	0.079093	0.0630698	0.0601367	0.0638483
1233.74	0.0798754	0.0636566	0.0606613	0.0642523
1234.22	0.0806921	0.0642691	0.0612043	0.064688
1234.7	0.0815368	0.0649026	0.0617621	0.0651525
1235.18	0.0823942	0.0655456	0.0623262	0.0656369
1235.66	0.0832469	0.0661851	0.0628869	0.0661301
1236.15	0.0840814	0.066811	0.0634366	0.0666234
1236.63	0.0848916	0.0674187	0.0639719	0.0671122
1237.11	0.0856775	0.0680081	0.0644926	0.0675949
1237.59	0.0864403	0.0685802	0.064999	0.0680706
1238.08	0.0871769	0.0691327	0.0654882	0.068535
1238.56	0.0878794	0.0696595	0.0659541	0.0689802
1239.04	0.0885358	0.0701518	0.0663887	0.0693968
1239.52	0.0891366	0.0706025	0.0667855	0.0697771
1240	0.0896799	0.0710099	0.0671433	0.07012
1240.49	0.0901726	0.0713794	0.0674669	0.0704305
1240.97	0.0906283	0.0717212	0.0677658	0.0707188
1241.45	0.0910606	0.0720454	0.0680483	0.0709935
1241.93	0.0914764	0.0723573	0.0683188	0.0712593
1242.41	0.0918749	0.0726562	0.0685756	0.071514
1242.9	0.0922488	0.0729366	0.0688127	0.0717514
1243.38	0.0925907	0.073193	0.0690247	0.0719661
1243.86	0.0928998	0.0734249	0.0692106	0.0721573
1244.34	0.0931828	0.0736371	0.0693758	0.0723308
1244.83	0.0934522	0.0738391	0.0695298	0.0724963
1245.31	0.0937196	0.0740397	0.0696825	0.0726627
1245.79	0.0939903	0.0742427	0.0698393	0.0728332
1246.27	0.0942612	0.0744459	0.0699996	0.0730045
1246.75	0.0945238	0.0746428	0.0701581	0.0731688
1247.24	0.0947715	0.0748286	0.0703102	0.0733197
1247.72	0.0950059	0.0750045	0.0704557	0.0734572
1248.2	0.0952391	0.0751793	0.0706016	0.0735898
1248.68	0.095491	0.0753682	0.0707603	0.073733
1249.16	0.0957833	0.0755874	0.0709463	0.0739039
1249.65	0.0961304	0.0758478	0.07117	0.074115
1250.13	0.0965362	0.0761521	0.0714353	0.074371
1250.61	0.0969924	0.0764943	0.0717383	0.0746675
1251.09	0.0974812	0.0768609	0.0720685	0.0749931
1251.58	0.0979787	0.077234	0.0724111	0.0753321
1252.06	0.0984545	0.0775909	0.0727461	0.0756648
1252.54	0.098871	0.0779033	0.0730484	0.075967
1253.02	0.0991799	0.0781349	0.0732851	0.0762073
1253.5	0.0993228	0.0782421	0.0734161	0.0763471
1253.98	0.099237	0.0781778	0.0733978	0.0763433
1254.47	0.0988677	0.0779008	0.0731917	0.0761573
1254.95	0.098182	0.0773865	0.0727737	0.0757636
1255.43	0.0971793	0.0766344	0.0721414	0.0751585
1255.91	0.0958927	0.0756696	0.0713157	0.0743608
1256.4	0.0943794	0.0745346	0.0703345	0.0734067
1256.88	0.0927065	0.0732798	0.0692438	0.0723396
1257.36	0.0909355	0.0719516	0.0680857	0.0712001
1257.84	0.0891153	0.0705864	0.0668945	0.0700196
1258.32	0.0872796	0.0692097	0.0656934	0.06882
1258.81	0.0854531	0.0678398	0.0644989	0.0676167
1259.29	0.0836561	0.0664921	0.0633233	0.0664226
1259.77	0.0819077	0.0651807	0.0621778	0.0652506
1260.25	0.0802249	0.0639187	0.0610722	0.0641132
1260.73	0.0786184	0.0627138	0.0600129	0.0630194
1261.22	0.0770898	0.0615674	0.0590006	0.0619721
1261.7	0.0756304	0.0604728	0.0580301	0.0609666
1262.18	0.0742258	0.0594194	0.0570928	0.059994
1262.66	0.0728607	0.0583955	0.0561791	0.0590437
1263.15	0.0715243	0.0573933	0.0552824	0.0581079
1263.63	0.070212	0.056409	0.0543996	0.0571833
1264.11	0.0689239	0.0554429	0.0535308	0.0562703
1264.59	0.0676606	0.0544955	0.0526762	0.0553699
1265.07	0.0664213	0.053566	0.0518356	0.0544828
1265.56	0.0652016	0.0526512	0.0510069	0.0536073
1266.04	0.0639964	0.0517473	0.0501877	0.0527408
1266.52	0.0628033	0.0508525	0.0493772	0.051882
1267	0.0616244	0.0499683	0.0485777	0.0510321
1267.48	0.0604669	0.0491002	0.0477939	0.0501954
1267.97	0.0593404	0.0482553	0.0470318	0.0493778
1268.45	0.0582521	0.0474391	0.0462948	0.0485836
1268.93	0.0572048	0.0466536	0.0455832	0.0478143
1269.41	0.0561957	0.0458967	0.0448934	0.0470677
1269.89	0.0552179	0.0451634	0.0442198	0.0463397
1270.38	0.0542655	0.0444491	0.043558	0.0456269
1270.86	0.0533358	0.0437518	0.042907	0.0449286
1271.34	0.0524304	0.0430728	0.0422696	0.0442475
1271.82	0.0515544	0.0424158	0.0416513	0.0435883
1272.31	0.0507131	0.0417848	0.0410578	0.0429554
1272.79	0.0499078	0.0411809	0.0404917	0.0423502
1273.27	0.0491373	0.040603	0.0399525	0.0417709
1273.75	0.0483969	0.0400477	0.0394366	0.0412134
1274.23	0.0476825	0.0395119	0.0389404	0.040673
1274.72	0.0469922	0.0389941	0.0384613	0.0401476
1275.2	0.0463272	0.0384954	0.0379995	0.0396374
1275.68	0.0456907	0.038018	0.0375574	0.0391451
1276.16	0.045085	0.0375638	0.0371376	0.0386742
1276.64	0.0445097	0.0371323	0.0367415	0.0382263
1277.13	0.0439611	0.0367208	0.0363676	0.0378008
1277.61	0.0434326	0.0363245	0.0360119	0.0373947
1278.09	0.0429183	0.0359387	0.0356698	0.0370041
1278.57	0.0424148	0.0355611	0.0353375	0.0366256
1279.06	0.0419226	0.0351919	0.0350139	0.0362579
1279.54	0.0414446	0.0348334	0.0347001	0.0359014
1280.02	0.0409849	0.0344887	0.0343987	0.0355573
1280.5	0.0405452	0.0341589	0.0341118	0.0352262
1280.98	0.0401244	0.0338433	0.0338403	0.0349079
1281.47	0.0397186	0.0335389	0.0335823	0.0346009
1281.95	0.0393237	0.0332428	0.0333354	0.0343037
1282.43	0.0389367	0.0329525	0.0330963	0.0340156
1282.91	0.0385579	0.0326684	0.0328629	0.0337368
1283.39	0.0381894	0.032392	0.0326346	0.0334687
1283.88	0.0378354	0.0321266	0.032412	0.0332127
1284.36	0.0374989	0.0318742	0.0321959	0.0329694
1284.84	0.0371813	0.0316359	0.0319871	0.0327378
1285.32	0.0368828	0.0314121	0.0317863	0.0325167
1285.81	0.0366036	0.0312027	0.0315939	0.0323051
1286.29	0.036345	0.0310088	0.0314112	0.0321037
1286.77	0.0361103	0.0308327	0.0312401	0.0319148
1287.25	0.0359041	0.030678	0.0310834	0.0317426
1287.73	0.0357298	0.0305474	0.0309436	0.0315905
1288.22	0.0355893	0.030442	0.030822	0.0314607
1288.7	0.03548	0.03036	0.0307182	0.0313527
1289.18	0.0353977	0.0302983	0.0306306	0.031264
1289.66	0.0353375	0.0302531	0.0305568	0.0311918
1290.14	0.0352959	0.0302219	0.0304951	0.0311339
1290.63	0.035273	0.0302047	0.0304447	0.0310905
1291.11	0.0352712	0.0302034	0.0304064	0.0310632
1291.59	0.0352942	0.0302206	0.0303811	0.0310546
1292.07	0.0353442	0.0302582	0.0303694	0.0310658
1292.56	0.0354205	0.0303154	0.0303707	0.0310966
1293.04	0.0355195	0.0303896	0.0303836	0.0311444
1293.52	0.0356371	0.0304779	0.0304069	0.0312062
1294	0.0357701	0.0305776	0.0304401	0.0312797
1294.48	0.0359179	0.0306884	0.0304846	0.0313644
1294.96	0.0360823	0.0308118	0.0305427	0.0314614
1295.45	0.0362661	0.0309496	0.0306171	0.0315725
1295.93	0.03647	0.0311025	0.0307091	0.0316985
1296.41	0.0366912	0.0312684	0.0308175	0.0318374
1296.89	0.036924	0.031443	0.0309391	0.0319856
1297.38	0.0371613	0.031621	0.03107	0.0321384
1297.86	0.0373972	0.0317979	0.0312059	0.0322922
1298.34	0.0376288	0.0319716	0.0313445	0.0324454
1298.82	0.0378567	0.0321425	0.0314849	0.0325989
1299.3	0.0380834	0.0323125	0.0316271	0.0327544
1299.79	0.0383103	0.0324828	0.0317708	0.032913
1300.27	0.0385364	0.0326523	0.0319139	0.0330737
1300.75	0.038758	0.0328185	0.0320536	0.0332334
1301.23	0.0389711	0.0329783	0.0321876	0.0333888
1301.71	0.0391723	0.0331292	0.0323143	0.0335372
1302.2	0.0393613	0.033271	0.0324342	0.0336777
1302.68	0.0395401	0.0334051	0.0325497	0.0338121
1303.16	0.0397116	0.0335337	0.0326628	0.033942
1303.64	0.0398778	0.0336583	0.0327746	0.0340689
1304.13	0.0400381	0.0337785	0.0328836	0.0341917
1304.61	0.0401908	0.0338931	0.0329875	0.0343089
1305.09	0.0403344	0.0340008	0.033084	0.0344185
1305.57	0.0404702	0.0341026	0.0331731	0.0345208
1306.05	0.0406028	0.0342021	0.0332577	0.0346186
1306.54	0.0407396	0.0343047	0.033343	0.0347169
1307.02	0.0408869	0.0344152	0.0334342	0.0348203
1307.5	0.0410487	0.0345365	0.0335346	0.0349314
1307.98	0.0412239	0.034668	0.0336445	0.0350494
1308.46	0.0414076	0.0348057	0.0337609	0.0351708
1308.95	0.0415942	0.0349457	0.0338799	0.0352922
1309.43	0.0417811	0.0350858	0.0339989	0.0354119
1309.91	0.0419698	0.0352274	0.034118	0.0355325
1310.39	0.0421666	0.0353749	0.0342404	0.0356597
1310.88	0.0423786	0.0355339	0.0343705	0.0358001
1311.36	0.0426116	0.0357087	0.0345118	0.0359588
1311.84	0.0428662	0.0358997	0.0346648	0.0361362
1312.32	0.0431385	0.0361039	0.034827	0.0363288
1312.8	0.0434224	0.0363168	0.0349946	0.0365301
1313.29	0.0437126	0.0365345	0.0351642	0.0367347
1313.77	0.0440081	0.036756	0.0353356	0.0369402
1314.25	0.0443121	0.036984	0.0355116	0.037149
1314.73	0.0446305	0.0372229	0.0356972	0.0373664
1315.21	0.0449687	0.0374766	0.035897	0.0375979
1315.7	0.0453293	0.037747	0.0361132	0.0378468
1316.18	0.0457124	0.0380343	0.0363461	0.0381142
1316.66	0.0461163	0.0383372	0.036594	0.0383982
1317.14	0.0465409	0.0386556	0.0368548	0.038697
1317.62	0.0469878	0.0389908	0.0371277	0.0390094
1318.11	0.0474591	0.0393443	0.0374123	0.0393353
1318.59	0.0479556	0.0397167	0.0377081	0.0396744
1319.07	0.0484727	0.0401045	0.0380127	0.0400246
1319.55	0.0490007	0.0405005	0.0383213	0.0403811
1320.04	0.0495267	0.040895	0.0386278	0.0407374
1320.52	0.0500394	0.0412796	0.0389274	0.0410875
1321	0.0505335	0.0416502	0.0392184	0.0414285
1321.48	0.0510104	0.0420078	0.0395029	0.0417611
1321.96	0.051476	0.042357	0.0397853	0.0420886
1322.45	0.051936	0.042702	0.0400692	0.0424139
1322.93	0.0523922	0.0430441	0.0403554	0.0427374
1323.41	0.0528395	0.0433796	0.04064	0.043055
1323.89	0.0532695	0.0437021	0.0409166	0.0433607
1324.38	0.0536735	0.0440051	0.0411787	0.0436485
1324.86	0.0540475	0.0442857	0.0414228	0.0439153
1325.34	0.0543954	0.0445465	0.0416508	0.0441635
1325.82	0.0547245	0.0447934	0.0418674	0.0443978
1326.3	0.0550429	0.0450322	0.0420787	0.0446236
1326.79	0.0553541	0.0452656	0.0422882	0.0448429
1327.27	0.0556552	0.0454914	0.0424952	0.0450539
1327.75	0.0559392	0.0457044	0.042696	0.0452516
1328.23	0.0561998	0.0458998	0.0428866	0.0454316
1328.71	0.0564366	0.0460774	0.0430658	0.0455932
1329.2	0.056656	0.046242	0.0432362	0.0457405
1329.68	0.0568692	0.0464019	0.0434038	0.0458812
1330.16	0.0570863	0.0465648	0.043574	0.0460218
1330.64	0.0573111	0.0467333	0.043749	0.0461649
1331.12	0.0575378	0.0469034	0.0439252	0.046307
1331.61	0.0577546	0.0470659	0.0440949	0.04644
1332.09	0.0579457	0.0472093	0.0442482	0.0465539
1332.57	0.0580983	0.0473237	0.0443761	0.0466396
1333.05	0.0582022	0.0474016	0.0444711	0.0466909
1333.54	0.0582481	0.0474361	0.0445263	0.0467017
1334.02	0.0582239	0.047418	0.0445332	0.0466641
1334.5	0.0581106	0.0473329	0.0444788	0.0465652
1334.98	0.0578836	0.0471627	0.0443472	0.046389
1335.46	0.0575175	0.0468881	0.0441218	0.0461179
1335.94	0.0569926	0.0464944	0.0437898	0.0457384
1336.43	0.0562993	0.0459745	0.0433448	0.0452436
1336.91	0.0554389	0.0453292	0.0427873	0.0446335
1337.39	0.0544194	0.0445646	0.0421229	0.0439129
1337.87	0.0532511	0.0436883	0.0413586	0.0430879
1338.36	0.0519459	0.0427094	0.0405032	0.0421665
1338.84	0.0505236	0.0416427	0.0395707	0.0411624
1339.32	0.0490178	0.0405133	0.0385848	0.0400999
1339.8	0.0474806	0.0393604	0.0375807	0.0390169
1340.28	0.0459739	0.0382304	0.0365994	0.0379586
1340.77	0.0445551	0.0371664	0.0356788	0.0369665
1341.25	0.0432621	0.0361966	0.0348431	0.0360681
1341.73	0.0421086	0.0353315	0.0341012	0.0352731
1342.21	0.0410891	0.0345668	0.0334486	0.0345765
1342.69	0.0401883	0.0338912	0.032875	0.0339661
1343.18	0.0393906	0.033293	0.0323695	0.0334291
1343.66	0.0386862	0.0327646	0.0319253	0.0329564
1344.14	0.0380726	0.0323044	0.0315402	0.0325449
1344.62	0.0375526	0.0319145	0.0312157	0.0321952
1345.11	0.0371307	0.031598	0.0309552	0.0319109
1345.59	0.0368075	0.0313556	0.0307602	0.0316933
1346.07	0.0365788	0.0311841	0.0306299	0.0315414
1346.55	0.0364354	0.0310766	0.0305597	0.0314502
1347.03	0.0363653	0.031024	0.0305432	0.0314124
1347.52	0.0363574	0.0310181	0.0305729	0.0314201
1348	0.0364026	0.031052	0.0306415	0.031466
1348.48	0.0364948	0.0311211	0.0307424	0.0315442
1348.96	0.0366285	0.0312213	0.0308695	0.0316496
1349.44	0.0367964	0.0313473	0.0310151	0.0317765
1349.93	0.0369871	0.0314903	0.0311705	0.0319176
1350.41	0.0371853	0.0316389	0.031325	0.0320631
1350.89	0.0373736	0.0317802	0.0314679	0.0322024
1351.37	0.037537	0.0319028	0.0315904	0.0323257
1351.86	0.0376643	0.0319983	0.0316861	0.0324254
1352.34	0.0377499	0.0320624	0.0317526	0.0324971
1352.82	0.0377926	0.0320945	0.0317894	0.0325392
1353.3	0.0377925	0.0320944	0.0317971	0.0325509
1353.78	0.0377488	0.0320616	0.0317754	0.0325311
1354.27	0.0376594	0.0319945	0.0317228	0.0324783
1354.75	0.0375216	0.0318912	0.0316377	0.0323903
1355.23	0.0373357	0.0317518	0.0315198	0.0322672
1355.71	0.0371059	0.0315794	0.0313718	0.0321115
1356.19	0.0368411	0.0313808	0.0311989	0.031929
1356.68	0.0365524	0.0311643	0.0310085	0.0317274
1357.16	0.0362497	0.0309372	0.0308072	0.0315136
1357.64	0.0359397	0.0307048	0.0305995	0.0312926
1358.12	0.0356251	0.0304688	0.0303875	0.0310676
1358.61	0.035306	0.0302295	0.0301716	0.0308391
1359.09	0.034982	0.0299865	0.0299514	0.0306075
1359.57	0.0346541	0.0297406	0.0297271	0.0303731
1360.05	0.034325	0.0294937	0.0295004	0.0301372
1360.53	0.0339983	0.0292487	0.029273	0.029901
1361.02	0.0336765	0.0290073	0.0290465	0.0296646
1361.5	0.0333603	0.0287702	0.0288216	0.0294271
1361.98	0.033048	0.028536	0.0285973	0.0291864
1362.46	0.0327377	0.0283033	0.028373	0.0289417
1362.94	0.0324304	0.0280728	0.0281497	0.0286951
1363.43	0.0321308	0.0278481	0.0279309	0.0284529
1363.91	0.0318462	0.0276347	0.0277218	0.0282229
1364.39	0.0315828	0.0274371	0.0275262	0.0280111
1364.87	0.0313439	0.0272579	0.0273467	0.0278204
1365.35	0.0311286	0.0270965	0.0271828	0.02765
1365.84	0.0309339	0.0269504	0.0270331	0.0274969
1366.32	0.0307561	0.0268171	0.0268961	0.0273583
1366.8	0.0305925	0.0266943	0.0267711	0.0272321
1367.28	0.0304428	0.0265821	0.0266589	0.0271182
1367.77	0.0303089	0.0264817	0.0265615	0.0270181
1368.25	0.0301938	0.0263953	0.0264813	0.0269346
1368.73	0.0300993	0.0263245	0.0264195	0.0268695
1369.21	0.0300245	0.0262683	0.0263757	0.0268234
1369.69	0.0299658	0.0262243	0.0263473	0.0267943
1370.18	0.0299188	0.0261891	0.0263313	0.0267797
1370.66	0.0298804	0.0261603	0.0263254	0.0267769
1371.14	0.0298519	0.0261389	0.0263302	0.0267862
1371.62	0.0298381	0.0261286	0.026349	0.0268102
1372.1	0.0298481	0.026136	0.0263882	0.0268547
1372.59	0.0298905	0.0261679	0.026455	0.0269262
1373.07	0.0299706	0.026228	0.026554	0.0270285
1373.55	0.0300854	0.026314	0.0266843	0.0271599
1374.03	0.0302216	0.0264162	0.0268369	0.0273107
1374.52	0.0303613	0.026521	0.0269978	0.0274675
1375	0.0304877	0.0266158	0.0271529	0.0276167
1375.48	0.030593	0.0266948	0.0272936	0.0277513
1375.96	0.0306782	0.0267587	0.0274183	0.0278707
1376.44	0.0307487	0.0268115	0.027529	0.0279777
1376.92	0.0308096	0.0268572	0.0276283	0.0280747
1377.41	0.0308612	0.0268959	0.0277157	0.0281609
1377.89	0.0308997	0.0269248	0.0277878	0.0282326
1378.37	0.0309184	0.0269388	0.0278387	0.0282834
1378.85	0.0309122	0.0269342	0.0278637	0.0283085
1379.34	0.0308803	0.0269102	0.0278611	0.0283064
1379.82	0.0308265	0.0268699	0.0278332	0.0282793
1380.3	0.0307575	0.0268181	0.0277846	0.0282319
1380.78	0.030679	0.0267593	0.0277198	0.0281684
1381.26	0.0305931	0.0266949	0.0276411	0.0280904
1381.75	0.0304981	0.0266236	0.027549	0.0279974
1382.23	0.030391	0.0265432	0.0274431	0.0278883
1382.71	0.0302694	0.026452	0.0273243	0.0277632
1383.19	0.0301345	0.0263509	0.0271959	0.0276255
1383.67	0.0299902	0.0262426	0.0270626	0.0274802
1384.16	0.0298405	0.0261304	0.0269289	0.0273323
1384.64	0.0296874	0.0260156	0.0267971	0.0271846
1385.12	0.0295283	0.0258962	0.0266659	0.0270358
1385.6	0.029357	0.0257678	0.0265313	0.026882
1386.09	0.0291652	0.0256239	0.0263874	0.0267172
1386.57	0.0289472	0.0254604	0.0262298	0.0265376
1387.05	0.0287032	0.0252774	0.0260581	0.0263434
1387.53	0.0284404	0.0250803	0.0258763	0.0261398
1388.01	0.0281695	0.0248771	0.0256906	0.0259337
1388.5	0.0278977	0.0246732	0.0255052	0.0257293
1388.98	0.027627	0.0244703	0.0253203	0.0255258
1389.46	0.0273547	0.024266	0.0251333	0.0253193
1389.94	0.0270774	0.0240581	0.024941	0.025105
1390.42	0.0267943	0.0238457	0.0247418	0.0248809
1390.91	0.0265077	0.0236308	0.0245367	0.0246484
1391.39	0.0262228	0.0234171	0.0243288	0.0244114
1391.87	0.0259433	0.0232075	0.0241197	0.0241737
1392.35	0.0256705	0.0230029	0.0239096	0.0239373
1392.84	0.0254008	0.0228006	0.0236947	0.0237005
1393.32	0.0251271	0.0225953	0.023469	0.023459
1393.8	0.0248427	0.022382	0.0232262	0.0232077
1394.28	0.0245462	0.0221596	0.0229655	0.0229453
1394.76	0.0242453	0.0219339	0.0226934	0.0226773
1395.25	0.0239545	0.0217159	0.0224227	0.0224149
1395.73	0.0236883	0.0215162	0.022167	0.0221695
1396.21	0.0234539	0.0213404	0.0219331	0.0219475
1396.69	0.02325	0.0211875	0.0217204	0.0217476
1397.17	0.0230706	0.0210529	0.0215233	0.0215641
1397.66	0.0229093	0.020932	0.0213358	0.0213904
1398.14	0.0227639	0.0208229	0.0211556	0.0212236
1398.62	0.0226378	0.0207283	0.020986	0.0210658
1399.1	0.0225367	0.0206525	0.0208343	0.0209231
1399.59	0.0224648	0.0205986	0.0207077	0.020802
1400.07	0.0224211	0.0205659	0.0206091	0.0207057
1400.55	0.0223997	0.0205497	0.0205359	0.0206328
1401.03	0.0223937	0.0205452	0.0204826	0.0205788
1401.51	0.0223992	0.0205494	0.0204442	0.0205399
1401.99	0.0224189	0.0205641	0.0204197	0.0205162
1402.48	0.0224614	0.0205961	0.020413	0.0205126
1402.96	0.0225403	0.0206552	0.020432	0.0205382
1403.44	0.0226691	0.0207518	0.0204852	0.0206024
1403.92	0.0228569	0.0208927	0.020579	0.0207122
1404.41	0.0231033	0.0210775	0.0207134	0.0208676
1404.89	0.0233987	0.021299	0.0208826	0.0210616
1405.37	0.0237292	0.0215469	0.0210781	0.0212842
1405.85	0.0240847	0.0218135	0.0212936	0.0215282
1406.33	0.0244634	0.0220976	0.0215283	0.021792
1406.82	0.0248717	0.0224038	0.0217864	0.0220799
1407.3	0.0253203	0.0227402	0.0220748	0.0223999
1407.78	0.0258189	0.0231142	0.0223998	0.0227594
1408.26	0.026374	0.0235305	0.0227652	0.0231633
1408.74	0.0269876	0.0239907	0.0231727	0.023614
1409.23	0.0276588	0.0244941	0.0236215	0.0241114
1409.71	0.0283842	0.0250381	0.0241096	0.0246529
1410.19	0.0291594	0.0256195	0.024634	0.0252352
1410.67	0.029978	0.0262335	0.0251907	0.0258527
1411.16	0.0308304	0.0268728	0.0257731	0.0264975
1411.64	0.0317034	0.0275275	0.0263717	0.0271589
1412.12	0.0325805	0.0281854	0.0269753	0.0278248
1412.6	0.0334454	0.028834	0.0275717	0.028483
1413.08	0.0342852	0.0294639	0.0281512	0.029124
1413.57	0.0350927	0.0300695	0.0287071	0.0297418
1414.05	0.0358667	0.03065	0.0292371	0.0303345
1414.53	0.0366105	0.0312079	0.0297419	0.0309031
1415.01	0.03733	0.0317475	0.0302245	0.03145
1415.49	0.0380315	0.0322736	0.0306892	0.0319785
1415.98	0.0387257	0.0327942	0.0311436	0.0324949
1416.46	0.039432	0.033324	0.0316021	0.0330125
1416.94	0.0401895	0.0338921	0.0320919	0.0335582
1417.42	0.0410599	0.0345449	0.032654	0.0341746
1417.9	0.0421205	0.0353404	0.0333379	0.0349153
1418.39	0.0434311	0.0363233	0.0341794	0.0358217
1418.87	0.0449874	0.0374906	0.0351715	0.0368915
1419.35	0.046701	0.0387757	0.036254	0.0380661
1419.83	0.0484447	0.0400835	0.0373456	0.0392612
1420.32	0.050133	0.0413497	0.038395	0.0404195
1420.8	0.0517677	0.0425758	0.0394084	0.0415421
1421.28	0.0534301	0.0438226	0.040443	0.042683
1421.76	0.0552457	0.0451843	0.0415839	0.043927
1422.24	0.0573407	0.0467556	0.0429166	0.0453611
1422.73	0.0597921	0.0485941	0.0444939	0.0470402
1423.21	0.0625682	0.0506761	0.0462961	0.0489466
1423.69	0.0654845	0.0528633	0.0482011	0.0509578
1424.17	0.0682195	0.0549146	0.0499942	0.0528568
1424.65	0.0704184	0.0565638	0.0514364	0.0544006
1425.14	0.0718277	0.0576208	0.0523559	0.0554134
1425.62	0.072369	0.0580268	0.0526982	0.0558381
1426.1	0.0721117	0.0578338	0.0525092	0.0557194
1426.58	0.0711975	0.0571481	0.0518853	0.0551526
1427.07	0.0697793	0.0560845	0.0509323	0.0542427
1427.55	0.0680007	0.0547506	0.0497508	0.0530895
1428.03	0.0660038	0.0532529	0.0484394	0.0517914
1428.51	0.0639441	0.0517081	0.0471035	0.0504549
1428.99	0.0619904	0.0502428	0.0458536	0.0491945
1429.48	0.0603019	0.0489764	0.0447907	0.0481167
1429.96	0.0589921	0.0479941	0.0439839	0.0472969
1430.44	0.0581012	0.0473259	0.0434552	0.0467613
1430.92	0.0575958	0.0469469	0.0431795	0.0464867
1431.4	0.0573894	0.046792	0.0430994	0.0464146
1431.89	0.0573757	0.0467818	0.0431445	0.046472
1432.37	0.057455	0.0468412	0.0432487	0.0465901
1432.85	0.0575505	0.0469129	0.0433604	0.0467148
1433.33	0.0576085	0.0469564	0.0434425	0.0468071
1433.82	0.0575891	0.0469418	0.0434685	0.0468376
1434.3	0.0574498	0.0468373	0.0434108	0.0467741
1434.78	0.0571299	0.0465975	0.0432325	0.0465711
1435.26	0.0565467	0.04616	0.0428829	0.0461668
1435.74	0.0556153	0.0454615	0.0423102	0.0454981
1436.23	0.0543036	0.0444777	0.0414938	0.0445406
1436.71	0.0526852	0.0432639	0.0404789	0.0433501
1437.19	0.050926	0.0419445	0.0393691	0.0420526
1437.67	0.049193	0.0406448	0.0382706	0.040776
1438.15	0.0475723	0.0394292	0.0372396	0.0395861
1438.64	0.0460624	0.0382968	0.0362782	0.0384819
1439.12	0.0446167	0.0372126	0.0353593	0.0374277
1439.6	0.043186	0.0361395	0.0344541	0.0363858
1440.08	0.041744	0.035058	0.0335476	0.035336
1440.57	0.0402938	0.0339703	0.0326423	0.0342809
1441.05	0.0388625	0.0328969	0.0317556	0.0332413
1441.53	0.0374893	0.031867	0.0309106	0.032247
1442.01	0.0362086	0.0309065	0.0301278	0.0313241
1442.49	0.0350405	0.0300304	0.029418	0.0304871
1442.97	0.0339888	0.0292416	0.0287826	0.0297385
1443.46	0.0330475	0.0285356	0.0282169	0.0290723
1443.94	0.0322084	0.0279063	0.0277156	0.0284811
1444.42	0.0314658	0.0273494	0.0272751	0.0279596
1444.9	0.0308155	0.0268616	0.0268936	0.0275039
1445.39	0.0302516	0.0264387	0.0265686	0.0271101
1445.87	0.029763	0.0260722	0.0262955	0.0267713
1446.35	0.0293336	0.0257502	0.0260674	0.026478
1446.83	0.0289466	0.02546	0.0258765	0.0262202
1447.31	0.0285913	0.0251934	0.0257173	0.0259918
1447.8	0.0282673	0.0249505	0.0255882	0.0257927
1448.28	0.0279846	0.0247385	0.0254916	0.0256291
1448.76	0.0277556	0.0245667	0.0254309	0.0255084
1449.24	0.0275873	0.0244404	0.0254077	0.025434
1449.72	0.0274779	0.0243584	0.025421	0.0254042
1450.21	0.0274185	0.0243139	0.0254676	0.0254131
1450.69	0.027398	0.0242985	0.0255435	0.025454
1451.17	0.0274065	0.0243049	0.0256449	0.0255211
1451.65	0.0274374	0.0243281	0.0257676	0.0256102
1452.13	0.0274859	0.0243644	0.0259055	0.0257169
1452.62	0.0275471	0.0244103	0.0260511	0.0258358
1453.1	0.0276162	0.0244621	0.0261969	0.0259608
1453.58	0.027687	0.0245152	0.026337	0.0260852
1454.06	0.0277544	0.0245658	0.0264701	0.026205
1454.55	0.0278152	0.0246114	0.0265993	0.026319
1455.03	0.0278704	0.0246528	0.0267348	0.0264314
1455.51	0.0279257	0.0246943	0.0268918	0.0265516
1455.99	0.0279902	0.0247426	0.0270857	0.0266899
1456.47	0.0280699	0.0248024	0.0273201	0.0268497
1456.96	0.0281612	0.0248709	0.027574	0.0270183
1457.44	0.0282477	0.0249358	0.0278063	0.0271706
1457.92	0.0283122	0.0249842	0.0279846	0.0272889
1458.4	0.0283469	0.0250102	0.0281015	0.027371
1458.88	0.0283542	0.0250157	0.028168	0.0274236
1459.37	0.0283415	0.0250061	0.0281986	0.0274547
1459.85	0.0283175	0.0249882	0.0282052	0.0274706
1460.33	0.0282898	0.0249674	0.0281966	0.0274764
1460.81	0.028264	0.024948	0.0281794	0.027476
1461.3	0.028243	0.0249323	0.0281582	0.0274716
1461.78	0.0282271	0.0249204	0.0281355	0.0274638
1462.26	0.0282145	0.0249109	0.0281116	0.0274512
1462.74	0.0282008	0.0249006	0.0280836	0.0274299
1463.22	0.02818	0.024885	0.0280456	0.0273938
1463.71	0.0281433	0.0248575	0.0279886	0.0273351
1464.19	0.0280794	0.0248095	0.0279009	0.0272448
1464.67	0.0279768	0.0247326	0.0277724	0.0271158
1465.15	0.0278254	0.024619	0.0275966	0.026944
1465.63	0.0276177	0.0244633	0.0273704	0.0267271
1466.12	0.0273502	0.0242627	0.0270927	0.0264629
1466.6	0.0270226	0.024017	0.0267621	0.0261485
1467.08	0.026638	0.0237285	0.0263792	0.0257825
1467.56	0.0262049	0.0234037	0.0259482	0.0253683
1468.05	0.0257362	0.0230522	0.0254783	0.0249149
1468.53	0.0252476	0.0226857	0.0249837	0.0244364
1469.01	0.0247528	0.0223146	0.0244783	0.023947
1469.49	0.0242599	0.0219449	0.0239718	0.0234566
1469.97	0.0237685	0.0215764	0.0234665	0.0229681
1470.46	0.0232694	0.021202	0.0229555	0.0224753
1470.94	0.0227468	0.0208101	0.0224257	0.0219655
1471.42	0.0221873	0.0203905	0.0218654	0.0214271
1471.9	0.021593	0.0199448	0.0212768	0.0208606
1472.38	0.0209905	0.0194929	0.0206857	0.0202888
1472.87	0.020424	0.019068	0.0201354	0.019752
1473.35	0.0199297	0.0186973	0.0196615	0.0192852
1473.83	0.0195167	0.0183875	0.0192727	0.0188986
1474.31	0.0191702	0.0181277	0.0189525	0.0185785
1474.8	0.0188681	0.0179011	0.0186761	0.0183024
1475.28	0.0185943	0.0176957	0.0184242	0.0180534
1475.76	0.0183433	0.0175075	0.0181885	0.0178248
1476.24	0.018117	0.0173378	0.0179701	0.0176182
1476.72	0.0179195	0.0171896	0.0177742	0.0174384
1477.21	0.0177512	0.0170634	0.017604	0.0172867
1477.69	0.0176077	0.0169558	0.017458	0.0171592
1478.17	0.0174815	0.0168611	0.0173302	0.0170475
1478.65	0.0173658	0.0167744	0.0172139	0.0169426
1479.13	0.0172564	0.0166923	0.0171035	0.0168383
1479.62	0.0171523	0.0166143	0.0169966	0.0167324
1480.1	0.0170545	0.0165409	0.016893	0.0166265
1480.58	0.0169632	0.0164724	0.0167936	0.0165235
1481.06	0.0168767	0.0164075	0.0166985	0.0164264
1481.55	0.0167921	0.0163441	0.016607	0.0163364
1482.03	0.0167072	0.0162804	0.0165182	0.0162536
1482.51	0.016622	0.0162165	0.0164321	0.0161773
1482.99	0.0165403	0.0161552	0.0163507	0.0161078
1483.47	0.0164671	0.0161003	0.0162769	0.016046
1483.95	0.0164078	0.0160558	0.0162143	0.0159939
1484.44	0.0163653	0.016024	0.0161648	0.0159526
1484.92	0.0163385	0.0160039	0.016128	0.0159217
1485.4	0.0163226	0.0159919	0.0161009	0.0158992
1485.88	0.0163111	0.0159833	0.0160784	0.0158818
1486.37	0.0162972	0.0159729	0.0160551	0.0158657
1486.85	0.0162772	0.0159579	0.0160268	0.0158484
1487.33	0.0162513	0.0159385	0.0159926	0.0158291
1487.81	0.0162231	0.0159173	0.0159543	0.0158087
1488.29	0.0161962	0.0158972	0.0159143	0.0157872
1488.78	0.0161716	0.0158787	0.0158744	0.0157626
1489.26	0.0161468	0.0158601	0.0158341	0.0157309
1489.74	0.0161173	0.015838	0.0157924	0.0156889
1490.22	0.0160813	0.015811	0.0157507	0.0156387
1490.7	0.0160422	0.0157816	0.0157133	0.0155883
1491.19	0.0160053	0.015754	0.0156856	0.0155472
1491.67	0.0159757	0.0157318	0.0156704	0.015521
1492.15	0.0159541	0.0157155	0.0156661	0.0155089
1492.63	0.0159382	0.0157037	0.0156686	0.0155059
1493.12	0.0159244	0.0156933	0.0156726	0.0155055
1493.6	0.0159099	0.0156825	0.0156735	0.0155021
1494.08	0.015894	0.0156705	0.0156683	0.0154927
1494.56	0.0158778	0.0156584	0.0156562	0.0154766
1495.04	0.0158637	0.0156478	0.0156377	0.0154548
1495.53	0.0158536	0.0156402	0.0156147	0.0154298
1496.01	0.0158467	0.015635	0.0155887	0.0154027
1496.49	0.0158389	0.0156292	0.0155603	0.0153733
1496.97	0.0158255	0.0156191	0.0155295	0.0153405
1497.45	0.0158039	0.0156029	0.0154966	0.0153043
1497.94	0.015777	0.0155828	0.0154636	0.015267
1498.42	0.0157514	0.0155636	0.0154334	0.0152329
1498.9	0.0157344	0.0155508	0.0154096	0.0152065
1499.38	0.0157304	0.0155478	0.0153947	0.015191
1499.87	0.01574	0.015555	0.0153893	0.0151868
1500.35	0.015759	0.0155692	0.0153918	0.0151915
1500.83	0.0157815	0.0155861	0.0153993	0.0152012
1501.31	0.0158013	0.015601	0.0154082	0.0152109
1501.79	0.015815	0.0156112	0.0154159	0.0152168
1502.28	0.0158214	0.015616	0.0154209	0.0152166
1502.76	0.0158215	0.0156161	0.0154229	0.0152093
1503.24	0.0158185	0.0156139	0.0154225	0.0151958
1503.72	0.0158156	0.0156117	0.0154209	0.015178
1504.2	0.0158171	0.0156128	0.0154205	0.0151602
1504.69	0.0158273	0.0156204	0.0154247	0.0151497
1505.17	0.0158517	0.0156388	0.0154395	0.0151581
1505.65	0.0158925	0.0156694	0.0154699	0.0151972
1506.13	0.0159434	0.0157075	0.0155121	0.0152671
1506.62	0.0159844	0.0157383	0.0155461	0.0153409
1507.1	0.0159948	0.0157461	0.0155482	0.0153791
1507.58	0.0159732	0.0157299	0.0155167	0.0153686
1508.06	0.0159362	0.0157021	0.0154712	0.0153299
1508.54	0.0158979	0.0156734	0.0154276	0.0152863
1509.03	0.0158642	0.0156481	0.0153907	0.015247
1509.51	0.015836	0.015627	0.0153591	0.0152124
1509.99	0.0158144	0.0156108	0.0153315	0.0151813
1510.47	0.0158011	0.0156009	0.0153085	0.0151535
1510.95	0.0157984	0.0155988	0.0152922	0.0151308
1511.44	0.0158069	0.0156052	0.0152845	0.0151147
1511.92	0.0158243	0.0156182	0.0152854	0.0151058
1512.4	0.015847	0.0156352	0.0152934	0.0151035
1512.88	0.0158708	0.0156531	0.0153052	0.0151058
[truncated: 5,159 more rows]
