# Supplementary material for: Polyvinyl chloride degradation by a bacterium isolated from the gut of insect larvae
Source: Nat Commun. 2022 Sep 12;13:5360. doi: 10.1038/s41467-022-32903-y (PMC9468159; doi:10.1038/s41467-022-32903-y)
Supplement: Supplementary file 8 — Source data [file 41467_2022_32903_MOESM8_ESM.zip › Source Data/Supplementary Figure 6a.xlsx]

## Sheet: control-90
The TGA source data of PVC films in PVC-control group(90d)
Time (min)	Step (s)	Intensity Value (counts)
2.00055	n.a.	1.14012e+09
2.00562	0.3041	1.16205e+09
2.01069	0.3041	1.25055e+09
2.01575	0.304	1.23816e+09
2.02082	0.3041	1.29697e+09
2.02589	0.3041	1.31176e+09
2.03096	0.304	1.24449e+09
2.03603	0.3041	1.29959e+09
2.04109	0.3041	1.31495e+09
2.04616	0.304	1.29429e+09
2.05123	0.3041	1.25253e+09
2.0563	0.3041	1.24532e+09
2.06136	0.304	1.26705e+09
2.06643	0.3041	1.27185e+09
2.0715	0.3041	1.30843e+09
2.07657	0.304	1.30381e+09
2.08164	0.3041	1.29937e+09
2.0867	0.3041	1.3028e+09
2.09177	0.304	1.28415e+09
2.09684	0.3041	1.27177e+09
2.10191	0.3041	1.23788e+09
2.10697	0.304	1.27923e+09
2.11204	0.3041	1.27589e+09
2.11711	0.3041	1.28976e+09
2.12218	0.304	1.23065e+09
2.12725	0.3041	1.23334e+09
2.13232	0.3041	1.2574e+09
2.13738	0.304	1.25842e+09
2.14245	0.3041	1.23691e+09
2.14752	0.3041	1.24344e+09
2.15259	0.304	1.19303e+09
2.15765	0.3041	1.18673e+09
2.16272	0.3041	1.168e+09
2.16779	0.304	1.18728e+09
2.17286	0.3041	1.16371e+09
2.17793	0.3041	1.16052e+09
2.18299	0.304	1.17101e+09
2.18806	0.3041	1.18474e+09
2.19313	0.3041	1.12185e+09
2.1982	0.304	1.14444e+09
2.20326	0.3041	1.11507e+09
2.20833	0.3041	1.08769e+09
2.2134	0.304	1.10838e+09
2.21847	0.3041	1.10032e+09
2.22354	0.3041	1.07088e+09
2.2286	0.304	1.09176e+09
2.23367	0.3041	1.06989e+09
2.23874	0.3041	1.08377e+09
2.24381	0.304	1.06517e+09
2.24887	0.3041	1.0561e+09
2.25394	0.3041	1.04343e+09
2.25901	0.304	1.03465e+09
2.26408	0.3041	1.04257e+09
2.26914	0.3041	1.0037e+09
2.27421	0.304	9.88466e+08
2.27928	0.3041	1.00542e+09
2.28435	0.3041	1.00193e+09
2.28941	0.304	9.86971e+08
2.29448	0.3041	9.96901e+08
2.29955	0.3041	9.80461e+08
2.30462	0.304	9.86586e+08
2.30969	0.3041	9.84139e+08
2.31475	0.3041	9.92387e+08
2.31982	0.304	9.78262e+08
2.32489	0.3041	9.77992e+08
2.32996	0.3041	9.81055e+08
2.33502	0.304	9.93601e+08
2.34009	0.3041	1.00644e+09
2.34516	0.3041	9.95681e+08
2.35023	0.304	9.91351e+08
2.3553	0.3041	1.00917e+09
2.36036	0.3041	9.77913e+08
2.36543	0.304	9.72335e+08
2.3705	0.3041	9.69527e+08
2.37557	0.3041	9.68114e+08
2.38064	0.3041	9.76848e+08
2.3857	0.304	9.5389e+08
2.39077	0.3041	9.32012e+08
2.39584	0.3041	9.21931e+08
2.40091	0.304	8.88399e+08
2.40598	0.3041	8.75674e+08
2.41104	0.3041	8.34962e+08
2.41611	0.304	8.21063e+08
2.42118	0.3041	8.07791e+08
2.42625	0.3041	7.77973e+08
2.43131	0.304	7.56858e+08
2.43638	0.3041	7.51479e+08
2.44145	0.3041	7.32699e+08
2.44652	0.304	6.98802e+08
2.45159	0.3041	6.83554e+08
2.45665	0.3041	6.77308e+08
2.46172	0.304	6.41084e+08
2.46679	0.3041	6.28735e+08
2.47186	0.3041	6.16359e+08
2.47692	0.304	6.04567e+08
2.48199	0.3041	5.78895e+08
2.48706	0.3041	5.69666e+08
2.49213	0.304	5.60506e+08
2.4972	0.3041	5.43916e+08
2.50226	0.3041	5.30544e+08
2.50733	0.304	5.00034e+08
2.5124	0.3041	4.99265e+08
2.51747	0.3041	4.82187e+08
2.52253	0.304	4.78009e+08
2.5276	0.3041	4.65644e+08
2.53267	0.3041	4.42171e+08
2.53774	0.304	4.35978e+08
2.5428	0.3041	4.20983e+08
2.54787	0.3041	4.17174e+08
2.55294	0.304	4.10598e+08
2.55801	0.3041	3.99146e+08
2.56308	0.3041	3.86874e+08
2.56814	0.304	3.71186e+08
2.57321	0.3041	3.68824e+08
2.57828	0.3041	3.61982e+08
2.58335	0.304	3.47171e+08
2.58841	0.3041	3.39071e+08
2.59348	0.3041	3.31581e+08
2.59855	0.304	3.27622e+08
2.60362	0.3041	3.20245e+08
2.60869	0.3041	3.04213e+08
2.61375	0.304	3.08674e+08
2.61882	0.3041	2.91723e+08
2.62389	0.3041	2.9589e+08
2.62896	0.304	2.90228e+08
2.63402	0.3041	2.81948e+08
2.63909	0.3041	2.72489e+08
2.64416	0.304	2.72883e+08
2.64923	0.3041	2.64708e+08
2.6543	0.3041	2.54464e+08
2.65936	0.304	2.52035e+08
2.66443	0.3041	2.51395e+08
2.6695	0.3041	2.3928e+08
2.67457	0.304	2.39482e+08
2.67964	0.3041	2.30077e+08
2.6847	0.3041	2.28493e+08
2.68977	0.304	2.26524e+08
2.69484	0.3041	2.19715e+08
2.69991	0.3041	2.1651e+08
2.70497	0.304	2.16725e+08
2.71004	0.3041	2.07874e+08
2.71511	0.3041	2.08659e+08
2.72018	0.304	2.06262e+08
2.72525	0.3041	1.98753e+08
2.73031	0.3041	1.98975e+08
2.73538	0.304	1.92402e+08
2.74045	0.3041	1.8775e+08
2.74552	0.3041	1.86492e+08
2.75058	0.304	1.8708e+08
2.75565	0.3041	1.82615e+08
2.76072	0.3041	1.74517e+08
2.76579	0.304	1.76392e+08
2.77086	0.3041	1.76781e+08
2.77592	0.3041	1.70796e+08
2.78099	0.304	1.71209e+08
2.78606	0.3041	1.67947e+08
2.79113	0.3041	1.6247e+08
2.79619	0.304	1.62121e+08
2.80126	0.3041	1.60619e+08
2.80633	0.3041	1.59604e+08
2.8114	0.304	1.59473e+08
2.81646	0.3041	1.5666e+08
2.82153	0.3041	1.5326e+08
2.8266	0.304	1.51844e+08
2.83167	0.3041	1.48223e+08
2.83674	0.3041	1.45678e+08
2.8418	0.304	1.45804e+08
2.84687	0.3041	1.47586e+08
2.85194	0.3041	1.45851e+08
2.85701	0.304	1.41976e+08
2.86207	0.3041	1.37329e+08
2.86714	0.3041	1.36222e+08
2.87221	0.304	1.35522e+08
2.87728	0.3041	1.35363e+08
2.88235	0.3041	1.33361e+08
2.88741	0.304	1.35218e+08
2.89248	0.3041	1.27156e+08
2.89755	0.3041	1.26618e+08
2.90262	0.304	1.27097e+08
2.90768	0.3041	1.29381e+08
2.91275	0.3041	1.28425e+08
2.91782	0.304	1.26211e+08
2.92289	0.3041	1.27333e+08
2.92796	0.3041	1.25532e+08
2.93302	0.304	1.22288e+08
2.93809	0.3041	1.2131e+08
2.94316	0.3041	1.2526e+08
2.94823	0.304	1.21609e+08
2.95329	0.3041	1.20427e+08
2.95836	0.3041	1.1936e+08
2.96343	0.304	1.18811e+08
2.9685	0.3041	1.21353e+08
2.97357	0.3041	1.17582e+08
2.97863	0.304	1.17609e+08
2.9837	0.3041	1.17923e+08
2.98877	0.3041	1.18357e+08
2.99384	0.304	1.19201e+08
2.99891	0.3041	1.18004e+08
3.00397	0.3041	1.17974e+08
3.00904	0.304	1.18191e+08
3.01411	0.3041	1.19029e+08
3.01918	0.3041	1.19665e+08
3.02424	0.304	1.19943e+08
3.02931	0.3041	1.17482e+08
3.03438	0.3041	1.17209e+08
3.03945	0.3041	1.22299e+08
3.04452	0.304	1.21755e+08
3.04958	0.3041	1.18813e+08
3.05465	0.3041	1.21303e+08
3.05972	0.304	1.23565e+08
3.06479	0.3041	1.22556e+08
3.06986	0.3041	1.21749e+08
3.07492	0.304	1.23457e+08
3.07999	0.3041	1.21426e+08
3.08506	0.3041	1.24232e+08
3.09013	0.304	1.24234e+08
3.09519	0.3041	1.21566e+08
3.10026	0.3041	1.26323e+08
3.10533	0.304	1.23558e+08
3.1104	0.3041	1.22334e+08
3.11546	0.3041	1.27048e+08
3.12053	0.304	1.2685e+08
3.1256	0.3041	1.28585e+08
3.13067	0.3041	1.27145e+08
3.13573	0.304	1.28128e+08
3.1408	0.3041	1.25015e+08
3.14587	0.3041	1.28293e+08
3.15094	0.304	1.31658e+08
3.15601	0.3041	1.32054e+08
3.16107	0.3041	1.28588e+08
3.16614	0.304	1.33178e+08
3.17121	0.3041	1.35944e+08
3.17628	0.3041	1.33568e+08
3.18134	0.304	1.3411e+08
3.18641	0.3041	1.38542e+08
3.19148	0.3041	1.38772e+08
3.19655	0.304	1.40933e+08
3.20162	0.3041	1.38123e+08
3.20668	0.3041	1.40806e+08
3.21175	0.304	1.41697e+08
3.21682	0.3041	1.44658e+08
3.22189	0.3041	1.42316e+08
3.22695	0.304	1.46482e+08
3.23202	0.3041	1.48805e+08
3.23709	0.3041	1.49548e+08
3.24216	0.304	1.50501e+08
3.24723	0.3041	1.4976e+08
3.2523	0.3041	1.48265e+08
3.25736	0.304	1.52526e+08
3.26243	0.3041	1.53707e+08
3.2675	0.3041	1.56082e+08
3.27257	0.304	1.53571e+08
3.27763	0.3041	1.60815e+08
3.2827	0.3041	1.58486e+08
3.28777	0.304	1.60401e+08
3.29284	0.3041	1.65207e+08
3.29791	0.3041	1.59794e+08
3.30297	0.304	1.64031e+08
3.30804	0.3041	1.6345e+08
3.31311	0.3041	1.66891e+08
3.31818	0.304	1.65921e+08
3.32324	0.3041	1.6955e+08
3.32831	0.3041	1.67211e+08
3.33338	0.304	1.71163e+08
3.33845	0.3041	1.76536e+08
3.34352	0.3041	1.76647e+08
3.34858	0.304	1.80427e+08
3.35365	0.3041	1.80594e+08
3.35872	0.3041	1.82081e+08
3.36379	0.304	1.8127e+08
3.36885	0.3041	1.82841e+08
3.37392	0.3041	1.79246e+08
3.37899	0.304	1.88302e+08
3.38406	0.3041	1.80045e+08
3.38912	0.3041	1.86587e+08
3.39419	0.304	1.9301e+08
3.39926	0.3041	1.97308e+08
3.40433	0.3041	1.93832e+08
3.40939	0.304	1.92959e+08
3.41446	0.3041	1.99956e+08
3.41953	0.3041	2.02367e+08
3.4246	0.304	2.01188e+08
3.42967	0.3041	2.01216e+08
3.43473	0.3041	2.0448e+08
3.4398	0.304	2.08149e+08
3.44487	0.3041	2.07248e+08
3.44994	0.3041	2.07352e+08
3.455	0.304	2.07789e+08
3.46007	0.3041	2.12711e+08
3.46514	0.3041	2.12415e+08
3.47021	0.304	2.14637e+08
3.47528	0.3041	2.18513e+08
3.48034	0.3041	2.19021e+08
3.48541	0.304	2.20339e+08
3.49048	0.3041	2.22064e+08
3.49555	0.3041	2.32844e+08
3.50061	0.304	2.20848e+08
3.50568	0.3041	2.27621e+08
3.51075	0.3041	2.2934e+08
3.51582	0.304	2.31651e+08
3.52089	0.3041	2.33178e+08
3.52596	0.3041	2.36673e+08
3.53102	0.304	2.42148e+08
3.53609	0.3041	2.34791e+08
3.54116	0.3041	2.42823e+08
3.54623	0.304	2.45145e+08
3.55129	0.3041	2.51494e+08
3.55636	0.3041	2.46382e+08
3.56143	0.304	2.50624e+08
3.5665	0.3041	2.51526e+08
3.57157	0.3041	2.5101e+08
3.57663	0.304	2.54618e+08
3.5817	0.3041	2.58907e+08
3.58677	0.3041	2.58646e+08
3.59184	0.304	2.57083e+08
3.5969	0.3041	2.65706e+08
3.60197	0.3041	2.64567e+08
3.60704	0.304	2.66841e+08
3.61211	0.3041	2.74199e+08
3.61718	0.3041	2.68999e+08
3.62224	0.3041	2.7183e+08
3.62731	0.304	2.78516e+08
3.63238	0.3041	2.74066e+08
3.63745	0.3041	2.8309e+08
3.64251	0.304	2.79169e+08
3.64758	0.3041	2.7854e+08
3.65265	0.3041	2.84379e+08
3.65772	0.304	2.8282e+08
3.66278	0.3041	2.84133e+08
3.66785	0.3041	2.80881e+08
3.67292	0.304	2.8503e+08
3.67799	0.3041	2.8639e+08
3.68306	0.3041	2.90202e+08
3.68812	0.304	2.87134e+08
3.69319	0.3041	2.93856e+08
3.69826	0.3041	2.92862e+08
3.70333	0.304	3.03924e+08
3.70839	0.3041	2.99524e+08
3.71346	0.3041	2.97862e+08
3.71853	0.304	3.05462e+08
3.7236	0.3041	3.0536e+08
3.72867	0.3041	3.00388e+08
3.73373	0.304	3.11919e+08
3.7388	0.3041	3.09748e+08
3.74387	0.3041	3.14332e+08
3.74894	0.304	3.13581e+08
3.754	0.3041	3.1689e+08
3.75907	0.3041	3.23077e+08
3.76414	0.304	3.25686e+08
3.76921	0.3041	3.19219e+08
3.77428	0.3041	3.17942e+08
3.77934	0.304	3.32017e+08
3.78441	0.3041	3.33392e+08
3.78948	0.3041	3.3456e+08
3.79455	0.304	3.24817e+08
3.79962	0.3041	3.4003e+08
3.80468	0.3041	3.42144e+08
3.80975	0.304	3.42941e+08
3.81482	0.3041	3.45476e+08
3.81989	0.3041	3.43184e+08
3.82495	0.304	3.46294e+08
3.83002	0.3041	3.48012e+08
3.83509	0.3041	3.47775e+08
3.84016	0.304	3.47665e+08
3.84523	0.3041	3.47666e+08
3.85029	0.3041	3.54775e+08
3.85536	0.304	3.5281e+08
3.86043	0.3041	3.56504e+08
3.8655	0.3041	3.56543e+08
3.87056	0.304	3.5412e+08
3.87563	0.3041	3.6018e+08
3.8807	0.3041	3.67698e+08
3.88577	0.304	3.61663e+08
3.89084	0.3041	3.6528e+08
3.8959	0.3041	3.67607e+08
3.90097	0.304	3.70132e+08
3.90604	0.3041	3.66114e+08
3.91111	0.3041	3.70477e+08
3.91617	0.304	3.78489e+08
3.92124	0.3041	3.81558e+08
3.92631	0.3041	3.78372e+08
3.93138	0.304	3.82637e+08
3.93644	0.3041	3.81503e+08
3.94151	0.3041	3.81742e+08
3.94658	0.304	3.81024e+08
3.95165	0.3041	3.88467e+08
3.95672	0.3041	3.95968e+08
3.96178	0.304	3.98426e+08
3.96685	0.3041	3.97734e+08
3.97192	0.3041	4.09599e+08
3.97699	0.304	3.94123e+08
3.98205	0.3041	3.94164e+08
3.98712	0.3041	3.90689e+08
3.99219	0.304	4.06112e+08
3.99726	0.3041	4.06468e+08
4.00233	0.3041	4.06473e+08
4.00739	0.304	4.14022e+08
4.01246	0.3041	4.1391e+08
4.01753	0.3041	4.02117e+08
4.0226	0.304	4.04258e+08
4.02766	0.3041	4.13916e+08
4.03273	0.3041	4.04412e+08
4.0378	0.304	4.28479e+08
4.04287	0.3041	4.37225e+08
4.04794	0.3041	4.30849e+08
4.053	0.304	4.27879e+08
4.05807	0.3041	4.276e+08
4.06314	0.3041	4.29066e+08
4.06821	0.304	4.33675e+08
4.07327	0.3041	4.42832e+08
4.07834	0.3041	4.46867e+08
4.08341	0.304	4.40892e+08
4.08848	0.3041	4.56151e+08
4.09355	0.3041	4.34586e+08
4.09861	0.304	4.571e+08
4.10368	0.3041	4.4912e+08
4.10875	0.3041	4.54861e+08
4.11382	0.304	4.5338e+08
4.11888	0.3041	4.60178e+08
4.12395	0.3041	4.55274e+08
4.12902	0.304	4.6622e+08
4.13409	0.3041	4.61348e+08
4.13916	0.3041	4.64837e+08
4.14422	0.304	4.56095e+08
4.14929	0.3041	4.60424e+08
4.15436	0.3041	4.6215e+08
4.15943	0.304	4.6854e+08
4.16449	0.3041	4.78316e+08
4.16956	0.3041	4.60287e+08
4.17463	0.304	4.6775e+08
4.1797	0.3041	4.5349e+08
4.18477	0.3041	4.71426e+08
4.18983	0.304	4.70852e+08
4.1949	0.3041	4.68954e+08
4.19997	0.3041	4.83049e+08
4.20504	0.304	4.73147e+08
4.21011	0.3041	4.76693e+08
4.21517	0.3041	4.75857e+08
4.22024	0.304	4.7651e+08
4.22531	0.3041	4.82719e+08
4.23038	0.3041	5.00888e+08
4.23544	0.304	4.8748e+08
4.24051	0.3041	4.83519e+08
4.24558	0.3041	4.90298e+08
4.25065	0.304	4.95985e+08
4.25572	0.3041	4.98574e+08
4.26078	0.3041	4.94037e+08
4.26585	0.304	4.95474e+08
4.27092	0.3041	4.9524e+08
4.27599	0.3041	4.90915e+08
4.28105	0.304	4.95155e+08
4.28612	0.3041	4.97167e+08
4.29119	0.3041	4.9645e+08
4.29626	0.304	5.10308e+08
4.30133	0.3041	5.07114e+08
4.30639	0.3041	5.11489e+08
4.31146	0.304	5.06851e+08
4.31653	0.3041	5.08221e+08
4.3216	0.3041	5.1207e+08
4.32667	0.3041	5.20949e+08
4.33173	0.304	5.17559e+08
4.3368	0.3041	5.12193e+08
4.34187	0.3041	5.1407e+08
4.34694	0.304	5.21784e+08
4.352	0.3041	5.12661e+08
4.35707	0.3041	5.15577e+08
4.36214	0.304	5.08236e+08
4.36721	0.3041	5.21094e+08
4.37228	0.3041	5.14317e+08
4.37734	0.304	5.29424e+08
4.38241	0.3041	5.26104e+08
4.38748	0.3041	5.39313e+08
4.39255	0.304	5.34196e+08
4.39761	0.3041	5.55906e+08
4.40268	0.3041	5.47427e+08
4.40775	0.304	5.54816e+08
4.41282	0.3041	5.37968e+08
4.41789	0.3041	5.50741e+08
4.42295	0.304	5.46247e+08
4.42802	0.3041	5.57044e+08
4.43309	0.3041	5.58529e+08
4.43816	0.304	5.60965e+08
4.44322	0.3041	5.42839e+08
4.44829	0.3041	5.5026e+08
4.45336	0.304	5.80993e+08
4.45843	0.3041	5.70181e+08
4.46349	0.3041	5.81e+08
4.46856	0.304	5.95689e+08
4.47363	0.3041	5.92955e+08
4.4787	0.3041	5.95144e+08
4.48377	0.304	5.84177e+08
4.48883	0.3041	6.01032e+08
4.4939	0.3041	5.9219e+08
4.49897	0.304	5.84122e+08
4.50404	0.3041	5.97204e+08
4.5091	0.3041	6.07549e+08
4.51417	0.304	6.12514e+08
4.51924	0.3041	6.18674e+08
4.52431	0.3041	6.20246e+08
4.52937	0.304	6.0803e+08
4.53444	0.3041	6.17545e+08
4.53951	0.3041	6.03631e+08
4.54458	0.304	6.19078e+08
4.54965	0.3041	6.25943e+08
4.55471	0.3041	6.46257e+08
4.55978	0.304	6.29898e+08
4.56485	0.3041	6.43253e+08
4.56992	0.3041	6.37369e+08
4.57498	0.304	6.46117e+08
4.58005	0.3041	6.40573e+08
4.58512	0.3041	6.27111e+08
4.59019	0.304	6.49317e+08
4.59526	0.3041	6.53598e+08
4.60032	0.3041	6.50921e+08
4.60539	0.304	6.63262e+08
4.61046	0.3041	6.69181e+08
4.61553	0.3041	6.55628e+08
4.62059	0.304	6.79233e+08
4.62566	0.3041	6.59581e+08
4.63073	0.3041	6.83242e+08
4.6358	0.304	6.5722e+08
4.64087	0.3041	6.65333e+08
4.64593	0.3041	6.58909e+08
4.651	0.304	6.86775e+08
4.65607	0.3041	6.84835e+08
4.66114	0.3041	6.95413e+08
4.6662	0.304	7.01352e+08
4.67127	0.3041	6.8656e+08
4.67634	0.3041	6.92532e+08
4.68141	0.304	6.99573e+08
4.68648	0.3041	7.05989e+08
4.69154	0.3041	7.23757e+08
4.69661	0.304	7.04481e+08
4.70168	0.3041	7.12731e+08
4.70675	0.3041	7.30491e+08
4.71181	0.304	7.24505e+08
4.71688	0.3041	7.14481e+08
4.72195	0.3041	7.05232e+08
4.72702	0.304	7.23126e+08
4.73209	0.3041	7.16287e+08
4.73715	0.3041	7.17233e+08
4.74222	0.304	7.1882e+08
4.74729	0.3041	7.25352e+08
4.75236	0.3041	7.27322e+08
4.75742	0.304	7.39789e+08
4.76249	0.3041	7.52242e+08
4.76756	0.3041	7.52164e+08
4.77263	0.304	7.41619e+08
4.7777	0.3041	7.32099e+08
4.78277	0.3041	7.38955e+08
4.78783	0.304	7.29345e+08
4.7929	0.3041	7.44489e+08
4.79797	0.3041	7.26229e+08
4.80304	0.304	7.64958e+08
4.8081	0.3041	7.22099e+08
4.81317	0.3041	7.58451e+08
4.81824	0.304	7.30586e+08
4.82331	0.3041	7.49996e+08
4.82838	0.3041	7.3254e+08
4.83344	0.304	7.14501e+08
4.83851	0.3041	7.61163e+08
4.84358	0.3041	7.60167e+08
4.84865	0.304	7.3692e+08
4.85371	0.3041	7.46006e+08
4.85878	0.3041	7.40147e+08
4.86385	0.304	7.41213e+08
4.86892	0.3041	7.765e+08
4.87399	0.3041	7.49056e+08
4.87905	0.304	7.50395e+08
4.88412	0.3041	7.50653e+08
4.88919	0.3041	7.54949e+08
4.89426	0.304	7.39328e+08
4.89932	0.3041	7.3439e+08
4.90439	0.3041	7.69283e+08
4.90946	0.304	7.51298e+08
4.91453	0.3041	7.53289e+08
4.9196	0.3041	7.95016e+08
4.92466	0.304	8.51393e+08
4.92973	0.3041	8.73437e+08
4.9348	0.3041	8.32055e+08
4.93987	0.3041	7.91112e+08
4.94493	0.304	7.42689e+08
4.95	0.3041	7.0559e+08
4.95507	0.3041	6.93532e+08
4.96014	0.304	6.4739e+08
4.96521	0.3041	6.279e+08
4.97027	0.3041	6.42973e+08
4.97534	0.304	6.53375e+08
4.98041	0.3041	6.22491e+08
4.98548	0.3041	6.38533e+08
4.99054	0.304	6.33998e+08
4.99561	0.3041	6.3087e+08
5.00068	0.3041	6.22286e+08
5.00575	0.304	6.30465e+08
5.01082	0.3041	6.29053e+08
5.01588	0.3041	6.0838e+08
5.02095	0.304	6.10336e+08
5.02602	0.3041	6.07337e+08
5.03109	0.3041	6.06913e+08
5.03615	0.304	6.06159e+08
5.04122	0.3041	6.1319e+08
5.04629	0.3041	5.92426e+08
5.05136	0.304	6.20373e+08
5.05642	0.3041	6.21517e+08
5.06149	0.3041	6.11336e+08
5.06656	0.304	6.02915e+08
5.07163	0.3041	6.12688e+08
5.0767	0.3041	5.83198e+08
5.08176	0.304	6.032e+08
5.08683	0.3041	5.63033e+08
5.0919	0.3041	5.22202e+08
5.09697	0.304	4.2512e+08
5.10203	0.3041	3.71416e+08
5.1071	0.3041	3.15613e+08
5.11217	0.304	2.82487e+08
5.11724	0.3041	2.41464e+08
5.12231	0.3041	2.14884e+08
5.12737	0.304	1.96642e+08
5.13244	0.3041	1.76346e+08
5.13751	0.3041	1.66159e+08
5.14258	0.304	1.56178e+08
5.14764	0.3041	1.47175e+08
5.15271	0.3041	1.39026e+08
5.15778	0.304	1.35401e+08
5.16285	0.3041	1.30739e+08
5.16792	0.3041	1.26406e+08
5.17298	0.304	1.22293e+08
5.17805	0.3041	1.19878e+08
5.18312	0.3041	1.16393e+08
5.18819	0.304	1.16914e+08
5.19325	0.3041	1.11956e+08
5.19832	0.3041	1.0988e+08
5.20339	0.304	1.08511e+08
5.20846	0.3041	1.06552e+08
5.21353	0.3041	1.06739e+08
5.21859	0.304	1.01688e+08
5.22366	0.3041	1.01165e+08
5.22873	0.3041	9.97523e+07
5.2338	0.304	9.92932e+07
5.23886	0.3041	9.70294e+07
5.24393	0.3041	9.66526e+07
5.249	0.304	9.58013e+07
5.25407	0.3041	9.27397e+07
5.25914	0.3041	9.58207e+07
5.2642	0.304	9.11592e+07
5.26927	0.3041	8.7519e+07
5.27434	0.3041	8.64537e+07
5.27941	0.304	8.78144e+07
5.28447	0.3041	8.70533e+07
5.28954	0.3041	8.62342e+07
5.29461	0.304	8.4263e+07
5.29968	0.3041	8.36331e+07
5.30475	0.3041	8.2598e+07
5.30981	0.304	8.37045e+07
5.31488	0.3041	8.18219e+07
5.31995	0.3041	8.06388e+07
5.32502	0.304	7.8137e+07
5.33009	0.3041	7.90792e+07
5.33515	0.3041	7.7791e+07
5.34022	0.304	7.8691e+07
5.34529	0.3041	7.73869e+07
5.35036	0.3041	7.6492e+07
5.35542	0.304	7.57688e+07
5.36049	0.3041	7.5354e+07
5.36556	0.3041	7.38923e+07
5.37063	0.304	7.31365e+07
5.3757	0.3041	7.2998e+07
5.38076	0.3041	7.0115e+07
5.38583	0.304	7.08478e+07
5.3909	0.3041	7.09947e+07
5.39597	0.3041	6.94556e+07
5.40103	0.304	6.79654e+07
5.4061	0.3041	6.72904e+07
5.41117	0.3041	6.69584e+07
5.41624	0.304	6.65572e+07
5.42131	0.3041	6.64088e+07
5.42637	0.3041	6.68825e+07
5.43144	0.304	6.43539e+07
5.43651	0.3041	6.3019e+07
5.44158	0.3041	6.33152e+07
5.44664	0.304	6.50688e+07
5.45171	0.3041	6.39261e+07
5.45678	0.3041	6.31886e+07
5.46185	0.304	6.29839e+07
5.46692	0.3041	6.34468e+07
5.47198	0.3041	6.20057e+07
5.47705	0.304	6.15649e+07
5.48212	0.3041	6.17596e+07
5.48719	0.3041	6.24003e+07
5.49225	0.304	6.15181e+07
5.49732	0.3041	6.01523e+07
5.50239	0.3041	6.03247e+07
5.50746	0.304	5.90208e+07
5.51253	0.3041	6.13036e+07
5.51759	0.3041	6.04459e+07
5.52266	0.304	5.84631e+07
5.52773	0.3041	5.80852e+07
5.5328	0.3041	5.80943e+07
5.53786	0.304	5.892e+07
5.54293	0.3041	5.78409e+07
5.548	0.3041	5.90774e+07
5.55307	0.304	5.95784e+07
5.55814	0.3041	5.94699e+07
5.5632	0.3041	5.71786e+07
5.56827	0.304	5.77267e+07
5.57334	0.3041	5.73134e+07
5.57841	0.3041	5.56184e+07
5.58347	0.304	5.60944e+07
5.58854	0.3041	5.65896e+07
5.59361	0.3041	5.75255e+07
5.59868	0.304	5.77621e+07
5.60374	0.3041	5.79882e+07
5.60881	0.3041	5.82653e+07
5.61388	0.3041	5.84334e+07
5.61895	0.304	5.72221e+07
5.62402	0.3041	5.92093e+07
5.62908	0.3041	5.91618e+07
5.63415	0.304	5.8454e+07
5.63922	0.3041	5.6961e+07
5.64429	0.3041	5.78433e+07
5.64935	0.304	5.77673e+07
5.65442	0.3041	5.65968e+07
5.65949	0.3041	5.58835e+07
5.66456	0.304	5.5964e+07
5.66963	0.3041	5.47423e+07
5.67469	0.3041	5.42208e+07
5.67976	0.304	5.4303e+07
5.68483	0.3041	5.397e+07
5.6899	0.3041	5.21136e+07
5.69496	0.304	5.20548e+07
5.70003	0.3041	5.15421e+07
5.7051	0.3041	5.02473e+07
5.71017	0.304	5.02488e+07
5.71524	0.3041	4.96422e+07
5.7203	0.3041	4.90976e+07
5.72537	0.304	4.77925e+07
5.73044	0.3041	4.69786e+07
5.73551	0.3041	4.78423e+07
5.74057	0.304	4.70671e+07
5.74564	0.3041	4.60855e+07
5.75071	0.3041	4.6475e+07
5.75578	0.304	4.60334e+07
5.76085	0.3041	4.50106e+07
5.76591	0.3041	4.5244e+07
5.77098	0.304	4.51242e+07
5.77605	0.3041	4.424e+07
5.78112	0.3041	4.56756e+07
5.78618	0.304	4.35448e+07
5.79125	0.3041	4.41105e+07
5.79632	0.3041	4.31998e+07
5.80139	0.304	4.29914e+07
5.80646	0.3041	4.33583e+07
5.81152	0.3041	4.30341e+07
5.81659	0.304	4.17728e+07
5.82166	0.3041	4.29765e+07
5.82673	0.3041	4.18695e+07
5.83179	0.304	4.23236e+07
5.83686	0.3041	4.1587e+07
5.84193	0.3041	4.16284e+07
5.847	0.304	4.23056e+07
5.85207	0.3041	4.23387e+07
5.85714	0.3041	4.11612e+07
5.8622	0.304	4.11368e+07
5.86727	0.3041	4.09878e+07
5.87234	0.3041	4.18914e+07
5.87741	0.304	4.20977e+07
5.88247	0.3041	4.10403e+07
5.88754	0.3041	4.11394e+07
5.89261	0.304	4.0578e+07
5.89768	0.3041	4.14017e+07
5.90275	0.3041	4.05621e+07
5.90781	0.304	4.07638e+07
5.91288	0.3041	4.13054e+07
5.91795	0.3041	4.06659e+07
5.92302	0.304	4.05746e+07
5.92808	0.3041	4.08427e+07
5.93315	0.3041	3.94102e+07
5.93822	0.304	4.09228e+07
5.94329	0.3041	4.01934e+07
5.94836	0.3041	4.03584e+07
5.95342	0.304	4.04569e+07
5.95849	0.3041	4.07649e+07
5.96356	0.3041	4.02035e+07
5.96863	0.304	4.0262e+07
5.97369	0.3041	3.97838e+07
5.97876	0.3041	3.97745e+07
5.98383	0.304	3.91848e+07
5.9889	0.3041	3.95852e+07
5.99397	0.3041	3.87897e+07
5.99903	0.304	3.91873e+07
6.0041	0.3041	3.93693e+07
6.00917	0.3041	3.88236e+07
6.01424	0.304	3.89592e+07
6.0193	0.3041	3.95548e+07
6.02437	0.3041	3.79674e+07
6.02944	0.304	3.80564e+07
6.03451	0.3041	3.74957e+07
6.03958	0.3041	3.77127e+07
6.04464	0.304	3.75346e+07
6.04971	0.3041	3.81479e+07
6.05478	0.3041	3.72819e+07
6.05985	0.304	3.80215e+07
6.06491	0.3041	3.97397e+07
6.06998	0.3041	3.99284e+07
6.07505	0.304	4.12297e+07
6.08012	0.3041	4.31969e+07
6.08519	0.3041	4.48175e+07
6.09025	0.304	4.54361e+07
6.09532	0.3041	4.77188e+07
6.10039	0.3041	4.9478e+07
6.10546	0.304	4.93136e+07
6.11052	0.3041	4.95519e+07
6.11559	0.3041	5.08573e+07
6.12066	0.304	5.14503e+07
6.12573	0.3041	5.00825e+07
6.13079	0.3041	5.04736e+07
6.13586	0.304	5.11512e+07
6.14093	0.3041	5.01217e+07
6.146	0.3041	4.97666e+07
6.15107	0.304	4.82592e+07
6.15613	0.3041	4.80641e+07
6.1612	0.3041	4.7589e+07
6.16627	0.304	4.73334e+07
6.17134	0.3041	4.66132e+07
6.1764	0.3041	4.6499e+07
6.18147	0.304	4.47631e+07
6.18654	0.3041	4.52754e+07
6.19161	0.3041	4.53147e+07
6.19667	0.304	4.52518e+07
6.20174	0.3041	4.45537e+07
6.20681	0.3041	4.33503e+07
6.21188	0.304	4.34131e+07
6.21695	0.3041	4.23784e+07
6.22201	0.3041	4.23388e+07
6.22708	0.304	4.16802e+07
6.23215	0.3041	4.11388e+07
6.23722	0.3041	4.07865e+07
6.24228	0.304	4.03273e+07
6.24735	0.3041	4.02402e+07
6.25242	0.3041	4.01241e+07
6.25749	0.304	4.01853e+07
6.26256	0.3041	3.94862e+07
6.26762	0.3041	3.85666e+07
6.27269	0.304	3.83447e+07
6.27776	0.3041	3.8139e+07
6.28283	0.3041	3.72818e+07
6.28789	0.304	3.71896e+07
6.29296	0.3041	3.68368e+07
6.29803	0.3041	3.65849e+07
6.3031	0.304	3.62643e+07
6.30817	0.3041	3.54767e+07
6.31323	0.3041	3.57797e+07
6.3183	0.304	3.48016e+07
6.32337	0.3041	3.50071e+07
6.32844	0.3041	3.43979e+07
6.3335	0.304	3.46334e+07
6.33857	0.3041	3.48221e+07
6.34364	0.3041	3.32782e+07
6.34871	0.304	3.40266e+07
6.35378	0.3041	3.35784e+07
6.35884	0.3041	3.37166e+07
6.36391	0.304	3.26281e+07
6.36898	0.3041	3.25473e+07
6.37405	0.3041	3.25304e+07
6.37911	0.304	3.20338e+07
6.38418	0.3041	3.20626e+07
6.38925	0.3041	3.22042e+07
6.39432	0.304	3.23448e+07
6.39939	0.3041	3.16138e+07
6.40445	0.3041	3.14207e+07
6.40952	0.3041	3.1194e+07
6.41459	0.304	3.06731e+07
6.41966	0.3041	3.07276e+07
6.42473	0.3041	3.10121e+07
6.42979	0.304	3.14694e+07
6.43486	0.3041	3.0621e+07
6.43993	0.3041	3.04677e+07
6.445	0.304	3.07796e+07
6.45007	0.3041	3.12554e+07
6.45513	0.3041	3.08998e+07
6.4602	0.304	2.98811e+07
6.46527	0.3041	2.99634e+07
6.47034	0.3041	2.98722e+07
6.4754	0.304	2.99141e+07
6.48047	0.3041	2.96957e+07
6.48554	0.3041	3.00284e+07
6.49061	0.304	2.98978e+07
6.49568	0.3041	3.02462e+07
6.50074	0.3041	3.03931e+07
6.50581	0.304	3.09418e+07
6.51088	0.3041	3.06911e+07
6.51595	0.3041	3.10153e+07
6.52101	0.304	3.08374e+07
6.52608	0.3041	3.09215e+07
6.53115	0.3041	3.02954e+07
6.53622	0.304	2.98295e+07
6.54129	0.3041	3.04485e+07
6.54635	0.3041	3.01937e+07
6.55142	0.304	2.98965e+07
6.55649	0.3041	2.98609e+07
6.56156	0.3041	2.99815e+07
6.56662	0.304	2.92726e+07
6.57169	0.3041	2.91182e+07
6.57676	0.3041	2.89585e+07
6.58183	0.304	2.87713e+07
6.5869	0.3041	2.87298e+07
6.59196	0.3041	2.90423e+07
6.59703	0.304	2.86108e+07
6.6021	0.3041	2.8324e+07
6.60717	0.3041	2.83511e+07
6.61223	0.304	2.83511e+07
6.6173	0.3041	2.85707e+07
6.62237	0.3041	2.8549e+07
6.62744	0.304	2.80193e+07
6.63251	0.3041	2.85852e+07
6.63757	0.3041	2.84036e+07
6.64264	0.304	2.86583e+07
6.64771	0.3041	2.845e+07
6.65278	0.3041	2.81507e+07
6.65784	0.304	2.82988e+07
6.66291	0.3041	2.81688e+07
6.66798	0.3041	2.78105e+07
6.67305	0.304	2.76526e+07
6.67812	0.3041	2.77963e+07
6.68318	0.3041	2.77792e+07
6.68825	0.304	2.80519e+07
6.69332	0.3041	2.75834e+07
6.69839	0.3041	2.74748e+07
6.70345	0.304	2.80065e+07
6.70852	0.3041	2.78852e+07
6.71359	0.3041	2.84102e+07
6.71866	0.304	2.91943e+07
6.72372	0.3041	2.92414e+07
6.72879	0.3041	2.98216e+07
6.73386	0.304	2.99964e+07
6.73893	0.3041	3.14128e+07
6.744	0.3041	3.2589e+07
6.74906	0.304	3.29434e+07
6.75413	0.3041	3.3458e+07
6.7592	0.3041	3.37144e+07
6.76427	0.304	3.35786e+07
6.76933	0.3041	3.43917e+07
6.7744	0.3041	3.42808e+07
6.77947	0.304	3.48417e+07
6.78454	0.3041	3.4255e+07
6.78961	0.3041	3.44871e+07
6.79467	0.304	3.43279e+07
6.79974	0.3041	3.41834e+07
6.80481	0.3041	3.50013e+07
6.80988	0.304	3.3832e+07
6.81494	0.3041	3.31288e+07
6.82001	0.3041	3.45079e+07
6.82508	0.304	3.38056e+07
6.83015	0.3041	3.28974e+07
6.83522	0.3041	3.21419e+07
6.84028	0.304	3.2091e+07
6.84535	0.3041	3.23803e+07
6.85042	0.3041	3.12512e+07
6.85549	0.304	3.14724e+07
6.86055	0.3041	3.03996e+07
6.86562	0.3041	3.06765e+07
6.87069	0.304	2.98436e+07
6.87576	0.3041	2.97202e+07
6.88083	0.3041	2.97622e+07
6.88589	0.304	2.99371e+07
6.89096	0.3041	2.96867e+07
6.89603	0.3041	2.95196e+07
6.9011	0.304	2.88717e+07
6.90616	0.3041	2.97016e+07
6.91123	0.3041	2.83968e+07
6.9163	0.304	2.88523e+07
6.92137	0.3041	2.86051e+07
6.92644	0.3041	2.79124e+07
6.9315	0.304	2.77313e+07
6.93657	0.3041	2.81519e+07
6.94164	0.3041	2.71179e+07
6.94671	0.304	2.79203e+07
6.95177	0.3041	2.70659e+07
6.95684	0.3041	2.7866e+07
6.96191	0.304	2.74772e+07
6.96698	0.3041	2.70014e+07
6.97205	0.3041	2.6647e+07
6.97711	0.304	2.64915e+07
6.98218	0.3041	2.64941e+07
6.98725	0.3041	2.56514e+07
6.99232	0.304	2.61702e+07
6.99739	0.3041	2.59235e+07
7.00245	0.3041	2.59904e+07
7.00752	0.304	2.57865e+07
7.01259	0.3041	2.60293e+07
7.01766	0.3041	2.51614e+07
7.02272	0.304	2.51374e+07
7.02779	0.3041	2.52211e+07
7.03286	0.3041	2.52932e+07
7.03793	0.304	2.46191e+07
7.043	0.3041	2.47952e+07
7.04806	0.3041	2.44131e+07
7.05313	0.304	2.39118e+07
7.0582	0.3041	2.4503e+07
7.06327	0.3041	2.43053e+07
7.06834	0.3041	2.36481e+07
7.0734	0.304	2.44398e+07
7.07847	0.3041	2.47748e+07
7.08354	0.3041	2.58285e+07
7.08861	0.304	5.23786e+07
7.09367	0.3041	1.10743e+08
7.09874	0.3041	1.59684e+08
7.10381	0.304	1.90727e+08
7.10888	0.3041	2.09219e+08
7.11395	0.3041	2.2621e+08
7.11901	0.304	2.38875e+08
7.12408	0.3041	2.31438e+08
7.12915	0.3041	2.43249e+08
7.13422	0.304	2.45378e+08
7.13928	0.3041	2.56611e+08
7.14435	0.3041	2.55563e+08
7.14942	0.304	2.54841e+08
7.15449	0.3041	2.53257e+08
7.15956	0.3041	2.48751e+08
7.16462	0.304	2.47269e+08
7.16969	0.3041	2.38058e+08
7.17476	0.3041	2.32245e+08
7.17983	0.304	2.31774e+08
7.18489	0.3041	2.22555e+08
7.18996	0.3041	2.21053e+08
7.19503	0.304	2.14563e+08
7.2001	0.3041	2.0911e+08
7.20517	0.3041	2.09662e+08
7.21023	0.304	2.08699e+08
7.2153	0.3041	2.00167e+08
7.22037	0.3041	1.9614e+08
7.22544	0.304	1.91154e+08
7.2305	0.3041	1.83994e+08
7.23557	0.3041	1.82726e+08
7.24064	0.304	1.82612e+08
7.24571	0.3041	1.84264e+08
7.25077	0.3041	1.73229e+08
7.25584	0.304	1.68873e+08
7.26091	0.3041	1.64506e+08
7.26598	0.3041	1.53736e+08
7.27104	0.304	1.55211e+08
7.27611	0.3041	1.48359e+08
7.28118	0.3041	1.46043e+08
7.28625	0.304	1.44605e+08
7.29132	0.3041	1.3984e+08
7.29638	0.3041	1.35457e+08
7.30145	0.304	1.32226e+08
7.30652	0.3041	1.3214e+08
7.31159	0.3041	1.25852e+08
7.31665	0.304	1.25343e+08
7.32172	0.3041	1.21641e+08
7.32679	0.3041	1.18234e+08
7.33186	0.304	1.15003e+08
7.33693	0.3041	1.12105e+08
7.34199	0.3041	1.09032e+08
7.34706	0.304	1.06754e+08
7.35213	0.3041	1.01726e+08
7.3572	0.3041	1.01949e+08
7.36226	0.304	9.94793e+07
7.36733	0.3041	9.58066e+07
7.3724	0.3041	9.21062e+07
7.37747	0.304	8.90514e+07
7.38254	0.3041	8.61053e+07
7.3876	0.3041	8.4317e+07
7.39267	0.304	8.13819e+07
7.39774	0.3041	8.09842e+07
7.40281	0.3041	7.86648e+07
7.40787	0.304	7.84708e+07
7.41294	0.3041	7.8838e+07
7.41801	0.3041	7.88932e+07
7.42308	0.304	7.67328e+07
7.42815	0.3041	7.59356e+07
7.43321	0.3041	7.5098e+07
7.43828	0.304	7.25831e+07
7.44335	0.3041	7.17236e+07
7.44842	0.3041	7.09157e+07
7.45348	0.304	7.01659e+07
7.45855	0.3041	6.95054e+07
7.46362	0.3041	6.5741e+07
7.46869	0.304	6.60017e+07
7.47376	0.3041	6.53394e+07
7.47882	0.3041	6.32507e+07
7.48389	0.304	6.49149e+07
7.48896	0.3041	6.04625e+07
7.49403	0.3041	6.09743e+07
7.49909	0.304	6.1769e+07
7.50416	0.3041	6.07872e+07
7.50923	0.3041	5.95729e+07
7.5143	0.304	5.95734e+07
7.51937	0.3041	5.72664e+07
7.52444	0.3041	5.77156e+07
7.5295	0.304	5.76617e+07
7.53457	0.3041	5.73607e+07
7.53964	0.3041	5.70722e+07
7.54471	0.304	5.55309e+07
7.54977	0.3041	5.51089e+07
7.55484	0.3041	5.48735e+07
7.55991	0.304	5.44237e+07
7.56498	0.3041	5.27998e+07
7.57005	0.3041	5.19895e+07
7.57511	0.304	5.16192e+07
7.58018	0.3041	4.99723e+07
7.58525	0.3041	4.99687e+07
7.59032	0.304	4.94758e+07
7.59538	0.3041	4.78341e+07
7.60045	0.3041	4.81262e+07
7.60552	0.304	4.74099e+07
7.61059	0.3041	4.90398e+07
7.61566	0.3041	6.05375e+07
7.62072	0.304	8.85113e+07
7.62579	0.3041	1.15005e+08
7.63086	0.3041	1.36348e+08
7.63593	0.304	1.52117e+08
7.64099	0.3041	1.67593e+08
7.64606	0.3041	1.81698e+08
7.65113	0.304	1.92318e+08
7.6562	0.3041	2.03922e+08
7.66127	0.3041	2.11169e+08
7.66633	0.304	2.2395e+08
7.6714	0.3041	2.33746e+08
7.67647	0.3041	2.41626e+08
7.68154	0.304	2.59293e+08
7.6866	0.3041	2.58188e+08
7.69167	0.3041	2.71415e+08
7.69674	0.3041	2.80747e+08
7.70181	0.304	2.93391e+08
7.70688	0.3041	3.00175e+08
7.71194	0.3041	2.96956e+08
7.71701	0.304	3.06136e+08
7.72208	0.3041	3.19191e+08
7.72715	0.3041	3.15065e+08
7.73221	0.304	3.34086e+08
7.73728	0.3041	3.3054e+08
7.74235	0.3041	3.50285e+08
7.74742	0.304	3.45817e+08
7.75249	0.3041	3.54667e+08
7.75755	0.3041	3.58009e+08
7.76262	0.304	3.5637e+08
7.76769	0.3041	3.771e+08
7.77276	0.3041	3.73623e+08
7.77782	0.304	3.78025e+08
7.78289	0.3041	3.73256e+08
7.78796	0.3041	3.7317e+08
7.79303	0.304	3.58012e+08
7.79809	0.3041	3.33535e+08
7.80316	0.3041	3.14296e+08
7.80823	0.304	3.03686e+08
7.8133	0.3041	3.00315e+08
7.81837	0.3041	2.95511e+08
7.82343	0.304	2.83475e+08
7.8285	0.3041	2.77191e+08
7.83357	0.3041	2.73158e+08
7.83864	0.304	2.612e+08
7.8437	0.3041	2.55497e+08
7.84877	0.3041	2.51872e+08
7.85384	0.304	2.44202e+08
7.85891	0.3041	2.30392e+08
7.86398	0.3041	2.23438e+08
7.86904	0.304	2.16181e+08
7.87411	0.3041	2.10971e+08
7.87918	0.3041	2.08828e+08
7.88425	0.304	2.13356e+08
7.88931	0.3041	2.22779e+08
7.89438	0.3041	2.42601e+08
7.89945	0.304	2.59111e+08
7.90452	0.3041	2.80251e+08
7.90959	0.3041	2.91057e+08
7.91465	0.304	3.12705e+08
7.91972	0.3041	3.28292e+08
7.92479	0.3041	3.53591e+08
7.92986	0.304	3.72573e+08
7.93492	0.3041	3.99769e+08
7.93999	0.3041	4.09288e+08
7.94506	0.304	4.22112e+08
7.95013	0.3041	4.55216e+08
7.9552	0.3041	4.58263e+08
7.96026	0.304	4.71067e+08
7.96533	0.3041	4.96559e+08
7.9704	0.3041	5.11059e+08
7.97547	0.304	5.3932e+08
7.98053	0.3041	5.39195e+08
7.9856	0.3041	5.65201e+08
7.99067	0.304	5.82821e+08
7.99574	0.3041	5.73621e+08
8.00081	0.3041	6.00226e+08
8.00587	0.304	6.17e+08
8.01094	0.3041	6.61807e+08
8.01601	0.3041	6.6155e+08
8.02108	0.304	6.63754e+08
8.02614	0.3041	7.00741e+08
8.03121	0.3041	7.00605e+08
8.03628	0.304	7.11186e+08
8.04135	0.3041	7.20634e+08
8.04642	0.3041	7.41202e+08
8.05148	0.304	7.60313e+08
8.05655	0.3041	6.79958e+08
8.06162	0.3041	2.54743e+08
8.06669	0.304	1.80905e+08
8.07175	0.3041	1.64289e+08
8.07682	0.3041	1.59637e+08
8.08189	0.304	1.51759e+08
8.08696	0.3041	1.45711e+08
8.09203	0.3041	1.42386e+08
8.09709	0.304	1.37083e+08
8.10216	0.3041	1.32417e+08
8.10723	0.3041	1.30041e+08
8.1123	0.304	1.25417e+08
8.11736	0.3041	1.22483e+08
8.12243	0.3041	1.19355e+08
8.1275	0.304	1.16109e+08
8.13257	0.3041	1.112e+08
8.13764	0.3041	1.10711e+08
8.1427	0.304	1.05968e+08
8.14777	0.3041	1.0539e+08
8.15284	0.3041	1.01587e+08
8.15791	0.304	9.9354e+07
8.16297	0.3041	9.70664e+07
8.16804	0.3041	9.76868e+07
8.17311	0.304	9.30084e+07
8.17818	0.3041	9.19035e+07
8.18325	0.3041	8.85363e+07
8.18831	0.304	9.02636e+07
8.19338	0.3041	8.70291e+07
8.19845	0.3041	8.54194e+07
8.20352	0.304	8.50757e+07
8.20858	0.3041	8.21441e+07
8.21365	0.3041	8.35572e+07
8.21872	0.304	8.32546e+07
8.22379	0.3041	8.11747e+07
8.22886	0.3041	7.89518e+07
8.23392	0.304	7.5833e+07
8.23899	0.3041	7.60678e+07
8.24406	0.3041	7.54726e+07
8.24913	0.304	7.31994e+07
8.25419	0.3041	7.33797e+07
8.25926	0.3041	7.3696e+07
8.26433	0.304	7.03469e+07
8.2694	0.3041	7.25298e+07
8.27447	0.3041	7.0281e+07
8.27953	0.304	7.05074e+07
8.2846	0.3041	6.93587e+07
8.28967	0.3041	6.80724e+07
8.29474	0.304	6.72507e+07
8.2998	0.3041	6.64728e+07
8.30487	0.3041	6.59853e+07
8.30994	0.304	6.72429e+07
8.31501	0.3041	6.66651e+07
8.32008	0.3041	6.53259e+07
8.32514	0.304	6.33388e+07
8.33021	0.3041	6.28785e+07
8.33528	0.3041	6.31204e+07
8.34035	0.304	6.2038e+07
8.34541	0.3041	6.0102e+07
8.35048	0.3041	5.89946e+07
8.35555	0.304	5.8556e+07
8.36062	0.3041	5.6302e+07
8.36569	0.3041	5.6896e+07
8.37075	0.304	5.65023e+07
8.37582	0.3041	5.3797e+07
8.38089	0.3041	5.35904e+07
8.38596	0.304	5.46253e+07
8.39103	0.3041	5.36218e+07
8.39609	0.3041	5.42391e+07
8.40116	0.304	5.32041e+07
8.40623	0.3041	5.56113e+07
8.4113	0.3041	5.85039e+07
8.41636	0.304	6.56169e+07
8.42143	0.3041	7.34133e+07
8.4265	0.3041	8.10471e+07
8.43157	0.304	8.91549e+07
8.43664	0.3041	9.33627e+07
8.4417	0.3041	9.14313e+07
8.44677	0.3041	9.09142e+07
8.45184	0.304	8.57018e+07
8.45691	0.3041	8.21513e+07
8.46198	0.3041	7.75949e+07
8.46704	0.304	7.26017e+07
8.47211	0.3041	6.98351e+07
8.47718	0.3041	6.74881e+07
8.48225	0.304	6.71549e+07
8.48731	0.3041	6.38697e+07
8.49238	0.3041	6.36693e+07
8.49745	0.304	6.08708e+07
8.50252	0.3041	6.07023e+07
8.50759	0.3041	5.98089e+07
8.51265	0.304	5.88359e+07
8.51772	0.3041	5.68558e+07
8.52279	0.3041	5.72186e+07
8.52786	0.304	5.55645e+07
8.53292	0.3041	5.53967e+07
8.53799	0.3041	5.77216e+07
8.54306	0.304	5.70759e+07
8.54813	0.3041	5.61283e+07
8.5532	0.3041	5.72933e+07
8.55826	0.304	5.71401e+07
8.56333	0.3041	5.55532e+07
8.5684	0.3041	5.55934e+07
8.57347	0.304	5.62407e+07
8.57853	0.3041	5.52068e+07
8.5836	0.3041	5.461e+07
8.58867	0.304	5.41157e+07
8.59374	0.3041	5.43437e+07
8.59881	0.3041	5.51067e+07
8.60387	0.304	5.892e+07
8.60894	0.3041	6.14881e+07
8.61401	0.3041	6.34112e+07
8.61908	0.304	6.57991e+07
8.62414	0.3041	6.6235e+07
8.62921	0.3041	6.53213e+07
8.63428	0.304	6.49712e+07
8.63935	0.3041	6.1855e+07
8.64442	0.3041	6.03397e+07
8.64948	0.304	6.00462e+07
8.65455	0.3041	5.83996e+07
8.65962	0.3041	5.64422e+07
8.66469	0.304	5.5643e+07
8.66975	0.3041	5.43901e+07
8.67482	0.3041	5.28951e+07
8.67989	0.304	5.22568e+07
8.68496	0.3041	5.06585e+07
8.69003	0.3041	5.02393e+07
8.69509	0.304	4.93533e+07
8.70016	0.3041	4.97297e+07
8.70523	0.3041	5.02329e+07
8.7103	0.304	4.93734e+07
8.71536	0.3041	4.76002e+07
8.72043	0.3041	4.87731e+07
8.7255	0.304	4.69051e+07
8.73057	0.3041	4.7083e+07
8.73564	0.3041	4.6669e+07
8.7407	0.304	4.59984e+07
8.74577	0.3041	4.58115e+07
8.75084	0.3041	4.58374e+07
8.75591	0.304	4.61493e+07
8.76097	0.3041	4.63322e+07
8.76604	0.3041	4.52323e+07
8.77111	0.304	4.47891e+07
8.77618	0.3041	4.49495e+07
8.78125	0.3041	4.42594e+07
8.78631	0.304	4.49797e+07
8.79138	0.3041	4.46831e+07
8.79645	0.3041	4.39622e+07
8.80152	0.304	4.35804e+07
8.80658	0.3041	4.4306e+07
8.81165	0.3041	4.34766e+07
8.81672	0.304	4.37048e+07
8.82179	0.3041	4.27688e+07
8.82686	0.3041	4.26947e+07
8.83192	0.304	4.10429e+07
8.83699	0.3041	4.12276e+07
8.84206	0.3041	4.15499e+07
8.84713	0.304	4.16632e+07
8.85219	0.3041	4.12777e+07
8.85726	0.3041	4.10583e+07
8.86233	0.304	4.16236e+07
8.8674	0.3041	4.07873e+07
8.87247	0.3041	4.04476e+07
8.87753	0.304	4.06001e+07
8.8826	0.3041	4.04141e+07
8.88767	0.3041	4.08845e+07
8.89274	0.304	4.04884e+07
8.8978	0.3041	4.10951e+07
8.90287	0.3041	4.2149e+07
8.90794	0.304	4.38792e+07
8.91301	0.3041	4.50549e+07
8.91807	0.3041	4.67274e+07
8.92314	0.304	4.64097e+07
8.92821	0.3041	4.77521e+07
8.93328	0.3041	4.74439e+07
8.93834	0.304	4.81086e+07
8.94341	0.3041	4.67278e+07
8.94848	0.3041	4.72627e+07
8.95355	0.304	4.57761e+07
8.95862	0.3041	4.43468e+07
8.96368	0.3041	4.53166e+07
8.96875	0.304	4.5042e+07
8.97382	0.3041	4.4291e+07
8.97889	0.3041	4.35423e+07
8.98395	0.304	4.24639e+07
8.98902	0.3041	4.17552e+07
8.99409	0.3041	4.22806e+07
8.99916	0.304	4.24365e+07
9.00423	0.3041	4.16637e+07
9.00929	0.3041	4.18252e+07
9.01436	0.304	4.22951e+07
9.01943	0.3041	4.25531e+07
9.0245	0.3041	4.26783e+07
9.02956	0.304	4.29069e+07
9.03463	0.3041	4.37591e+07
9.0397	0.3041	4.43291e+07
9.04477	0.304	4.55067e+07
9.04984	0.3041	4.619e+07
9.0549	0.3041	4.63828e+07
9.05997	0.304	4.65248e+07
9.06504	0.3041	4.66402e+07
9.07011	0.3041	4.67702e+07
9.07517	0.304	4.64379e+07
9.08024	0.3041	4.60625e+07
9.08531	0.3041	4.46758e+07
9.09038	0.304	4.39788e+07
9.09545	0.3041	4.48116e+07
9.10051	0.3041	4.42219e+07
9.10558	0.3041	4.37403e+07
9.11065	0.304	4.39405e+07
9.11572	0.3041	4.45323e+07
9.12079	0.3041	4.45184e+07
9.12585	0.304	4.56601e+07
9.13092	0.3041	4.62471e+07
9.13599	0.3041	4.64627e+07
9.14106	0.304	4.77671e+07
9.14612	0.3041	4.95365e+07
9.15119	0.3041	4.89309e+07
9.15626	0.304	4.84582e+07
9.16133	0.3041	4.85566e+07
9.1664	0.3041	4.73259e+07
9.17146	0.304	4.85445e+07
9.17653	0.3041	4.73231e+07
9.1816	0.3041	4.71219e+07
9.18667	0.304	4.57352e+07
9.19173	0.3041	4.55512e+07
9.1968	0.3041	4.52746e+07
9.20187	0.304	4.41291e+07
9.20694	0.3041	4.26365e+07
9.21201	0.3041	4.28165e+07
9.21707	0.304	4.15618e+07
9.22214	0.3041	4.13648e+07
9.22721	0.3041	4.01973e+07
9.23228	0.304	4.04416e+07
9.23734	0.3041	4.04764e+07
9.24241	0.3041	3.93414e+07
9.24748	0.304	4.07892e+07
9.25255	0.3041	3.95269e+07
9.25762	0.3041	3.9022e+07
9.26268	0.304	3.86269e+07
9.26775	0.3041	3.83882e+07
9.27282	0.3041	3.81505e+07
9.27789	0.304	3.80725e+07
9.28295	0.3041	3.63027e+07
9.28802	0.3041	3.67197e+07
9.29309	0.304	3.66057e+07
9.29816	0.3041	3.68061e+07
9.30323	0.3041	3.53122e+07
9.30829	0.304	3.62008e+07
9.31336	0.3041	3.56431e+07
9.31843	0.3041	3.5961e+07
9.3235	0.304	3.52879e+07
9.32856	0.3041	3.63233e+07
9.33363	0.3041	3.61883e+07
9.3387	0.304	3.58025e+07
9.34377	0.3041	3.55369e+07
9.34884	0.3041	3.53409e+07
9.3539	0.304	3.51213e+07
9.35897	0.3041	3.52992e+07
9.36404	0.3041	3.3776e+07
9.36911	0.304	3.45417e+07
9.37417	0.3041	3.35137e+07
9.37924	0.3041	3.29402e+07
9.38431	0.304	3.24604e+07
9.38938	0.3041	3.22078e+07
9.39445	0.3041	3.33115e+07
9.39951	0.304	3.20511e+07
9.40458	0.3041	3.2177e+07
9.40965	0.3041	3.17088e+07
9.41472	0.304	3.21668e+07
9.41978	0.3041	3.21673e+07
9.42485	0.3041	3.21245e+07
9.42992	0.304	3.21445e+07
9.43499	0.3041	3.16812e+07
9.44006	0.3041	3.15671e+07
9.44512	0.304	3.17597e+07
9.45019	0.3041	3.21963e+07
9.45526	0.3041	3.11524e+07
9.46033	0.304	3.2471e+07
9.46539	0.3041	3.25899e+07
9.47046	0.3041	3.25515e+07
9.47553	0.304	3.2337e+07
9.4806	0.3041	3.2028e+07
9.48567	0.3041	3.24051e+07
9.49073	0.304	3.16267e+07
9.4958	0.3041	3.18808e+07
9.50087	0.3041	3.08365e+07
9.50594	0.304	3.11388e+07
9.51101	0.3041	3.06157e+07
9.51607	0.3041	3.06033e+07
9.52114	0.304	2.93547e+07
9.52621	0.3041	2.94318e+07
9.53128	0.3041	2.97878e+07
9.53634	0.304	2.94425e+07
9.54141	0.3041	2.97284e+07
9.54648	0.3041	3.01014e+07
9.55155	0.304	2.99911e+07
9.55662	0.3041	2.94472e+07
9.56168	0.3041	2.91156e+07
9.56675	0.304	2.87966e+07
9.57182	0.3041	2.90522e+07
9.57689	0.3041	3.01916e+07
9.58195	0.304	3.08859e+07
9.58702	0.3041	3.11681e+07
9.59209	0.3041	3.11791e+07
9.59716	0.304	3.2127e+07
9.60223	0.3041	3.18423e+07
9.60729	0.3041	3.18678e+07
9.61236	0.304	3.39949e+07
9.61743	0.3041	3.68542e+07
9.6225	0.3041	4.49863e+07
9.62756	0.304	5.75278e+07
9.63263	0.3041	7.39154e+07
9.6377	0.3041	9.49008e+07
9.64277	0.304	1.156e+08
9.64784	0.3041	1.27226e+08
9.6529	0.3041	1.3245e+08
9.65797	0.304	1.30695e+08
9.66304	0.3041	1.26542e+08
9.66811	0.3041	1.2156e+08
9.67317	0.304	1.10194e+08
9.67824	0.3041	1.01509e+08
9.68331	0.3041	9.58238e+07
9.68838	0.304	8.8895e+07
9.69345	0.3041	8.10158e+07
9.69851	0.3041	7.64119e+07
9.70358	0.304	7.13415e+07
9.70865	0.3041	6.71921e+07
9.71372	0.3041	6.34568e+07
9.71878	0.304	5.90373e+07
9.72385	0.3041	5.56158e+07
9.72892	0.3041	5.48239e+07
9.73399	0.304	5.16806e+07
9.73906	0.3041	5.01197e+07
9.74412	0.3041	4.81373e+07
9.74919	0.304	4.60052e+07
9.75426	0.3041	4.5422e+07
9.75933	0.3041	4.25837e+07
9.76439	0.304	4.22691e+07
9.76946	0.3041	3.94436e+07
9.77453	0.3041	3.9416e+07
9.7796	0.304	3.80538e+07
9.78467	0.3041	3.78296e+07
9.78973	0.3041	3.65545e+07
9.7948	0.304	3.59566e+07
9.79987	0.3041	3.5192e+07
9.80494	0.3041	3.32678e+07
9.81	0.304	3.42144e+07
9.81507	0.3041	3.33006e+07
9.82014	0.3041	3.237e+07
9.82521	0.304	3.21612e+07
9.83028	0.3041	3.1944e+07
9.83534	0.3041	3.19964e+07
9.84041	0.304	3.11321e+07
9.84548	0.3041	3.07788e+07
9.85055	0.3041	3.03319e+07
9.85562	0.3041	3.04524e+07
9.86068	0.304	2.93969e+07
9.86575	0.3041	2.96288e+07
9.87082	0.3041	2.90596e+07
9.87589	0.304	2.92726e+07
9.88095	0.3041	2.88033e+07
9.88602	0.3041	2.89048e+07
9.89109	0.304	2.88217e+07
9.89616	0.3041	2.82958e+07
9.90123	0.3041	2.93781e+07
9.90629	0.304	2.79602e+07
9.91136	0.3041	2.85151e+07
9.91643	0.3041	2.88154e+07
9.9215	0.304	2.92286e+07
9.92656	0.3041	2.96072e+07
9.93163	0.3041	3.06563e+07
9.9367	0.304	3.28202e+07
9.94177	0.3041	3.57041e+07
9.94684	0.3041	3.68785e+07
9.9519	0.304	3.75354e+07
9.95697	0.3041	3.71824e+07
9.96204	0.3041	3.90788e+07
9.96711	0.304	3.89583e+07
9.97217	0.3041	3.94627e+07
9.97724	0.3041	3.90848e+07
9.98231	0.304	3.94759e+07
9.98738	0.3041	3.84909e+07
9.99245	0.3041	3.64926e+07
9.99751	0.304	3.61767e+07
10.0026	0.3041	3.62669e+07
10.0076	0.3041	3.52524e+07
10.0127	0.304	3.5707e+07
10.0178	0.3041	3.49562e+07
10.0229	0.3041	3.46292e+07
10.0279	0.304	3.3525e+07
10.033	0.3041	3.27735e+07
10.0381	0.3041	3.24426e+07
10.0431	0.304	3.25546e+07
10.0482	0.3041	3.17725e+07
10.0533	0.3041	3.14178e+07
10.0583	0.304	3.1402e+07
10.0634	0.3041	3.10768e+07
10.0685	0.3041	3.08454e+07
10.0735	0.304	3.01566e+07
10.0786	0.3041	3.06583e+07
10.0837	0.3041	3.02993e+07
10.0887	0.304	2.97191e+07
10.0938	0.3041	2.95656e+07
10.0989	0.3041	2.97025e+07
10.1039	0.304	3.03688e+07
10.109	0.3041	3.08017e+07
10.1141	0.3041	2.95514e+07
10.1191	0.304	2.985e+07
10.1242	0.3041	2.88094e+07
10.1293	0.3041	2.87086e+07
10.1343	0.304	2.81443e+07
10.1394	0.3041	2.78739e+07
10.1445	0.3041	2.7166e+07
10.1495	0.304	2.68045e+07
10.1546	0.3041	2.67086e+07
10.1597	0.3041	2.58697e+07
10.1647	0.304	2.57886e+07
10.1698	0.3041	2.59453e+07
10.1749	0.3041	2.57796e+07
10.18	0.304	2.55046e+07
10.185	0.3041	2.4695e+07
10.1901	0.3041	2.50189e+07
10.1952	0.304	2.45976e+07
10.2002	0.3041	2.38213e+07
10.2053	0.3041	2.48152e+07
10.2104	0.304	2.4416e+07
10.2154	0.3041	2.46623e+07
10.2205	0.3041	2.39384e+07
10.2256	0.304	2.41538e+07
10.2306	0.3041	2.53073e+07
10.2357	0.3041	2.43693e+07
10.2408	0.304	2.45516e+07
10.2458	0.3041	2.45346e+07
10.2509	0.3041	2.4974e+07
10.256	0.304	2.51435e+07
10.261	0.3041	2.46995e+07
10.2661	0.3041	2.51483e+07
10.2712	0.304	2.49858e+07
10.2762	0.3041	2.58359e+07
10.2813	0.3041	2.6247e+07
10.2864	0.304	2.64292e+07
10.2914	0.3041	2.68039e+07
10.2965	0.3041	2.74818e+07
10.3016	0.304	2.7172e+07
10.3066	0.3041	2.70127e+07
10.3117	0.3041	2.69577e+07
10.3168	0.304	2.72027e+07
10.3218	0.3041	2.67606e+07
10.3269	0.3041	2.69414e+07
10.332	0.304	2.64879e+07
10.3371	0.3041	2.70149e+07
10.3421	0.3041	2.60555e+07
10.3472	0.304	2.58368e+07
10.3523	0.3041	2.59071e+07
10.3573	0.3041	2.51555e+07
10.3624	0.304	2.55097e+07
10.3675	0.3041	2.56281e+07
10.3725	0.3041	2.60351e+07
10.3776	0.304	2.66066e+07
10.3827	0.3041	2.55471e+07
10.3877	0.3041	2.58901e+07
10.3928	0.304	2.50991e+07
10.3979	0.3041	2.54669e+07
10.4029	0.3041	2.53036e+07
10.408	0.304	2.46688e+07
10.4131	0.3041	2.51031e+07
10.4181	0.3041	2.43353e+07
10.4232	0.304	2.50046e+07
10.4283	0.3041	2.47824e+07
10.4333	0.3041	2.42673e+07
10.4384	0.304	2.43411e+07
10.4435	0.3041	2.44966e+07
10.4485	0.3041	2.34514e+07
10.4536	0.304	2.37789e+07
10.4587	0.3041	2.30653e+07
10.4637	0.3041	2.30926e+07
10.4688	0.304	2.32163e+07
10.4739	0.3041	2.30663e+07
10.479	0.3041	2.24646e+07
10.484	0.304	2.30344e+07
10.4891	0.3041	2.23217e+07
10.4942	0.3041	2.28005e+07
10.4992	0.304	2.19243e+07
10.5043	0.3041	2.18206e+07
10.5094	0.3041	2.22585e+07
10.5144	0.304	2.19791e+07
10.5195	0.3041	2.2133e+07
10.5246	0.3041	2.19436e+07
10.5296	0.304	2.16179e+07
10.5347	0.3041	2.19644e+07
10.5398	0.3041	2.10174e+07
10.5448	0.304	2.12986e+07
10.5499	0.3041	2.07359e+07
10.555	0.3041	2.11407e+07
10.56	0.304	2.09702e+07
10.5651	0.3041	2.08492e+07
10.5702	0.3041	2.06248e+07
10.5752	0.3041	2.06089e+07
10.5803	0.304	2.13895e+07
10.5854	0.3041	2.08822e+07
10.5904	0.3041	2.10246e+07
10.5955	0.304	2.06237e+07
10.6006	0.3041	2.07685e+07
10.6056	0.3041	2.09797e+07
10.6107	0.304	2.09999e+07
10.6158	0.3041	2.10403e+07
10.6209	0.3041	2.09364e+07
10.6259	0.304	2.03431e+07
10.631	0.3041	2.06983e+07
10.6361	0.3041	2.01329e+07
10.6411	0.304	2.03379e+07
10.6462	0.3041	1.98878e+07
10.6513	0.3041	2.0038e+07
10.6563	0.304	1.98282e+07
10.6614	0.3041	1.98375e+07
10.6665	0.3041	1.96232e+07
10.6715	0.304	1.95393e+07
10.6766	0.3041	1.97143e+07
10.6817	0.3041	1.96831e+07
10.6867	0.304	1.86453e+07
10.6918	0.3041	1.93042e+07
10.6969	0.3041	1.89227e+07
10.7019	0.304	1.87643e+07
10.707	0.3041	1.91323e+07
10.7121	0.3041	1.90921e+07
10.7171	0.304	1.91212e+07
10.7222	0.3041	1.89734e+07
10.7273	0.3041	1.8645e+07
10.7323	0.304	1.87833e+07
10.7374	0.3041	1.89081e+07
10.7425	0.3041	1.88599e+07
10.7475	0.304	1.81383e+07
10.7526	0.3041	1.85835e+07
10.7577	0.3041	1.84416e+07
10.7627	0.304	1.86823e+07
10.7678	0.3041	1.83454e+07
10.7729	0.3041	1.81747e+07
10.778	0.304	1.86858e+07
10.783	0.3041	1.89266e+07
10.7881	0.3041	1.82514e+07
10.7932	0.304	1.84431e+07
10.7982	0.3041	1.86239e+07
10.8033	0.3041	1.85425e+07
10.8084	0.304	1.83916e+07
10.8134	0.3041	1.83175e+07
10.8185	0.3041	1.82516e+07
10.8236	0.304	1.77785e+07
10.8286	0.3041	1.79614e+07
10.8337	0.3041	1.83101e+07
10.8388	0.304	1.81778e+07
10.8438	0.3041	1.81651e+07
10.8489	0.3041	1.74568e+07
10.854	0.304	1.79883e+07
10.859	0.3041	1.80058e+07
10.8641	0.3041	1.79798e+07
10.8692	0.304	1.75866e+07
10.8742	0.3041	1.73465e+07
10.8793	0.3041	1.77593e+07
10.8844	0.304	1.75707e+07
10.8894	0.3041	1.76736e+07
10.8945	0.3041	1.75476e+07
10.8996	0.304	1.77535e+07
10.9046	0.3041	1.71847e+07
10.9097	0.3041	1.67374e+07
10.9148	0.304	1.70852e+07
10.9198	0.3041	1.76081e+07
10.9249	0.3041	1.71943e+07
10.93	0.304	1.72426e+07
10.9351	0.3041	1.71342e+07
10.9401	0.3041	1.66578e+07
10.9452	0.304	1.73701e+07
10.9503	0.3041	1.7069e+07
10.9553	0.3041	1.67727e+07
10.9604	0.304	1.71425e+07
10.9655	0.3041	1.67556e+07
10.9705	0.3041	1.71428e+07
10.9756	0.304	1.74601e+07
10.9807	0.3041	1.67213e+07
10.9857	0.3041	1.67338e+07
10.9908	0.304	1.66614e+07
10.9959	0.3041	1.64399e+07
11.0009	0.3041	1.66377e+07
11.006	0.304	1.62192e+07
11.0111	0.3041	1.59224e+07
11.0161	0.3041	1.67247e+07
11.0212	0.304	1.68057e+07
11.0263	0.3041	1.68115e+07
11.0313	0.3041	1.65547e+07
11.0364	0.304	1.62963e+07
11.0415	0.3041	1.65992e+07
11.0465	0.3041	1.66595e+07
11.0516	0.304	1.67083e+07
11.0567	0.3041	1.68204e+07
11.0617	0.3041	1.67192e+07
11.0668	0.304	1.71375e+07
11.0719	0.3041	1.64741e+07
11.077	0.3041	1.6903e+07
11.082	0.304	1.7668e+07
11.0871	0.3041	1.85659e+07
11.0922	0.3041	1.96555e+07
11.0972	0.304	2.08249e+07
11.1023	0.3041	2.14335e+07
11.1074	0.3041	2.24809e+07
11.1124	0.304	2.2083e+07
11.1175	0.3041	2.30292e+07
11.1226	0.3041	2.31006e+07
11.1276	0.304	2.34265e+07
11.1327	0.3041	2.43417e+07
11.1378	0.3041	2.3833e+07
11.1428	0.304	2.41891e+07
11.1479	0.3041	2.45887e+07
11.153	0.3041	2.45598e+07
11.158	0.304	2.41416e+07
11.1631	0.3041	2.33579e+07
11.1682	0.3041	2.36958e+07
11.1732	0.3041	2.29719e+07
11.1783	0.304	2.31915e+07
11.1834	0.3041	2.19725e+07
11.1884	0.3041	2.19214e+07
11.1935	0.304	2.15537e+07
11.1986	0.3041	2.16975e+07
11.2036	0.3041	2.12536e+07
11.2087	0.304	2.11827e+07
11.2138	0.3041	2.07258e+07
11.2188	0.3041	2.08235e+07
11.2239	0.304	2.06783e+07
11.229	0.3041	2.08659e+07
11.2341	0.3041	2.07608e+07
11.2391	0.304	2.17617e+07
11.2442	0.3041	2.23852e+07
11.2493	0.3041	2.34569e+07
11.2543	0.304	2.35897e+07
11.2594	0.3041	2.42246e+07
11.2645	0.3041	2.39084e+07
11.2695	0.304	2.29048e+07
11.2746	0.3041	2.36099e+07
11.2797	0.3041	2.28638e+07
11.2847	0.304	2.24913e+07
11.2898	0.3041	2.21541e+07
11.2949	0.3041	2.12004e+07
11.2999	0.304	2.13285e+07
11.305	0.3041	2.15533e+07
11.3101	0.3041	2.09942e+07
11.3151	0.304	2.0998e+07
11.3202	0.3041	2.04792e+07
11.3253	0.3041	2.0446e+07
11.3303	0.304	2.03348e+07
11.3354	0.3041	1.99825e+07
11.3405	0.3041	1.96007e+07
11.3455	0.304	1.94852e+07
11.3506	0.3041	1.95687e+07
11.3557	0.3041	2.13713e+07
11.3607	0.304	2.33865e+07
11.3658	0.3041	2.44589e+07
11.3709	0.3041	2.55165e+07
11.3759	0.304	2.53133e+07
11.381	0.3041	2.55144e+07
11.3861	0.3041	2.47006e+07
11.3912	0.304	2.44578e+07
11.3962	0.3041	2.36633e+07
11.4013	0.3041	2.33153e+07
11.4064	0.304	2.24015e+07
11.4114	0.3041	2.16698e+07
11.4165	0.3041	2.06859e+07
11.4216	0.304	2.10177e+07
11.4266	0.3041	1.99747e+07
11.4317	0.3041	1.95564e+07
11.4368	0.304	1.92684e+07
11.4418	0.3041	1.87052e+07
11.4469	0.3041	1.82838e+07
11.452	0.304	1.83711e+07
11.457	0.3041	1.85964e+07
11.4621	0.3041	1.80199e+07
11.4672	0.304	1.78291e+07
11.4722	0.3041	1.80836e+07
11.4773	0.3041	1.8575e+07
11.4824	0.304	1.84903e+07
11.4874	0.3041	1.85255e+07
11.4925	0.3041	1.91145e+07
11.4976	0.304	1.97066e+07
11.5026	0.3041	2.00516e+07
11.5077	0.3041	2.00894e+07
11.5128	0.304	1.94199e+07
11.5178	0.3041	1.95151e+07
11.5229	0.3041	1.86723e+07
11.528	0.304	1.85334e+07
11.533	0.3041	1.79999e+07
11.5381	0.3041	1.76967e+07
11.5432	0.304	1.72401e+07
11.5483	0.3041	1.69472e+07
11.5533	0.3041	1.6832e+07
11.5584	0.304	1.67302e+07
11.5635	0.3041	1.79607e+07
11.5685	0.3041	1.88293e+07
11.5736	0.304	2.10554e+07
11.5787	0.3041	2.41175e+07
11.5837	0.3041	2.5592e+07
11.5888	0.304	2.77246e+07
11.5939	0.3041	2.77864e+07
11.5989	0.3041	2.78488e+07
11.604	0.304	2.62972e+07
11.6091	0.3041	2.58484e+07
11.6141	0.3041	2.5364e+07
11.6192	0.304	2.41469e+07
11.6243	0.3041	2.30427e+07
11.6293	0.3041	2.22382e+07
11.6344	0.304	2.15093e+07
11.6395	0.3041	2.09453e+07
11.6445	0.3041	2.09697e+07
11.6496	0.304	2.11123e+07
11.6547	0.3041	2.09154e+07
11.6597	0.3041	2.11513e+07
11.6648	0.304	2.13225e+07
11.6699	0.3041	2.19006e+07
11.6749	0.3041	2.13835e+07
11.68	0.304	2.22721e+07
11.6851	0.3041	2.11665e+07
11.6902	0.3041	2.10621e+07
11.6952	0.304	2.14011e+07
11.7003	0.3041	1.9808e+07
11.7054	0.3041	1.9424e+07
11.7104	0.304	1.87447e+07
11.7155	0.3041	1.86299e+07
11.7206	0.3041	1.78919e+07
11.7256	0.304	1.81563e+07
11.7307	0.3041	1.76387e+07
11.7358	0.3041	1.76996e+07
11.7408	0.304	1.69671e+07
11.7459	0.3041	1.6928e+07
11.751	0.3041	1.63975e+07
11.756	0.304	1.61154e+07
11.7611	0.3041	1.59785e+07
11.7662	0.3041	1.54877e+07
11.7712	0.304	1.55017e+07
11.7763	0.3041	1.55794e+07
11.7814	0.3041	1.56213e+07
11.7864	0.304	1.57361e+07
11.7915	0.3041	1.52778e+07
11.7966	0.3041	1.55915e+07
11.8016	0.304	1.51379e+07
11.8067	0.3041	1.51214e+07
11.8118	0.3041	1.52888e+07
11.8168	0.304	1.56221e+07
11.8219	0.3041	1.52159e+07
11.827	0.3041	1.47887e+07
11.832	0.304	1.51444e+07
11.8371	0.3041	1.47446e+07
11.8422	0.3041	1.48411e+07
11.8473	0.304	1.47831e+07
11.8523	0.3041	1.45382e+07
11.8574	0.3041	1.51167e+07
11.8625	0.304	1.46179e+07
11.8675	0.3041	1.44367e+07
11.8726	0.3041	1.43491e+07
11.8777	0.304	1.46237e+07
11.8827	0.3041	1.41417e+07
11.8878	0.3041	1.44517e+07
11.8929	0.3041	1.47184e+07
11.8979	0.304	1.42404e+07
11.903	0.3041	1.4635e+07
11.9081	0.3041	1.49707e+07
11.9131	0.304	1.48317e+07
11.9182	0.3041	1.48234e+07
11.9233	0.3041	1.51274e+07
11.9283	0.304	1.49261e+07
11.9334	0.3041	1.48992e+07
11.9385	0.3041	1.44558e+07
11.9435	0.304	1.43917e+07
11.9486	0.3041	1.4567e+07
11.9537	0.3041	1.40315e+07
11.9587	0.304	1.43735e+07
11.9638	0.3041	1.44404e+07
11.9689	0.3041	1.42097e+07
11.9739	0.304	1.40645e+07
11.979	0.3041	1.4358e+07
11.9841	0.3041	1.43165e+07
11.9892	0.304	1.40099e+07
11.9942	0.3041	1.41015e+07
11.9993	0.3041	1.39259e+07
12.0044	0.304	1.41266e+07
12.0094	0.3041	1.38255e+07
12.0145	0.3041	1.36626e+07
12.0196	0.304	1.32748e+07
12.0246	0.3041	1.36651e+07
12.0297	0.3041	1.36719e+07
12.0348	0.304	1.35642e+07
12.0398	0.3041	1.36487e+07
12.0449	0.3041	1.37003e+07
12.05	0.304	1.35928e+07
12.055	0.3041	1.38676e+07
12.0601	0.3041	1.37274e+07
12.0652	0.304	1.31141e+07
12.0702	0.3041	1.33178e+07
12.0753	0.3041	1.30408e+07
12.0804	0.304	1.30158e+07
12.0854	0.3041	1.33187e+07
12.0905	0.3041	1.30067e+07
12.0956	0.304	1.29721e+07
12.1006	0.3041	1.30238e+07
12.1057	0.3041	1.29801e+07
12.1108	0.304	1.34347e+07
12.1158	0.3041	1.302e+07
12.1209	0.3041	1.2932e+07
[truncated: 3,528 more rows]

## Sheet: EMBL-1-90
The TGA source data of PVC films in PVC-EMBL-1 group(90d)
Time (min)	Step (s)	Intensity Value (counts)
2.00041	n.a.	1.27472e+09
2.00548	0.3041	1.29242e+09
2.01054	0.304	1.36307e+09
2.01561	0.3041	1.37668e+09
2.02068	0.3041	1.40965e+09
2.02575	0.304	1.39552e+09
2.03081	0.3041	1.43335e+09
2.03588	0.3041	1.39982e+09
2.04095	0.304	1.36299e+09
2.04602	0.3041	1.37335e+09
2.05109	0.3041	1.31107e+09
2.05615	0.304	1.31913e+09
2.06122	0.3041	1.29269e+09
2.06629	0.3041	1.28087e+09
2.07136	0.304	1.29041e+09
2.07642	0.3041	1.2802e+09
2.08149	0.3041	1.27122e+09
2.08656	0.304	1.25398e+09
2.09163	0.3041	1.24981e+09
2.09669	0.3041	1.21675e+09
2.10176	0.304	1.2433e+09
2.10683	0.3041	1.23928e+09
2.1119	0.3041	1.21402e+09
2.11696	0.304	1.17535e+09
2.12203	0.3041	1.17532e+09
2.1271	0.3041	1.16188e+09
2.13217	0.304	1.14475e+09
2.13724	0.3041	1.1532e+09
2.1423	0.3041	1.12906e+09
2.14737	0.304	1.1336e+09
2.15244	0.3041	1.11909e+09
2.15751	0.3041	1.09953e+09
2.16257	0.304	1.05847e+09
2.16764	0.3041	1.09622e+09
2.17271	0.3041	1.05786e+09
2.17778	0.304	1.07978e+09
2.18285	0.3041	1.05475e+09
2.18791	0.3041	1.02868e+09
2.19298	0.304	1.01695e+09
2.19805	0.3041	1.03718e+09
2.20312	0.3041	1.00468e+09
2.20818	0.304	1.01153e+09
2.21325	0.3041	1.01884e+09
2.21832	0.3041	1.0035e+09
2.22339	0.304	9.90412e+08
2.22846	0.3041	9.75253e+08
2.23353	0.3041	9.79878e+08
2.23859	0.304	9.61117e+08
2.24366	0.3041	9.6602e+08
2.24873	0.3041	9.49757e+08
2.2538	0.304	9.43416e+08
2.25886	0.3041	9.55452e+08
2.26393	0.3041	9.69044e+08
2.269	0.304	9.59893e+08
2.27407	0.3041	9.5543e+08
2.27914	0.3041	9.38805e+08
2.2842	0.304	9.42858e+08
2.28927	0.3041	9.22662e+08
2.29434	0.3041	8.9526e+08
2.29941	0.304	9.19444e+08
2.30447	0.3041	8.97119e+08
2.30954	0.3041	9.23522e+08
2.31461	0.304	9.02964e+08
2.31968	0.3041	9.00932e+08
2.32475	0.3041	9.14592e+08
2.32981	0.304	9.26057e+08
2.33488	0.3041	9.21614e+08
2.33995	0.3041	9.33561e+08
2.34502	0.304	9.32194e+08
2.35008	0.3041	9.43722e+08
2.35515	0.3041	9.2782e+08
2.36022	0.304	9.26693e+08
2.36529	0.3041	9.22301e+08
2.37035	0.3041	9.15803e+08
2.37542	0.304	8.99009e+08
2.38049	0.3041	8.62783e+08
2.38556	0.3041	8.89903e+08
2.39062	0.304	8.71491e+08
2.39569	0.3041	8.45045e+08
2.40076	0.3041	8.06966e+08
2.40583	0.304	7.73712e+08
2.4109	0.3041	7.59365e+08
2.41596	0.3041	7.43426e+08
2.42103	0.304	7.30181e+08
2.4261	0.3041	6.8475e+08
2.43117	0.3041	6.82484e+08
2.43623	0.304	6.59424e+08
2.4413	0.3041	6.71047e+08
2.44637	0.3041	6.3425e+08
2.45144	0.304	6.17187e+08
2.45651	0.3041	6.07586e+08
2.46157	0.3041	5.85182e+08
2.46664	0.304	5.73169e+08
2.47171	0.3041	5.58364e+08
2.47678	0.3041	5.5128e+08
2.48184	0.304	5.32195e+08
2.48691	0.3041	5.12641e+08
2.49198	0.3041	5.12127e+08
2.49705	0.3041	4.95004e+08
2.50212	0.304	4.6849e+08
2.50719	0.3041	4.64004e+08
2.51225	0.3041	4.52251e+08
2.51732	0.304	4.34236e+08
2.52239	0.3041	4.3243e+08
2.52746	0.3041	4.22175e+08
2.53252	0.304	4.10164e+08
2.53759	0.3041	3.98844e+08
2.54266	0.3041	3.82867e+08
2.54773	0.304	3.79022e+08
2.5528	0.3041	3.82525e+08
2.55786	0.3041	3.58633e+08
2.56293	0.304	3.53387e+08
2.568	0.3041	3.53175e+08
2.57307	0.3041	3.39007e+08
2.57813	0.304	3.39104e+08
2.5832	0.3041	3.20552e+08
2.58827	0.3041	3.23101e+08
2.59334	0.304	3.14856e+08
2.59841	0.3041	3.14114e+08
2.60347	0.3041	3.03444e+08
2.60854	0.304	2.97623e+08
2.61361	0.3041	2.82531e+08
2.61868	0.3041	2.84333e+08
2.62374	0.304	2.83851e+08
2.62881	0.3041	2.71424e+08
2.63388	0.3041	2.72844e+08
2.63895	0.304	2.58303e+08
2.64402	0.3041	2.59545e+08
2.64908	0.3041	2.45651e+08
2.65415	0.304	2.42662e+08
2.65922	0.3041	2.47973e+08
2.66429	0.3041	2.42458e+08
2.66935	0.304	2.36481e+08
2.67442	0.3041	2.26177e+08
2.67949	0.3041	2.30042e+08
2.68456	0.304	2.2461e+08
2.68962	0.3041	2.18467e+08
2.69469	0.3041	2.19637e+08
2.69976	0.304	2.09699e+08
2.70483	0.3041	2.13958e+08
2.7099	0.3041	2.03589e+08
2.71496	0.304	2.02961e+08
2.72003	0.3041	2.02675e+08
2.7251	0.3041	1.9844e+08
2.73017	0.304	1.93351e+08
2.73523	0.3041	1.89136e+08
2.7403	0.3041	1.90229e+08
2.74537	0.304	1.85075e+08
2.75044	0.3041	1.85578e+08
2.75551	0.3041	1.77114e+08
2.76057	0.304	1.76783e+08
2.76564	0.3041	1.76542e+08
2.77071	0.3041	1.72773e+08
2.77578	0.304	1.70287e+08
2.78084	0.3041	1.65167e+08
2.78591	0.3041	1.71366e+08
2.79098	0.304	1.65082e+08
2.79605	0.3041	1.66962e+08
2.80112	0.3041	1.61839e+08
2.80618	0.304	1.54057e+08
2.81125	0.3041	1.55211e+08
2.81632	0.3041	1.54225e+08
2.82139	0.304	1.54682e+08
2.82646	0.3041	1.49676e+08
2.83152	0.3041	1.5248e+08
2.83659	0.304	1.51323e+08
2.84166	0.3041	1.4471e+08
2.84673	0.3041	1.48211e+08
2.85179	0.304	1.45942e+08
2.85686	0.3041	1.44791e+08
2.86193	0.3041	1.42907e+08
2.867	0.304	1.39728e+08
2.87207	0.3041	1.4554e+08
2.87713	0.3041	1.41941e+08
2.8822	0.304	1.43334e+08
2.88727	0.3041	1.42202e+08
2.89234	0.3041	1.38506e+08
2.8974	0.304	1.39899e+08
2.90247	0.3041	1.39639e+08
2.90754	0.3041	1.38002e+08
2.91261	0.304	1.35216e+08
2.91768	0.3041	1.37744e+08
2.92274	0.3041	1.37785e+08
2.92781	0.304	1.37902e+08
2.93288	0.3041	1.36091e+08
2.93795	0.3041	1.3469e+08
2.94301	0.304	1.37506e+08
2.94808	0.3041	1.38214e+08
2.95315	0.3041	1.32778e+08
2.95822	0.304	1.33511e+08
2.96328	0.3041	1.35823e+08
2.96835	0.3041	1.35695e+08
2.97342	0.304	1.35503e+08
2.97849	0.3041	1.36671e+08
2.98356	0.3041	1.3789e+08
2.98862	0.304	1.33e+08
2.99369	0.3041	1.35345e+08
2.99876	0.3041	1.36039e+08
3.00383	0.304	1.34586e+08
3.00889	0.3041	1.36635e+08
3.01396	0.3041	1.33693e+08
3.01903	0.304	1.36748e+08
3.0241	0.3041	1.35608e+08
3.02917	0.3041	1.3568e+08
3.03423	0.304	1.35052e+08
3.0393	0.3041	1.39676e+08
3.04437	0.3041	1.40532e+08
3.04944	0.304	1.42954e+08
3.0545	0.3041	1.38994e+08
3.05957	0.3041	1.42491e+08
3.06464	0.304	1.41795e+08
3.06971	0.3041	1.4262e+08
3.07478	0.3041	1.43331e+08
3.07984	0.304	1.43718e+08
3.08491	0.3041	1.42389e+08
3.08998	0.3041	1.43606e+08
3.09505	0.304	1.42878e+08
3.10012	0.3041	1.4371e+08
3.10518	0.3041	1.46022e+08
3.11025	0.304	1.46056e+08
3.11532	0.3041	1.50169e+08
3.12039	0.3041	1.48588e+08
3.12545	0.304	1.49961e+08
3.13052	0.3041	1.51074e+08
3.13559	0.3041	1.50728e+08
3.14066	0.304	1.50712e+08
3.14573	0.3041	1.53571e+08
3.15079	0.3041	1.58167e+08
3.15586	0.304	1.54023e+08
3.16093	0.3041	1.56783e+08
3.166	0.3041	1.57315e+08
3.17106	0.304	1.58138e+08
3.17613	0.3041	1.60921e+08
3.1812	0.3041	1.57988e+08
3.18627	0.304	1.60852e+08
3.19134	0.3041	1.62445e+08
3.1964	0.3041	1.64431e+08
3.20147	0.304	1.66908e+08
3.20654	0.3041	1.66409e+08
3.21161	0.3041	1.69037e+08
3.21667	0.3041	1.68737e+08
3.22174	0.304	1.70395e+08
3.22681	0.3041	1.70783e+08
3.23188	0.3041	1.72397e+08
3.23694	0.304	1.70685e+08
3.24201	0.3041	1.74988e+08
3.24708	0.3041	1.78133e+08
3.25215	0.304	1.79856e+08
3.25722	0.3041	1.79649e+08
3.26228	0.3041	1.8218e+08
3.26735	0.304	1.77622e+08
3.27242	0.3041	1.81876e+08
3.27749	0.3041	1.80705e+08
3.28255	0.304	1.86702e+08
3.28762	0.3041	1.85681e+08
3.29269	0.3041	1.89171e+08
3.29776	0.304	1.95586e+08
3.30283	0.3041	1.89601e+08
3.30789	0.3041	1.95236e+08
3.31296	0.304	2.01429e+08
3.31803	0.3041	1.96838e+08
3.3231	0.3041	2.01159e+08
3.32816	0.304	1.97584e+08
3.33323	0.3041	2.03615e+08
3.3383	0.3041	2.04311e+08
3.34337	0.304	2.04378e+08
3.34844	0.3041	2.07862e+08
3.35351	0.3041	2.10741e+08
3.35857	0.304	2.10725e+08
3.36364	0.3041	2.13409e+08
3.36871	0.3041	2.1262e+08
3.37378	0.304	2.12763e+08
3.37884	0.3041	2.15885e+08
3.38391	0.3041	2.19194e+08
3.38898	0.304	2.22763e+08
3.39405	0.3041	2.25938e+08
3.39912	0.3041	2.23811e+08
3.40418	0.304	2.27805e+08
3.40925	0.3041	2.25148e+08
3.41432	0.3041	2.28247e+08
3.41939	0.304	2.34298e+08
3.42445	0.3041	2.34437e+08
3.42952	0.3041	2.33729e+08
3.43459	0.304	2.37742e+08
3.43966	0.3041	2.4286e+08
3.44473	0.3041	2.41922e+08
3.44979	0.304	2.48705e+08
3.45486	0.3041	2.46174e+08
3.45993	0.3041	2.50279e+08
3.465	0.304	2.5069e+08
3.47006	0.3041	2.50458e+08
3.47513	0.3041	2.54632e+08
3.4802	0.304	2.62338e+08
3.48527	0.3041	2.63792e+08
3.49033	0.3041	2.62698e+08
3.4954	0.304	2.63981e+08
3.50047	0.3041	2.69994e+08
3.50554	0.3041	2.68872e+08
3.5106	0.304	2.71522e+08
3.51567	0.3041	2.75304e+08
3.52074	0.3041	2.76282e+08
3.52581	0.304	2.79254e+08
3.53088	0.3041	2.83185e+08
3.53594	0.3041	2.81758e+08
3.54101	0.304	2.80171e+08
3.54608	0.3041	2.88152e+08
3.55115	0.3041	2.83443e+08
3.55621	0.304	2.8811e+08
3.56128	0.3041	2.91964e+08
3.56635	0.3041	2.89298e+08
3.57142	0.304	2.95012e+08
3.57649	0.3041	2.94666e+08
3.58155	0.3041	3.03106e+08
3.58662	0.304	3.0357e+08
3.59169	0.3041	3.04154e+08
3.59676	0.3041	3.02189e+08
3.60182	0.304	3.03389e+08
3.60689	0.3041	3.1156e+08
3.61196	0.3041	3.1046e+08
3.61703	0.304	3.13621e+08
3.6221	0.3041	3.19866e+08
3.62717	0.3041	3.23359e+08
3.63223	0.304	3.13413e+08
3.6373	0.3041	3.21667e+08
3.64237	0.3041	3.23083e+08
3.64744	0.304	3.31891e+08
3.6525	0.3041	3.31886e+08
3.65757	0.3041	3.35829e+08
3.66264	0.304	3.33773e+08
3.66771	0.3041	3.36786e+08
3.67278	0.3041	3.36997e+08
3.67784	0.304	3.37587e+08
3.68291	0.3041	3.39254e+08
3.68798	0.3041	3.37861e+08
3.69305	0.304	3.39164e+08
3.69811	0.3041	3.47882e+08
3.70318	0.3041	3.5294e+08
3.70825	0.304	3.45506e+08
3.71332	0.3041	3.49515e+08
3.71839	0.3041	3.60171e+08
3.72345	0.304	3.47949e+08
3.72852	0.3041	3.62723e+08
3.73359	0.3041	3.62867e+08
3.73866	0.304	3.67924e+08
3.74372	0.3041	3.727e+08
3.74879	0.3041	3.6759e+08
3.75386	0.304	3.69096e+08
3.75893	0.3041	3.75928e+08
3.76399	0.3041	3.76511e+08
3.76906	0.304	3.79985e+08
3.77413	0.3041	3.85791e+08
3.7792	0.3041	3.76521e+08
3.78426	0.304	3.83268e+08
3.78933	0.3041	3.78595e+08
3.7944	0.3041	3.95096e+08
3.79947	0.304	3.89979e+08
3.80454	0.3041	3.97229e+08
3.8096	0.3041	3.91535e+08
3.81467	0.304	4.06051e+08
3.81974	0.3041	4.04675e+08
3.82481	0.3041	3.93777e+08
3.82987	0.304	4.04223e+08
3.83494	0.3041	4.03309e+08
3.84001	0.3041	4.01236e+08
3.84508	0.3041	4.0603e+08
3.85015	0.304	4.18836e+08
3.85521	0.3041	4.07619e+08
3.86028	0.3041	4.15402e+08
3.86535	0.304	4.12037e+08
3.87042	0.3041	4.21853e+08
3.87549	0.3041	4.18053e+08
3.88055	0.304	4.2831e+08
3.88562	0.3041	4.26872e+08
3.89069	0.3041	4.37409e+08
3.89576	0.304	4.41645e+08
3.90083	0.3041	4.37612e+08
3.90589	0.3041	4.41848e+08
3.91096	0.304	4.36865e+08
3.91603	0.3041	4.32609e+08
3.9211	0.3041	4.46268e+08
3.92616	0.304	4.44435e+08
3.93123	0.3041	4.58233e+08
3.9363	0.3041	4.57196e+08
3.94137	0.304	4.58764e+08
3.94644	0.3041	4.61448e+08
3.9515	0.3041	4.67289e+08
3.95657	0.304	4.54493e+08
3.96164	0.3041	4.60561e+08
3.96671	0.3041	4.4327e+08
3.97177	0.304	4.71141e+08
3.97684	0.3041	4.73361e+08
3.98191	0.3041	4.73524e+08
3.98698	0.304	4.6712e+08
3.99205	0.3041	4.57534e+08
3.99711	0.3041	4.81163e+08
4.00218	0.304	4.59914e+08
4.00725	0.3041	4.80783e+08
4.01232	0.3041	4.8028e+08
4.01738	0.304	4.86091e+08
4.02245	0.3041	4.71252e+08
4.02752	0.3041	4.81056e+08
4.03259	0.304	4.69598e+08
4.03765	0.3041	4.83602e+08
4.04272	0.3041	4.83546e+08
4.04779	0.304	4.77793e+08
4.05286	0.3041	4.7474e+08
4.05793	0.3041	4.78916e+08
4.06299	0.304	4.94548e+08
4.06806	0.3041	5.0111e+08
4.07313	0.3041	4.88948e+08
4.0782	0.304	4.93657e+08
4.08326	0.3041	4.99019e+08
4.08833	0.3041	5.04996e+08
4.0934	0.304	4.99575e+08
4.09847	0.3041	5.0014e+08
4.10354	0.3041	5.06386e+08
4.1086	0.304	5.10123e+08
4.11367	0.3041	5.14831e+08
4.11874	0.3041	5.14298e+08
4.12381	0.304	5.1598e+08
4.12887	0.3041	5.13898e+08
4.13394	0.3041	5.10318e+08
4.13901	0.304	5.22058e+08
4.14408	0.3041	5.19954e+08
4.14915	0.3041	5.1903e+08
4.15421	0.304	5.27004e+08
4.15928	0.3041	5.37556e+08
4.16435	0.3041	5.3356e+08
4.16942	0.304	5.27494e+08
4.17448	0.3041	5.40586e+08
4.17955	0.3041	5.37024e+08
4.18462	0.304	5.32754e+08
4.18969	0.3041	5.43732e+08
4.19476	0.3041	5.48962e+08
4.19982	0.304	5.54603e+08
4.20489	0.3041	5.53193e+08
4.20996	0.3041	5.40868e+08
4.21503	0.304	5.62616e+08
4.22009	0.3041	5.56874e+08
4.22516	0.3041	5.57904e+08
4.23023	0.304	5.64076e+08
4.2353	0.3041	5.84204e+08
4.24037	0.3041	5.75593e+08
4.24543	0.304	5.85879e+08
4.2505	0.3041	5.81275e+08
4.25557	0.3041	5.83629e+08
4.26064	0.304	5.96319e+08
4.2657	0.3041	5.85151e+08
4.27077	0.3041	5.84446e+08
4.27584	0.304	6.01582e+08
4.28091	0.3041	6.00356e+08
4.28598	0.3041	5.978e+08
4.29104	0.304	5.97442e+08
4.29611	0.3041	6.12669e+08
4.30118	0.3041	5.9927e+08
4.30625	0.304	6.25767e+08
4.31131	0.3041	6.17128e+08
4.31638	0.3041	6.13387e+08
4.32145	0.304	6.25305e+08
4.32652	0.3041	6.45447e+08
4.33159	0.3041	6.33097e+08
4.33665	0.304	6.31272e+08
4.34172	0.3041	6.36437e+08
4.34679	0.3041	6.25636e+08
4.35186	0.304	6.52588e+08
4.35693	0.3041	6.43121e+08
4.36199	0.3041	6.5635e+08
4.36706	0.304	6.58966e+08
4.37213	0.3041	6.3938e+08
4.3772	0.3041	6.39321e+08
4.38226	0.304	6.47068e+08
4.38733	0.3041	6.67435e+08
4.3924	0.3041	6.53461e+08
4.39747	0.304	6.60686e+08
4.40254	0.3041	6.75684e+08
4.4076	0.3041	6.89495e+08
4.41267	0.304	6.74246e+08
4.41774	0.3041	6.80711e+08
4.42281	0.3041	6.83933e+08
4.42787	0.304	6.87137e+08
4.43294	0.3041	6.84911e+08
4.43801	0.3041	6.96961e+08
4.44308	0.304	7.01182e+08
4.44815	0.3041	7.23925e+08
4.45321	0.3041	6.97154e+08
4.45828	0.304	7.00599e+08
4.46335	0.3041	7.21872e+08
4.46842	0.3041	7.1792e+08
4.47348	0.304	7.14831e+08
4.47855	0.3041	6.94025e+08
4.48362	0.3041	7.33249e+08
4.48869	0.304	7.40113e+08
4.49376	0.3041	7.44017e+08
4.49882	0.3041	7.51647e+08
4.50389	0.304	7.51829e+08
4.50896	0.3041	7.34065e+08
4.51403	0.3041	7.55197e+08
4.51909	0.304	7.41379e+08
4.52416	0.3041	7.55271e+08
4.52923	0.3041	7.50167e+08
4.5343	0.304	7.61824e+08
4.53937	0.3041	7.3993e+08
4.54443	0.3041	7.34384e+08
4.5495	0.304	7.63517e+08
4.55457	0.3041	7.4625e+08
4.55964	0.3041	7.62879e+08
4.5647	0.304	7.54561e+08
4.56977	0.3041	7.70465e+08
4.57484	0.3041	7.85288e+08
4.57991	0.3041	7.88766e+08
4.58498	0.304	7.66378e+08
4.59004	0.3041	7.92181e+08
4.59511	0.3041	7.88787e+08
4.60018	0.304	7.92682e+08
4.60525	0.3041	8.07156e+08
4.61031	0.3041	7.85923e+08
4.61538	0.304	8.05775e+08
4.62045	0.3041	8.12854e+08
4.62552	0.3041	7.83294e+08
4.63058	0.304	7.95557e+08
4.63565	0.3041	8.07082e+08
4.64072	0.3041	8.14546e+08
4.64579	0.304	8.04611e+08
4.65086	0.3041	8.17666e+08
4.65592	0.3041	8.1658e+08
4.66099	0.304	8.18087e+08
4.66606	0.3041	8.38575e+08
4.67113	0.3041	8.29151e+08
4.67619	0.304	8.32683e+08
4.68126	0.3041	8.27401e+08
4.68633	0.3041	8.35337e+08
4.6914	0.304	8.29568e+08
4.69647	0.3041	8.4892e+08
4.70153	0.3041	8.12776e+08
4.7066	0.304	8.48969e+08
4.71167	0.3041	8.42321e+08
4.71674	0.3041	8.37078e+08
4.7218	0.304	8.42524e+08
4.72687	0.3041	8.48923e+08
4.73194	0.3041	8.63468e+08
4.73701	0.304	8.3425e+08
4.74208	0.3041	8.67552e+08
4.74714	0.3041	8.74525e+08
4.75221	0.304	8.53382e+08
4.75728	0.3041	8.58811e+08
4.76235	0.3041	8.4603e+08
4.76741	0.304	8.74096e+08
4.77248	0.3041	8.63396e+08
4.77755	0.3041	8.44742e+08
4.78262	0.304	8.35855e+08
4.78769	0.3041	8.55324e+08
4.79275	0.3041	8.62814e+08
4.79782	0.304	8.58144e+08
4.80289	0.3041	8.56847e+08
4.80796	0.3041	8.42775e+08
4.81302	0.304	8.83227e+08
4.81809	0.3041	8.58516e+08
4.82316	0.3041	8.36867e+08
4.82823	0.304	8.71855e+08
4.8333	0.3041	8.67841e+08
4.83836	0.3041	8.63446e+08
4.84343	0.304	8.49825e+08
4.8485	0.3041	8.67515e+08
4.85357	0.3041	8.54131e+08
4.85863	0.304	8.63497e+08
4.8637	0.3041	8.48868e+08
4.86877	0.3041	8.62239e+08
4.87384	0.304	8.40812e+08
4.87891	0.3041	8.76117e+08
4.88398	0.3041	8.55609e+08
4.88904	0.304	8.84661e+08
4.89411	0.3041	8.85285e+08
4.89918	0.3041	8.39342e+08
4.90425	0.304	8.68872e+08
4.90931	0.3041	8.66892e+08
4.91438	0.3041	8.71517e+08
4.91945	0.304	8.79259e+08
4.92452	0.3041	8.87706e+08
4.92959	0.3041	9.38732e+08
4.93465	0.304	8.94989e+08
4.93972	0.3041	8.73282e+08
4.94479	0.3041	8.34513e+08
4.94986	0.304	7.68771e+08
4.95492	0.3041	7.43738e+08
4.95999	0.3041	7.23238e+08
4.96506	0.304	6.97834e+08
4.97013	0.3041	6.83795e+08
4.9752	0.3041	6.56063e+08
4.98026	0.304	6.55863e+08
4.98533	0.3041	6.51215e+08
4.9904	0.3041	6.45108e+08
4.99547	0.304	6.54999e+08
5.00053	0.3041	6.44228e+08
5.0056	0.3041	6.36324e+08
5.01067	0.304	6.47183e+08
5.01574	0.3041	6.22497e+08
5.02081	0.3041	6.32209e+08
5.02587	0.304	6.27999e+08
5.03094	0.3041	6.34222e+08
5.03601	0.3041	6.37375e+08
5.04108	0.304	6.39003e+08
5.04614	0.3041	6.25391e+08
5.05121	0.3041	6.26753e+08
5.05628	0.304	6.11306e+08
5.06135	0.3041	6.35924e+08
5.06642	0.3041	6.20689e+08
5.07148	0.304	6.11016e+08
5.07655	0.3041	6.21507e+08
5.08162	0.3041	6.14691e+08
5.08669	0.304	6.0902e+08
5.09175	0.3041	5.55562e+08
5.09682	0.3041	4.99888e+08
5.10189	0.304	4.39582e+08
5.10696	0.3041	3.63564e+08
5.11203	0.3041	3.33222e+08
5.11709	0.304	2.88125e+08
5.12216	0.3041	2.62424e+08
5.12723	0.3041	2.39737e+08
5.1323	0.304	2.06625e+08
5.13736	0.3041	1.92051e+08
5.14243	0.3041	1.79448e+08
5.1475	0.304	1.67759e+08
5.15257	0.3041	1.59635e+08
5.15763	0.3041	1.49128e+08
5.1627	0.304	1.413e+08
5.16777	0.3041	1.37284e+08
5.17284	0.3041	1.33736e+08
5.1779	0.304	1.29061e+08
5.18297	0.3041	1.26193e+08
5.18804	0.3041	1.23964e+08
5.19311	0.304	1.24126e+08
5.19818	0.3041	1.18843e+08
5.20324	0.3041	1.16559e+08
5.20831	0.304	1.16662e+08
5.21338	0.3041	1.11063e+08
5.21845	0.3041	1.12621e+08
5.22351	0.304	1.10486e+08
5.22858	0.3041	1.08944e+08
5.23365	0.3041	1.07989e+08
5.23872	0.304	1.05623e+08
5.24379	0.3041	1.03869e+08
5.24885	0.3041	1.04952e+08
5.25392	0.304	1.0137e+08
5.25899	0.3041	1.00551e+08
5.26406	0.3041	1.00133e+08
5.26912	0.304	9.85892e+07
5.27419	0.3041	9.60749e+07
5.27926	0.3041	9.55311e+07
5.28433	0.3041	9.35132e+07
5.2894	0.304	9.08917e+07
5.29446	0.3041	9.14914e+07
5.29953	0.3041	8.90787e+07
5.3046	0.304	8.96372e+07
5.30967	0.3041	9.04689e+07
5.31474	0.3041	8.85603e+07
5.3198	0.304	8.71777e+07
5.32487	0.3041	8.63143e+07
5.32994	0.3041	8.45373e+07
5.33501	0.304	8.20309e+07
5.34007	0.3041	8.23077e+07
5.34514	0.3041	7.92708e+07
5.35021	0.304	8.23166e+07
5.35528	0.3041	7.99559e+07
5.36035	0.3041	7.91843e+07
5.36541	0.304	7.89978e+07
5.37048	0.3041	7.71507e+07
5.37555	0.3041	7.77354e+07
5.38062	0.304	7.52695e+07
5.38568	0.3041	7.63211e+07
5.39075	0.3041	7.48892e+07
5.39582	0.304	7.32897e+07
5.40089	0.3041	7.20141e+07
5.40596	0.3041	7.31658e+07
5.41102	0.304	7.30866e+07
5.41609	0.3041	7.11735e+07
5.42116	0.3041	6.9962e+07
5.42623	0.304	7.02186e+07
5.4313	0.3041	6.8523e+07
5.43636	0.3041	6.92767e+07
5.44143	0.304	6.81646e+07
5.4465	0.3041	6.76109e+07
5.45157	0.3041	6.72886e+07
5.45663	0.304	6.55259e+07
5.4617	0.3041	6.5674e+07
5.46677	0.3041	6.50248e+07
5.47184	0.304	6.51783e+07
5.47691	0.3041	6.35151e+07
5.48197	0.3041	6.22691e+07
5.48704	0.304	6.20674e+07
5.49211	0.3041	6.21292e+07
5.49718	0.3041	6.22277e+07
5.50224	0.304	6.13301e+07
5.50731	0.3041	6.09872e+07
5.51238	0.3041	6.01981e+07
5.51745	0.304	5.95321e+07
5.52252	0.3041	6.1011e+07
5.52758	0.3041	5.97304e+07
5.53265	0.304	6.10946e+07
5.53772	0.3041	6.12665e+07
5.54279	0.3041	6.05169e+07
5.54785	0.304	6.04123e+07
5.55292	0.3041	5.98619e+07
5.55799	0.3041	5.9539e+07
5.56306	0.304	6.02432e+07
5.56813	0.3041	5.86276e+07
5.57319	0.3041	5.92138e+07
5.57826	0.304	5.8521e+07
5.58333	0.3041	5.93237e+07
5.5884	0.3041	6.00089e+07
5.59346	0.304	5.99762e+07
5.59853	0.3041	5.87961e+07
5.6036	0.3041	6.0583e+07
5.60867	0.304	6.18887e+07
5.61374	0.3041	6.15711e+07
5.6188	0.3041	6.04685e+07
5.62387	0.304	6.00632e+07
5.62894	0.3041	6.03851e+07
5.63401	0.3041	5.97211e+07
5.63907	0.304	6.02435e+07
5.64414	0.3041	5.88539e+07
5.64921	0.3041	5.75073e+07
5.65428	0.304	5.74512e+07
5.65935	0.3041	5.73466e+07
5.66441	0.3041	5.69642e+07
5.66948	0.304	5.67035e+07
5.67455	0.3041	5.62382e+07
5.67962	0.3041	5.52335e+07
5.68468	0.304	5.42534e+07
5.68975	0.3041	5.40427e+07
5.69482	0.3041	5.21694e+07
5.69989	0.304	5.28061e+07
5.70495	0.3041	5.11117e+07
5.71002	0.3041	5.10549e+07
5.71509	0.304	5.00686e+07
5.72016	0.3041	5.11625e+07
5.72523	0.3041	4.81416e+07
5.73029	0.304	4.76681e+07
5.73536	0.3041	4.77291e+07
5.74043	0.3041	4.80928e+07
5.7455	0.304	4.63982e+07
5.75056	0.3041	4.71047e+07
5.75563	0.3041	4.53133e+07
5.7607	0.304	4.57697e+07
5.76577	0.3041	4.63033e+07
5.77084	0.3041	4.5606e+07
5.7759	0.304	4.54108e+07
5.78097	0.3041	4.46456e+07
5.78604	0.3041	4.47321e+07
5.79111	0.304	4.4426e+07
5.79617	0.3041	4.38833e+07
5.80124	0.3041	4.41226e+07
5.80631	0.304	4.47358e+07
5.81138	0.3041	4.30474e+07
5.81645	0.3041	4.23091e+07
5.82151	0.304	4.29021e+07
5.82658	0.3041	4.186e+07
5.83165	0.3041	4.24767e+07
5.83672	0.304	4.24704e+07
5.84178	0.3041	4.13425e+07
5.84685	0.3041	4.15032e+07
5.85192	0.304	4.20727e+07
5.85699	0.3041	4.1618e+07
5.86206	0.3041	4.23597e+07
5.86712	0.304	4.13704e+07
5.87219	0.3041	4.08619e+07
5.87726	0.3041	4.03345e+07
5.88233	0.304	4.08514e+07
5.88739	0.3041	4.14731e+07
5.89246	0.3041	4.09246e+07
5.89753	0.304	4.17532e+07
5.9026	0.3041	4.08974e+07
5.90767	0.3041	4.16357e+07
5.91273	0.304	4.07111e+07
5.9178	0.3041	4.07564e+07
5.92287	0.3041	4.07034e+07
5.92794	0.304	3.94278e+07
5.933	0.3041	3.95378e+07
5.93807	0.3041	4.02433e+07
5.94314	0.304	3.92656e+07
5.94821	0.3041	3.9797e+07
5.95328	0.3041	3.88842e+07
5.95834	0.304	3.89774e+07
5.96341	0.3041	3.89138e+07
5.96848	0.3041	3.90916e+07
5.97355	0.304	3.90327e+07
5.97861	0.3041	3.88354e+07
5.98368	0.3041	3.89137e+07
5.98875	0.3041	3.83959e+07
5.99382	0.304	3.90602e+07
5.99889	0.3041	3.86381e+07
6.00396	0.3041	3.86651e+07
6.00902	0.304	3.93058e+07
6.01409	0.3041	3.93721e+07
6.01916	0.3041	3.87042e+07
6.02423	0.304	3.86518e+07
6.02929	0.3041	3.85411e+07
6.03436	0.3041	3.885e+07
6.03943	0.304	3.84533e+07
6.0445	0.3041	3.87923e+07
6.04957	0.3041	3.8321e+07
6.05463	0.304	4.03132e+07
6.0597	0.3041	4.07394e+07
6.06477	0.3041	4.06546e+07
6.06984	0.304	4.31942e+07
6.0749	0.3041	4.37665e+07
6.07997	0.3041	4.65195e+07
6.08504	0.304	4.80108e+07
6.09011	0.3041	5.09539e+07
6.09518	0.3041	5.05912e+07
6.10024	0.304	5.16761e+07
6.10531	0.3041	5.25701e+07
6.11038	0.3041	5.42514e+07
6.11545	0.304	5.47548e+07
6.12051	0.3041	5.44482e+07
6.12558	0.3041	5.3982e+07
6.13065	0.304	5.41087e+07
6.13572	0.3041	5.41381e+07
6.14079	0.3041	5.35657e+07
6.14585	0.304	5.35385e+07
6.15092	0.3041	5.29522e+07
6.15599	0.3041	5.20398e+07
6.16106	0.304	5.1285e+07
6.16612	0.3041	4.96446e+07
6.17119	0.3041	5.09717e+07
6.17626	0.304	4.93945e+07
6.18133	0.3041	4.87315e+07
6.1864	0.3041	4.80899e+07
6.19146	0.304	4.79196e+07
6.19653	0.3041	4.65547e+07
6.2016	0.3041	4.72431e+07
6.20667	0.304	4.5629e+07
6.21173	0.3041	4.49613e+07
6.2168	0.3041	4.38139e+07
6.22187	0.304	4.44252e+07
6.22694	0.3041	4.37438e+07
6.23201	0.3041	4.33867e+07
6.23707	0.304	4.29208e+07
6.24214	0.3041	4.29917e+07
6.24721	0.3041	4.25405e+07
6.25228	0.304	4.17211e+07
6.25734	0.3041	4.01794e+07
6.26241	0.3041	4.03181e+07
6.26748	0.304	3.9396e+07
6.27255	0.3041	3.94286e+07
6.27761	0.3041	3.94198e+07
6.28268	0.304	3.84918e+07
6.28775	0.3041	3.83649e+07
6.29282	0.3041	3.73204e+07
6.29788	0.304	3.77698e+07
6.30295	0.3041	3.65358e+07
6.30802	0.3041	3.63202e+07
6.31309	0.304	3.68458e+07
6.31816	0.3041	3.6442e+07
6.32322	0.3041	3.63201e+07
6.32829	0.304	3.54996e+07
6.33336	0.3041	3.51935e+07
6.33843	0.3041	3.4269e+07
6.34349	0.304	3.44415e+07
6.34856	0.3041	3.49268e+07
6.35363	0.3041	3.3476e+07
6.3587	0.304	3.36569e+07
6.36377	0.3041	3.43336e+07
6.36883	0.3041	3.31045e+07
6.3739	0.304	3.34749e+07
6.37897	0.3041	3.2976e+07
6.38404	0.3041	3.28638e+07
6.3891	0.304	3.22065e+07
6.39417	0.3041	3.19786e+07
6.39924	0.3041	3.14315e+07
6.40431	0.304	3.18575e+07
6.40938	0.3041	3.21623e+07
6.41444	0.3041	3.10063e+07
6.41951	0.304	3.15794e+07
6.42458	0.3041	3.12539e+07
6.42965	0.3041	3.12875e+07
6.43471	0.304	3.17174e+07
6.43978	0.3041	3.09981e+07
6.44485	0.3041	3.05164e+07
6.44992	0.304	3.06314e+07
6.45499	0.3041	3.01505e+07
6.46005	0.3041	3.03071e+07
6.46512	0.304	3.02509e+07
6.47019	0.3041	3.00904e+07
6.47526	0.3041	3.00037e+07
6.48032	0.304	3.02872e+07
6.48539	0.3041	3.0317e+07
6.49046	0.3041	2.98847e+07
6.49553	0.304	3.07147e+07
6.5006	0.3041	3.02023e+07
6.50566	0.3041	3.09135e+07
6.51073	0.304	3.04146e+07
6.5158	0.3041	3.08531e+07
6.52087	0.3041	3.13062e+07
6.52593	0.304	3.13133e+07
6.531	0.3041	3.13142e+07
6.53607	0.3041	3.05604e+07
6.54114	0.304	3.19275e+07
6.54621	0.3041	3.08213e+07
6.55128	0.3041	3.0661e+07
6.55634	0.3041	3.08186e+07
6.56141	0.304	2.94472e+07
6.56648	0.3041	3.04363e+07
6.57155	0.3041	2.99765e+07
6.57661	0.304	2.96472e+07
6.58168	0.3041	2.95619e+07
6.58675	0.3041	2.94347e+07
6.59182	0.304	2.84987e+07
6.59689	0.3041	2.7855e+07
6.60195	0.3041	2.79414e+07
6.60702	0.304	2.78277e+07
6.61209	0.3041	2.79186e+07
6.61716	0.3041	2.81466e+07
6.62222	0.304	2.7763e+07
6.62729	0.3041	2.71119e+07
6.63236	0.3041	2.79763e+07
6.63743	0.304	2.74103e+07
6.6425	0.3041	2.79525e+07
6.64756	0.3041	2.79538e+07
6.65263	0.304	2.77928e+07
6.6577	0.3041	2.71792e+07
6.66277	0.3041	2.75693e+07
6.66783	0.304	2.77515e+07
6.6729	0.3041	2.73852e+07
6.67797	0.3041	2.70963e+07
6.68304	0.304	2.69958e+07
6.68811	0.3041	2.71684e+07
6.69317	0.3041	2.75653e+07
6.69824	0.304	2.73895e+07
6.70331	0.3041	2.77001e+07
6.70838	0.3041	2.83923e+07
6.71344	0.304	2.97501e+07
6.71851	0.3041	3.15199e+07
6.72358	0.3041	3.37895e+07
6.72865	0.304	3.5495e+07
6.73372	0.3041	3.90781e+07
6.73878	0.3041	4.14209e+07
6.74385	0.304	4.23057e+07
6.74892	0.3041	4.40702e+07
6.75399	0.3041	4.70384e+07
6.75905	0.304	4.77956e+07
6.76412	0.3041	4.74713e+07
6.76919	0.3041	4.75946e+07
6.77426	0.304	4.85012e+07
6.77933	0.3041	4.82994e+07
6.78439	0.3041	4.78223e+07
6.78946	0.304	4.75066e+07
6.79453	0.3041	4.78238e+07
6.7996	0.3041	4.87467e+07
6.80466	0.304	4.7582e+07
6.80973	0.3041	4.81198e+07
6.8148	0.3041	4.68114e+07
6.81987	0.304	4.72676e+07
6.82493	0.3041	4.65057e+07
6.83	0.3041	4.59775e+07
6.83507	0.304	4.43581e+07
6.84014	0.3041	4.52955e+07
6.84521	0.3041	4.38633e+07
6.85027	0.304	4.23929e+07
6.85534	0.3041	4.29927e+07
6.86041	0.3041	4.21467e+07
6.86548	0.304	4.19474e+07
6.87054	0.3041	4.15647e+07
6.87561	0.3041	4.12394e+07
6.88068	0.304	3.95049e+07
6.88575	0.3041	3.8831e+07
6.89082	0.3041	3.93083e+07
6.89588	0.304	3.96924e+07
6.90095	0.3041	3.92019e+07
6.90602	0.3041	3.79772e+07
6.91109	0.304	3.72652e+07
6.91615	0.3041	3.71517e+07
6.92122	0.3041	3.65261e+07
6.92629	0.304	3.73185e+07
6.93136	0.3041	3.62266e+07
6.93643	0.3041	3.51544e+07
6.94149	0.304	3.39974e+07
6.94656	0.3041	3.48103e+07
6.95163	0.3041	3.50269e+07
6.9567	0.304	3.34131e+07
6.96176	0.3041	3.40089e+07
6.96683	0.3041	3.32529e+07
6.9719	0.304	3.2132e+07
6.97697	0.3041	3.33865e+07
6.98204	0.3041	3.26802e+07
6.9871	0.304	3.11037e+07
6.99217	0.3041	3.17982e+07
6.99724	0.3041	3.1241e+07
7.00231	0.304	3.11367e+07
7.00737	0.3041	3.05661e+07
7.01244	0.3041	3.03433e+07
7.01751	0.304	2.96844e+07
7.02258	0.3041	2.97804e+07
7.02765	0.3041	2.94921e+07
7.03271	0.304	2.90008e+07
7.03778	0.3041	2.95988e+07
7.04285	0.3041	2.87158e+07
7.04792	0.304	2.80752e+07
7.05298	0.3041	2.71509e+07
7.05805	0.3041	2.72396e+07
7.06312	0.304	2.71758e+07
7.06819	0.3041	2.70037e+07
7.07326	0.3041	2.69102e+07
7.07832	0.304	2.6916e+07
7.08339	0.3041	2.68987e+07
7.08846	0.3041	3.21641e+07
7.09353	0.304	6.72436e+07
7.0986	0.3041	1.14642e+08
7.10366	0.3041	1.41323e+08
7.10873	0.304	1.61983e+08
7.1138	0.3041	1.71533e+08
7.11887	0.3041	1.88214e+08
7.12393	0.304	1.95069e+08
7.129	0.3041	2.09218e+08
7.13407	0.3041	2.13705e+08
7.13914	0.304	2.20771e+08
7.14421	0.3041	2.24739e+08
7.14927	0.3041	2.30171e+08
7.15434	0.304	2.26195e+08
7.15941	0.3041	2.22551e+08
7.16448	0.3041	2.27405e+08
7.16954	0.304	2.2369e+08
7.17461	0.3041	2.2091e+08
7.17968	0.3041	2.16064e+08
7.18475	0.304	2.21124e+08
7.18982	0.3041	2.16731e+08
7.19488	0.3041	2.08089e+08
7.19995	0.304	2.05492e+08
7.20502	0.3041	2.10485e+08
7.21009	0.3041	2.02797e+08
7.21516	0.3041	2.00798e+08
7.22022	0.304	1.9962e+08
7.22529	0.3041	1.97834e+08
7.23036	0.3041	1.92783e+08
7.23543	0.304	1.89343e+08
7.24049	0.3041	1.85297e+08
7.24556	0.3041	1.83794e+08
7.25063	0.304	1.82836e+08
7.2557	0.3041	1.70136e+08
7.26077	0.3041	1.63311e+08
7.26583	0.304	1.58924e+08
7.2709	0.3041	1.55746e+08
7.27597	0.3041	1.5428e+08
7.28104	0.304	1.50886e+08
7.2861	0.3041	1.47211e+08
7.29117	0.3041	1.46318e+08
7.29624	0.304	1.38236e+08
7.30131	0.3041	1.33922e+08
7.30638	0.3041	1.30161e+08
7.31144	0.304	1.27924e+08
7.31651	0.3041	1.25601e+08
7.32158	0.3041	1.23905e+08
7.32665	0.304	1.23494e+08
7.33171	0.3041	1.2018e+08
7.33678	0.3041	1.14112e+08
7.34185	0.304	1.14743e+08
7.34692	0.3041	1.09184e+08
7.35198	0.3041	1.07479e+08
7.35705	0.304	1.06883e+08
7.36212	0.3041	1.03707e+08
7.36719	0.3041	9.58676e+07
7.37226	0.304	9.88283e+07
7.37732	0.3041	9.39473e+07
7.38239	0.3041	9.44805e+07
7.38746	0.304	9.3708e+07
7.39253	0.3041	9.17069e+07
7.39759	0.3041	8.97549e+07
7.40266	0.304	8.95931e+07
7.40773	0.3041	8.6568e+07
7.4128	0.3041	8.50788e+07
7.41786	0.304	8.04584e+07
7.42293	0.3041	8.15533e+07
7.428	0.3041	7.72808e+07
7.43307	0.304	7.47464e+07
7.43814	0.3041	6.95911e+07
7.4432	0.3041	6.64419e+07
7.44827	0.304	6.70385e+07
7.45334	0.3041	6.67358e+07
7.45841	0.3041	6.66827e+07
7.46347	0.304	6.61001e+07
7.46854	0.3041	6.61876e+07
7.47361	0.3041	6.66123e+07
7.47868	0.304	6.64371e+07
7.48375	0.3041	6.29775e+07
7.48881	0.3041	6.29324e+07
7.49388	0.304	6.34158e+07
7.49895	0.3041	6.20354e+07
7.50402	0.3041	6.25941e+07
7.50908	0.304	6.23603e+07
7.51415	0.3041	6.08145e+07
7.51922	0.3041	6.11322e+07
7.52429	0.304	5.7901e+07
7.52936	0.3041	5.90454e+07
7.53442	0.3041	5.80351e+07
7.53949	0.304	5.75814e+07
7.54456	0.3041	5.7977e+07
7.54963	0.3041	5.57122e+07
7.55469	0.304	5.55802e+07
7.55976	0.3041	5.44474e+07
7.56483	0.3041	5.34918e+07
7.5699	0.304	5.43924e+07
7.57497	0.3041	5.41976e+07
7.58003	0.3041	5.29983e+07
7.5851	0.304	5.1131e+07
7.59017	0.3041	4.87934e+07
7.59524	0.3041	5.06484e+07
7.6003	0.304	4.98279e+07
7.60537	0.3041	4.88837e+07
7.61044	0.3041	4.99741e+07
7.61551	0.304	6.33598e+07
7.62058	0.3041	8.95836e+07
7.62564	0.3041	1.09897e+08
7.63071	0.304	1.27996e+08
7.63578	0.3041	1.4063e+08
7.64085	0.3041	1.57671e+08
7.64591	0.304	1.68382e+08
7.65098	0.3041	1.76023e+08
7.65605	0.3041	1.87452e+08
7.66112	0.304	1.98635e+08
7.66619	0.3041	2.05215e+08
7.67126	0.3041	2.13316e+08
7.67632	0.304	2.19692e+08
7.68139	0.3041	2.32232e+08
7.68646	0.3041	2.38859e+08
7.69153	0.304	2.45185e+08
7.69659	0.3041	2.52033e+08
7.70166	0.3041	2.67295e+08
7.70673	0.304	2.65144e+08
7.7118	0.3041	2.80164e+08
7.71687	0.3041	2.86209e+08
7.72193	0.304	2.93433e+08
7.727	0.3041	2.98523e+08
7.73207	0.3041	3.10657e+08
7.73714	0.304	3.13249e+08
7.7422	0.3041	3.17139e+08
7.74727	0.3041	3.17213e+08
7.75234	0.304	3.34548e+08
7.75741	0.3041	3.2486e+08
7.76248	0.3041	3.33627e+08
7.76754	0.304	3.34648e+08
7.77261	0.3041	3.35436e+08
7.77768	0.3041	3.20323e+08
7.78275	0.304	3.19665e+08
7.78781	0.3041	3.21664e+08
7.79288	0.3041	3.2231e+08
7.79795	0.304	3.05255e+08
7.80302	0.3041	2.96562e+08
7.80809	0.3041	2.8575e+08
7.81315	0.304	2.80548e+08
7.81822	0.3041	2.79671e+08
7.82329	0.3041	2.7779e+08
7.82836	0.304	2.69523e+08
7.83342	0.3041	2.664e+08
7.83849	0.3041	2.64502e+08
7.84356	0.304	2.52981e+08
7.84863	0.3041	2.57204e+08
7.8537	0.3041	2.42654e+08
7.85876	0.304	2.45402e+08
7.86383	0.3041	2.46431e+08
7.8689	0.3041	2.41094e+08
7.87397	0.304	2.36276e+08
7.87903	0.3041	2.43788e+08
7.8841	0.3041	2.45306e+08
7.88917	0.304	2.62313e+08
7.89424	0.3041	2.59785e+08
7.89931	0.3041	2.66436e+08
7.90437	0.304	2.84083e+08
7.90944	0.3041	2.99208e+08
7.91451	0.3041	3.16336e+08
7.91958	0.304	3.33922e+08
7.92464	0.3041	3.44461e+08
7.92971	0.3041	3.62036e+08
7.93478	0.304	3.6542e+08
7.93985	0.3041	3.87971e+08
7.94491	0.3041	3.99673e+08
7.94998	0.304	4.29956e+08
7.95505	0.3041	4.28494e+08
7.96012	0.3041	4.49622e+08
7.96518	0.304	4.62724e+08
7.97025	0.3041	4.91174e+08
7.97532	0.3041	4.93991e+08
7.98039	0.304	5.2114e+08
7.98546	0.3041	5.44162e+08
7.99052	0.3041	5.59761e+08
7.99559	0.3041	5.79533e+08
8.00066	0.304	5.72131e+08
8.00573	0.3041	5.84185e+08
8.0108	0.3041	6.07361e+08
8.01586	0.304	6.19839e+08
8.02093	0.3041	6.10722e+08
8.026	0.3041	6.55344e+08
8.03107	0.304	6.51652e+08
8.03613	0.3041	6.81909e+08
8.0412	0.3041	6.95409e+08
8.04627	0.304	6.86507e+08
8.05134	0.3041	7.08998e+08
8.05641	0.3041	7.11707e+08
8.06147	0.304	7.21436e+08
8.06654	0.3041	7.63116e+08
8.07161	0.3041	7.43323e+08
8.07668	0.304	7.71598e+08
8.08174	0.3041	7.55878e+08
8.08681	0.3041	7.93865e+08
8.09188	0.304	7.70044e+08
8.09695	0.3041	8.10386e+08
8.10202	0.3041	8.2121e+08
8.10708	0.304	8.43508e+08
8.11215	0.3041	8.01341e+08
8.11722	0.3041	2.4074e+08
8.12229	0.304	1.6474e+08
8.12735	0.3041	1.50668e+08
8.13242	0.3041	1.46751e+08
8.13749	0.304	1.37339e+08
8.14256	0.3041	1.3328e+08
8.14763	0.3041	1.28673e+08
8.15269	0.304	1.26697e+08
8.15776	0.3041	1.23368e+08
8.16283	0.3041	1.16695e+08
8.1679	0.304	1.16246e+08
8.17296	0.3041	1.1246e+08
8.17803	0.3041	1.10446e+08
8.1831	0.304	1.09533e+08
8.18817	0.3041	1.03679e+08
8.19324	0.3041	1.03703e+08
8.1983	0.304	1.00703e+08
8.20337	0.3041	9.88271e+07
8.20844	0.3041	9.86467e+07
8.21351	0.304	9.82559e+07
8.21857	0.3041	9.64903e+07
8.22364	0.3041	9.01192e+07
8.22871	0.304	9.15293e+07
8.23378	0.3041	8.94712e+07
8.23885	0.3041	8.61425e+07
8.24391	0.304	8.67148e+07
8.24898	0.3041	8.61954e+07
8.25405	0.3041	8.56257e+07
8.25912	0.304	8.41402e+07
8.26418	0.3041	8.25487e+07
8.26925	0.3041	8.16979e+07
8.27432	0.304	7.99171e+07
8.27939	0.3041	7.98667e+07
8.28446	0.3041	7.79629e+07
8.28952	0.304	7.66574e+07
8.29459	0.3041	7.69575e+07
8.29966	0.3041	7.49432e+07
8.30473	0.304	7.53665e+07
8.30979	0.3041	7.47171e+07
8.31486	0.3041	7.15846e+07
8.31993	0.304	7.33104e+07
8.325	0.3041	7.09548e+07
8.33007	0.3041	6.85753e+07
8.33513	0.304	7.08433e+07
8.3402	0.3041	6.89126e+07
8.34527	0.3041	6.66262e+07
8.35034	0.304	6.59694e+07
8.3554	0.3041	6.44136e+07
8.36047	0.3041	6.47114e+07
8.36554	0.304	6.23103e+07
8.37061	0.3041	6.25627e+07
8.37568	0.3041	6.20806e+07
8.38074	0.304	5.85649e+07
8.38581	0.3041	5.96864e+07
8.39088	0.3041	5.89601e+07
8.39595	0.304	5.86269e+07
8.40101	0.3041	5.93948e+07
8.40608	0.3041	5.83122e+07
8.41115	0.304	5.88647e+07
8.41622	0.3041	6.16292e+07
8.42129	0.3041	6.5744e+07
8.42635	0.304	7.18218e+07
8.43142	0.3041	8.47535e+07
8.43649	0.3041	9.95776e+07
8.44156	0.304	1.08319e+08
8.44662	0.3041	1.10721e+08
8.45169	0.3041	1.08041e+08
8.45676	0.304	9.91886e+07
8.46183	0.3041	9.39198e+07
8.4669	0.3041	8.5942e+07
8.47196	0.304	8.02895e+07
8.47703	0.3041	7.68552e+07
8.4821	0.3041	7.25009e+07
8.48717	0.304	6.821e+07
8.49224	0.3041	6.76435e+07
8.4973	0.3041	6.62873e+07
8.50237	0.304	6.52578e+07
8.50744	0.3041	6.30645e+07
8.51251	0.3041	6.03352e+07
8.51757	0.304	6.05409e+07
8.52264	0.3041	5.88606e+07
8.52771	0.3041	5.78306e+07
8.53278	0.304	5.75161e+07
8.53785	0.3041	5.56436e+07
8.54291	0.3041	5.51509e+07
8.54798	0.304	5.67678e+07
8.55305	0.3041	5.66538e+07
8.55812	0.3041	5.52624e+07
8.56318	0.304	5.56177e+07
8.56825	0.3041	5.50848e+07
8.57332	0.3041	5.52481e+07
8.57839	0.304	5.50185e+07
8.58346	0.3041	5.56298e+07
8.58852	0.3041	5.45645e+07
8.59359	0.304	5.48972e+07
8.59866	0.3041	5.53281e+07
8.60373	0.3041	5.60347e+07
8.60879	0.304	6.03061e+07
8.61386	0.3041	6.50696e+07
8.61893	0.3041	6.86423e+07
8.624	0.3041	7.37919e+07
8.62907	0.304	7.3226e+07
8.63413	0.3041	7.16675e+07
8.6392	0.3041	7.01343e+07
8.64427	0.304	6.90411e+07
8.64934	0.3041	6.63033e+07
8.65441	0.3041	6.29905e+07
8.65947	0.304	6.10809e+07
8.66454	0.3041	5.89428e+07
8.66961	0.3041	5.85266e+07
8.67468	0.304	5.62067e+07
8.67974	0.3041	5.52698e+07
8.68481	0.3041	5.39234e+07
8.68988	0.304	5.30932e+07
8.69495	0.3041	5.18929e+07
8.70002	0.3041	5.2176e+07
8.70508	0.304	5.04694e+07
8.71015	0.3041	5.09248e+07
8.71522	0.3041	4.99147e+07
8.72029	0.304	5.04836e+07
8.72535	0.3041	5.02937e+07
8.73042	0.3041	4.95313e+07
8.73549	0.304	4.86078e+07
8.74056	0.3041	4.70712e+07
8.74563	0.3041	4.79646e+07
8.75069	0.304	4.74011e+07
8.75576	0.3041	4.67675e+07
8.76083	0.3041	4.61797e+07
8.7659	0.304	4.61131e+07
8.77096	0.3041	4.67636e+07
8.77603	0.3041	4.60277e+07
8.7811	0.304	4.51439e+07
8.78617	0.3041	4.55693e+07
8.79124	0.3041	4.56995e+07
8.7963	0.304	4.49742e+07
8.80137	0.3041	4.54402e+07
8.80644	0.3041	4.4373e+07
8.81151	0.304	4.46101e+07
8.81657	0.3041	4.31664e+07
8.82164	0.3041	4.38969e+07
8.82671	0.304	4.31408e+07
8.83178	0.3041	4.29122e+07
8.83685	0.3041	4.28803e+07
8.84191	0.304	4.19286e+07
8.84698	0.3041	4.18462e+07
8.85205	0.3041	4.15612e+07
8.85712	0.304	4.14481e+07
8.86218	0.3041	4.13681e+07
8.86725	0.3041	4.18112e+07
8.87232	0.304	4.14939e+07
8.87739	0.3041	4.1006e+07
8.88246	0.3041	4.18156e+07
8.88752	0.304	4.13217e+07
8.89259	0.3041	4.15022e+07
8.89766	0.3041	4.09961e+07
8.90273	0.304	4.2729e+07
8.90779	0.3041	4.45619e+07
8.91286	0.3041	4.54416e+07
8.91793	0.304	4.62592e+07
8.923	0.3041	4.78007e+07
8.92807	0.3041	4.83504e+07
8.93313	0.304	4.75413e+07
8.9382	0.3041	4.76561e+07
8.94327	0.3041	4.71496e+07
8.94834	0.304	4.55137e+07
8.9534	0.3041	4.50657e+07
8.95847	0.3041	4.46265e+07
8.96354	0.304	4.51815e+07
8.96861	0.3041	4.29298e+07
8.97368	0.3041	4.44962e+07
8.97874	0.304	4.36334e+07
8.98381	0.3041	4.33329e+07
8.98888	0.3041	4.42028e+07
8.99395	0.304	4.22332e+07
8.99901	0.3041	4.28205e+07
9.00408	0.3041	4.37206e+07
9.00915	0.304	4.32667e+07
9.01422	0.3041	4.27931e+07
9.01928	0.3041	4.2143e+07
9.02435	0.304	4.33917e+07
9.02942	0.3041	4.23862e+07
9.03449	0.3041	4.2642e+07
9.03956	0.304	4.45816e+07
9.04462	0.3041	4.51419e+07
9.04969	0.3041	4.77804e+07
9.05476	0.304	4.76978e+07
9.05983	0.3041	4.95558e+07
9.06489	0.3041	4.90928e+07
9.06996	0.304	4.99889e+07
9.07503	0.3041	4.78369e+07
9.0801	0.3041	4.74565e+07
9.08516	0.304	4.7573e+07
9.09023	0.3041	4.61975e+07
9.0953	0.3041	4.68793e+07
9.10037	0.304	4.63888e+07
9.10544	0.3041	4.55709e+07
9.1105	0.3041	4.49051e+07
9.11557	0.304	4.62863e+07
9.12064	0.3041	4.63853e+07
9.12571	0.3041	4.70195e+07
9.13077	0.304	4.81422e+07
9.13584	0.3041	4.84426e+07
9.14091	0.3041	4.98324e+07
9.14598	0.304	5.08534e+07
9.15105	0.3041	5.20731e+07
9.15611	0.3041	5.12095e+07
9.16118	0.304	5.08257e+07
9.16625	0.3041	5.08365e+07
9.17132	0.3041	4.90596e+07
9.17638	0.304	5.01994e+07
9.18145	0.3041	4.9585e+07
9.18652	0.3041	4.91045e+07
9.19159	0.304	4.92197e+07
9.19666	0.3041	4.89367e+07
9.20172	0.3041	4.67646e+07
9.20679	0.304	4.68201e+07
9.21186	0.3041	4.60196e+07
9.21693	0.3041	4.54192e+07
9.22199	0.304	4.4052e+07
9.22706	0.3041	4.42619e+07
9.23213	0.3041	4.31175e+07
9.2372	0.304	4.34321e+07
9.24227	0.3041	4.33319e+07
9.24733	0.3041	4.20356e+07
9.2524	0.304	4.22888e+07
9.25747	0.3041	4.20519e+07
9.26254	0.3041	4.08901e+07
9.2676	0.304	4.03036e+07
9.27267	0.3041	4.05218e+07
9.27774	0.3041	3.97256e+07
9.28281	0.304	3.75969e+07
9.28788	0.3041	3.94993e+07
9.29294	0.3041	3.86907e+07
9.29801	0.304	3.7164e+07
9.30308	0.3041	3.76035e+07
9.30815	0.3041	3.70371e+07
9.31321	0.304	3.67731e+07
9.31828	0.3041	3.636e+07
9.32335	0.3041	3.62219e+07
9.32842	0.304	3.60779e+07
9.33349	0.3041	3.62222e+07
9.33855	0.3041	3.63378e+07
9.34362	0.304	3.63656e+07
9.34869	0.3041	3.62584e+07
9.35376	0.3041	3.52914e+07
9.35882	0.304	3.55878e+07
9.36389	0.3041	3.52945e+07
9.36896	0.3041	3.46415e+07
9.37403	0.304	3.43286e+07
9.3791	0.3041	3.4525e+07
9.38416	0.3041	3.44092e+07
9.38923	0.304	3.29519e+07
9.3943	0.3041	3.3104e+07
9.39937	0.3041	3.33029e+07
9.40443	0.304	3.30483e+07
9.4095	0.3041	3.24717e+07
9.41457	0.3041	3.17354e+07
9.41964	0.304	3.2457e+07
9.42471	0.3041	3.17125e+07
9.42977	0.3041	3.24087e+07
9.43484	0.304	3.1765e+07
9.43991	0.3041	3.19252e+07
9.44498	0.3041	3.23614e+07
9.45004	0.304	3.14081e+07
9.45511	0.3041	3.19022e+07
9.46018	0.3041	3.22313e+07
9.46525	0.304	3.26813e+07
9.47032	0.3041	3.33357e+07
9.47538	0.3041	3.29008e+07
9.48045	0.304	3.36121e+07
9.48552	0.3041	3.30671e+07
9.49059	0.3041	3.29143e+07
9.49565	0.304	3.18923e+07
9.50072	0.3041	3.25249e+07
9.50579	0.3041	3.26359e+07
9.51086	0.304	3.19367e+07
9.51593	0.3041	3.08277e+07
9.52099	0.3041	3.03239e+07
9.52606	0.304	3.07806e+07
9.53113	0.3041	3.04528e+07
9.5362	0.3041	3.04708e+07
9.54126	0.304	3.01796e+07
9.54633	0.3041	3.00884e+07
9.5514	0.3041	2.99319e+07
9.55647	0.304	2.98541e+07
9.56154	0.3041	3.02588e+07
9.5666	0.3041	2.96502e+07
9.57167	0.304	2.98082e+07
9.57674	0.3041	3.03756e+07
9.58181	0.3041	3.0837e+07
9.58688	0.3041	3.13036e+07
9.59194	0.304	3.11898e+07
9.59701	0.3041	3.18268e+07
9.60208	0.3041	3.17164e+07
9.60715	0.304	3.25673e+07
9.61222	0.3041	3.38982e+07
9.61728	0.3041	3.61146e+07
9.62235	0.304	4.26206e+07
9.62742	0.3041	5.50582e+07
9.63249	0.3041	7.34115e+07
9.63755	0.304	9.66239e+07
9.64262	0.3041	1.16119e+08
9.64769	0.3041	1.31147e+08
9.65276	0.304	1.4448e+08
9.65783	0.3041	1.44967e+08
9.66289	0.3041	1.4702e+08
9.66796	0.304	1.36373e+08
9.67303	0.3041	1.25346e+08
9.6781	0.3041	1.12668e+08
9.68316	0.304	1.03371e+08
9.68823	0.3041	9.48401e+07
9.6933	0.3041	8.6854e+07
9.69837	0.304	7.73448e+07
9.70344	0.3041	7.22654e+07
9.7085	0.3041	6.70781e+07
9.71357	0.304	6.26544e+07
9.71864	0.3041	6.16368e+07
9.72371	0.3041	5.65832e+07
9.72877	0.304	5.4593e+07
9.73384	0.3041	5.01096e+07
9.73891	0.3041	4.94275e+07
9.74398	0.304	4.80415e+07
9.74905	0.3041	4.67402e+07
9.75411	0.3041	4.50771e+07
9.75918	0.304	4.42435e+07
9.76425	0.3041	4.18886e+07
9.76932	0.3041	3.91415e+07
9.77438	0.304	3.88334e+07
9.77945	0.3041	3.72947e+07
9.78452	0.3041	3.6971e+07
9.78959	0.304	3.5967e+07
9.79466	0.3041	3.43338e+07
9.79972	0.3041	3.45904e+07
9.80479	0.304	3.26523e+07
9.80986	0.3041	3.36839e+07
9.81493	0.3041	3.26308e+07
9.81999	0.304	3.25401e+07
9.82506	0.3041	3.17958e+07
9.83013	0.3041	3.05985e+07
9.8352	0.304	3.0579e+07
9.84027	0.3041	2.96795e+07
9.84533	0.3041	3.02895e+07
9.8504	0.304	2.96941e+07
9.85547	0.3041	2.94131e+07
9.86054	0.3041	2.92355e+07
9.8656	0.304	2.8355e+07
9.87067	0.3041	2.86883e+07
9.87574	0.3041	2.82086e+07
9.88081	0.304	2.82279e+07
9.88588	0.3041	2.87365e+07
9.89094	0.3041	2.78901e+07
9.89601	0.304	2.79183e+07
9.90108	0.3041	2.92085e+07
9.90615	0.3041	3.02067e+07
9.91121	0.304	3.87601e+07
9.91628	0.3041	5.67614e+07
9.92135	0.3041	9.28941e+07
9.92642	0.304	1.43603e+08
9.93149	0.3041	1.98197e+08
9.93655	0.3041	2.3975e+08
9.94162	0.304	2.64343e+08
9.94669	0.3041	2.54437e+08
9.95176	0.3041	2.43587e+08
9.95682	0.304	2.28168e+08
9.96189	0.3041	2.07248e+08
9.96696	0.3041	1.82028e+08
9.97203	0.304	1.66656e+08
9.9771	0.3041	1.45839e+08
9.98216	0.3041	1.38151e+08
9.98723	0.304	1.23451e+08
9.9923	0.3041	1.10486e+08
9.99737	0.3041	1.0198e+08
10.0024	0.304	9.55376e+07
10.0075	0.3041	8.83764e+07
10.0126	0.3041	8.10925e+07
10.0176	0.304	7.47726e+07
10.0227	0.3041	7.48491e+07
10.0278	0.3041	6.8441e+07
10.0328	0.304	6.3811e+07
10.0379	0.3041	6.20574e+07
10.043	0.3041	5.90865e+07
10.048	0.304	5.63076e+07
10.0531	0.3041	5.51566e+07
10.0582	0.3041	5.28112e+07
10.0632	0.304	5.19167e+07
10.0683	0.3041	4.83627e+07
10.0734	0.3041	4.94635e+07
10.0785	0.304	4.74015e+07
10.0835	0.3041	4.72934e+07
10.0886	0.3041	4.64504e+07
10.0937	0.304	4.56416e+07
10.0987	0.3041	4.42417e+07
10.1038	0.3041	4.36589e+07
10.1089	0.304	4.1638e+07
10.1139	0.3041	4.15043e+07
10.119	0.3041	4.07273e+07
10.1241	0.304	3.88265e+07
10.1291	0.3041	3.86523e+07
10.1342	0.3041	3.60237e+07
10.1393	0.304	3.62649e+07
10.1443	0.3041	3.51188e+07
10.1494	0.3041	3.40408e+07
10.1545	0.304	3.23684e+07
10.1595	0.3041	3.29776e+07
10.1646	0.3041	3.24971e+07
10.1697	0.304	3.21454e+07
10.1747	0.3041	3.10015e+07
10.1798	0.3041	3.10408e+07
10.1849	0.304	2.95234e+07
10.1899	0.3041	3.00851e+07
10.195	0.3041	2.89991e+07
10.2001	0.304	2.93644e+07
10.2051	0.3041	2.99252e+07
10.2102	0.3041	2.94084e+07
10.2153	0.304	3.0038e+07
10.2203	0.3041	2.89626e+07
10.2254	0.3041	2.85083e+07
10.2305	0.304	2.9648e+07
10.2356	0.3041	2.87803e+07
10.2406	0.3041	2.9562e+07
10.2457	0.304	2.96537e+07
10.2508	0.3041	2.9684e+07
10.2558	0.3041	2.92813e+07
10.2609	0.304	2.99388e+07
10.266	0.3041	2.94387e+07
10.271	0.3041	3.102e+07
10.2761	0.3041	3.06e+07
10.2812	0.304	3.05488e+07
10.2862	0.3041	3.1659e+07
10.2913	0.3041	3.15072e+07
10.2964	0.304	3.24569e+07
10.3014	0.3041	3.05725e+07
10.3065	0.3041	3.15409e+07
10.3116	0.304	3.18904e+07
10.3166	0.3041	3.20996e+07
10.3217	0.3041	3.25581e+07
10.3268	0.304	3.20257e+07
10.3318	0.3041	3.36095e+07
10.3369	0.3041	3.28512e+07
10.342	0.304	3.21603e+07
10.347	0.3041	3.14737e+07
10.3521	0.3041	3.17831e+07
10.3572	0.304	3.0659e+07
10.3622	0.3041	3.04726e+07
10.3673	0.3041	3.12503e+07
10.3724	0.304	3.03997e+07
10.3774	0.3041	2.9519e+07
10.3825	0.3041	2.97363e+07
10.3876	0.304	2.8673e+07
10.3927	0.3041	2.89812e+07
10.3977	0.3041	2.84036e+07
10.4028	0.304	2.81778e+07
10.4079	0.3041	2.67505e+07
10.4129	0.3041	2.78632e+07
10.418	0.304	2.77763e+07
10.4231	0.3041	2.77514e+07
10.4281	0.3041	2.74485e+07
10.4332	0.304	2.74312e+07
10.4383	0.3041	2.68617e+07
10.4433	0.3041	2.6281e+07
10.4484	0.304	2.61063e+07
10.4535	0.3041	2.52219e+07
10.4585	0.3041	2.54808e+07
10.4636	0.304	2.49156e+07
10.4687	0.3041	2.5259e+07
10.4737	0.3041	2.48521e+07
10.4788	0.304	2.42236e+07
10.4839	0.3041	2.41896e+07
10.4889	0.3041	2.42137e+07
10.494	0.304	2.42222e+07
10.4991	0.3041	2.45181e+07
10.5041	0.3041	2.41172e+07
10.5092	0.304	2.39007e+07
10.5143	0.3041	2.43061e+07
10.5193	0.3041	2.34172e+07
10.5244	0.304	2.34779e+07
10.5295	0.3041	2.38621e+07
10.5346	0.3041	2.38419e+07
10.5396	0.304	2.31263e+07
10.5447	0.3041	2.34656e+07
10.5498	0.3041	2.2885e+07
10.5548	0.304	2.28618e+07
10.5599	0.3041	2.30782e+07
10.565	0.3041	2.28727e+07
10.57	0.304	2.2864e+07
10.5751	0.3041	2.22112e+07
10.5802	0.3041	2.20871e+07
10.5852	0.304	2.2322e+07
10.5903	0.3041	2.26211e+07
10.5954	0.3041	2.29643e+07
10.6004	0.304	2.2894e+07
10.6055	0.3041	2.25741e+07
10.6106	0.3041	2.23834e+07
10.6156	0.304	2.21645e+07
10.6207	0.3041	2.15286e+07
10.6258	0.3041	2.19473e+07
10.6308	0.304	2.18882e+07
10.6359	0.3041	2.17363e+07
10.641	0.3041	2.13503e+07
10.646	0.304	2.11523e+07
10.6511	0.3041	2.13523e+07
10.6562	0.3041	2.17237e+07
10.6612	0.304	2.07856e+07
10.6663	0.3041	2.06365e+07
10.6714	0.3041	2.06148e+07
10.6764	0.304	2.02691e+07
10.6815	0.3041	2.0154e+07
10.6866	0.3041	2.06669e+07
10.6917	0.304	2.02389e+07
10.6967	0.3041	2.03682e+07
10.7018	0.3041	2.02073e+07
10.7069	0.304	2.05132e+07
10.7119	0.3041	2.00833e+07
10.717	0.3041	2.03691e+07
10.7221	0.304	1.97331e+07
10.7271	0.3041	2.00762e+07
10.7322	0.3041	2.07246e+07
10.7373	0.304	2.03782e+07
10.7423	0.3041	2.06767e+07
10.7474	0.3041	2.03198e+07
10.7525	0.304	2.04445e+07
10.7575	0.3041	2.15488e+07
10.7626	0.3041	2.16455e+07
10.7677	0.304	2.19195e+07
10.7727	0.3041	2.18389e+07
10.7778	0.3041	2.17396e+07
10.7829	0.304	2.17449e+07
10.7879	0.3041	2.15693e+07
10.793	0.3041	2.13779e+07
10.7981	0.304	2.12619e+07
10.8031	0.3041	2.10621e+07
10.8082	0.3041	2.07517e+07
10.8133	0.304	2.02415e+07
10.8183	0.3041	1.99836e+07
10.8234	0.3041	2.01668e+07
10.8285	0.304	1.95449e+07
10.8336	0.3041	1.96185e+07
10.8386	0.3041	1.90778e+07
10.8437	0.304	1.89463e+07
10.8488	0.3041	1.87358e+07
10.8538	0.3041	1.92006e+07
10.8589	0.304	1.8037e+07
10.864	0.3041	1.8135e+07
10.869	0.3041	1.82879e+07
10.8741	0.3041	1.8717e+07
10.8792	0.304	1.83236e+07
10.8842	0.3041	1.85799e+07
10.8893	0.3041	1.85512e+07
10.8944	0.304	1.81152e+07
10.8994	0.3041	1.72456e+07
10.9045	0.3041	1.82022e+07
10.9096	0.304	1.82818e+07
10.9146	0.3041	1.79239e+07
10.9197	0.3041	1.79811e+07
10.9248	0.304	1.80091e+07
10.9298	0.3041	1.75902e+07
10.9349	0.3041	1.7868e+07
10.94	0.304	1.7839e+07
10.945	0.3041	1.7894e+07
10.9501	0.3041	1.81069e+07
10.9552	0.304	1.78513e+07
10.9602	0.3041	1.80231e+07
10.9653	0.3041	1.83241e+07
10.9704	0.304	1.84667e+07
10.9754	0.3041	1.8442e+07
10.9805	0.3041	1.82213e+07
10.9856	0.304	1.84761e+07
10.9907	0.3041	1.82481e+07
10.9957	0.3041	1.81752e+07
11.0008	0.304	1.81818e+07
11.0059	0.3041	1.76738e+07
11.0109	0.3041	1.69645e+07
11.016	0.304	1.78052e+07
11.0211	0.3041	1.74805e+07
11.0261	0.3041	1.74483e+07
11.0312	0.304	1.71117e+07
11.0363	0.3041	1.7502e+07
11.0413	0.3041	1.72687e+07
11.0464	0.304	1.77457e+07
11.0515	0.3041	1.75958e+07
11.0565	0.3041	1.81341e+07
11.0616	0.304	1.81663e+07
11.0667	0.3041	1.8165e+07
11.0717	0.3041	1.81167e+07
11.0768	0.304	1.92172e+07
11.0819	0.3041	1.91989e+07
11.0869	0.3041	2.11176e+07
11.092	0.304	2.21329e+07
11.0971	0.3041	2.32912e+07
11.1021	0.3041	2.40095e+07
11.1072	0.304	2.41948e+07
11.1123	0.3041	2.44839e+07
11.1173	0.3041	2.39572e+07
11.1224	0.304	2.38603e+07
11.1275	0.3041	2.39784e+07
11.1326	0.3041	2.33597e+07
11.1376	0.304	2.36921e+07
11.1427	0.3041	2.35702e+07
11.1478	0.3041	2.33248e+07
11.1528	0.304	2.32507e+07
11.1579	0.3041	2.30205e+07
11.163	0.3041	2.30397e+07
11.168	0.304	2.29323e+07
11.1731	0.3041	2.17503e+07
11.1782	0.3041	2.22881e+07
11.1832	0.304	2.25214e+07
11.1883	0.3041	2.17635e+07
11.1934	0.3041	2.1338e+07
11.1984	0.304	2.10726e+07
11.2035	0.3041	2.13596e+07
11.2086	0.3041	2.10484e+07
11.2136	0.304	2.05468e+07
11.2187	0.3041	2.01583e+07
11.2238	0.3041	2.03409e+07
11.2288	0.304	2.118e+07
11.2339	0.3041	2.1773e+07
11.239	0.3041	2.31062e+07
11.244	0.304	2.46896e+07
11.2491	0.3041	2.55225e+07
11.2542	0.3041	2.65417e+07
11.2592	0.304	2.71195e+07
11.2643	0.3041	2.77091e+07
11.2694	0.3041	2.78707e+07
11.2744	0.304	2.81172e+07
11.2795	0.3041	2.77469e+07
11.2846	0.3041	2.65824e+07
11.2896	0.304	2.58042e+07
11.2947	0.3041	2.47856e+07
11.2998	0.3041	2.47671e+07
11.3049	0.304	2.48897e+07
11.3099	0.3041	2.36872e+07
11.315	0.3041	2.3175e+07
11.3201	0.304	2.24702e+07
11.3251	0.3041	2.2087e+07
11.3302	0.3041	2.23344e+07
11.3353	0.304	2.1767e+07
11.3403	0.3041	2.172e+07
11.3454	0.3041	2.17706e+07
11.3505	0.304	2.28068e+07
11.3555	0.3041	2.46422e+07
11.3606	0.3041	2.59329e+07
11.3657	0.304	2.73024e+07
11.3707	0.3041	2.82905e+07
11.3758	0.3041	2.82586e+07
11.3809	0.304	2.74995e+07
11.3859	0.3041	2.67361e+07
11.391	0.3041	2.55157e+07
11.3961	0.304	2.52328e+07
11.4011	0.3041	2.38458e+07
11.4062	0.3041	2.38621e+07
11.4113	0.304	2.25425e+07
11.4163	0.3041	2.20166e+07
11.4214	0.3041	2.182e+07
11.4265	0.304	2.07711e+07
11.4315	0.3041	2.0436e+07
11.4366	0.3041	2.05648e+07
11.4417	0.304	2.02617e+07
11.4468	0.3041	2.06486e+07
11.4518	0.3041	1.99182e+07
11.4569	0.304	1.91974e+07
11.462	0.3041	1.93886e+07
11.467	0.3041	1.93709e+07
11.4721	0.304	1.86587e+07
11.4772	0.3041	1.89986e+07
11.4822	0.3041	1.93418e+07
11.4873	0.304	1.95403e+07
11.4924	0.3041	1.99265e+07
11.4974	0.3041	2.08784e+07
11.5025	0.304	2.06005e+07
11.5076	0.3041	2.0813e+07
11.5126	0.3041	2.0624e+07
11.5177	0.304	2.04125e+07
11.5228	0.3041	2.00121e+07
11.5278	0.3041	1.98501e+07
11.5329	0.304	1.89352e+07
11.538	0.3041	1.8988e+07
11.543	0.3041	1.83267e+07
11.5481	0.304	1.84316e+07
11.5532	0.3041	1.89205e+07
11.5582	0.3041	1.89997e+07
11.5633	0.304	2.04712e+07
11.5684	0.3041	2.19958e+07
11.5734	0.3041	2.45266e+07
11.5785	0.304	2.72845e+07
11.5836	0.3041	2.95525e+07
11.5886	0.3041	3.0399e+07
11.5937	0.304	3.05624e+07
11.5988	0.3041	3.06657e+07
11.6039	0.3041	2.87368e+07
11.6089	0.304	2.76088e+07
11.614	0.3041	2.67981e+07
11.6191	0.3041	2.58565e+07
11.6241	0.304	2.43359e+07
11.6292	0.3041	2.35451e+07
11.6343	0.3041	2.31817e+07
11.6393	0.304	2.25541e+07
11.6444	0.3041	2.12226e+07
11.6495	0.3041	2.13398e+07
11.6545	0.304	2.09412e+07
11.6596	0.3041	2.13228e+07
11.6647	0.3041	2.13815e+07
11.6697	0.3041	2.17151e+07
11.6748	0.304	2.19065e+07
11.6799	0.3041	2.14801e+07
11.6849	0.3041	2.09764e+07
11.69	0.304	2.08552e+07
11.6951	0.3041	2.04206e+07
11.7001	0.3041	1.9826e+07
11.7052	0.304	2.00984e+07
11.7103	0.3041	1.96862e+07
11.7153	0.3041	1.89108e+07
11.7204	0.304	1.84723e+07
11.7255	0.3041	1.9002e+07
11.7305	0.3041	1.89779e+07
11.7356	0.304	1.82178e+07
11.7407	0.3041	1.77128e+07
11.7458	0.3041	1.83233e+07
11.7508	0.304	1.78216e+07
11.7559	0.3041	1.76517e+07
11.761	0.3041	1.72358e+07
11.766	0.304	1.71159e+07
11.7711	0.3041	1.66081e+07
11.7762	0.3041	1.65668e+07
11.7812	0.304	1.67938e+07
11.7863	0.3041	1.65494e+07
11.7914	0.3041	1.67734e+07
11.7964	0.304	1.6934e+07
11.8015	0.3041	1.59564e+07
11.8066	0.3041	1.65839e+07
11.8116	0.304	1.62681e+07
11.8167	0.3041	1.63247e+07
11.8218	0.3041	1.57544e+07
11.8268	0.304	1.65722e+07
11.8319	0.3041	1.61956e+07
11.837	0.3041	1.57048e+07
11.842	0.304	1.61092e+07
11.8471	0.3041	1.57787e+07
11.8522	0.3041	1.56413e+07
11.8572	0.304	1.55924e+07
11.8623	0.3041	1.55556e+07
11.8674	0.3041	1.62275e+07
11.8724	0.304	1.57744e+07
11.8775	0.3041	1.62046e+07
11.8826	0.3041	1.58408e+07
11.8876	0.304	1.49594e+07
11.8927	0.3041	1.58709e+07
11.8978	0.3041	1.582e+07
11.9029	0.304	1.53548e+07
11.9079	0.3041	1.56144e+07
11.913	0.3041	1.57213e+07
11.9181	0.304	1.52812e+07
11.9231	0.3041	1.53657e+07
11.9282	0.3041	1.57348e+07
11.9333	0.304	1.55865e+07
11.9383	0.3041	1.55294e+07
11.9434	0.3041	1.51219e+07
11.9485	0.304	1.53603e+07
11.9535	0.3041	1.53453e+07
11.9586	0.3041	1.51287e+07
11.9637	0.304	1.49514e+07
11.9687	0.3041	1.5165e+07
11.9738	0.3041	1.51607e+07
11.9789	0.304	1.51463e+07
11.9839	0.3041	1.51027e+07
11.989	0.3041	1.50531e+07
11.9941	0.304	1.51666e+07
11.9991	0.3041	1.50233e+07
12.0042	0.3041	1.48957e+07
12.0093	0.304	1.49006e+07
12.0143	0.3041	1.49069e+07
12.0194	0.3041	1.42786e+07
12.0245	0.304	1.41733e+07
12.0295	0.3041	1.44333e+07
12.0346	0.3041	1.42887e+07
12.0397	0.304	1.42508e+07
12.0448	0.3041	1.43757e+07
12.0498	0.3041	1.45255e+07
12.0549	0.304	1.39178e+07
12.06	0.3041	1.45792e+07
12.065	0.3041	1.44916e+07
12.0701	0.304	1.41791e+07
12.0752	0.3041	1.42609e+07
12.0802	0.3041	1.41283e+07
12.0853	0.304	1.45107e+07
12.0904	0.3041	1.4267e+07
12.0954	0.3041	1.40328e+07
12.1005	0.304	1.38353e+07
12.1056	0.3041	1.40157e+07
12.1106	0.3041	1.39314e+07
12.1157	0.304	1.42007e+07
12.1208	0.3041	1.40561e+07
[truncated: 3,529 more rows]

## Sheet: Supplementary Figure 6a
The TGA source data of Fig.2g
Time (min)/Intensity Value	Control-90	EMBL-1-90
2.00055	1.14012e+09	1.27472e+09
2.00562	1.16205e+09	1.29242e+09
2.01069	1.25055e+09	1.36307e+09
2.01575	1.23816e+09	1.37668e+09
2.02082	1.29697e+09	1.40965e+09
2.02589	1.31176e+09	1.39552e+09
2.03096	1.24449e+09	1.43335e+09
2.03603	1.29959e+09	1.39982e+09
2.04109	1.31495e+09	1.36299e+09
2.04616	1.29429e+09	1.37335e+09
2.05123	1.25253e+09	1.31107e+09
2.0563	1.24532e+09	1.31913e+09
2.06136	1.26705e+09	1.29269e+09
2.06643	1.27185e+09	1.28087e+09
2.0715	1.30843e+09	1.29041e+09
2.07657	1.30381e+09	1.2802e+09
2.08164	1.29937e+09	1.27122e+09
2.0867	1.3028e+09	1.25398e+09
2.09177	1.28415e+09	1.24981e+09
2.09684	1.27177e+09	1.21675e+09
2.10191	1.23788e+09	1.2433e+09
2.10697	1.27923e+09	1.23928e+09
2.11204	1.27589e+09	1.21402e+09
2.11711	1.28976e+09	1.17535e+09
2.12218	1.23065e+09	1.17532e+09
2.12725	1.23334e+09	1.16188e+09
2.13232	1.2574e+09	1.14475e+09
2.13738	1.25842e+09	1.1532e+09
2.14245	1.23691e+09	1.12906e+09
2.14752	1.24344e+09	1.1336e+09
2.15259	1.19303e+09	1.11909e+09
2.15765	1.18673e+09	1.09953e+09
2.16272	1.168e+09	1.05847e+09
2.16779	1.18728e+09	1.09622e+09
2.17286	1.16371e+09	1.05786e+09
2.17793	1.16052e+09	1.07978e+09
2.18299	1.17101e+09	1.05475e+09
2.18806	1.18474e+09	1.02868e+09
2.19313	1.12185e+09	1.01695e+09
2.1982	1.14444e+09	1.03718e+09
2.20326	1.11507e+09	1.00468e+09
2.20833	1.08769e+09	1.01153e+09
2.2134	1.10838e+09	1.01884e+09
2.21847	1.10032e+09	1.0035e+09
2.22354	1.07088e+09	9.90412e+08
2.2286	1.09176e+09	9.75253e+08
2.23367	1.06989e+09	9.79878e+08
2.23874	1.08377e+09	9.61117e+08
2.24381	1.06517e+09	9.6602e+08
2.24887	1.0561e+09	9.49757e+08
2.25394	1.04343e+09	9.43416e+08
2.25901	1.03465e+09	9.55452e+08
2.26408	1.04257e+09	9.69044e+08
2.26914	1.0037e+09	9.59893e+08
2.27421	9.88466e+08	9.5543e+08
2.27928	1.00542e+09	9.38805e+08
2.28435	1.00193e+09	9.42858e+08
2.28941	9.86971e+08	9.22662e+08
2.29448	9.96901e+08	8.9526e+08
2.29955	9.80461e+08	9.19444e+08
2.30462	9.86586e+08	8.97119e+08
2.30969	9.84139e+08	9.23522e+08
2.31475	9.92387e+08	9.02964e+08
2.31982	9.78262e+08	9.00932e+08
2.32489	9.77992e+08	9.14592e+08
2.32996	9.81055e+08	9.26057e+08
2.33502	9.93601e+08	9.21614e+08
2.34009	1.00644e+09	9.33561e+08
2.34516	9.95681e+08	9.32194e+08
2.35023	9.91351e+08	9.43722e+08
2.3553	1.00917e+09	9.2782e+08
2.36036	9.77913e+08	9.26693e+08
2.36543	9.72335e+08	9.22301e+08
2.3705	9.69527e+08	9.15803e+08
2.37557	9.68114e+08	8.99009e+08
2.38064	9.76848e+08	8.62783e+08
2.3857	9.5389e+08	8.89903e+08
2.39077	9.32012e+08	8.71491e+08
2.39584	9.21931e+08	8.45045e+08
2.40091	8.88399e+08	8.06966e+08
2.40598	8.75674e+08	7.73712e+08
2.41104	8.34962e+08	7.59365e+08
2.41611	8.21063e+08	7.43426e+08
2.42118	8.07791e+08	7.30181e+08
2.42625	7.77973e+08	6.8475e+08
2.43131	7.56858e+08	6.82484e+08
2.43638	7.51479e+08	6.59424e+08
2.44145	7.32699e+08	6.71047e+08
2.44652	6.98802e+08	6.3425e+08
2.45159	6.83554e+08	6.17187e+08
2.45665	6.77308e+08	6.07586e+08
2.46172	6.41084e+08	5.85182e+08
2.46679	6.28735e+08	5.73169e+08
2.47186	6.16359e+08	5.58364e+08
2.47692	6.04567e+08	5.5128e+08
2.48199	5.78895e+08	5.32195e+08
2.48706	5.69666e+08	5.12641e+08
2.49213	5.60506e+08	5.12127e+08
2.4972	5.43916e+08	4.95004e+08
2.50226	5.30544e+08	4.6849e+08
2.50733	5.00034e+08	4.64004e+08
2.5124	4.99265e+08	4.52251e+08
2.51747	4.82187e+08	4.34236e+08
2.52253	4.78009e+08	4.3243e+08
2.5276	4.65644e+08	4.22175e+08
2.53267	4.42171e+08	4.10164e+08
2.53774	4.35978e+08	3.98844e+08
2.5428	4.20983e+08	3.82867e+08
2.54787	4.17174e+08	3.79022e+08
2.55294	4.10598e+08	3.82525e+08
2.55801	3.99146e+08	3.58633e+08
2.56308	3.86874e+08	3.53387e+08
2.56814	3.71186e+08	3.53175e+08
2.57321	3.68824e+08	3.39007e+08
2.57828	3.61982e+08	3.39104e+08
2.58335	3.47171e+08	3.20552e+08
2.58841	3.39071e+08	3.23101e+08
2.59348	3.31581e+08	3.14856e+08
2.59855	3.27622e+08	3.14114e+08
2.60362	3.20245e+08	3.03444e+08
2.60869	3.04213e+08	2.97623e+08
2.61375	3.08674e+08	2.82531e+08
2.61882	2.91723e+08	2.84333e+08
2.62389	2.9589e+08	2.83851e+08
2.62896	2.90228e+08	2.71424e+08
2.63402	2.81948e+08	2.72844e+08
2.63909	2.72489e+08	2.58303e+08
2.64416	2.72883e+08	2.59545e+08
2.64923	2.64708e+08	2.45651e+08
2.6543	2.54464e+08	2.42662e+08
2.65936	2.52035e+08	2.47973e+08
2.66443	2.51395e+08	2.42458e+08
2.6695	2.3928e+08	2.36481e+08
2.67457	2.39482e+08	2.26177e+08
2.67964	2.30077e+08	2.30042e+08
2.6847	2.28493e+08	2.2461e+08
2.68977	2.26524e+08	2.18467e+08
2.69484	2.19715e+08	2.19637e+08
2.69991	2.1651e+08	2.09699e+08
2.70497	2.16725e+08	2.13958e+08
2.71004	2.07874e+08	2.03589e+08
2.71511	2.08659e+08	2.02961e+08
2.72018	2.06262e+08	2.02675e+08
2.72525	1.98753e+08	1.9844e+08
2.73031	1.98975e+08	1.93351e+08
2.73538	1.92402e+08	1.89136e+08
2.74045	1.8775e+08	1.90229e+08
2.74552	1.86492e+08	1.85075e+08
2.75058	1.8708e+08	1.85578e+08
2.75565	1.82615e+08	1.77114e+08
2.76072	1.74517e+08	1.76783e+08
2.76579	1.76392e+08	1.76542e+08
2.77086	1.76781e+08	1.72773e+08
2.77592	1.70796e+08	1.70287e+08
2.78099	1.71209e+08	1.65167e+08
2.78606	1.67947e+08	1.71366e+08
2.79113	1.6247e+08	1.65082e+08
2.79619	1.62121e+08	1.66962e+08
2.80126	1.60619e+08	1.61839e+08
2.80633	1.59604e+08	1.54057e+08
2.8114	1.59473e+08	1.55211e+08
2.81646	1.5666e+08	1.54225e+08
2.82153	1.5326e+08	1.54682e+08
2.8266	1.51844e+08	1.49676e+08
2.83167	1.48223e+08	1.5248e+08
2.83674	1.45678e+08	1.51323e+08
2.8418	1.45804e+08	1.4471e+08
2.84687	1.47586e+08	1.48211e+08
2.85194	1.45851e+08	1.45942e+08
2.85701	1.41976e+08	1.44791e+08
2.86207	1.37329e+08	1.42907e+08
2.86714	1.36222e+08	1.39728e+08
2.87221	1.35522e+08	1.4554e+08
2.87728	1.35363e+08	1.41941e+08
2.88235	1.33361e+08	1.43334e+08
2.88741	1.35218e+08	1.42202e+08
2.89248	1.27156e+08	1.38506e+08
2.89755	1.26618e+08	1.39899e+08
2.90262	1.27097e+08	1.39639e+08
2.90768	1.29381e+08	1.38002e+08
2.91275	1.28425e+08	1.35216e+08
2.91782	1.26211e+08	1.37744e+08
2.92289	1.27333e+08	1.37785e+08
2.92796	1.25532e+08	1.37902e+08
2.93302	1.22288e+08	1.36091e+08
2.93809	1.2131e+08	1.3469e+08
2.94316	1.2526e+08	1.37506e+08
2.94823	1.21609e+08	1.38214e+08
2.95329	1.20427e+08	1.32778e+08
2.95836	1.1936e+08	1.33511e+08
2.96343	1.18811e+08	1.35823e+08
2.9685	1.21353e+08	1.35695e+08
2.97357	1.17582e+08	1.35503e+08
2.97863	1.17609e+08	1.36671e+08
2.9837	1.17923e+08	1.3789e+08
2.98877	1.18357e+08	1.33e+08
2.99384	1.19201e+08	1.35345e+08
2.99891	1.18004e+08	1.36039e+08
3.00397	1.17974e+08	1.34586e+08
3.00904	1.18191e+08	1.36635e+08
3.01411	1.19029e+08	1.33693e+08
3.01918	1.19665e+08	1.36748e+08
3.02424	1.19943e+08	1.35608e+08
3.02931	1.17482e+08	1.3568e+08
3.03438	1.17209e+08	1.35052e+08
3.03945	1.22299e+08	1.39676e+08
3.04452	1.21755e+08	1.40532e+08
3.04958	1.18813e+08	1.42954e+08
3.05465	1.21303e+08	1.38994e+08
3.05972	1.23565e+08	1.42491e+08
3.06479	1.22556e+08	1.41795e+08
3.06986	1.21749e+08	1.4262e+08
3.07492	1.23457e+08	1.43331e+08
3.07999	1.21426e+08	1.43718e+08
3.08506	1.24232e+08	1.42389e+08
3.09013	1.24234e+08	1.43606e+08
3.09519	1.21566e+08	1.42878e+08
3.10026	1.26323e+08	1.4371e+08
3.10533	1.23558e+08	1.46022e+08
3.1104	1.22334e+08	1.46056e+08
3.11546	1.27048e+08	1.50169e+08
3.12053	1.2685e+08	1.48588e+08
3.1256	1.28585e+08	1.49961e+08
3.13067	1.27145e+08	1.51074e+08
3.13573	1.28128e+08	1.50728e+08
3.1408	1.25015e+08	1.50712e+08
3.14587	1.28293e+08	1.53571e+08
3.15094	1.31658e+08	1.58167e+08
3.15601	1.32054e+08	1.54023e+08
3.16107	1.28588e+08	1.56783e+08
3.16614	1.33178e+08	1.57315e+08
3.17121	1.35944e+08	1.58138e+08
3.17628	1.33568e+08	1.60921e+08
3.18134	1.3411e+08	1.57988e+08
3.18641	1.38542e+08	1.60852e+08
3.19148	1.38772e+08	1.62445e+08
3.19655	1.40933e+08	1.64431e+08
3.20162	1.38123e+08	1.66908e+08
3.20668	1.40806e+08	1.66409e+08
3.21175	1.41697e+08	1.69037e+08
3.21682	1.44658e+08	1.68737e+08
3.22189	1.42316e+08	1.70395e+08
3.22695	1.46482e+08	1.70783e+08
3.23202	1.48805e+08	1.72397e+08
3.23709	1.49548e+08	1.70685e+08
3.24216	1.50501e+08	1.74988e+08
3.24723	1.4976e+08	1.78133e+08
3.2523	1.48265e+08	1.79856e+08
3.25736	1.52526e+08	1.79649e+08
3.26243	1.53707e+08	1.8218e+08
3.2675	1.56082e+08	1.77622e+08
3.27257	1.53571e+08	1.81876e+08
3.27763	1.60815e+08	1.80705e+08
3.2827	1.58486e+08	1.86702e+08
3.28777	1.60401e+08	1.85681e+08
3.29284	1.65207e+08	1.89171e+08
3.29791	1.59794e+08	1.95586e+08
3.30297	1.64031e+08	1.89601e+08
3.30804	1.6345e+08	1.95236e+08
3.31311	1.66891e+08	2.01429e+08
3.31818	1.65921e+08	1.96838e+08
3.32324	1.6955e+08	2.01159e+08
3.32831	1.67211e+08	1.97584e+08
3.33338	1.71163e+08	2.03615e+08
3.33845	1.76536e+08	2.04311e+08
3.34352	1.76647e+08	2.04378e+08
3.34858	1.80427e+08	2.07862e+08
3.35365	1.80594e+08	2.10741e+08
3.35872	1.82081e+08	2.10725e+08
3.36379	1.8127e+08	2.13409e+08
3.36885	1.82841e+08	2.1262e+08
3.37392	1.79246e+08	2.12763e+08
3.37899	1.88302e+08	2.15885e+08
3.38406	1.80045e+08	2.19194e+08
3.38912	1.86587e+08	2.22763e+08
3.39419	1.9301e+08	2.25938e+08
3.39926	1.97308e+08	2.23811e+08
3.40433	1.93832e+08	2.27805e+08
3.40939	1.92959e+08	2.25148e+08
3.41446	1.99956e+08	2.28247e+08
3.41953	2.02367e+08	2.34298e+08
3.4246	2.01188e+08	2.34437e+08
3.42967	2.01216e+08	2.33729e+08
3.43473	2.0448e+08	2.37742e+08
3.4398	2.08149e+08	2.4286e+08
3.44487	2.07248e+08	2.41922e+08
3.44994	2.07352e+08	2.48705e+08
3.455	2.07789e+08	2.46174e+08
3.46007	2.12711e+08	2.50279e+08
3.46514	2.12415e+08	2.5069e+08
3.47021	2.14637e+08	2.50458e+08
3.47528	2.18513e+08	2.54632e+08
3.48034	2.19021e+08	2.62338e+08
3.48541	2.20339e+08	2.63792e+08
3.49048	2.22064e+08	2.62698e+08
3.49555	2.32844e+08	2.63981e+08
3.50061	2.20848e+08	2.69994e+08
3.50568	2.27621e+08	2.68872e+08
3.51075	2.2934e+08	2.71522e+08
3.51582	2.31651e+08	2.75304e+08
3.52089	2.33178e+08	2.76282e+08
3.52596	2.36673e+08	2.79254e+08
3.53102	2.42148e+08	2.83185e+08
3.53609	2.34791e+08	2.81758e+08
3.54116	2.42823e+08	2.80171e+08
3.54623	2.45145e+08	2.88152e+08
3.55129	2.51494e+08	2.83443e+08
3.55636	2.46382e+08	2.8811e+08
3.56143	2.50624e+08	2.91964e+08
3.5665	2.51526e+08	2.89298e+08
3.57157	2.5101e+08	2.95012e+08
3.57663	2.54618e+08	2.94666e+08
3.5817	2.58907e+08	3.03106e+08
3.58677	2.58646e+08	3.0357e+08
3.59184	2.57083e+08	3.04154e+08
3.5969	2.65706e+08	3.02189e+08
3.60197	2.64567e+08	3.03389e+08
3.60704	2.66841e+08	3.1156e+08
3.61211	2.74199e+08	3.1046e+08
3.61718	2.68999e+08	3.13621e+08
3.62224	2.7183e+08	3.19866e+08
3.62731	2.78516e+08	3.23359e+08
3.63238	2.74066e+08	3.13413e+08
3.63745	2.8309e+08	3.21667e+08
3.64251	2.79169e+08	3.23083e+08
3.64758	2.7854e+08	3.31891e+08
3.65265	2.84379e+08	3.31886e+08
3.65772	2.8282e+08	3.35829e+08
3.66278	2.84133e+08	3.33773e+08
3.66785	2.80881e+08	3.36786e+08
3.67292	2.8503e+08	3.36997e+08
3.67799	2.8639e+08	3.37587e+08
3.68306	2.90202e+08	3.39254e+08
3.68812	2.87134e+08	3.37861e+08
3.69319	2.93856e+08	3.39164e+08
3.69826	2.92862e+08	3.47882e+08
3.70333	3.03924e+08	3.5294e+08
3.70839	2.99524e+08	3.45506e+08
3.71346	2.97862e+08	3.49515e+08
3.71853	3.05462e+08	3.60171e+08
3.7236	3.0536e+08	3.47949e+08
3.72867	3.00388e+08	3.62723e+08
3.73373	3.11919e+08	3.62867e+08
3.7388	3.09748e+08	3.67924e+08
3.74387	3.14332e+08	3.727e+08
3.74894	3.13581e+08	3.6759e+08
3.754	3.1689e+08	3.69096e+08
3.75907	3.23077e+08	3.75928e+08
3.76414	3.25686e+08	3.76511e+08
3.76921	3.19219e+08	3.79985e+08
3.77428	3.17942e+08	3.85791e+08
3.77934	3.32017e+08	3.76521e+08
3.78441	3.33392e+08	3.83268e+08
3.78948	3.3456e+08	3.78595e+08
3.79455	3.24817e+08	3.95096e+08
3.79962	3.4003e+08	3.89979e+08
3.80468	3.42144e+08	3.97229e+08
3.80975	3.42941e+08	3.91535e+08
3.81482	3.45476e+08	4.06051e+08
3.81989	3.43184e+08	4.04675e+08
3.82495	3.46294e+08	3.93777e+08
3.83002	3.48012e+08	4.04223e+08
3.83509	3.47775e+08	4.03309e+08
3.84016	3.47665e+08	4.01236e+08
3.84523	3.47666e+08	4.0603e+08
3.85029	3.54775e+08	4.18836e+08
3.85536	3.5281e+08	4.07619e+08
3.86043	3.56504e+08	4.15402e+08
3.8655	3.56543e+08	4.12037e+08
3.87056	3.5412e+08	4.21853e+08
3.87563	3.6018e+08	4.18053e+08
3.8807	3.67698e+08	4.2831e+08
3.88577	3.61663e+08	4.26872e+08
3.89084	3.6528e+08	4.37409e+08
3.8959	3.67607e+08	4.41645e+08
3.90097	3.70132e+08	4.37612e+08
3.90604	3.66114e+08	4.41848e+08
3.91111	3.70477e+08	4.36865e+08
3.91617	3.78489e+08	4.32609e+08
3.92124	3.81558e+08	4.46268e+08
3.92631	3.78372e+08	4.44435e+08
3.93138	3.82637e+08	4.58233e+08
3.93644	3.81503e+08	4.57196e+08
3.94151	3.81742e+08	4.58764e+08
3.94658	3.81024e+08	4.61448e+08
3.95165	3.88467e+08	4.67289e+08
3.95672	3.95968e+08	4.54493e+08
3.96178	3.98426e+08	4.60561e+08
3.96685	3.97734e+08	4.4327e+08
3.97192	4.09599e+08	4.71141e+08
3.97699	3.94123e+08	4.73361e+08
3.98205	3.94164e+08	4.73524e+08
3.98712	3.90689e+08	4.6712e+08
3.99219	4.06112e+08	4.57534e+08
3.99726	4.06468e+08	4.81163e+08
4.00233	4.06473e+08	4.59914e+08
4.00739	4.14022e+08	4.80783e+08
4.01246	4.1391e+08	4.8028e+08
4.01753	4.02117e+08	4.86091e+08
4.0226	4.04258e+08	4.71252e+08
4.02766	4.13916e+08	4.81056e+08
4.03273	4.04412e+08	4.69598e+08
4.0378	4.28479e+08	4.83602e+08
4.04287	4.37225e+08	4.83546e+08
4.04794	4.30849e+08	4.77793e+08
4.053	4.27879e+08	4.7474e+08
4.05807	4.276e+08	4.78916e+08
4.06314	4.29066e+08	4.94548e+08
4.06821	4.33675e+08	5.0111e+08
4.07327	4.42832e+08	4.88948e+08
4.07834	4.46867e+08	4.93657e+08
4.08341	4.40892e+08	4.99019e+08
4.08848	4.56151e+08	5.04996e+08
4.09355	4.34586e+08	4.99575e+08
4.09861	4.571e+08	5.0014e+08
4.10368	4.4912e+08	5.06386e+08
4.10875	4.54861e+08	5.10123e+08
4.11382	4.5338e+08	5.14831e+08
4.11888	4.60178e+08	5.14298e+08
4.12395	4.55274e+08	5.1598e+08
4.12902	4.6622e+08	5.13898e+08
4.13409	4.61348e+08	5.10318e+08
4.13916	4.64837e+08	5.22058e+08
4.14422	4.56095e+08	5.19954e+08
4.14929	4.60424e+08	5.1903e+08
4.15436	4.6215e+08	5.27004e+08
4.15943	4.6854e+08	5.37556e+08
4.16449	4.78316e+08	5.3356e+08
4.16956	4.60287e+08	5.27494e+08
4.17463	4.6775e+08	5.40586e+08
4.1797	4.5349e+08	5.37024e+08
4.18477	4.71426e+08	5.32754e+08
4.18983	4.70852e+08	5.43732e+08
4.1949	4.68954e+08	5.48962e+08
4.19997	4.83049e+08	5.54603e+08
4.20504	4.73147e+08	5.53193e+08
4.21011	4.76693e+08	5.40868e+08
4.21517	4.75857e+08	5.62616e+08
4.22024	4.7651e+08	5.56874e+08
4.22531	4.82719e+08	5.57904e+08
4.23038	5.00888e+08	5.64076e+08
4.23544	4.8748e+08	5.84204e+08
4.24051	4.83519e+08	5.75593e+08
4.24558	4.90298e+08	5.85879e+08
4.25065	4.95985e+08	5.81275e+08
4.25572	4.98574e+08	5.83629e+08
4.26078	4.94037e+08	5.96319e+08
4.26585	4.95474e+08	5.85151e+08
4.27092	4.9524e+08	5.84446e+08
4.27599	4.90915e+08	6.01582e+08
4.28105	4.95155e+08	6.00356e+08
4.28612	4.97167e+08	5.978e+08
4.29119	4.9645e+08	5.97442e+08
4.29626	5.10308e+08	6.12669e+08
4.30133	5.07114e+08	5.9927e+08
4.30639	5.11489e+08	6.25767e+08
4.31146	5.06851e+08	6.17128e+08
4.31653	5.08221e+08	6.13387e+08
4.3216	5.1207e+08	6.25305e+08
4.32667	5.20949e+08	6.45447e+08
4.33173	5.17559e+08	6.33097e+08
4.3368	5.12193e+08	6.31272e+08
4.34187	5.1407e+08	6.36437e+08
4.34694	5.21784e+08	6.25636e+08
4.352	5.12661e+08	6.52588e+08
4.35707	5.15577e+08	6.43121e+08
4.36214	5.08236e+08	6.5635e+08
4.36721	5.21094e+08	6.58966e+08
4.37228	5.14317e+08	6.3938e+08
4.37734	5.29424e+08	6.39321e+08
4.38241	5.26104e+08	6.47068e+08
4.38748	5.39313e+08	6.67435e+08
4.39255	5.34196e+08	6.53461e+08
4.39761	5.55906e+08	6.60686e+08
4.40268	5.47427e+08	6.75684e+08
4.40775	5.54816e+08	6.89495e+08
4.41282	5.37968e+08	6.74246e+08
4.41789	5.50741e+08	6.80711e+08
4.42295	5.46247e+08	6.83933e+08
4.42802	5.57044e+08	6.87137e+08
4.43309	5.58529e+08	6.84911e+08
4.43816	5.60965e+08	6.96961e+08
4.44322	5.42839e+08	7.01182e+08
4.44829	5.5026e+08	7.23925e+08
4.45336	5.80993e+08	6.97154e+08
4.45843	5.70181e+08	7.00599e+08
4.46349	5.81e+08	7.21872e+08
4.46856	5.95689e+08	7.1792e+08
4.47363	5.92955e+08	7.14831e+08
4.4787	5.95144e+08	6.94025e+08
4.48377	5.84177e+08	7.33249e+08
4.48883	6.01032e+08	7.40113e+08
4.4939	5.9219e+08	7.44017e+08
4.49897	5.84122e+08	7.51647e+08
4.50404	5.97204e+08	7.51829e+08
4.5091	6.07549e+08	7.34065e+08
4.51417	6.12514e+08	7.55197e+08
4.51924	6.18674e+08	7.41379e+08
4.52431	6.20246e+08	7.55271e+08
4.52937	6.0803e+08	7.50167e+08
4.53444	6.17545e+08	7.61824e+08
4.53951	6.03631e+08	7.3993e+08
4.54458	6.19078e+08	7.34384e+08
4.54965	6.25943e+08	7.63517e+08
4.55471	6.46257e+08	7.4625e+08
4.55978	6.29898e+08	7.62879e+08
4.56485	6.43253e+08	7.54561e+08
4.56992	6.37369e+08	7.70465e+08
4.57498	6.46117e+08	7.85288e+08
4.58005	6.40573e+08	7.88766e+08
4.58512	6.27111e+08	7.66378e+08
4.59019	6.49317e+08	7.92181e+08
4.59526	6.53598e+08	7.88787e+08
4.60032	6.50921e+08	7.92682e+08
4.60539	6.63262e+08	8.07156e+08
4.61046	6.69181e+08	7.85923e+08
4.61553	6.55628e+08	8.05775e+08
4.62059	6.79233e+08	8.12854e+08
4.62566	6.59581e+08	7.83294e+08
4.63073	6.83242e+08	7.95557e+08
4.6358	6.5722e+08	8.07082e+08
4.64087	6.65333e+08	8.14546e+08
4.64593	6.58909e+08	8.04611e+08
4.651	6.86775e+08	8.17666e+08
4.65607	6.84835e+08	8.1658e+08
4.66114	6.95413e+08	8.18087e+08
4.6662	7.01352e+08	8.38575e+08
4.67127	6.8656e+08	8.29151e+08
4.67634	6.92532e+08	8.32683e+08
4.68141	6.99573e+08	8.27401e+08
4.68648	7.05989e+08	8.35337e+08
4.69154	7.23757e+08	8.29568e+08
4.69661	7.04481e+08	8.4892e+08
4.70168	7.12731e+08	8.12776e+08
4.70675	7.30491e+08	8.48969e+08
4.71181	7.24505e+08	8.42321e+08
4.71688	7.14481e+08	8.37078e+08
4.72195	7.05232e+08	8.42524e+08
4.72702	7.23126e+08	8.48923e+08
4.73209	7.16287e+08	8.63468e+08
4.73715	7.17233e+08	8.3425e+08
4.74222	7.1882e+08	8.67552e+08
4.74729	7.25352e+08	8.74525e+08
4.75236	7.27322e+08	8.53382e+08
4.75742	7.39789e+08	8.58811e+08
4.76249	7.52242e+08	8.4603e+08
4.76756	7.52164e+08	8.74096e+08
4.77263	7.41619e+08	8.63396e+08
4.7777	7.32099e+08	8.44742e+08
4.78277	7.38955e+08	8.35855e+08
4.78783	7.29345e+08	8.55324e+08
4.7929	7.44489e+08	8.62814e+08
4.79797	7.26229e+08	8.58144e+08
4.80304	7.64958e+08	8.56847e+08
4.8081	7.22099e+08	8.42775e+08
4.81317	7.58451e+08	8.83227e+08
4.81824	7.30586e+08	8.58516e+08
4.82331	7.49996e+08	8.36867e+08
4.82838	7.3254e+08	8.71855e+08
4.83344	7.14501e+08	8.67841e+08
4.83851	7.61163e+08	8.63446e+08
4.84358	7.60167e+08	8.49825e+08
4.84865	7.3692e+08	8.67515e+08
4.85371	7.46006e+08	8.54131e+08
4.85878	7.40147e+08	8.63497e+08
4.86385	7.41213e+08	8.48868e+08
4.86892	7.765e+08	8.62239e+08
4.87399	7.49056e+08	8.40812e+08
4.87905	7.50395e+08	8.76117e+08
4.88412	7.50653e+08	8.55609e+08
4.88919	7.54949e+08	8.84661e+08
4.89426	7.39328e+08	8.85285e+08
4.89932	7.3439e+08	8.39342e+08
4.90439	7.69283e+08	8.68872e+08
4.90946	7.51298e+08	8.66892e+08
4.91453	7.53289e+08	8.71517e+08
4.9196	7.95016e+08	8.79259e+08
4.92466	8.51393e+08	8.87706e+08
4.92973	8.73437e+08	9.38732e+08
4.9348	8.32055e+08	8.94989e+08
4.93987	7.91112e+08	8.73282e+08
4.94493	7.42689e+08	8.34513e+08
4.95	7.0559e+08	7.68771e+08
4.95507	6.93532e+08	7.43738e+08
4.96014	6.4739e+08	7.23238e+08
4.96521	6.279e+08	6.97834e+08
4.97027	6.42973e+08	6.83795e+08
4.97534	6.53375e+08	6.56063e+08
4.98041	6.22491e+08	6.55863e+08
4.98548	6.38533e+08	6.51215e+08
4.99054	6.33998e+08	6.45108e+08
4.99561	6.3087e+08	6.54999e+08
5.00068	6.22286e+08	6.44228e+08
5.00575	6.30465e+08	6.36324e+08
5.01082	6.29053e+08	6.47183e+08
5.01588	6.0838e+08	6.22497e+08
5.02095	6.10336e+08	6.32209e+08
5.02602	6.07337e+08	6.27999e+08
5.03109	6.06913e+08	6.34222e+08
5.03615	6.06159e+08	6.37375e+08
5.04122	6.1319e+08	6.39003e+08
5.04629	5.92426e+08	6.25391e+08
5.05136	6.20373e+08	6.26753e+08
5.05642	6.21517e+08	6.11306e+08
5.06149	6.11336e+08	6.35924e+08
5.06656	6.02915e+08	6.20689e+08
5.07163	6.12688e+08	6.11016e+08
5.0767	5.83198e+08	6.21507e+08
5.08176	6.032e+08	6.14691e+08
5.08683	5.63033e+08	6.0902e+08
5.0919	5.22202e+08	5.55562e+08
5.09697	4.2512e+08	4.99888e+08
5.10203	3.71416e+08	4.39582e+08
5.1071	3.15613e+08	3.63564e+08
5.11217	2.82487e+08	3.33222e+08
5.11724	2.41464e+08	2.88125e+08
5.12231	2.14884e+08	2.62424e+08
5.12737	1.96642e+08	2.39737e+08
5.13244	1.76346e+08	2.06625e+08
5.13751	1.66159e+08	1.92051e+08
5.14258	1.56178e+08	1.79448e+08
5.14764	1.47175e+08	1.67759e+08
5.15271	1.39026e+08	1.59635e+08
5.15778	1.35401e+08	1.49128e+08
5.16285	1.30739e+08	1.413e+08
5.16792	1.26406e+08	1.37284e+08
5.17298	1.22293e+08	1.33736e+08
5.17805	1.19878e+08	1.29061e+08
5.18312	1.16393e+08	1.26193e+08
5.18819	1.16914e+08	1.23964e+08
5.19325	1.11956e+08	1.24126e+08
5.19832	1.0988e+08	1.18843e+08
5.20339	1.08511e+08	1.16559e+08
5.20846	1.06552e+08	1.16662e+08
5.21353	1.06739e+08	1.11063e+08
5.21859	1.01688e+08	1.12621e+08
5.22366	1.01165e+08	1.10486e+08
5.22873	9.97523e+07	1.08944e+08
5.2338	9.92932e+07	1.07989e+08
5.23886	9.70294e+07	1.05623e+08
5.24393	9.66526e+07	1.03869e+08
5.249	9.58013e+07	1.04952e+08
5.25407	9.27397e+07	1.0137e+08
5.25914	9.58207e+07	1.00551e+08
5.2642	9.11592e+07	1.00133e+08
5.26927	8.7519e+07	9.85892e+07
5.27434	8.64537e+07	9.60749e+07
5.27941	8.78144e+07	9.55311e+07
5.28447	8.70533e+07	9.35132e+07
5.28954	8.62342e+07	9.08917e+07
5.29461	8.4263e+07	9.14914e+07
5.29968	8.36331e+07	8.90787e+07
5.30475	8.2598e+07	8.96372e+07
5.30981	8.37045e+07	9.04689e+07
5.31488	8.18219e+07	8.85603e+07
5.31995	8.06388e+07	8.71777e+07
5.32502	7.8137e+07	8.63143e+07
5.33009	7.90792e+07	8.45373e+07
5.33515	7.7791e+07	8.20309e+07
5.34022	7.8691e+07	8.23077e+07
5.34529	7.73869e+07	7.92708e+07
5.35036	7.6492e+07	8.23166e+07
5.35542	7.57688e+07	7.99559e+07
5.36049	7.5354e+07	7.91843e+07
5.36556	7.38923e+07	7.89978e+07
5.37063	7.31365e+07	7.71507e+07
5.3757	7.2998e+07	7.77354e+07
5.38076	7.0115e+07	7.52695e+07
5.38583	7.08478e+07	7.63211e+07
5.3909	7.09947e+07	7.48892e+07
5.39597	6.94556e+07	7.32897e+07
5.40103	6.79654e+07	7.20141e+07
5.4061	6.72904e+07	7.31658e+07
5.41117	6.69584e+07	7.30866e+07
5.41624	6.65572e+07	7.11735e+07
5.42131	6.64088e+07	6.9962e+07
5.42637	6.68825e+07	7.02186e+07
5.43144	6.43539e+07	6.8523e+07
5.43651	6.3019e+07	6.92767e+07
5.44158	6.33152e+07	6.81646e+07
5.44664	6.50688e+07	6.76109e+07
5.45171	6.39261e+07	6.72886e+07
5.45678	6.31886e+07	6.55259e+07
5.46185	6.29839e+07	6.5674e+07
5.46692	6.34468e+07	6.50248e+07
5.47198	6.20057e+07	6.51783e+07
5.47705	6.15649e+07	6.35151e+07
5.48212	6.17596e+07	6.22691e+07
5.48719	6.24003e+07	6.20674e+07
5.49225	6.15181e+07	6.21292e+07
5.49732	6.01523e+07	6.22277e+07
5.50239	6.03247e+07	6.13301e+07
5.50746	5.90208e+07	6.09872e+07
5.51253	6.13036e+07	6.01981e+07
5.51759	6.04459e+07	5.95321e+07
5.52266	5.84631e+07	6.1011e+07
5.52773	5.80852e+07	5.97304e+07
5.5328	5.80943e+07	6.10946e+07
5.53786	5.892e+07	6.12665e+07
5.54293	5.78409e+07	6.05169e+07
5.548	5.90774e+07	6.04123e+07
5.55307	5.95784e+07	5.98619e+07
5.55814	5.94699e+07	5.9539e+07
5.5632	5.71786e+07	6.02432e+07
5.56827	5.77267e+07	5.86276e+07
5.57334	5.73134e+07	5.92138e+07
5.57841	5.56184e+07	5.8521e+07
5.58347	5.60944e+07	5.93237e+07
5.58854	5.65896e+07	6.00089e+07
5.59361	5.75255e+07	5.99762e+07
5.59868	5.77621e+07	5.87961e+07
5.60374	5.79882e+07	6.0583e+07
5.60881	5.82653e+07	6.18887e+07
5.61388	5.84334e+07	6.15711e+07
5.61895	5.72221e+07	6.04685e+07
5.62402	5.92093e+07	6.00632e+07
5.62908	5.91618e+07	6.03851e+07
5.63415	5.8454e+07	5.97211e+07
5.63922	5.6961e+07	6.02435e+07
5.64429	5.78433e+07	5.88539e+07
5.64935	5.77673e+07	5.75073e+07
5.65442	5.65968e+07	5.74512e+07
5.65949	5.58835e+07	5.73466e+07
5.66456	5.5964e+07	5.69642e+07
5.66963	5.47423e+07	5.67035e+07
5.67469	5.42208e+07	5.62382e+07
5.67976	5.4303e+07	5.52335e+07
5.68483	5.397e+07	5.42534e+07
5.6899	5.21136e+07	5.40427e+07
5.69496	5.20548e+07	5.21694e+07
5.70003	5.15421e+07	5.28061e+07
5.7051	5.02473e+07	5.11117e+07
5.71017	5.02488e+07	5.10549e+07
5.71524	4.96422e+07	5.00686e+07
5.7203	4.90976e+07	5.11625e+07
5.72537	4.77925e+07	4.81416e+07
5.73044	4.69786e+07	4.76681e+07
5.73551	4.78423e+07	4.77291e+07
5.74057	4.70671e+07	4.80928e+07
5.74564	4.60855e+07	4.63982e+07
5.75071	4.6475e+07	4.71047e+07
5.75578	4.60334e+07	4.53133e+07
5.76085	4.50106e+07	4.57697e+07
5.76591	4.5244e+07	4.63033e+07
5.77098	4.51242e+07	4.5606e+07
5.77605	4.424e+07	4.54108e+07
5.78112	4.56756e+07	4.46456e+07
5.78618	4.35448e+07	4.47321e+07
5.79125	4.41105e+07	4.4426e+07
5.79632	4.31998e+07	4.38833e+07
5.80139	4.29914e+07	4.41226e+07
5.80646	4.33583e+07	4.47358e+07
5.81152	4.30341e+07	4.30474e+07
5.81659	4.17728e+07	4.23091e+07
5.82166	4.29765e+07	4.29021e+07
5.82673	4.18695e+07	4.186e+07
5.83179	4.23236e+07	4.24767e+07
5.83686	4.1587e+07	4.24704e+07
5.84193	4.16284e+07	4.13425e+07
5.847	4.23056e+07	4.15032e+07
5.85207	4.23387e+07	4.20727e+07
5.85714	4.11612e+07	4.1618e+07
5.8622	4.11368e+07	4.23597e+07
5.86727	4.09878e+07	4.13704e+07
5.87234	4.18914e+07	4.08619e+07
5.87741	4.20977e+07	4.03345e+07
5.88247	4.10403e+07	4.08514e+07
5.88754	4.11394e+07	4.14731e+07
5.89261	4.0578e+07	4.09246e+07
5.89768	4.14017e+07	4.17532e+07
5.90275	4.05621e+07	4.08974e+07
5.90781	4.07638e+07	4.16357e+07
5.91288	4.13054e+07	4.07111e+07
5.91795	4.06659e+07	4.07564e+07
5.92302	4.05746e+07	4.07034e+07
5.92808	4.08427e+07	3.94278e+07
5.93315	3.94102e+07	3.95378e+07
5.93822	4.09228e+07	4.02433e+07
5.94329	4.01934e+07	3.92656e+07
5.94836	4.03584e+07	3.9797e+07
5.95342	4.04569e+07	3.88842e+07
5.95849	4.07649e+07	3.89774e+07
5.96356	4.02035e+07	3.89138e+07
5.96863	4.0262e+07	3.90916e+07
5.97369	3.97838e+07	3.90327e+07
5.97876	3.97745e+07	3.88354e+07
5.98383	3.91848e+07	3.89137e+07
5.9889	3.95852e+07	3.83959e+07
5.99397	3.87897e+07	3.90602e+07
5.99903	3.91873e+07	3.86381e+07
6.0041	3.93693e+07	3.86651e+07
6.00917	3.88236e+07	3.93058e+07
6.01424	3.89592e+07	3.93721e+07
6.0193	3.95548e+07	3.87042e+07
6.02437	3.79674e+07	3.86518e+07
6.02944	3.80564e+07	3.85411e+07
6.03451	3.74957e+07	3.885e+07
6.03958	3.77127e+07	3.84533e+07
6.04464	3.75346e+07	3.87923e+07
6.04971	3.81479e+07	3.8321e+07
6.05478	3.72819e+07	4.03132e+07
6.05985	3.80215e+07	4.07394e+07
6.06491	3.97397e+07	4.06546e+07
6.06998	3.99284e+07	4.31942e+07
6.07505	4.12297e+07	4.37665e+07
6.08012	4.31969e+07	4.65195e+07
6.08519	4.48175e+07	4.80108e+07
6.09025	4.54361e+07	5.09539e+07
6.09532	4.77188e+07	5.05912e+07
6.10039	4.9478e+07	5.16761e+07
6.10546	4.93136e+07	5.25701e+07
6.11052	4.95519e+07	5.42514e+07
6.11559	5.08573e+07	5.47548e+07
6.12066	5.14503e+07	5.44482e+07
6.12573	5.00825e+07	5.3982e+07
6.13079	5.04736e+07	5.41087e+07
6.13586	5.11512e+07	5.41381e+07
6.14093	5.01217e+07	5.35657e+07
6.146	4.97666e+07	5.35385e+07
6.15107	4.82592e+07	5.29522e+07
6.15613	4.80641e+07	5.20398e+07
6.1612	4.7589e+07	5.1285e+07
6.16627	4.73334e+07	4.96446e+07
6.17134	4.66132e+07	5.09717e+07
6.1764	4.6499e+07	4.93945e+07
6.18147	4.47631e+07	4.87315e+07
6.18654	4.52754e+07	4.80899e+07
6.19161	4.53147e+07	4.79196e+07
6.19667	4.52518e+07	4.65547e+07
6.20174	4.45537e+07	4.72431e+07
6.20681	4.33503e+07	4.5629e+07
6.21188	4.34131e+07	4.49613e+07
6.21695	4.23784e+07	4.38139e+07
6.22201	4.23388e+07	4.44252e+07
6.22708	4.16802e+07	4.37438e+07
6.23215	4.11388e+07	4.33867e+07
6.23722	4.07865e+07	4.29208e+07
6.24228	4.03273e+07	4.29917e+07
6.24735	4.02402e+07	4.25405e+07
6.25242	4.01241e+07	4.17211e+07
6.25749	4.01853e+07	4.01794e+07
6.26256	3.94862e+07	4.03181e+07
6.26762	3.85666e+07	3.9396e+07
6.27269	3.83447e+07	3.94286e+07
6.27776	3.8139e+07	3.94198e+07
6.28283	3.72818e+07	3.84918e+07
6.28789	3.71896e+07	3.83649e+07
6.29296	3.68368e+07	3.73204e+07
6.29803	3.65849e+07	3.77698e+07
6.3031	3.62643e+07	3.65358e+07
6.30817	3.54767e+07	3.63202e+07
6.31323	3.57797e+07	3.68458e+07
6.3183	3.48016e+07	3.6442e+07
6.32337	3.50071e+07	3.63201e+07
6.32844	3.43979e+07	3.54996e+07
6.3335	3.46334e+07	3.51935e+07
6.33857	3.48221e+07	3.4269e+07
6.34364	3.32782e+07	3.44415e+07
6.34871	3.40266e+07	3.49268e+07
6.35378	3.35784e+07	3.3476e+07
6.35884	3.37166e+07	3.36569e+07
6.36391	3.26281e+07	3.43336e+07
6.36898	3.25473e+07	3.31045e+07
6.37405	3.25304e+07	3.34749e+07
6.37911	3.20338e+07	3.2976e+07
6.38418	3.20626e+07	3.28638e+07
6.38925	3.22042e+07	3.22065e+07
6.39432	3.23448e+07	3.19786e+07
6.39939	3.16138e+07	3.14315e+07
6.40445	3.14207e+07	3.18575e+07
6.40952	3.1194e+07	3.21623e+07
6.41459	3.06731e+07	3.10063e+07
6.41966	3.07276e+07	3.15794e+07
6.42473	3.10121e+07	3.12539e+07
6.42979	3.14694e+07	3.12875e+07
6.43486	3.0621e+07	3.17174e+07
6.43993	3.04677e+07	3.09981e+07
6.445	3.07796e+07	3.05164e+07
6.45007	3.12554e+07	3.06314e+07
6.45513	3.08998e+07	3.01505e+07
6.4602	2.98811e+07	3.03071e+07
6.46527	2.99634e+07	3.02509e+07
6.47034	2.98722e+07	3.00904e+07
6.4754	2.99141e+07	3.00037e+07
6.48047	2.96957e+07	3.02872e+07
6.48554	3.00284e+07	3.0317e+07
6.49061	2.98978e+07	2.98847e+07
6.49568	3.02462e+07	3.07147e+07
6.50074	3.03931e+07	3.02023e+07
6.50581	3.09418e+07	3.09135e+07
6.51088	3.06911e+07	3.04146e+07
6.51595	3.10153e+07	3.08531e+07
6.52101	3.08374e+07	3.13062e+07
6.52608	3.09215e+07	3.13133e+07
6.53115	3.02954e+07	3.13142e+07
6.53622	2.98295e+07	3.05604e+07
6.54129	3.04485e+07	3.19275e+07
6.54635	3.01937e+07	3.08213e+07
6.55142	2.98965e+07	3.0661e+07
6.55649	2.98609e+07	3.08186e+07
6.56156	2.99815e+07	2.94472e+07
6.56662	2.92726e+07	3.04363e+07
6.57169	2.91182e+07	2.99765e+07
6.57676	2.89585e+07	2.96472e+07
6.58183	2.87713e+07	2.95619e+07
6.5869	2.87298e+07	2.94347e+07
6.59196	2.90423e+07	2.84987e+07
6.59703	2.86108e+07	2.7855e+07
6.6021	2.8324e+07	2.79414e+07
6.60717	2.83511e+07	2.78277e+07
6.61223	2.83511e+07	2.79186e+07
6.6173	2.85707e+07	2.81466e+07
6.62237	2.8549e+07	2.7763e+07
6.62744	2.80193e+07	2.71119e+07
6.63251	2.85852e+07	2.79763e+07
6.63757	2.84036e+07	2.74103e+07
6.64264	2.86583e+07	2.79525e+07
6.64771	2.845e+07	2.79538e+07
6.65278	2.81507e+07	2.77928e+07
6.65784	2.82988e+07	2.71792e+07
6.66291	2.81688e+07	2.75693e+07
6.66798	2.78105e+07	2.77515e+07
6.67305	2.76526e+07	2.73852e+07
6.67812	2.77963e+07	2.70963e+07
6.68318	2.77792e+07	2.69958e+07
6.68825	2.80519e+07	2.71684e+07
6.69332	2.75834e+07	2.75653e+07
6.69839	2.74748e+07	2.73895e+07
6.70345	2.80065e+07	2.77001e+07
6.70852	2.78852e+07	2.83923e+07
6.71359	2.84102e+07	2.97501e+07
6.71866	2.91943e+07	3.15199e+07
6.72372	2.92414e+07	3.37895e+07
6.72879	2.98216e+07	3.5495e+07
6.73386	2.99964e+07	3.90781e+07
6.73893	3.14128e+07	4.14209e+07
6.744	3.2589e+07	4.23057e+07
6.74906	3.29434e+07	4.40702e+07
6.75413	3.3458e+07	4.70384e+07
6.7592	3.37144e+07	4.77956e+07
6.76427	3.35786e+07	4.74713e+07
6.76933	3.43917e+07	4.75946e+07
6.7744	3.42808e+07	4.85012e+07
6.77947	3.48417e+07	4.82994e+07
6.78454	3.4255e+07	4.78223e+07
6.78961	3.44871e+07	4.75066e+07
6.79467	3.43279e+07	4.78238e+07
6.79974	3.41834e+07	4.87467e+07
6.80481	3.50013e+07	4.7582e+07
6.80988	3.3832e+07	4.81198e+07
6.81494	3.31288e+07	4.68114e+07
6.82001	3.45079e+07	4.72676e+07
6.82508	3.38056e+07	4.65057e+07
6.83015	3.28974e+07	4.59775e+07
6.83522	3.21419e+07	4.43581e+07
6.84028	3.2091e+07	4.52955e+07
6.84535	3.23803e+07	4.38633e+07
6.85042	3.12512e+07	4.23929e+07
6.85549	3.14724e+07	4.29927e+07
6.86055	3.03996e+07	4.21467e+07
6.86562	3.06765e+07	4.19474e+07
6.87069	2.98436e+07	4.15647e+07
6.87576	2.97202e+07	4.12394e+07
6.88083	2.97622e+07	3.95049e+07
6.88589	2.99371e+07	3.8831e+07
6.89096	2.96867e+07	3.93083e+07
6.89603	2.95196e+07	3.96924e+07
6.9011	2.88717e+07	3.92019e+07
6.90616	2.97016e+07	3.79772e+07
6.91123	2.83968e+07	3.72652e+07
6.9163	2.88523e+07	3.71517e+07
6.92137	2.86051e+07	3.65261e+07
6.92644	2.79124e+07	3.73185e+07
6.9315	2.77313e+07	3.62266e+07
6.93657	2.81519e+07	3.51544e+07
6.94164	2.71179e+07	3.39974e+07
6.94671	2.79203e+07	3.48103e+07
6.95177	2.70659e+07	3.50269e+07
6.95684	2.7866e+07	3.34131e+07
6.96191	2.74772e+07	3.40089e+07
6.96698	2.70014e+07	3.32529e+07
6.97205	2.6647e+07	3.2132e+07
6.97711	2.64915e+07	3.33865e+07
6.98218	2.64941e+07	3.26802e+07
6.98725	2.56514e+07	3.11037e+07
6.99232	2.61702e+07	3.17982e+07
6.99739	2.59235e+07	3.1241e+07
7.00245	2.59904e+07	3.11367e+07
7.00752	2.57865e+07	3.05661e+07
7.01259	2.60293e+07	3.03433e+07
7.01766	2.51614e+07	2.96844e+07
7.02272	2.51374e+07	2.97804e+07
7.02779	2.52211e+07	2.94921e+07
7.03286	2.52932e+07	2.90008e+07
7.03793	2.46191e+07	2.95988e+07
7.043	2.47952e+07	2.87158e+07
7.04806	2.44131e+07	2.80752e+07
7.05313	2.39118e+07	2.71509e+07
7.0582	2.4503e+07	2.72396e+07
7.06327	2.43053e+07	2.71758e+07
7.06834	2.36481e+07	2.70037e+07
7.0734	2.44398e+07	2.69102e+07
7.07847	2.47748e+07	2.6916e+07
7.08354	2.58285e+07	2.68987e+07
7.08861	5.23786e+07	3.21641e+07
7.09367	1.10743e+08	6.72436e+07
7.09874	1.59684e+08	1.14642e+08
7.10381	1.90727e+08	1.41323e+08
7.10888	2.09219e+08	1.61983e+08
7.11395	2.2621e+08	1.71533e+08
7.11901	2.38875e+08	1.88214e+08
7.12408	2.31438e+08	1.95069e+08
7.12915	2.43249e+08	2.09218e+08
7.13422	2.45378e+08	2.13705e+08
7.13928	2.56611e+08	2.20771e+08
7.14435	2.55563e+08	2.24739e+08
7.14942	2.54841e+08	2.30171e+08
7.15449	2.53257e+08	2.26195e+08
7.15956	2.48751e+08	2.22551e+08
7.16462	2.47269e+08	2.27405e+08
7.16969	2.38058e+08	2.2369e+08
7.17476	2.32245e+08	2.2091e+08
7.17983	2.31774e+08	2.16064e+08
7.18489	2.22555e+08	2.21124e+08
7.18996	2.21053e+08	2.16731e+08
7.19503	2.14563e+08	2.08089e+08
7.2001	2.0911e+08	2.05492e+08
7.20517	2.09662e+08	2.10485e+08
7.21023	2.08699e+08	2.02797e+08
7.2153	2.00167e+08	2.00798e+08
7.22037	1.9614e+08	1.9962e+08
7.22544	1.91154e+08	1.97834e+08
7.2305	1.83994e+08	1.92783e+08
7.23557	1.82726e+08	1.89343e+08
7.24064	1.82612e+08	1.85297e+08
7.24571	1.84264e+08	1.83794e+08
7.25077	1.73229e+08	1.82836e+08
7.25584	1.68873e+08	1.70136e+08
7.26091	1.64506e+08	1.63311e+08
7.26598	1.53736e+08	1.58924e+08
7.27104	1.55211e+08	1.55746e+08
7.27611	1.48359e+08	1.5428e+08
7.28118	1.46043e+08	1.50886e+08
7.28625	1.44605e+08	1.47211e+08
7.29132	1.3984e+08	1.46318e+08
7.29638	1.35457e+08	1.38236e+08
7.30145	1.32226e+08	1.33922e+08
7.30652	1.3214e+08	1.30161e+08
7.31159	1.25852e+08	1.27924e+08
7.31665	1.25343e+08	1.25601e+08
7.32172	1.21641e+08	1.23905e+08
7.32679	1.18234e+08	1.23494e+08
7.33186	1.15003e+08	1.2018e+08
7.33693	1.12105e+08	1.14112e+08
7.34199	1.09032e+08	1.14743e+08
7.34706	1.06754e+08	1.09184e+08
7.35213	1.01726e+08	1.07479e+08
7.3572	1.01949e+08	1.06883e+08
7.36226	9.94793e+07	1.03707e+08
7.36733	9.58066e+07	9.58676e+07
7.3724	9.21062e+07	9.88283e+07
7.37747	8.90514e+07	9.39473e+07
7.38254	8.61053e+07	9.44805e+07
7.3876	8.4317e+07	9.3708e+07
7.39267	8.13819e+07	9.17069e+07
7.39774	8.09842e+07	8.97549e+07
7.40281	7.86648e+07	8.95931e+07
7.40787	7.84708e+07	8.6568e+07
7.41294	7.8838e+07	8.50788e+07
7.41801	7.88932e+07	8.04584e+07
7.42308	7.67328e+07	8.15533e+07
7.42815	7.59356e+07	7.72808e+07
7.43321	7.5098e+07	7.47464e+07
7.43828	7.25831e+07	6.95911e+07
7.44335	7.17236e+07	6.64419e+07
7.44842	7.09157e+07	6.70385e+07
7.45348	7.01659e+07	6.67358e+07
7.45855	6.95054e+07	6.66827e+07
7.46362	6.5741e+07	6.61001e+07
7.46869	6.60017e+07	6.61876e+07
7.47376	6.53394e+07	6.66123e+07
7.47882	6.32507e+07	6.64371e+07
7.48389	6.49149e+07	6.29775e+07
7.48896	6.04625e+07	6.29324e+07
7.49403	6.09743e+07	6.34158e+07
7.49909	6.1769e+07	6.20354e+07
7.50416	6.07872e+07	6.25941e+07
7.50923	5.95729e+07	6.23603e+07
7.5143	5.95734e+07	6.08145e+07
7.51937	5.72664e+07	6.11322e+07
7.52444	5.77156e+07	5.7901e+07
7.5295	5.76617e+07	5.90454e+07
7.53457	5.73607e+07	5.80351e+07
7.53964	5.70722e+07	5.75814e+07
7.54471	5.55309e+07	5.7977e+07
7.54977	5.51089e+07	5.57122e+07
7.55484	5.48735e+07	5.55802e+07
7.55991	5.44237e+07	5.44474e+07
7.56498	5.27998e+07	5.34918e+07
7.57005	5.19895e+07	5.43924e+07
7.57511	5.16192e+07	5.41976e+07
7.58018	4.99723e+07	5.29983e+07
7.58525	4.99687e+07	5.1131e+07
7.59032	4.94758e+07	4.87934e+07
7.59538	4.78341e+07	5.06484e+07
7.60045	4.81262e+07	4.98279e+07
7.60552	4.74099e+07	4.88837e+07
7.61059	4.90398e+07	4.99741e+07
7.61566	6.05375e+07	6.33598e+07
7.62072	8.85113e+07	8.95836e+07
7.62579	1.15005e+08	1.09897e+08
7.63086	1.36348e+08	1.27996e+08
7.63593	1.52117e+08	1.4063e+08
7.64099	1.67593e+08	1.57671e+08
7.64606	1.81698e+08	1.68382e+08
7.65113	1.92318e+08	1.76023e+08
7.6562	2.03922e+08	1.87452e+08
7.66127	2.11169e+08	1.98635e+08
7.66633	2.2395e+08	2.05215e+08
7.6714	2.33746e+08	2.13316e+08
7.67647	2.41626e+08	2.19692e+08
7.68154	2.59293e+08	2.32232e+08
7.6866	2.58188e+08	2.38859e+08
7.69167	2.71415e+08	2.45185e+08
7.69674	2.80747e+08	2.52033e+08
7.70181	2.93391e+08	2.67295e+08
7.70688	3.00175e+08	2.65144e+08
7.71194	2.96956e+08	2.80164e+08
7.71701	3.06136e+08	2.86209e+08
7.72208	3.19191e+08	2.93433e+08
7.72715	3.15065e+08	2.98523e+08
7.73221	3.34086e+08	3.10657e+08
7.73728	3.3054e+08	3.13249e+08
7.74235	3.50285e+08	3.17139e+08
7.74742	3.45817e+08	3.17213e+08
7.75249	3.54667e+08	3.34548e+08
7.75755	3.58009e+08	3.2486e+08
7.76262	3.5637e+08	3.33627e+08
7.76769	3.771e+08	3.34648e+08
7.77276	3.73623e+08	3.35436e+08
7.77782	3.78025e+08	3.20323e+08
7.78289	3.73256e+08	3.19665e+08
7.78796	3.7317e+08	3.21664e+08
7.79303	3.58012e+08	3.2231e+08
7.79809	3.33535e+08	3.05255e+08
7.80316	3.14296e+08	2.96562e+08
7.80823	3.03686e+08	2.8575e+08
7.8133	3.00315e+08	2.80548e+08
7.81837	2.95511e+08	2.79671e+08
7.82343	2.83475e+08	2.7779e+08
7.8285	2.77191e+08	2.69523e+08
7.83357	2.73158e+08	2.664e+08
7.83864	2.612e+08	2.64502e+08
7.8437	2.55497e+08	2.52981e+08
7.84877	2.51872e+08	2.57204e+08
7.85384	2.44202e+08	2.42654e+08
7.85891	2.30392e+08	2.45402e+08
7.86398	2.23438e+08	2.46431e+08
7.86904	2.16181e+08	2.41094e+08
7.87411	2.10971e+08	2.36276e+08
7.87918	2.08828e+08	2.43788e+08
7.88425	2.13356e+08	2.45306e+08
7.88931	2.22779e+08	2.62313e+08
7.89438	2.42601e+08	2.59785e+08
7.89945	2.59111e+08	2.66436e+08
7.90452	2.80251e+08	2.84083e+08
7.90959	2.91057e+08	2.99208e+08
7.91465	3.12705e+08	3.16336e+08
7.91972	3.28292e+08	3.33922e+08
7.92479	3.53591e+08	3.44461e+08
7.92986	3.72573e+08	3.62036e+08
7.93492	3.99769e+08	3.6542e+08
7.93999	4.09288e+08	3.87971e+08
7.94506	4.22112e+08	3.99673e+08
7.95013	4.55216e+08	4.29956e+08
7.9552	4.58263e+08	4.28494e+08
7.96026	4.71067e+08	4.49622e+08
7.96533	4.96559e+08	4.62724e+08
7.9704	5.11059e+08	4.91174e+08
7.97547	5.3932e+08	4.93991e+08
7.98053	5.39195e+08	5.2114e+08
7.9856	5.65201e+08	5.44162e+08
7.99067	5.82821e+08	5.59761e+08
7.99574	5.73621e+08	5.79533e+08
8.00081	6.00226e+08	5.72131e+08
8.00587	6.17e+08	5.84185e+08
8.01094	6.61807e+08	6.07361e+08
8.01601	6.6155e+08	6.19839e+08
8.02108	6.63754e+08	6.10722e+08
8.02614	7.00741e+08	6.55344e+08
8.03121	7.00605e+08	6.51652e+08
8.03628	7.11186e+08	6.81909e+08
8.04135	7.20634e+08	6.95409e+08
8.04642	7.41202e+08	6.86507e+08
8.05148	7.60313e+08	7.08998e+08
8.05655	6.79958e+08	7.11707e+08
8.06162	2.54743e+08	7.21436e+08
8.06669	1.80905e+08	7.63116e+08
8.07175	1.64289e+08	7.43323e+08
8.07682	1.59637e+08	7.71598e+08
8.08189	1.51759e+08	7.55878e+08
8.08696	1.45711e+08	7.93865e+08
8.09203	1.42386e+08	7.70044e+08
8.09709	1.37083e+08	8.10386e+08
8.10216	1.32417e+08	8.2121e+08
8.10723	1.30041e+08	8.43508e+08
8.1123	1.25417e+08	8.01341e+08
8.11736	1.22483e+08	2.4074e+08
8.12243	1.19355e+08	1.6474e+08
8.1275	1.16109e+08	1.50668e+08
8.13257	1.112e+08	1.46751e+08
8.13764	1.10711e+08	1.37339e+08
8.1427	1.05968e+08	1.3328e+08
8.14777	1.0539e+08	1.28673e+08
8.15284	1.01587e+08	1.26697e+08
8.15791	9.9354e+07	1.23368e+08
8.16297	9.70664e+07	1.16695e+08
8.16804	9.76868e+07	1.16246e+08
8.17311	9.30084e+07	1.1246e+08
8.17818	9.19035e+07	1.10446e+08
8.18325	8.85363e+07	1.09533e+08
8.18831	9.02636e+07	1.03679e+08
8.19338	8.70291e+07	1.03703e+08
8.19845	8.54194e+07	1.00703e+08
8.20352	8.50757e+07	9.88271e+07
8.20858	8.21441e+07	9.86467e+07
8.21365	8.35572e+07	9.82559e+07
8.21872	8.32546e+07	9.64903e+07
8.22379	8.11747e+07	9.01192e+07
8.22886	7.89518e+07	9.15293e+07
8.23392	7.5833e+07	8.94712e+07
8.23899	7.60678e+07	8.61425e+07
8.24406	7.54726e+07	8.67148e+07
8.24913	7.31994e+07	8.61954e+07
8.25419	7.33797e+07	8.56257e+07
8.25926	7.3696e+07	8.41402e+07
8.26433	7.03469e+07	8.25487e+07
8.2694	7.25298e+07	8.16979e+07
8.27447	7.0281e+07	7.99171e+07
8.27953	7.05074e+07	7.98667e+07
8.2846	6.93587e+07	7.79629e+07
8.28967	6.80724e+07	7.66574e+07
8.29474	6.72507e+07	7.69575e+07
8.2998	6.64728e+07	7.49432e+07
8.30487	6.59853e+07	7.53665e+07
8.30994	6.72429e+07	7.47171e+07
8.31501	6.66651e+07	7.15846e+07
8.32008	6.53259e+07	7.33104e+07
8.32514	6.33388e+07	7.09548e+07
8.33021	6.28785e+07	6.85753e+07
8.33528	6.31204e+07	7.08433e+07
8.34035	6.2038e+07	6.89126e+07
8.34541	6.0102e+07	6.66262e+07
8.35048	5.89946e+07	6.59694e+07
8.35555	5.8556e+07	6.44136e+07
8.36062	5.6302e+07	6.47114e+07
8.36569	5.6896e+07	6.23103e+07
8.37075	5.65023e+07	6.25627e+07
8.37582	5.3797e+07	6.20806e+07
8.38089	5.35904e+07	5.85649e+07
8.38596	5.46253e+07	5.96864e+07
8.39103	5.36218e+07	5.89601e+07
8.39609	5.42391e+07	5.86269e+07
8.40116	5.32041e+07	5.93948e+07
8.40623	5.56113e+07	5.83122e+07
8.4113	5.85039e+07	5.88647e+07
8.41636	6.56169e+07	6.16292e+07
8.42143	7.34133e+07	6.5744e+07
8.4265	8.10471e+07	7.18218e+07
8.43157	8.91549e+07	8.47535e+07
8.43664	9.33627e+07	9.95776e+07
8.4417	9.14313e+07	1.08319e+08
8.44677	9.09142e+07	1.10721e+08
8.45184	8.57018e+07	1.08041e+08
8.45691	8.21513e+07	9.91886e+07
8.46198	7.75949e+07	9.39198e+07
8.46704	7.26017e+07	8.5942e+07
8.47211	6.98351e+07	8.02895e+07
8.47718	6.74881e+07	7.68552e+07
8.48225	6.71549e+07	7.25009e+07
8.48731	6.38697e+07	6.821e+07
8.49238	6.36693e+07	6.76435e+07
8.49745	6.08708e+07	6.62873e+07
8.50252	6.07023e+07	6.52578e+07
8.50759	5.98089e+07	6.30645e+07
8.51265	5.88359e+07	6.03352e+07
8.51772	5.68558e+07	6.05409e+07
8.52279	5.72186e+07	5.88606e+07
8.52786	5.55645e+07	5.78306e+07
8.53292	5.53967e+07	5.75161e+07
8.53799	5.77216e+07	5.56436e+07
8.54306	5.70759e+07	5.51509e+07
8.54813	5.61283e+07	5.67678e+07
8.5532	5.72933e+07	5.66538e+07
8.55826	5.71401e+07	5.52624e+07
8.56333	5.55532e+07	5.56177e+07
8.5684	5.55934e+07	5.50848e+07
8.57347	5.62407e+07	5.52481e+07
8.57853	5.52068e+07	5.50185e+07
8.5836	5.461e+07	5.56298e+07
8.58867	5.41157e+07	5.45645e+07
8.59374	5.43437e+07	5.48972e+07
8.59881	5.51067e+07	5.53281e+07
8.60387	5.892e+07	5.60347e+07
8.60894	6.14881e+07	6.03061e+07
8.61401	6.34112e+07	6.50696e+07
8.61908	6.57991e+07	6.86423e+07
8.62414	6.6235e+07	7.37919e+07
8.62921	6.53213e+07	7.3226e+07
8.63428	6.49712e+07	7.16675e+07
8.63935	6.1855e+07	7.01343e+07
8.64442	6.03397e+07	6.90411e+07
8.64948	6.00462e+07	6.63033e+07
8.65455	5.83996e+07	6.29905e+07
8.65962	5.64422e+07	6.10809e+07
8.66469	5.5643e+07	5.89428e+07
8.66975	5.43901e+07	5.85266e+07
8.67482	5.28951e+07	5.62067e+07
8.67989	5.22568e+07	5.52698e+07
8.68496	5.06585e+07	5.39234e+07
8.69003	5.02393e+07	5.30932e+07
8.69509	4.93533e+07	5.18929e+07
8.70016	4.97297e+07	5.2176e+07
8.70523	5.02329e+07	5.04694e+07
8.7103	4.93734e+07	5.09248e+07
8.71536	4.76002e+07	4.99147e+07
8.72043	4.87731e+07	5.04836e+07
8.7255	4.69051e+07	5.02937e+07
8.73057	4.7083e+07	4.95313e+07
8.73564	4.6669e+07	4.86078e+07
8.7407	4.59984e+07	4.70712e+07
8.74577	4.58115e+07	4.79646e+07
8.75084	4.58374e+07	4.74011e+07
8.75591	4.61493e+07	4.67675e+07
8.76097	4.63322e+07	4.61797e+07
8.76604	4.52323e+07	4.61131e+07
8.77111	4.47891e+07	4.67636e+07
8.77618	4.49495e+07	4.60277e+07
8.78125	4.42594e+07	4.51439e+07
8.78631	4.49797e+07	4.55693e+07
8.79138	4.46831e+07	4.56995e+07
8.79645	4.39622e+07	4.49742e+07
8.80152	4.35804e+07	4.54402e+07
8.80658	4.4306e+07	4.4373e+07
8.81165	4.34766e+07	4.46101e+07
8.81672	4.37048e+07	4.31664e+07
8.82179	4.27688e+07	4.38969e+07
8.82686	4.26947e+07	4.31408e+07
8.83192	4.10429e+07	4.29122e+07
8.83699	4.12276e+07	4.28803e+07
8.84206	4.15499e+07	4.19286e+07
8.84713	4.16632e+07	4.18462e+07
8.85219	4.12777e+07	4.15612e+07
8.85726	4.10583e+07	4.14481e+07
8.86233	4.16236e+07	4.13681e+07
8.8674	4.07873e+07	4.18112e+07
8.87247	4.04476e+07	4.14939e+07
8.87753	4.06001e+07	4.1006e+07
8.8826	4.04141e+07	4.18156e+07
8.88767	4.08845e+07	4.13217e+07
8.89274	4.04884e+07	4.15022e+07
8.8978	4.10951e+07	4.09961e+07
8.90287	4.2149e+07	4.2729e+07
8.90794	4.38792e+07	4.45619e+07
8.91301	4.50549e+07	4.54416e+07
8.91807	4.67274e+07	4.62592e+07
8.92314	4.64097e+07	4.78007e+07
8.92821	4.77521e+07	4.83504e+07
8.93328	4.74439e+07	4.75413e+07
8.93834	4.81086e+07	4.76561e+07
8.94341	4.67278e+07	4.71496e+07
8.94848	4.72627e+07	4.55137e+07
8.95355	4.57761e+07	4.50657e+07
8.95862	4.43468e+07	4.46265e+07
8.96368	4.53166e+07	4.51815e+07
8.96875	4.5042e+07	4.29298e+07
8.97382	4.4291e+07	4.44962e+07
8.97889	4.35423e+07	4.36334e+07
8.98395	4.24639e+07	4.33329e+07
8.98902	4.17552e+07	4.42028e+07
8.99409	4.22806e+07	4.22332e+07
8.99916	4.24365e+07	4.28205e+07
9.00423	4.16637e+07	4.37206e+07
9.00929	4.18252e+07	4.32667e+07
9.01436	4.22951e+07	4.27931e+07
9.01943	4.25531e+07	4.2143e+07
9.0245	4.26783e+07	4.33917e+07
9.02956	4.29069e+07	4.23862e+07
9.03463	4.37591e+07	4.2642e+07
9.0397	4.43291e+07	4.45816e+07
9.04477	4.55067e+07	4.51419e+07
9.04984	4.619e+07	4.77804e+07
9.0549	4.63828e+07	4.76978e+07
9.05997	4.65248e+07	4.95558e+07
9.06504	4.66402e+07	4.90928e+07
9.07011	4.67702e+07	4.99889e+07
9.07517	4.64379e+07	4.78369e+07
9.08024	4.60625e+07	4.74565e+07
9.08531	4.46758e+07	4.7573e+07
9.09038	4.39788e+07	4.61975e+07
9.09545	4.48116e+07	4.68793e+07
9.10051	4.42219e+07	4.63888e+07
9.10558	4.37403e+07	4.55709e+07
9.11065	4.39405e+07	4.49051e+07
9.11572	4.45323e+07	4.62863e+07
9.12079	4.45184e+07	4.63853e+07
9.12585	4.56601e+07	4.70195e+07
9.13092	4.62471e+07	4.81422e+07
9.13599	4.64627e+07	4.84426e+07
9.14106	4.77671e+07	4.98324e+07
9.14612	4.95365e+07	5.08534e+07
9.15119	4.89309e+07	5.20731e+07
9.15626	4.84582e+07	5.12095e+07
9.16133	4.85566e+07	5.08257e+07
9.1664	4.73259e+07	5.08365e+07
9.17146	4.85445e+07	4.90596e+07
9.17653	4.73231e+07	5.01994e+07
9.1816	4.71219e+07	4.9585e+07
9.18667	4.57352e+07	4.91045e+07
9.19173	4.55512e+07	4.92197e+07
9.1968	4.52746e+07	4.89367e+07
9.20187	4.41291e+07	4.67646e+07
9.20694	4.26365e+07	4.68201e+07
9.21201	4.28165e+07	4.60196e+07
9.21707	4.15618e+07	4.54192e+07
9.22214	4.13648e+07	4.4052e+07
9.22721	4.01973e+07	4.42619e+07
9.23228	4.04416e+07	4.31175e+07
9.23734	4.04764e+07	4.34321e+07
9.24241	3.93414e+07	4.33319e+07
9.24748	4.07892e+07	4.20356e+07
9.25255	3.95269e+07	4.22888e+07
9.25762	3.9022e+07	4.20519e+07
9.26268	3.86269e+07	4.08901e+07
9.26775	3.83882e+07	4.03036e+07
9.27282	3.81505e+07	4.05218e+07
9.27789	3.80725e+07	3.97256e+07
9.28295	3.63027e+07	3.75969e+07
9.28802	3.67197e+07	3.94993e+07
9.29309	3.66057e+07	3.86907e+07
9.29816	3.68061e+07	3.7164e+07
9.30323	3.53122e+07	3.76035e+07
9.30829	3.62008e+07	3.70371e+07
9.31336	3.56431e+07	3.67731e+07
9.31843	3.5961e+07	3.636e+07
9.3235	3.52879e+07	3.62219e+07
9.32856	3.63233e+07	3.60779e+07
9.33363	3.61883e+07	3.62222e+07
9.3387	3.58025e+07	3.63378e+07
9.34377	3.55369e+07	3.63656e+07
9.34884	3.53409e+07	3.62584e+07
9.3539	3.51213e+07	3.52914e+07
9.35897	3.52992e+07	3.55878e+07
9.36404	3.3776e+07	3.52945e+07
9.36911	3.45417e+07	3.46415e+07
9.37417	3.35137e+07	3.43286e+07
9.37924	3.29402e+07	3.4525e+07
9.38431	3.24604e+07	3.44092e+07
9.38938	3.22078e+07	3.29519e+07
9.39445	3.33115e+07	3.3104e+07
9.39951	3.20511e+07	3.33029e+07
9.40458	3.2177e+07	3.30483e+07
9.40965	3.17088e+07	3.24717e+07
9.41472	3.21668e+07	3.17354e+07
9.41978	3.21673e+07	3.2457e+07
9.42485	3.21245e+07	3.17125e+07
9.42992	3.21445e+07	3.24087e+07
9.43499	3.16812e+07	3.1765e+07
9.44006	3.15671e+07	3.19252e+07
9.44512	3.17597e+07	3.23614e+07
9.45019	3.21963e+07	3.14081e+07
9.45526	3.11524e+07	3.19022e+07
9.46033	3.2471e+07	3.22313e+07
9.46539	3.25899e+07	3.26813e+07
9.47046	3.25515e+07	3.33357e+07
9.47553	3.2337e+07	3.29008e+07
9.4806	3.2028e+07	3.36121e+07
9.48567	3.24051e+07	3.30671e+07
9.49073	3.16267e+07	3.29143e+07
9.4958	3.18808e+07	3.18923e+07
9.50087	3.08365e+07	3.25249e+07
9.50594	3.11388e+07	3.26359e+07
9.51101	3.06157e+07	3.19367e+07
9.51607	3.06033e+07	3.08277e+07
9.52114	2.93547e+07	3.03239e+07
9.52621	2.94318e+07	3.07806e+07
9.53128	2.97878e+07	3.04528e+07
9.53634	2.94425e+07	3.04708e+07
9.54141	2.97284e+07	3.01796e+07
9.54648	3.01014e+07	3.00884e+07
9.55155	2.99911e+07	2.99319e+07
9.55662	2.94472e+07	2.98541e+07
9.56168	2.91156e+07	3.02588e+07
9.56675	2.87966e+07	2.96502e+07
9.57182	2.90522e+07	2.98082e+07
9.57689	3.01916e+07	3.03756e+07
9.58195	3.08859e+07	3.0837e+07
9.58702	3.11681e+07	3.13036e+07
9.59209	3.11791e+07	3.11898e+07
9.59716	3.2127e+07	3.18268e+07
9.60223	3.18423e+07	3.17164e+07
9.60729	3.18678e+07	3.25673e+07
9.61236	3.39949e+07	3.38982e+07
9.61743	3.68542e+07	3.61146e+07
9.6225	4.49863e+07	4.26206e+07
9.62756	5.75278e+07	5.50582e+07
9.63263	7.39154e+07	7.34115e+07
9.6377	9.49008e+07	9.66239e+07
9.64277	1.156e+08	1.16119e+08
9.64784	1.27226e+08	1.31147e+08
9.6529	1.3245e+08	1.4448e+08
9.65797	1.30695e+08	1.44967e+08
9.66304	1.26542e+08	1.4702e+08
9.66811	1.2156e+08	1.36373e+08
9.67317	1.10194e+08	1.25346e+08
9.67824	1.01509e+08	1.12668e+08
9.68331	9.58238e+07	1.03371e+08
9.68838	8.8895e+07	9.48401e+07
9.69345	8.10158e+07	8.6854e+07
9.69851	7.64119e+07	7.73448e+07
9.70358	7.13415e+07	7.22654e+07
9.70865	6.71921e+07	6.70781e+07
9.71372	6.34568e+07	6.26544e+07
9.71878	5.90373e+07	6.16368e+07
9.72385	5.56158e+07	5.65832e+07
9.72892	5.48239e+07	5.4593e+07
9.73399	5.16806e+07	5.01096e+07
9.73906	5.01197e+07	4.94275e+07
9.74412	4.81373e+07	4.80415e+07
9.74919	4.60052e+07	4.67402e+07
9.75426	4.5422e+07	4.50771e+07
9.75933	4.25837e+07	4.42435e+07
9.76439	4.22691e+07	4.18886e+07
9.76946	3.94436e+07	3.91415e+07
9.77453	3.9416e+07	3.88334e+07
9.7796	3.80538e+07	3.72947e+07
9.78467	3.78296e+07	3.6971e+07
9.78973	3.65545e+07	3.5967e+07
9.7948	3.59566e+07	3.43338e+07
9.79987	3.5192e+07	3.45904e+07
9.80494	3.32678e+07	3.26523e+07
9.81	3.42144e+07	3.36839e+07
9.81507	3.33006e+07	3.26308e+07
9.82014	3.237e+07	3.25401e+07
9.82521	3.21612e+07	3.17958e+07
9.83028	3.1944e+07	3.05985e+07
9.83534	3.19964e+07	3.0579e+07
9.84041	3.11321e+07	2.96795e+07
9.84548	3.07788e+07	3.02895e+07
9.85055	3.03319e+07	2.96941e+07
9.85562	3.04524e+07	2.94131e+07
9.86068	2.93969e+07	2.92355e+07
9.86575	2.96288e+07	2.8355e+07
9.87082	2.90596e+07	2.86883e+07
9.87589	2.92726e+07	2.82086e+07
9.88095	2.88033e+07	2.82279e+07
9.88602	2.89048e+07	2.87365e+07
9.89109	2.88217e+07	2.78901e+07
9.89616	2.82958e+07	2.79183e+07
9.90123	2.93781e+07	2.92085e+07
9.90629	2.79602e+07	3.02067e+07
9.91136	2.85151e+07	3.87601e+07
9.91643	2.88154e+07	5.67614e+07
9.9215	2.92286e+07	9.28941e+07
9.92656	2.96072e+07	1.43603e+08
9.93163	3.06563e+07	1.98197e+08
9.9367	3.28202e+07	2.3975e+08
9.94177	3.57041e+07	2.64343e+08
9.94684	3.68785e+07	2.54437e+08
9.9519	3.75354e+07	2.43587e+08
9.95697	3.71824e+07	2.28168e+08
9.96204	3.90788e+07	2.07248e+08
9.96711	3.89583e+07	1.82028e+08
9.97217	3.94627e+07	1.66656e+08
9.97724	3.90848e+07	1.45839e+08
9.98231	3.94759e+07	1.38151e+08
9.98738	3.84909e+07	1.23451e+08
9.99245	3.64926e+07	1.10486e+08
9.99751	3.61767e+07	1.0198e+08
10.0026	3.62669e+07	9.55376e+07
10.0076	3.52524e+07	8.83764e+07
10.0127	3.5707e+07	8.10925e+07
10.0178	3.49562e+07	7.47726e+07
10.0229	3.46292e+07	7.48491e+07
10.0279	3.3525e+07	6.8441e+07
10.033	3.27735e+07	6.3811e+07
10.0381	3.24426e+07	6.20574e+07
10.0431	3.25546e+07	5.90865e+07
10.0482	3.17725e+07	5.63076e+07
10.0533	3.14178e+07	5.51566e+07
10.0583	3.1402e+07	5.28112e+07
10.0634	3.10768e+07	5.19167e+07
10.0685	3.08454e+07	4.83627e+07
10.0735	3.01566e+07	4.94635e+07
10.0786	3.06583e+07	4.74015e+07
10.0837	3.02993e+07	4.72934e+07
10.0887	2.97191e+07	4.64504e+07
10.0938	2.95656e+07	4.56416e+07
10.0989	2.97025e+07	4.42417e+07
10.1039	3.03688e+07	4.36589e+07
10.109	3.08017e+07	4.1638e+07
10.1141	2.95514e+07	4.15043e+07
10.1191	2.985e+07	4.07273e+07
10.1242	2.88094e+07	3.88265e+07
10.1293	2.87086e+07	3.86523e+07
10.1343	2.81443e+07	3.60237e+07
10.1394	2.78739e+07	3.62649e+07
10.1445	2.7166e+07	3.51188e+07
10.1495	2.68045e+07	3.40408e+07
10.1546	2.67086e+07	3.23684e+07
10.1597	2.58697e+07	3.29776e+07
10.1647	2.57886e+07	3.24971e+07
10.1698	2.59453e+07	3.21454e+07
10.1749	2.57796e+07	3.10015e+07
10.18	2.55046e+07	3.10408e+07
10.185	2.4695e+07	2.95234e+07
10.1901	2.50189e+07	3.00851e+07
10.1952	2.45976e+07	2.89991e+07
10.2002	2.38213e+07	2.93644e+07
10.2053	2.48152e+07	2.99252e+07
10.2104	2.4416e+07	2.94084e+07
10.2154	2.46623e+07	3.0038e+07
10.2205	2.39384e+07	2.89626e+07
10.2256	2.41538e+07	2.85083e+07
10.2306	2.53073e+07	2.9648e+07
10.2357	2.43693e+07	2.87803e+07
10.2408	2.45516e+07	2.9562e+07
10.2458	2.45346e+07	2.96537e+07
10.2509	2.4974e+07	2.9684e+07
10.256	2.51435e+07	2.92813e+07
10.261	2.46995e+07	2.99388e+07
10.2661	2.51483e+07	2.94387e+07
10.2712	2.49858e+07	3.102e+07
10.2762	2.58359e+07	3.06e+07
10.2813	2.6247e+07	3.05488e+07
10.2864	2.64292e+07	3.1659e+07
10.2914	2.68039e+07	3.15072e+07
10.2965	2.74818e+07	3.24569e+07
10.3016	2.7172e+07	3.05725e+07
10.3066	2.70127e+07	3.15409e+07
10.3117	2.69577e+07	3.18904e+07
10.3168	2.72027e+07	3.20996e+07
10.3218	2.67606e+07	3.25581e+07
10.3269	2.69414e+07	3.20257e+07
10.332	2.64879e+07	3.36095e+07
10.3371	2.70149e+07	3.28512e+07
10.3421	2.60555e+07	3.21603e+07
10.3472	2.58368e+07	3.14737e+07
10.3523	2.59071e+07	3.17831e+07
10.3573	2.51555e+07	3.0659e+07
10.3624	2.55097e+07	3.04726e+07
10.3675	2.56281e+07	3.12503e+07
10.3725	2.60351e+07	3.03997e+07
10.3776	2.66066e+07	2.9519e+07
10.3827	2.55471e+07	2.97363e+07
10.3877	2.58901e+07	2.8673e+07
10.3928	2.50991e+07	2.89812e+07
10.3979	2.54669e+07	2.84036e+07
10.4029	2.53036e+07	2.81778e+07
10.408	2.46688e+07	2.67505e+07
10.4131	2.51031e+07	2.78632e+07
10.4181	2.43353e+07	2.77763e+07
10.4232	2.50046e+07	2.77514e+07
10.4283	2.47824e+07	2.74485e+07
10.4333	2.42673e+07	2.74312e+07
10.4384	2.43411e+07	2.68617e+07
10.4435	2.44966e+07	2.6281e+07
10.4485	2.34514e+07	2.61063e+07
10.4536	2.37789e+07	2.52219e+07
10.4587	2.30653e+07	2.54808e+07
10.4637	2.30926e+07	2.49156e+07
10.4688	2.32163e+07	2.5259e+07
10.4739	2.30663e+07	2.48521e+07
10.479	2.24646e+07	2.42236e+07
10.484	2.30344e+07	2.41896e+07
10.4891	2.23217e+07	2.42137e+07
10.4942	2.28005e+07	2.42222e+07
10.4992	2.19243e+07	2.45181e+07
10.5043	2.18206e+07	2.41172e+07
10.5094	2.22585e+07	2.39007e+07
10.5144	2.19791e+07	2.43061e+07
10.5195	2.2133e+07	2.34172e+07
10.5246	2.19436e+07	2.34779e+07
10.5296	2.16179e+07	2.38621e+07
10.5347	2.19644e+07	2.38419e+07
10.5398	2.10174e+07	2.31263e+07
10.5448	2.12986e+07	2.34656e+07
10.5499	2.07359e+07	2.2885e+07
10.555	2.11407e+07	2.28618e+07
10.56	2.09702e+07	2.30782e+07
10.5651	2.08492e+07	2.28727e+07
10.5702	2.06248e+07	2.2864e+07
10.5752	2.06089e+07	2.22112e+07
10.5803	2.13895e+07	2.20871e+07
10.5854	2.08822e+07	2.2322e+07
10.5904	2.10246e+07	2.26211e+07
10.5955	2.06237e+07	2.29643e+07
10.6006	2.07685e+07	2.2894e+07
10.6056	2.09797e+07	2.25741e+07
10.6107	2.09999e+07	2.23834e+07
10.6158	2.10403e+07	2.21645e+07
10.6209	2.09364e+07	2.15286e+07
10.6259	2.03431e+07	2.19473e+07
10.631	2.06983e+07	2.18882e+07
10.6361	2.01329e+07	2.17363e+07
10.6411	2.03379e+07	2.13503e+07
10.6462	1.98878e+07	2.11523e+07
10.6513	2.0038e+07	2.13523e+07
10.6563	1.98282e+07	2.17237e+07
10.6614	1.98375e+07	2.07856e+07
10.6665	1.96232e+07	2.06365e+07
10.6715	1.95393e+07	2.06148e+07
10.6766	1.97143e+07	2.02691e+07
10.6817	1.96831e+07	2.0154e+07
10.6867	1.86453e+07	2.06669e+07
10.6918	1.93042e+07	2.02389e+07
10.6969	1.89227e+07	2.03682e+07
10.7019	1.87643e+07	2.02073e+07
10.707	1.91323e+07	2.05132e+07
10.7121	1.90921e+07	2.00833e+07
10.7171	1.91212e+07	2.03691e+07
10.7222	1.89734e+07	1.97331e+07
10.7273	1.8645e+07	2.00762e+07
10.7323	1.87833e+07	2.07246e+07
10.7374	1.89081e+07	2.03782e+07
10.7425	1.88599e+07	2.06767e+07
10.7475	1.81383e+07	2.03198e+07
10.7526	1.85835e+07	2.04445e+07
10.7577	1.84416e+07	2.15488e+07
10.7627	1.86823e+07	2.16455e+07
10.7678	1.83454e+07	2.19195e+07
10.7729	1.81747e+07	2.18389e+07
10.778	1.86858e+07	2.17396e+07
10.783	1.89266e+07	2.17449e+07
10.7881	1.82514e+07	2.15693e+07
10.7932	1.84431e+07	2.13779e+07
10.7982	1.86239e+07	2.12619e+07
10.8033	1.85425e+07	2.10621e+07
10.8084	1.83916e+07	2.07517e+07
10.8134	1.83175e+07	2.02415e+07
10.8185	1.82516e+07	1.99836e+07
10.8236	1.77785e+07	2.01668e+07
10.8286	1.79614e+07	1.95449e+07
10.8337	1.83101e+07	1.96185e+07
10.8388	1.81778e+07	1.90778e+07
10.8438	1.81651e+07	1.89463e+07
10.8489	1.74568e+07	1.87358e+07
10.854	1.79883e+07	1.92006e+07
10.859	1.80058e+07	1.8037e+07
10.8641	1.79798e+07	1.8135e+07
10.8692	1.75866e+07	1.82879e+07
10.8742	1.73465e+07	1.8717e+07
10.8793	1.77593e+07	1.83236e+07
10.8844	1.75707e+07	1.85799e+07
10.8894	1.76736e+07	1.85512e+07
10.8945	1.75476e+07	1.81152e+07
10.8996	1.77535e+07	1.72456e+07
10.9046	1.71847e+07	1.82022e+07
10.9097	1.67374e+07	1.82818e+07
10.9148	1.70852e+07	1.79239e+07
10.9198	1.76081e+07	1.79811e+07
10.9249	1.71943e+07	1.80091e+07
10.93	1.72426e+07	1.75902e+07
10.9351	1.71342e+07	1.7868e+07
10.9401	1.66578e+07	1.7839e+07
10.9452	1.73701e+07	1.7894e+07
10.9503	1.7069e+07	1.81069e+07
10.9553	1.67727e+07	1.78513e+07
10.9604	1.71425e+07	1.80231e+07
10.9655	1.67556e+07	1.83241e+07
10.9705	1.71428e+07	1.84667e+07
10.9756	1.74601e+07	1.8442e+07
10.9807	1.67213e+07	1.82213e+07
10.9857	1.67338e+07	1.84761e+07
10.9908	1.66614e+07	1.82481e+07
10.9959	1.64399e+07	1.81752e+07
11.0009	1.66377e+07	1.81818e+07
11.006	1.62192e+07	1.76738e+07
11.0111	1.59224e+07	1.69645e+07
11.0161	1.67247e+07	1.78052e+07
11.0212	1.68057e+07	1.74805e+07
11.0263	1.68115e+07	1.74483e+07
11.0313	1.65547e+07	1.71117e+07
11.0364	1.62963e+07	1.7502e+07
11.0415	1.65992e+07	1.72687e+07
11.0465	1.66595e+07	1.77457e+07
11.0516	1.67083e+07	1.75958e+07
11.0567	1.68204e+07	1.81341e+07
11.0617	1.67192e+07	1.81663e+07
11.0668	1.71375e+07	1.8165e+07
11.0719	1.64741e+07	1.81167e+07
11.077	1.6903e+07	1.92172e+07
11.082	1.7668e+07	1.91989e+07
11.0871	1.85659e+07	2.11176e+07
11.0922	1.96555e+07	2.21329e+07
11.0972	2.08249e+07	2.32912e+07
11.1023	2.14335e+07	2.40095e+07
11.1074	2.24809e+07	2.41948e+07
11.1124	2.2083e+07	2.44839e+07
11.1175	2.30292e+07	2.39572e+07
11.1226	2.31006e+07	2.38603e+07
11.1276	2.34265e+07	2.39784e+07
11.1327	2.43417e+07	2.33597e+07
11.1378	2.3833e+07	2.36921e+07
11.1428	2.41891e+07	2.35702e+07
11.1479	2.45887e+07	2.33248e+07
11.153	2.45598e+07	2.32507e+07
11.158	2.41416e+07	2.30205e+07
11.1631	2.33579e+07	2.30397e+07
11.1682	2.36958e+07	2.29323e+07
11.1732	2.29719e+07	2.17503e+07
11.1783	2.31915e+07	2.22881e+07
11.1834	2.19725e+07	2.25214e+07
11.1884	2.19214e+07	2.17635e+07
11.1935	2.15537e+07	2.1338e+07
11.1986	2.16975e+07	2.10726e+07
11.2036	2.12536e+07	2.13596e+07
11.2087	2.11827e+07	2.10484e+07
11.2138	2.07258e+07	2.05468e+07
11.2188	2.08235e+07	2.01583e+07
11.2239	2.06783e+07	2.03409e+07
11.229	2.08659e+07	2.118e+07
11.2341	2.07608e+07	2.1773e+07
11.2391	2.17617e+07	2.31062e+07
11.2442	2.23852e+07	2.46896e+07
11.2493	2.34569e+07	2.55225e+07
11.2543	2.35897e+07	2.65417e+07
11.2594	2.42246e+07	2.71195e+07
11.2645	2.39084e+07	2.77091e+07
11.2695	2.29048e+07	2.78707e+07
11.2746	2.36099e+07	2.81172e+07
11.2797	2.28638e+07	2.77469e+07
11.2847	2.24913e+07	2.65824e+07
11.2898	2.21541e+07	2.58042e+07
11.2949	2.12004e+07	2.47856e+07
11.2999	2.13285e+07	2.47671e+07
11.305	2.15533e+07	2.48897e+07
11.3101	2.09942e+07	2.36872e+07
11.3151	2.0998e+07	2.3175e+07
11.3202	2.04792e+07	2.24702e+07
11.3253	2.0446e+07	2.2087e+07
11.3303	2.03348e+07	2.23344e+07
11.3354	1.99825e+07	2.1767e+07
11.3405	1.96007e+07	2.172e+07
11.3455	1.94852e+07	2.17706e+07
11.3506	1.95687e+07	2.28068e+07
11.3557	2.13713e+07	2.46422e+07
11.3607	2.33865e+07	2.59329e+07
11.3658	2.44589e+07	2.73024e+07
11.3709	2.55165e+07	2.82905e+07
11.3759	2.53133e+07	2.82586e+07
11.381	2.55144e+07	2.74995e+07
11.3861	2.47006e+07	2.67361e+07
11.3912	2.44578e+07	2.55157e+07
11.3962	2.36633e+07	2.52328e+07
11.4013	2.33153e+07	2.38458e+07
11.4064	2.24015e+07	2.38621e+07
11.4114	2.16698e+07	2.25425e+07
11.4165	2.06859e+07	2.20166e+07
11.4216	2.10177e+07	2.182e+07
11.4266	1.99747e+07	2.07711e+07
11.4317	1.95564e+07	2.0436e+07
11.4368	1.92684e+07	2.05648e+07
11.4418	1.87052e+07	2.02617e+07
11.4469	1.82838e+07	2.06486e+07
11.452	1.83711e+07	1.99182e+07
11.457	1.85964e+07	1.91974e+07
11.4621	1.80199e+07	1.93886e+07
11.4672	1.78291e+07	1.93709e+07
11.4722	1.80836e+07	1.86587e+07
11.4773	1.8575e+07	1.89986e+07
11.4824	1.84903e+07	1.93418e+07
11.4874	1.85255e+07	1.95403e+07
11.4925	1.91145e+07	1.99265e+07
11.4976	1.97066e+07	2.08784e+07
11.5026	2.00516e+07	2.06005e+07
11.5077	2.00894e+07	2.0813e+07
11.5128	1.94199e+07	2.0624e+07
11.5178	1.95151e+07	2.04125e+07
11.5229	1.86723e+07	2.00121e+07
11.528	1.85334e+07	1.98501e+07
11.533	1.79999e+07	1.89352e+07
11.5381	1.76967e+07	1.8988e+07
11.5432	1.72401e+07	1.83267e+07
11.5483	1.69472e+07	1.84316e+07
11.5533	1.6832e+07	1.89205e+07
11.5584	1.67302e+07	1.89997e+07
11.5635	1.79607e+07	2.04712e+07
11.5685	1.88293e+07	2.19958e+07
11.5736	2.10554e+07	2.45266e+07
11.5787	2.41175e+07	2.72845e+07
11.5837	2.5592e+07	2.95525e+07
11.5888	2.77246e+07	3.0399e+07
11.5939	2.77864e+07	3.05624e+07
11.5989	2.78488e+07	3.06657e+07
11.604	2.62972e+07	2.87368e+07
11.6091	2.58484e+07	2.76088e+07
11.6141	2.5364e+07	2.67981e+07
11.6192	2.41469e+07	2.58565e+07
11.6243	2.30427e+07	2.43359e+07
11.6293	2.22382e+07	2.35451e+07
11.6344	2.15093e+07	2.31817e+07
11.6395	2.09453e+07	2.25541e+07
11.6445	2.09697e+07	2.12226e+07
11.6496	2.11123e+07	2.13398e+07
11.6547	2.09154e+07	2.09412e+07
11.6597	2.11513e+07	2.13228e+07
11.6648	2.13225e+07	2.13815e+07
11.6699	2.19006e+07	2.17151e+07
11.6749	2.13835e+07	2.19065e+07
11.68	2.22721e+07	2.14801e+07
11.6851	2.11665e+07	2.09764e+07
11.6902	2.10621e+07	2.08552e+07
11.6952	2.14011e+07	2.04206e+07
11.7003	1.9808e+07	1.9826e+07
11.7054	1.9424e+07	2.00984e+07
11.7104	1.87447e+07	1.96862e+07
11.7155	1.86299e+07	1.89108e+07
11.7206	1.78919e+07	1.84723e+07
11.7256	1.81563e+07	1.9002e+07
11.7307	1.76387e+07	1.89779e+07
11.7358	1.76996e+07	1.82178e+07
11.7408	1.69671e+07	1.77128e+07
11.7459	1.6928e+07	1.83233e+07
11.751	1.63975e+07	1.78216e+07
11.756	1.61154e+07	1.76517e+07
11.7611	1.59785e+07	1.72358e+07
11.7662	1.54877e+07	1.71159e+07
11.7712	1.55017e+07	1.66081e+07
11.7763	1.55794e+07	1.65668e+07
11.7814	1.56213e+07	1.67938e+07
11.7864	1.57361e+07	1.65494e+07
11.7915	1.52778e+07	1.67734e+07
11.7966	1.55915e+07	1.6934e+07
11.8016	1.51379e+07	1.59564e+07
11.8067	1.51214e+07	1.65839e+07
11.8118	1.52888e+07	1.62681e+07
11.8168	1.56221e+07	1.63247e+07
11.8219	1.52159e+07	1.57544e+07
11.827	1.47887e+07	1.65722e+07
11.832	1.51444e+07	1.61956e+07
11.8371	1.47446e+07	1.57048e+07
11.8422	1.48411e+07	1.61092e+07
11.8473	1.47831e+07	1.57787e+07
11.8523	1.45382e+07	1.56413e+07
11.8574	1.51167e+07	1.55924e+07
11.8625	1.46179e+07	1.55556e+07
11.8675	1.44367e+07	1.62275e+07
11.8726	1.43491e+07	1.57744e+07
11.8777	1.46237e+07	1.62046e+07
11.8827	1.41417e+07	1.58408e+07
11.8878	1.44517e+07	1.49594e+07
11.8929	1.47184e+07	1.58709e+07
11.8979	1.42404e+07	1.582e+07
11.903	1.4635e+07	1.53548e+07
11.9081	1.49707e+07	1.56144e+07
11.9131	1.48317e+07	1.57213e+07
11.9182	1.48234e+07	1.52812e+07
11.9233	1.51274e+07	1.53657e+07
11.9283	1.49261e+07	1.57348e+07
11.9334	1.48992e+07	1.55865e+07
11.9385	1.44558e+07	1.55294e+07
11.9435	1.43917e+07	1.51219e+07
11.9486	1.4567e+07	1.53603e+07
11.9537	1.40315e+07	1.53453e+07
11.9587	1.43735e+07	1.51287e+07
11.9638	1.44404e+07	1.49514e+07
11.9689	1.42097e+07	1.5165e+07
11.9739	1.40645e+07	1.51607e+07
11.979	1.4358e+07	1.51463e+07
11.9841	1.43165e+07	1.51027e+07
11.9892	1.40099e+07	1.50531e+07
11.9942	1.41015e+07	1.51666e+07
11.9993	1.39259e+07	1.50233e+07
12.0044	1.41266e+07	1.48957e+07
12.0094	1.38255e+07	1.49006e+07
12.0145	1.36626e+07	1.49069e+07
12.0196	1.32748e+07	1.42786e+07
12.0246	1.36651e+07	1.41733e+07
12.0297	1.36719e+07	1.44333e+07
12.0348	1.35642e+07	1.42887e+07
12.0398	1.36487e+07	1.42508e+07
12.0449	1.37003e+07	1.43757e+07
12.05	1.35928e+07	1.45255e+07
12.055	1.38676e+07	1.39178e+07
12.0601	1.37274e+07	1.45792e+07
12.0652	1.31141e+07	1.44916e+07
12.0702	1.33178e+07	1.41791e+07
12.0753	1.30408e+07	1.42609e+07
12.0804	1.30158e+07	1.41283e+07
12.0854	1.33187e+07	1.45107e+07
12.0905	1.30067e+07	1.4267e+07
12.0956	1.29721e+07	1.40328e+07
12.1006	1.30238e+07	1.38353e+07
12.1057	1.29801e+07	1.40157e+07
12.1108	1.34347e+07	1.39314e+07
12.1158	1.302e+07	1.42007e+07
12.1209	1.2932e+07	1.40561e+07
[truncated: 3,528 more rows]
