# Supplementary material for: Polyvinyl chloride degradation by a bacterium isolated from the gut of insect larvae
Source: Nat Commun. 2022 Sep 12;13:5360. doi: 10.1038/s41467-022-32903-y (PMC9468159; doi:10.1038/s41467-022-32903-y)
Supplement: Supplementary file 8 — Source data [file 41467_2022_32903_MOESM8_ESM.zip › Source Data/Supplementary Figure 8a.xlsx]

## Sheet: Datas in Fig.S8a
OD600 of EMBL-1 in different groups over time
Time(d)	Groups	OD600	OD600average	STD
1	EMBL-1-PVC-Glucose-7	0.2	0.21	0.01
	EMBL-1-PVC-Glucose-8	0.22
	EMBL-1-PVC-Glucose-9	0.21
	EMBL-1-PVC-7	0.2	0.206667	0.011547
	EMBL-1-PVC-8	0.22
	EMBL-1-PVC-9	0.2
10	EMBL-1-PVC-Glucose-7	0.75	0.75	0.02
	EMBL-1-PVC-Glucose-8	0.77
	EMBL-1-PVC-Glucose-9	0.73
	EMBL-1-PVC-7	0.5	0.49	0.01
	EMBL-1-PVC-8	0.49
	EMBL-1-PVC-9	0.48
20	EMBL-1-PVC-Glucose-7	0.85	0.843333	0.0208167
	EMBL-1-PVC-Glucose-8	0.82
	EMBL-1-PVC-Glucose-9	0.86
	EMBL-1-PVC-7	0.54	0.546667	0.0208167
	EMBL-1-PVC-8	0.57
	EMBL-1-PVC-9	0.53
30	EMBL-1-PVC-Glucose-7	0.92	0.903333	0.0152753
	EMBL-1-PVC-Glucose-8	0.9
	EMBL-1-PVC-Glucose-9	0.89
	EMBL-1-PVC-7	0.57	0.576667	0.0057735
	EMBL-1-PVC-8	0.58
	EMBL-1-PVC-9	0.58

## Sheet: Supplementary Figure 8a
The OD600 in each groups over time
Groups/Time(d)	1	10	20	30
EMBL-1+PVC	0.206667	0.49	0.55	0.58
EMBL-1+PVC+Glucose	0.21	0.75	0.84	0.9
The STD in each groups over time
Groups/Time(d)	1	10	20	30
EMBL-1+PVC	0.011547	0.01	0.0208167	0.0057735
EMBL-1+PVC+Glucose	0.01	0.02	0.0208167	0.0152753
