# Supplementary material for: Polyvinyl chloride degradation by a bacterium isolated from the gut of insect larvae
Source: Nat Commun. 2022 Sep 12;13:5360. doi: 10.1038/s41467-022-32903-y (PMC9468159; doi:10.1038/s41467-022-32903-y)
Supplement: Supplementary file 8 — Source data [file 41467_2022_32903_MOESM8_ESM.zip › Source Data/Supplementary Figure 8b.xlsx]

## Sheet: Supplementary Figure 8b
Concentration of proteins in different groups
Groups	Concentration of proteins(mg/mL)	Average	STD
IN-1	0.18	0.2	0.02
IN-2	0.2
IN-3	0.22
OUT-1	0.12	0.12	0.02
OUT-2	0.14
OUT-3	0.1
Inglu-1	0.4	0.42	0.0264575
Inglu-2	0.45
Inglu-3	0.41
OUTglu-1	0.23	0.22	0.0173205
OUTglu-2	0.23
OUTglu-3	0.2
Groups	Concentration of proteins(mg/mL)	STD
IN	0.2	0.02
OUT	0.12	0.02
INglu	0.42	0.0264575
OUTglu	0.22	0.0173205
