# Supplementary material for: Polyvinyl chloride degradation by a bacterium isolated from the gut of insect larvae
Source: Nat Commun. 2022 Sep 12;13:5360. doi: 10.1038/s41467-022-32903-y (PMC9468159; doi:10.1038/s41467-022-32903-y)
Supplement: Supplementary file 8 — Source data [file 41467_2022_32903_MOESM8_ESM.zip › Source Data/Supplementary Figure 9a.xlsx]

## Sheet: Data of FTIR
The FTIR source data of PVC films in PVC control and PVC-Cp groups
Wavenumber/Time(d)	PVC control		Wavenumber/Time(d)	PVC-Cp
550.095	0.0289629		550.095	0.047922
550.577	0.0288372		550.577	0.0477632
551.059	0.0287459		551.059	0.0476164
551.542	0.0287533		551.542	0.0475367
552.024	0.0288069		552.024	0.0475104
552.506	0.0288419		552.506	0.0475064
552.988	0.0288451		552.988	0.0475067
553.47	0.0288179		553.47	0.0475164
553.952	0.0287077		553.952	0.0474948
554.434	0.0286081		554.434	0.0475161
554.916	0.0284859		554.916	0.0475426
555.398	0.0283096		555.398	0.0475498
555.881	0.0281677		555.881	0.0475738
556.363	0.0279925		556.363	0.0475531
556.845	0.0277783		556.845	0.0474985
557.327	0.0275799		557.327	0.0474366
557.809	0.0274324		557.809	0.0474015
558.291	0.0273342		558.291	0.0473971
558.773	0.0272882		558.773	0.047436
559.255	0.0271854		559.255	0.0474241
559.737	0.0271242		559.737	0.0474218
560.22	0.0271771		560.22	0.0475262
560.702	0.0271614		560.702	0.0475378
561.184	0.0270642		561.184	0.0475197
561.666	0.0269445		561.666	0.047484
562.148	0.0268236		562.148	0.0474702
562.63	0.0267547		562.63	0.0475003
563.112	0.0267275		563.112	0.0475602
563.594	0.0266524		563.594	0.0475983
564.077	0.0266005		564.077	0.0476224
564.559	0.0265696		564.559	0.047623
565.041	0.0265624		565.041	0.0476079
565.523	0.0265925		565.523	0.0476048
566.005	0.0266731		566.005	0.0476452
566.487	0.0267134		566.487	0.0476702
566.969	0.0267908		566.969	0.0477354
567.451	0.0269778		567.451	0.0479109
567.933	0.0270418		567.933	0.0479567
568.416	0.0269497		568.416	0.0479118
568.898	0.026992		568.898	0.0478789
569.38	0.0269302		569.38	0.0477443
569.862	0.026854		569.862	0.0475808
570.344	0.0267979		570.344	0.0474296
570.826	0.0267834		570.826	0.0473192
571.308	0.0268145		571.308	0.0472609
571.79	0.0268785		571.79	0.0472504
572.273	0.0269501		572.273	0.0472713
572.755	0.0270337		572.755	0.0473377
573.237	0.0269898		573.237	0.0473331
573.719	0.0269199		573.719	0.0473217
574.201	0.026889		574.201	0.0473855
574.683	0.0268145		574.683	0.0474364
575.165	0.0267406		575.165	0.0474764
575.647	0.0267132		575.647	0.0475434
576.13	0.0266331		576.13	0.047519
576.612	0.0265714		576.612	0.0474753
577.094	0.0265521		577.094	0.0474559
577.576	0.0266585		577.576	0.0475405
578.058	0.0267523		578.058	0.0475941
578.54	0.026822		578.54	0.0476368
579.022	0.026908		579.022	0.0476942
579.504	0.027008		579.504	0.0477627
579.986	0.0271247		579.986	0.0478438
580.468	0.0272636		580.468	0.0479435
580.951	0.0274314		580.951	0.0480697
581.433	0.0276291		581.433	0.0482248
581.915	0.0278489		581.915	0.0483994
582.397	0.0280722		582.397	0.0485731
582.879	0.0282757		582.879	0.0487211
583.361	0.0284378		583.361	0.0488237
583.843	0.0285444		583.843	0.0488734
584.325	0.0285994		584.325	0.0488836
584.808	0.0286197		584.808	0.0488799
585.29	0.0286254		585.29	0.0488864
585.772	0.0286344		585.772	0.0489168
586.254	0.0286558		586.254	0.0489698
586.736	0.0286905		586.736	0.0490327
587.218	0.0287319		587.218	0.0490886
587.7	0.028773		587.7	0.0491269
588.182	0.0288125		588.182	0.0491519
588.664	0.0288554		588.664	0.0491792
589.147	0.0288133		589.147	0.0491524
589.629	0.0288182		589.629	0.0491651
590.111	0.0288652		590.111	0.0492413
590.593	0.0288956		590.593	0.0493134
591.075	0.028897		591.075	0.0493619
591.557	0.0289663		591.557	0.0494704
592.039	0.028984		592.039	0.049509
592.521	0.0289695		592.521	0.0495231
593.004	0.0289977		593.004	0.0495719
593.486	0.0290892		593.486	0.0496734
593.968	0.0292317		593.968	0.0498238
594.45	0.0294483		594.45	0.05002
594.932	0.029699		594.932	0.0502332
595.414	0.029962		595.414	0.0504436
595.896	0.0301854		595.896	0.0506295
596.378	0.0303283		596.378	0.0507637
596.861	0.0304736		596.861	0.0509132
597.343	0.0305843		597.343	0.0510527
597.825	0.0306687		597.825	0.051178
598.307	0.0307237		598.307	0.0512688
598.789	0.0307093		598.789	0.0512761
599.271	0.0306979		599.271	0.0512524
599.753	0.030667		599.753	0.0511732
600.235	0.0306302		600.235	0.0510623
600.717	0.0306001		600.717	0.0509485
601.199	0.0305841		601.199	0.0508548
601.682	0.0305822		601.682	0.0507928
602.164	0.0306019		602.164	0.0507664
602.646	0.0306417		602.646	0.05077
603.128	0.0306687		603.128	0.0507841
603.61	0.0306659		603.61	0.0507886
604.092	0.0307155		604.092	0.0508413
604.574	0.0308056		604.574	0.0509369
605.057	0.0309266		605.057	0.0510705
605.539	0.0310787		605.539	0.0512413
606.021	0.031244		606.021	0.0514323
606.503	0.0313683		606.503	0.0516025
606.985	0.0314779		606.985	0.0517668
607.467	0.0315811		607.467	0.0519306
607.949	0.0316968		607.949	0.0521075
608.431	0.031844		608.431	0.0523088
608.913	0.0319389		608.913	0.0524626
609.395	0.0321032		609.395	0.052646
609.878	0.0323324		609.878	0.0528537
610.36	0.0325409		610.36	0.0530098
610.842	0.0327039		610.842	0.0530991
611.324	0.0328126		611.324	0.0531263
611.806	0.0329615		611.806	0.053199
612.288	0.0330171		612.288	0.0532046
612.77	0.0330283		612.77	0.0532081
613.252	0.0330578		613.252	0.0532513
613.735	0.0331232		613.735	0.0533345
614.217	0.0332351		614.217	0.0534485
614.699	0.0333989		614.699	0.0535833
615.181	0.0336177		615.181	0.0537359
615.663	0.0338923		615.663	0.0539122
616.145	0.0342183		616.145	0.0541215
616.627	0.0345818		616.627	0.0543674
617.109	0.034958		617.109	0.054641
617.591	0.0353136		617.591	0.0549204
618.074	0.0356167		618.074	0.0551779
618.556	0.0358243		618.556	0.055383
619.038	0.035985		619.038	0.0555439
619.52	0.0360508		619.52	0.0556323
620.002	0.0361643		620.002	0.0557449
620.484	0.036307		620.484	0.0558699
620.966	0.0364647		620.966	0.0559984
621.448	0.0366707		621.448	0.056154
621.931	0.0369168		621.931	0.0563314
622.413	0.0371886		622.413	0.0565235
622.895	0.0374257		622.895	0.0566935
623.377	0.0377169		623.377	0.0569072
623.859	0.0380189		623.859	0.0571395
624.341	0.0383335		624.341	0.057393
624.823	0.0386583		624.823	0.0576637
625.305	0.0389836		625.305	0.0579406
625.788	0.0392938		625.788	0.0582097
626.27	0.0395759		626.27	0.0584608
626.752	0.0398247		626.752	0.0586932
627.234	0.0400481		627.234	0.0589168
627.716	0.0402636		627.716	0.0591463
628.198	0.0404929		628.198	0.0593951
628.68	0.0407549		628.68	0.0596705
629.162	0.0410624		629.162	0.0599727
629.644	0.0414212		629.644	0.060299
630.126	0.0418326		630.126	0.0606479
630.609	0.0422942		630.609	0.061021
631.091	0.042801		631.091	0.0614228
631.573	0.0433442		631.573	0.0618547
632.055	0.0439106		632.055	0.062312
632.537	0.044483		632.537	0.0627821
633.019	0.0450435		633.019	0.0632491
633.501	0.0455786		633.501	0.063701
633.984	0.0460848		633.984	0.0641365
634.466	0.0465708		634.466	0.0645682
634.948	0.0470542		634.948	0.065018
635.43	0.0475543		635.43	0.0655072
635.912	0.0480846		635.912	0.0660476
636.394	0.0486467		636.394	0.0666351
636.876	0.0492324		636.876	0.0672524
637.358	0.0498269		637.358	0.0678727
637.84	0.0504247		637.84	0.0684831
638.322	0.0510284		638.322	0.0690798
638.805	0.0516506		638.805	0.0696701
639.287	0.0523072		639.287	0.0702658
639.769	0.05301		639.769	0.0708747
640.251	0.053761		640.251	0.0714969
640.733	0.0545537		640.733	0.0721268
641.215	0.0553781		641.215	0.072761
641.697	0.0562314		641.697	0.0734072
642.179	0.0571233		642.179	0.0740881
642.662	0.0580767		642.662	0.0748367
643.144	0.0591204		643.144	0.0756857
643.626	0.0602788		643.626	0.0766566
644.108	0.0615649		644.108	0.0777545
644.59	0.0629792		644.59	0.07897
645.072	0.0645137		645.072	0.0802892
645.554	0.0661603		645.554	0.0817027
646.036	0.0679152		646.036	0.0832108
646.519	0.0697813		646.519	0.0848236
647.001	0.0717619		647.001	0.0865523
647.483	0.0738565		647.483	0.0884018
647.965	0.0760548		647.965	0.0903651
648.447	0.0783385		648.447	0.0924237
648.929	0.0806872		648.929	0.0945556
649.411	0.0830861		649.411	0.0967428
649.893	0.0855306		649.893	0.0989757
650.375	0.0880232		650.375	0.101249
650.857	0.0905628		650.857	0.103553
651.34	0.0931337		651.34	0.105864
651.822	0.0956973		651.822	0.108137
652.304	0.0981969		652.304	0.110318
652.786	0.10057		652.786	0.11235
653.268	0.102764		653.268	0.114194
653.75	0.104752		653.75	0.115836
654.232	0.106531		654.232	0.117281
654.715	0.108112		654.715	0.118546
655.197	0.109509		655.197	0.119645
655.679	0.110723		655.679	0.120575
656.161	0.111745		656.161	0.121328
656.643	0.11256		656.643	0.121891
657.125	0.113166		657.125	0.122269
657.607	0.113579		657.607	0.122486
658.089	0.113836		658.089	0.122578
658.571	0.113979		658.571	0.122586
659.053	0.114044		659.053	0.122533
659.536	0.114047		659.536	0.122424
660.018	0.113984		660.018	0.122246
660.5	0.113842		660.5	0.121981
660.982	0.113607		660.982	0.121623
661.464	0.11328		661.464	0.121184
661.946	0.112873		661.946	0.120691
662.428	0.112408		662.428	0.12017
662.91	0.111899		662.91	0.119641
663.393	0.111353		663.393	0.119101
663.875	0.110766		663.875	0.118537
664.357	0.110131		664.357	0.117933
664.839	0.10945		664.839	0.11728
665.321	0.108733		665.321	0.116585
665.803	0.107999		665.803	0.115864
666.285	0.107261		666.285	0.115133
666.767	0.106521		666.767	0.114393
667.25	0.105766		667.25	0.113635
667.732	0.104975		667.732	0.112843
668.214	0.104131		668.214	0.112006
668.696	0.103234		668.696	0.111133
669.178	0.1023		669.178	0.110253
669.66	0.101365		669.66	0.109402
670.142	0.100458		670.142	0.108614
670.624	0.0996009		670.624	0.107901
671.106	0.0987947		671.106	0.107255
671.589	0.0980278		671.589	0.106649
672.071	0.0972836		672.071	0.106054
672.553	0.0965531		672.553	0.105456
673.035	0.0958397		673.035	0.104853
673.517	0.0951565		673.517	0.104261
673.999	0.0945173		673.999	0.103697
674.481	0.0939285		674.481	0.103171
674.963	0.0933839		674.963	0.102677
675.446	0.0928699		675.446	0.102202
675.928	0.0923753		675.928	0.101735
676.41	0.0919011		676.41	0.10128
676.892	0.0914636		676.892	0.100855
677.374	0.0910893		677.374	0.100488
677.856	0.0908024		677.856	0.100203
678.338	0.0906155		678.338	0.100011
678.82	0.0905237		678.82	0.0999054
679.302	0.0905095		679.302	0.0998651
679.784	0.090552		679.784	0.0998695
680.267	0.0906385		680.267	0.0999088
680.749	0.0907697		680.749	0.0999877
681.231	0.0909565		681.231	0.100121
681.713	0.0912104		681.713	0.10032
682.195	0.0915323		682.195	0.100585
682.677	0.0919072		682.677	0.100894
683.159	0.0923064		683.159	0.101215
683.641	0.0926948		683.641	0.101512
684.124	0.0930429		684.124	0.101758
684.606	0.0933306		684.606	0.101942
685.088	0.093546		685.088	0.102064
685.57	0.0936779		685.57	0.102121
686.052	0.0937085		686.052	0.102104
686.534	0.0936121		686.534	0.101988
687.016	0.093362		687.016	0.101742
687.498	0.0929406		687.498	0.101343
687.981	0.09235		687.981	0.100787
688.463	0.0916121		688.463	0.100087
688.945	0.0907627		688.945	0.099274
689.427	0.089839		689.427	0.0983774
689.909	0.0888688		689.909	0.0974202
690.391	0.0878657		690.391	0.0964127
690.873	0.0868325		690.873	0.0953581
691.355	0.0857683		691.355	0.0942602
691.837	0.0846772		691.837	0.0931324
692.32	0.0835696		692.32	0.0919963
692.802	0.0824599		692.802	0.0908773
693.284	0.0813589		693.284	0.0897933
693.766	0.0802695		693.766	0.088749
694.248	0.0791841		694.248	0.0877335
694.73	0.0780915		694.73	0.0867279
695.212	0.0769815		695.212	0.0857138
695.694	0.0758527		695.694	0.0846826
696.177	0.0747117		696.177	0.0836361
696.659	0.0735691		696.659	0.0825824
697.141	0.0724333		697.141	0.0815294
697.623	0.0713061		697.623	0.0804784
698.105	0.0701832		698.105	0.0794264
698.587	0.0690597		698.587	0.0783708
699.069	0.0679349		699.069	0.0773165
699.551	0.0668176		699.551	0.0762795
700.033	0.0657219		700.033	0.0752824
700.516	0.0646621		700.516	0.0743454
700.998	0.0636435		700.998	0.0734753
701.48	0.0626594		701.48	0.0726607
701.962	0.0616923		701.962	0.0718736
702.444	0.0607219		702.444	0.0710804
702.926	0.0597341		702.926	0.0702544
703.408	0.0587288		703.408	0.0693869
703.89	0.0577197		703.89	0.0684889
704.372	0.0567297		704.372	0.0675859
704.855	0.0557805		704.855	0.066706
705.337	0.0548851		705.337	0.0658696
705.819	0.0540438		705.819	0.0650846
706.301	0.0532467		706.301	0.0643475
706.783	0.0524806		706.783	0.0636507
707.265	0.0517372		707.265	0.0629901
707.747	0.0510177		707.747	0.0623686
708.229	0.0503334		708.229	0.0617961
708.712	0.0496991		708.712	0.0612823
709.194	0.0491281		709.194	0.0608318
709.676	0.0486247		709.676	0.0604398
710.158	0.0481841		710.158	0.0600942
710.64	0.0477956		710.64	0.0597823
711.122	0.0474489		711.122	0.0594969
711.604	0.0471394		711.604	0.0592407
712.086	0.0468706		712.086	0.0590242
712.568	0.0466504		712.568	0.0588604
713.051	0.0464871		713.051	0.058758
713.533	0.0463838		713.533	0.0587181
714.015	0.0463372		714.015	0.0587353
714.497	0.0463402		714.497	0.0588036
714.979	0.0463856		714.979	0.0589206
715.461	0.0464686		715.461	0.0590872
715.943	0.046587		715.943	0.0593045
716.425	0.0467377		716.425	0.0595664
716.908	0.046916		716.908	0.0598567
717.39	0.0471141		717.39	0.0601504
717.872	0.0473242		717.872	0.060424
718.354	0.047539		718.354	0.0606685
718.836	0.0477548		718.836	0.0608915
719.318	0.0479702		719.318	0.0610986
719.8	0.0481936		719.8	0.0612958
720.282	0.0484441		720.282	0.0615021
720.764	0.0487434		720.764	0.0617424
721.247	0.0491023		721.247	0.0620278
721.729	0.0495168		721.729	0.0623484
722.211	0.0499708		722.211	0.0626795
722.693	0.0504444		722.693	0.062995
723.175	0.0509217		723.175	0.0632806
723.657	0.0513975		723.657	0.0635418
724.139	0.0518768		724.139	0.0637992
724.621	0.0523684		724.621	0.0640764
725.104	0.0528752		725.104	0.0643858
725.586	0.0533895		725.586	0.0647222
726.068	0.0538934		726.068	0.0650647
726.55	0.0543664		726.55	0.0653888
727.032	0.054793		727.032	0.0656769
727.514	0.0551677		727.514	0.0659255
727.996	0.0554914		727.996	0.0661428
728.478	0.0557653		728.478	0.0663388
728.96	0.0559826		728.96	0.0665167
729.443	0.0561293		729.443	0.0666695
729.925	0.0561895		729.925	0.0667839
730.407	0.0561575		730.407	0.0668505
730.889	0.0560453		730.889	0.0668714
731.371	0.0558834		731.371	0.0668627
731.853	0.0557112		731.853	0.0668475
732.335	0.0555625		732.335	0.0668458
732.817	0.0554545		732.817	0.0668647
733.299	0.0553844		733.299	0.0668966
733.782	0.055334		733.782	0.0669244
734.264	0.0552817		734.264	0.0669305
734.746	0.0552131		734.746	0.0669064
735.228	0.0551266		735.228	0.066855
735.71	0.0550315		735.71	0.0667869
736.192	0.0549407		736.192	0.066713
736.674	0.0548623		736.674	0.0666381
737.156	0.0547966		737.156	0.0665598
737.639	0.0547375		737.639	0.0664723
738.121	0.0546779		738.121	0.0663732
738.603	0.0546147		738.603	0.0662674
739.085	0.0545506		739.085	0.0661665
739.567	0.0544912		739.567	0.0660825
740.049	0.0544392		740.049	0.0660207
740.531	0.0543909		740.531	0.0659756
741.013	0.0543361		741.013	0.0659331
741.495	0.0542624		741.495	0.0658771
741.978	0.0541625		741.978	0.0657978
742.46	0.0540361		742.46	0.0656958
742.942	0.0538913		742.942	0.0655807
743.424	0.0537376		743.424	0.0654639
743.906	0.0535809		743.906	0.0653501
744.388	0.0534183		744.388	0.0652328
744.87	0.0532397		744.87	0.0650959
745.352	0.0530328		745.352	0.0649206
745.835	0.0527904		745.835	0.064695
746.317	0.0525138		746.317	0.0644191
746.799	0.0522125		746.799	0.0641043
747.281	0.0518972		747.281	0.0637663
747.763	0.0515734		747.763	0.0634167
748.245	0.0512363		748.245	0.0630565
748.727	0.0508734		748.727	0.0626778
749.209	0.0504693		749.209	0.0622675
749.692	0.0500145		749.692	0.0618171
750.174	0.0495098		750.174	0.0613258
750.656	0.0489658		750.656	0.0608013
751.138	0.0483978		751.138	0.0602549
751.62	0.047819		751.62	0.0596949
752.102	0.0472352		752.102	0.059123
752.584	0.046646		752.584	0.0585355
753.066	0.0460468		753.066	0.0579274
753.548	0.0454355		753.548	0.0572973
754.03	0.0448145		754.03	0.0566498
754.513	0.0441896		754.513	0.0559928
754.995	0.0435659		754.995	0.0553327
755.477	0.0429436		755.477	0.0546698
755.959	0.0423156		755.959	0.0539969
756.441	0.0416709		756.441	0.0533033
756.923	0.0409999		756.923	0.0525816
757.405	0.0403004		757.405	0.0518328
757.888	0.03958		757.888	0.0510683
758.37	0.0388539		758.37	0.0503061
758.852	0.0381392		758.852	0.0495636
759.334	0.0374485		759.334	0.048851
759.816	0.0367861		759.816	0.0481688
760.298	0.0361489		760.298	0.0475099
760.78	0.0355295		760.78	0.0468648
761.262	0.0349214		761.262	0.0462275
761.744	0.0343218		761.744	0.0455979
762.226	0.0337319		762.226	0.0449807
762.709	0.0331537		762.709	0.0443814
763.191	0.0325874		763.191	0.0438021
763.673	0.0320295		763.673	0.0432396
764.155	0.0314744		764.155	0.042688
764.637	0.0309174		764.637	0.0421422
765.119	0.0303585		765.119	0.041602
765.601	0.0298035		765.601	0.0410726
766.083	0.0292624		766.083	0.0405622
766.566	0.0287455		766.566	0.0400779
767.048	0.0282596		767.048	0.0396216
767.53	0.027806		767.53	0.0391893
768.012	0.0273813		768.012	0.0387734
768.494	0.0269808		768.494	0.0383676
768.976	0.0266017		768.976	0.0379707
769.458	0.0262447		769.458	0.0375877
769.94	0.0259137		769.94	0.0372275
770.423	0.0256116		770.423	0.0368971
770.905	0.0253378		770.905	0.0365966
771.387	0.0250852		771.387	0.0363177
771.869	0.0248429		771.869	0.0360466
772.351	0.0245985		772.351	0.0357694
772.833	0.0243439		772.833	0.0354785
773.315	0.0240766		773.315	0.0351739
773.797	0.0238003		773.797	0.0348632
774.279	0.0235219		774.279	0.034557
774.761	0.023248		774.761	0.0342638
775.244	0.0229815		775.244	0.0339873
775.726	0.0227213		775.726	0.0337254
776.208	0.0224633		776.208	0.0334728
776.69	0.0222039		776.69	0.0332242
777.172	0.0219421		777.172	0.0329768
777.654	0.0216809		777.654	0.032731
778.136	0.0214256		778.136	0.032489
778.619	0.0211821		778.619	0.0322528
779.101	0.020953		779.101	0.0320222
779.583	0.0207375		779.583	0.031796
780.065	0.020531		780.065	0.031572
780.547	0.0203276		780.547	0.0313496
781.029	0.0201226		781.029	0.0311303
781.511	0.0199142		781.511	0.0309169
781.993	0.0197034		781.993	0.0307121
782.475	0.019493		782.475	0.030516
782.957	0.0192861		782.957	0.0303264
783.44	0.0190843		783.44	0.0301402
783.922	0.0188879		783.922	0.0299554
784.404	0.0186974		784.404	0.029774
784.886	0.018513		784.886	0.0296025
785.368	0.0183373		785.368	0.0294498
785.85	0.0181732		785.85	0.0293242
786.332	0.0180242		786.332	0.0292296
786.814	0.0178914		786.814	0.0291633
787.297	0.0177744		787.297	0.0291166
787.779	0.0176699		787.779	0.0290784
788.261	0.0175734		788.261	0.0290385
788.743	0.0174814		788.743	0.0289918
789.225	0.0173921		789.225	0.0289401
789.707	0.0173057		789.707	0.0288896
790.189	0.0172247		790.189	0.0288484
790.671	0.0171511		790.671	0.0288218
791.154	0.0170864		791.154	0.0288101
791.636	0.0170302		791.636	0.0288076
792.118	0.0169808		792.118	0.0288051
792.6	0.0169367		792.6	0.0287923
793.082	0.0168972		793.082	0.0287615
793.564	0.0168631		793.564	0.0287094
794.046	0.016837		794.046	0.0286374
794.528	0.0168206		794.528	0.0285505
795.01	0.016815		795.01	0.0284561
795.493	0.016819		795.493	0.0283619
795.975	0.0168293		795.975	0.0282744
796.457	0.0168414		796.457	0.0281977
796.939	0.0168519		796.939	0.0281339
797.421	0.0168581		797.421	0.0280813
797.903	0.0168603		797.903	0.0280367
798.385	0.0168597		798.385	0.0279945
798.867	0.0168588		798.867	0.0279491
799.35	0.0168596		799.35	0.0278954
799.832	0.016864		799.832	0.0278307
800.314	0.0168724		800.314	0.0277538
800.796	0.0168842		800.796	0.027666
801.278	0.016898		801.278	0.0275697
801.76	0.0169109		801.76	0.0274677
802.242	0.0169192		802.242	0.0273625
802.724	0.0169186		802.724	0.0272567
803.206	0.0169046		803.206	0.0271515
803.688	0.0168753		803.688	0.0270491
804.171	0.0168314		804.171	0.0269511
804.653	0.0167771		804.653	0.0268586
805.135	0.0167191		805.135	0.026772
805.617	0.0166645		805.617	0.0266903
806.099	0.0166183		806.099	0.0266117
806.581	0.0165816		806.581	0.0265329
807.063	0.0165496		807.063	0.0264498
807.545	0.016514		807.545	0.0263583
808.028	0.0164645		808.028	0.026254
808.51	0.0163928		808.51	0.0261332
808.992	0.0162949		808.992	0.0259931
809.474	0.0161727		809.474	0.0258334
809.956	0.0160334		809.956	0.0256564
810.438	0.0158871		810.438	0.0254662
810.92	0.0157459		810.92	0.0252736
811.402	0.015619		811.402	0.0250885
811.885	0.0155115		811.885	0.0249194
812.367	0.0154243		812.367	0.0247707
812.849	0.0153545		812.849	0.0246423
813.331	0.0152978		813.331	0.0245303
813.813	0.0152489		813.813	0.0244286
814.295	0.0152025		814.295	0.0243312
814.777	0.0151538		814.777	0.0242337
815.259	0.0150981		815.259	0.0241335
815.741	0.0150316		815.741	0.0240304
816.223	0.0149528		816.223	0.0239252
816.706	0.0148631		816.706	0.0238197
817.188	0.014768		817.188	0.023717
817.67	0.0146759		817.67	0.0236209
818.152	0.0145962		818.152	0.0235359
818.634	0.0145356		818.634	0.0234652
819.116	0.0144963		819.116	0.0234094
819.598	0.0144739		819.598	0.0233648
820.08	0.0144587		820.08	0.023323
820.563	0.0144383		820.563	0.0232725
821.045	0.0144022		821.045	0.0232024
821.527	0.0143438		821.527	0.0231054
822.009	0.0142626		822.009	0.0229805
822.491	0.014163		822.491	0.0228336
822.973	0.0140525		822.973	0.0226758
823.455	0.0139377		823.455	0.0225187
823.937	0.0138231		823.937	0.0223709
824.42	0.0137102		824.42	0.0222356
824.902	0.0135984		824.902	0.0221102
825.384	0.0134871		825.384	0.0219894
825.866	0.0133781		825.866	0.0218689
826.348	0.013275		826.348	0.0217474
826.83	0.0131832		826.83	0.0216287
827.312	0.0131075		827.312	0.0215186
827.794	0.0130507		827.794	0.0214235
828.277	0.0130126		828.277	0.0213466
828.759	0.0129903		828.759	0.0212871
829.241	0.0129796		829.241	0.0212402
829.723	0.0129766		829.723	0.0212002
830.205	0.0129777		830.205	0.0211611
830.687	0.0129811		830.687	0.0211206
831.169	0.0129852		831.169	0.0210776
831.651	0.0129886		831.651	0.0210328
832.133	0.012989		832.133	0.020986
832.615	0.0129842		832.615	0.0209352
833.098	0.0129727		833.098	0.0208768
833.58	0.0129546		833.58	0.0208064
834.062	0.0129316		834.062	0.0207211
834.544	0.0129073		834.544	0.0206208
835.026	0.0128857		835.026	0.0205089
835.508	0.012871		835.508	0.020392
835.99	0.0128658		835.99	0.0202779
836.472	0.0128714		836.472	0.0201741
836.955	0.012888		836.955	0.0200868
837.437	0.0129149		837.437	0.0200195
837.919	0.0129511		837.919	0.0199733
838.401	0.0129951		838.401	0.0199464
838.883	0.0130445		838.883	0.0199342
839.365	0.0130958		839.365	0.0199307
839.847	0.0131445		839.847	0.0199279
840.329	0.0131857		840.329	0.0199189
840.812	0.0132154		840.812	0.0198979
841.294	0.0132318		841.294	0.0198622
841.776	0.0132359		841.776	0.0198123
842.258	0.0132324		842.258	0.0197522
842.74	0.0132283		842.74	0.0196876
843.222	0.0132318		843.222	0.0196244
843.704	0.0132499		843.704	0.0195677
844.186	0.0132876		844.186	0.0195201
844.668	0.0133473		844.668	0.0194834
845.15	0.0134292		845.15	0.0194578
845.633	0.0135314		845.633	0.0194434
846.115	0.0136521		846.115	0.0194412
846.597	0.0137886		846.597	0.0194515
847.079	0.0139387		847.079	0.0194745
847.561	0.0140993		847.561	0.0195085
848.043	0.0142658		848.043	0.0195507
848.525	0.0144316		848.525	0.0195957
849.007	0.0145889		849.007	0.0196372
849.49	0.014729		849.49	0.0196692
849.972	0.0148451		849.972	0.0196868
850.454	0.0149328		850.454	0.019687
850.936	0.0149919		850.936	0.0196695
851.418	0.0150253		851.418	0.0196361
851.9	0.0150381		851.9	0.0195902
852.382	0.015036		852.382	0.0195361
852.864	0.0150235		852.864	0.0194778
853.347	0.0150034		853.347	0.0194187
853.829	0.0149773		853.829	0.0193608
854.311	0.0149456		854.311	0.0193043
854.793	0.0149084		854.793	0.0192484
855.275	0.0148664		855.275	0.0191912
855.757	0.0148213		855.757	0.0191318
856.239	0.0147749		856.239	0.01907
856.721	0.0147294		856.721	0.0190077
857.203	0.0146866		857.203	0.0189479
857.686	0.0146479		857.686	0.0188941
858.168	0.0146138		858.168	0.0188492
858.65	0.0145837		858.65	0.0188138
859.132	0.0145559		859.132	0.0187864
859.614	0.0145287		859.614	0.0187638
860.096	0.0145		860.096	0.0187425
860.578	0.0144686		860.578	0.0187198
861.06	0.0144348		861.06	0.0186957
861.543	0.014401		861.543	0.0186728
862.025	0.0143713		862.025	0.0186556
862.507	0.0143513		862.507	0.0186499
862.989	0.0143471		862.989	0.0186607
863.471	0.0143639		863.471	0.0186916
863.953	0.0144054		863.953	0.0187441
864.435	0.0144728		864.435	0.018818
864.917	0.0145659		864.917	0.0189116
865.399	0.014683		865.399	0.019024
865.882	0.0148225		865.882	0.019155
866.364	0.014983		866.364	0.0193059
866.846	0.0151632		866.846	0.0194793
867.328	0.015362		867.328	0.0196777
867.81	0.0155765		867.81	0.019902
868.292	0.0158026		868.292	0.0201501
868.774	0.0160345		868.774	0.020416
869.256	0.0162662		869.256	0.0206918
869.739	0.0164935		869.739	0.0209688
870.221	0.016716		870.221	0.0212414
870.703	0.016937		870.703	0.0215083
871.185	0.0171642		871.185	0.0217744
871.667	0.017407		871.667	0.0220487
872.149	0.0176754		872.149	0.0223426
872.631	0.0179769		872.631	0.0226663
873.113	0.0183163		873.113	0.0230261
873.596	0.0186945		873.596	0.0234227
874.077	0.0191095		874.077	0.0238521
874.56	0.0195556		874.56	0.0243061
875.042	0.0200255		875.042	0.0247753
875.524	0.0205084		875.524	0.0252499
876.006	0.0209925		876.006	0.0257212
876.488	0.0214645		876.488	0.0261815
876.97	0.0219131		876.97	0.0266245
877.452	0.0223292		877.452	0.0270445
877.934	0.0227084		877.934	0.0274372
878.417	0.0230498		878.417	0.027799
878.899	0.0233555		878.899	0.0281275
879.381	0.0236276		879.381	0.0284205
879.863	0.0238675		879.863	0.0286765
880.345	0.0240748		880.345	0.0288944
880.827	0.0242482		880.827	0.0290734
881.309	0.0243869		881.309	0.0292131
881.791	0.0244914		881.791	0.029314
882.274	0.0245637		882.274	0.0293767
882.756	0.024607		882.756	0.0294031
883.238	0.024625		883.238	0.0293959
883.72	0.0246213		883.72	0.0293599
884.202	0.0245999		884.202	0.029302
884.684	0.0245659		884.684	0.0292301
885.166	0.024525		885.166	0.0291528
885.648	0.0244842		885.648	0.0290774
886.13	0.0244497		886.13	0.029008
886.612	0.0244264		886.612	0.0289453
887.095	0.0244158		887.095	0.0288866
887.577	0.0244167		887.577	0.0288274
888.059	0.0244244		888.059	0.0287619
888.541	0.0244332		888.541	0.0286858
889.023	0.0244368		889.023	0.0285963
889.505	0.0244296		889.505	0.0284929
889.987	0.0244073		889.987	0.028377
890.47	0.0243673		890.47	0.0282522
890.952	0.0243089		890.952	0.0281234
891.434	0.0242332		891.434	0.0279965
891.916	0.0241438		891.916	0.0278776
892.398	0.0240467		892.398	0.0277717
892.88	0.0239486		892.88	0.0276805
893.362	0.0238556		893.362	0.0276021
893.844	0.0237701		893.844	0.0275304
894.326	0.0236909		894.326	0.0274566
894.809	0.0236117		894.809	0.0273711
895.291	0.0235246		895.291	0.0272671
895.773	0.0234214		895.773	0.0271418
896.255	0.0232981		896.255	0.0269977
896.737	0.0231557		896.737	0.0268421
897.219	0.0229998		897.219	0.0266837
897.701	0.022839		897.701	0.0265312
898.183	0.0226819		898.183	0.0263906
898.665	0.0225346		898.665	0.0262653
899.148	0.0224001		899.148	0.0261554
899.63	0.0222785		899.63	0.0260595
900.112	0.0221691		900.112	0.0259758
900.594	0.0220714		900.594	0.0259019
901.076	0.0219862		901.076	0.0258356
901.558	0.0219151		901.558	0.0257749
902.04	0.0218595		902.04	0.0257186
902.523	0.0218201		902.523	0.0256659
903.005	0.021796		903.005	0.0256176
903.487	0.021785		903.487	0.0255759
903.969	0.0217851		903.969	0.0255438
904.451	0.0217942		904.451	0.0255237
904.933	0.0218116		904.933	0.0255166
905.415	0.0218359		905.415	0.0255203
905.897	0.0218659		905.897	0.025531
906.379	0.0218985		906.379	0.0255425
906.861	0.0219301		906.861	0.0255487
907.344	0.0219572		907.344	0.0255448
907.826	0.021978		907.826	0.0255281
908.308	0.0219929		908.308	0.0254981
908.79	0.0220044		908.79	0.0254558
909.272	0.0220157		909.272	0.0254034
909.754	0.0220288		909.754	0.0253433
910.236	0.0220428		910.236	0.025278
910.718	0.0220549		910.718	0.0252107
911.201	0.0220604		911.201	0.025145
911.683	0.0220561		911.683	0.0250853
912.165	0.0220421		912.165	0.0250353
912.647	0.0220226		912.647	0.0249974
913.129	0.0220045		913.129	0.0249724
913.611	0.0219957		913.611	0.0249586
914.093	0.0220014		914.093	0.0249528
914.575	0.0220233		914.575	0.0249515
915.058	0.0220585		915.058	0.0249514
915.54	0.0221013		915.54	0.0249502
916.022	0.0221449		916.022	0.0249463
916.504	0.0221842		916.504	0.0249389
916.986	0.0222172		916.986	0.0249281
917.468	0.0222443		917.468	0.0249146
917.95	0.0222682		917.95	0.0249003
918.432	0.0222923		918.432	0.024888
918.914	0.0223191		918.914	0.0248815
919.396	0.0223504		919.396	0.0248842
919.879	0.0223866		919.879	0.024898
920.361	0.0224271		920.361	0.0249224
920.843	0.022471		920.843	0.0249547
921.325	0.0225171		921.325	0.0249914
921.807	0.0225642		921.807	0.0250298
922.289	0.0226119		922.289	0.0250695
922.771	0.0226607		922.771	0.0251126
923.253	0.0227123		923.253	0.0251628
923.736	0.0227691		923.736	0.0252231
924.218	0.0228334		924.218	0.0252937
924.7	0.0229054		924.7	0.0253703
925.182	0.0229834		925.182	0.0254456
925.664	0.0230627		925.664	0.0255111
926.146	0.0231368		926.146	0.0255604
926.628	0.0231993		926.628	0.0255917
927.11	0.0232461		927.11	0.0256079
927.592	0.0232768		927.592	0.025616
928.075	0.0232949		928.075	0.0256233
928.557	0.0233057		928.557	0.0256342
929.039	0.0233151		929.039	0.0256493
929.521	0.023327		929.521	0.0256654
930.003	0.0233425		930.003	0.0256776
930.485	0.0233602		930.485	0.0256826
930.967	0.0233775		930.967	0.0256804
931.449	0.0233917		931.449	0.0256736
931.932	0.0234021		931.932	0.025668
932.414	0.0234087		932.414	0.0256675
932.896	0.0234128		932.896	0.0256736
933.378	0.0234157		933.378	0.0256844
933.86	0.0234189		933.86	0.0256954
934.342	0.0234238		934.342	0.0257025
934.824	0.023433		934.824	0.0257035
935.306	0.0234489		935.306	0.0256994
935.788	0.0234746		935.788	0.025694
936.271	0.0235112		936.271	0.0256918
936.753	0.0235581		936.753	0.0256964
937.235	0.023612		937.235	0.0257092
937.717	0.0236675		937.717	0.0257297
938.199	0.0237194		938.199	0.0257565
938.681	0.0237645		938.681	0.0257892
939.163	0.0238031		939.163	0.0258283
939.645	0.0238386		939.645	0.0258753
940.128	0.0238762		940.128	0.0259312
940.61	0.0239204		940.61	0.025995
941.092	0.0239728		941.092	0.0260626
941.574	0.0240316		941.574	0.0261274
942.056	0.0240924		942.056	0.0261827
942.538	0.0241508		942.538	0.0262231
943.02	0.0242041		943.02	0.0262472
943.502	0.0242527		943.502	0.0262583
943.985	0.0242999		943.985	0.0262629
944.467	0.0243501		944.467	0.0262692
944.949	0.0244073		944.949	0.0262849
945.431	0.0244734		945.431	0.0263149
945.913	0.0245482		945.913	0.0263604
946.395	0.0246306		946.395	0.0264201
946.877	0.0247194		946.877	0.0264901
947.359	0.0248143		947.359	0.0265661
947.841	0.0249163		947.841	0.026645
948.323	0.0250265		948.323	0.026725
948.806	0.0251453		948.806	0.0268062
949.288	0.0252719		949.288	0.0268899
949.77	0.0254041		949.77	0.0269781
950.252	0.0255396		950.252	0.0270726
950.734	0.0256766		950.734	0.0271739
951.216	0.0258152		951.216	0.0272816
951.698	0.0259562		951.698	0.0273939
952.18	0.0261017		952.18	0.0275091
952.663	0.0262536		952.663	0.027626
953.145	0.0264137		953.145	0.0277453
953.627	0.0265833		953.627	0.0278697
954.109	0.0267641		954.109	0.0280032
954.591	0.0269578		954.591	0.0281504
955.073	0.0271652		955.073	0.0283144
955.555	0.0273847		955.555	0.0284954
956.037	0.0276121		956.037	0.0286912
956.519	0.0278396		956.519	0.0288974
957.002	0.0280576		957.002	0.0291091
957.484	0.0282579		957.484	0.0293228
957.966	0.0284366		957.966	0.0295385
958.448	0.0285963		958.448	0.0297584
958.93	0.0287456		958.93	0.0299869
959.412	0.0288963		959.412	0.030228
959.894	0.0290604		959.894	0.0304838
960.376	0.0292457		960.376	0.0307533
960.859	0.0294544		960.859	0.0310327
961.341	0.0296834		961.341	0.0313167
961.823	0.0299272		961.823	0.0316003
962.305	0.0301798		962.305	0.0318795
962.787	0.0304374		962.787	0.0321528
963.269	0.0306973		963.269	0.0324196
963.751	0.0309579		963.751	0.0326799
964.233	0.0312165		964.233	0.0329338
964.716	0.0314686		964.716	0.0331811
965.198	0.0317089		965.198	0.0334213
965.68	0.0319333		965.68	0.0336551
966.162	0.0321404		966.162	0.0338836
966.644	0.0323327		966.644	0.0341081
967.126	0.032515		967.126	0.0343293
967.608	0.0326925		967.608	0.0345461
968.09	0.0328682		968.09	0.0347568
968.572	0.0330417		968.572	0.0349587
969.055	0.0332099		969.055	0.0351502
969.537	0.0333686		969.537	0.0353315
970.019	0.0335145		970.019	0.0355041
970.501	0.0336469		970.501	0.0356702
970.983	0.0337667		970.983	0.0358306
971.465	0.0338765		971.465	0.0359842
971.947	0.0339784		971.947	0.0361277
972.429	0.0340747		972.429	0.0362584
972.912	0.034167		972.912	0.0363747
973.394	0.0342591		973.394	0.0364802
973.876	0.0343553		973.876	0.0365808
974.358	0.034461		974.358	0.0366846
974.84	0.0345797		974.84	0.0367973
975.322	0.0347116		975.322	0.0369202
975.804	0.0348522		975.804	0.0370494
976.286	0.0349943		976.286	0.0371773
976.768	0.0351299		976.768	0.0372962
977.25	0.0352543		977.25	0.0374016
977.733	0.0353676		977.733	0.037494
978.215	0.0354745		978.215	0.0375783
978.697	0.0355819		978.697	0.0376607
979.179	0.0356945		979.179	0.0377456
979.661	0.0358123		979.661	0.0378332
980.143	0.0359303		980.143	0.0379197
980.625	0.0360402		980.625	0.0379994
981.107	0.036135		981.107	0.0380681
981.59	0.0362123		981.59	0.0381257
982.072	0.0362759		982.072	0.038176
982.554	0.0363342		982.554	0.038226
983.036	0.0363976		983.036	0.038283
983.518	0.0364738		983.518	0.038352
984	0.0365672		984	0.0384351
984.482	0.0366775		984.482	0.0385324
984.964	0.0368026		984.964	0.0386433
985.447	0.0369408		985.447	0.0387679
985.929	0.0370921		985.929	0.0389076
986.411	0.0372577		986.411	0.0390635
986.893	0.0374393		986.893	0.0392358
987.375	0.0376367		987.375	0.0394222
987.857	0.0378481		987.857	0.0396188
988.339	0.0380703		988.339	0.0398213
988.821	0.0383012		988.821	0.0400279
989.303	0.0385407		989.303	0.040239
989.785	0.038792		989.785	0.0404579
990.268	0.0390584		990.268	0.0406885
990.75	0.0393422		990.75	0.0409334
991.232	0.0396418		991.232	0.0411916
991.714	0.0399516		991.714	0.0414594
992.196	0.0402645		992.196	0.0417321
992.678	0.0405746		992.678	0.0420065
993.16	0.0408808		993.16	0.0422832
993.643	0.0411875		993.643	0.0425664
994.125	0.0415031		994.125	0.0428626
994.607	0.0418373		994.607	0.0431777
995.089	0.0421967		995.089	0.0435151
995.571	0.0425846		995.571	0.0438751
996.053	0.043		996.053	0.0442558
996.535	0.0434409		996.535	0.0446554
997.017	0.0439052		997.017	0.0450733
997.499	0.0443928		997.499	0.0455107
997.982	0.0449036		997.982	0.0459688
998.464	0.0454359		998.464	0.046447
998.946	0.0459847		998.946	0.0469416
999.428	0.0465418		999.428	0.0474461
999.91	0.0470977		999.91	0.0479531
1000.39	0.0476463		1000.39	0.0484578
1000.87	0.0481867		1000.87	0.0489596
1001.36	0.0487241		1001.36	0.0494625
1001.84	0.0492664		1001.84	0.0499716
1002.32	0.0498201		1002.32	0.0504903
1002.8	0.0503854		1002.8	0.051017
1003.28	0.0509558		1003.28	0.051544
1003.77	0.0515185		1003.77	0.0520599
1004.25	0.0520594		1004.25	0.0525524
1004.73	0.0525673		1004.73	0.0530123
1005.21	0.0530353		1005.21	0.0534338
1005.7	0.0534605		1005.7	0.0538146
1006.18	0.0538407		1006.18	0.0541524
1006.66	0.0541718		1006.66	0.0544439
1007.14	0.0544481		1007.14	0.0546842
1007.62	0.0546636		1007.62	0.0548685
1008.11	0.0548171		1008.11	0.0549957
1008.59	0.0549141		1008.59	0.0550693
1009.07	0.0549673		1009.07	0.0550979
1009.55	0.0549916		1009.55	0.0550914
1010.03	0.0550001		1010.03	0.0550585
1010.52	0.0549985		1010.52	0.0550033
1011	0.054985		1011	0.0549265
1011.48	0.0549519		1011.48	0.0548264
1011.96	0.0548911		1011.96	0.0547024
1012.45	0.0547981		1012.45	0.0545566
1012.93	0.0546741		1012.93	0.0543938
1013.41	0.0545242		1013.41	0.0542189
1013.89	0.0543542		1013.89	0.0540343
1014.37	0.0541671		1014.37	0.0538387
1014.86	0.0539625		1014.86	0.0536279
1015.34	0.0537382		1015.34	0.0533979
1015.82	0.0534935		1015.82	0.0531472
1016.3	0.0532308		1016.3	0.0528785
1016.78	0.0529564		1016.78	0.0525975
1017.27	0.0526766		1017.27	0.052309
1017.75	0.0523943		1017.75	0.052014
1018.23	0.0521064		1018.23	0.0517083
1018.71	0.0518037		1018.71	0.0513835
1019.2	0.0514744		1019.2	0.051031
1019.68	0.0511091		1019.68	0.0506461
1020.16	0.0507042		1020.16	0.0502296
1020.64	0.0502633		1020.64	0.0497874
1021.12	0.0497944		1021.12	0.0493273
1021.61	0.0493067		1021.61	0.0488547
1022.09	0.0488062		1022.09	0.0483706
1022.57	0.0482948		1022.57	0.0478718
1023.05	0.0477713		1023.05	0.047354
1023.53	0.0472347		1023.53	0.0468155
1024.02	0.0466857		1024.02	0.0462592
1024.5	0.0461284		1024.5	0.0456926
1024.98	0.045568		1024.98	0.045125
1025.46	0.0450092		1025.46	0.0445643
1025.94	0.044454		1025.94	0.0440143
1026.43	0.0439019		1026.43	0.0434746
1026.91	0.043351		1026.91	0.0429419
1027.39	0.0428011		1027.39	0.0424131
1027.87	0.042254		1027.87	0.0418866
1028.36	0.0417147		1028.36	0.0413642
1028.84	0.0411885		1028.84	0.040849
1029.32	0.0406794		1029.32	0.0403449
1029.8	0.0401881		1029.8	0.0398542
1030.28	0.0397126		1030.28	0.0393778
1030.77	0.0392489		1030.77	0.0389155
1031.25	0.0387942		1031.25	0.0384671
1031.73	0.0383469		1031.73	0.038032
1032.21	0.0379078		1032.21	0.0376103
1032.69	0.037478		1032.69	0.0372005
1033.18	0.037058		1033.18	0.0368003
1033.66	0.0366466		1033.66	0.0364068
1034.14	0.0362429		1034.14	0.0360174
1034.62	0.0358461		1034.62	0.0356319
1035.1	0.0354593		1035.1	0.0352534
1035.59	0.0350879		1035.59	0.0348875
1036.07	0.0347388		1036.07	0.034541
1036.55	0.0344177		1036.55	0.0342194
1037.03	0.0341254		1037.03	0.0339241
1037.52	0.033858		1037.52	0.0336525
1038	0.0336076		1038	0.033399
1038.48	0.0333655		1038.48	0.033157
1038.96	0.0331256		1038.96	0.0329216
1039.44	0.032887		1039.44	0.0326907
1039.93	0.0326539		1039.93	0.0324657
1040.41	0.0324331		1040.41	0.0322494
1040.89	0.0322304		1040.89	0.0320442
1041.37	0.0320477		1041.37	0.031851
1041.85	0.0318828		1041.85	0.0316684
1042.34	0.0317302		1042.34	0.0314936
1042.82	0.0315845		1042.82	0.031324
1043.3	0.0314426		1043.3	0.0311583
1043.78	0.0313058		1043.78	0.0309971
1044.27	0.0311777		1044.27	0.0308421
1044.75	0.0310626		1044.75	0.0306955
1045.23	0.0309626		1045.23	0.0305589
1045.71	0.0308766		1045.71	0.0304323
1046.19	0.0308004		1046.19	0.0303146
1046.67	0.030729		1046.67	0.0302041
1047.16	0.0306591		1047.16	0.0300992
1047.64	0.0305899		1047.64	0.0299986
1048.12	0.0305237		1048.12	0.0299019
1048.6	0.0304636		1048.6	0.0298086
1049.09	0.0304118		1049.09	0.0297183
1049.57	0.0303684		1049.57	0.0296303
1050.05	0.0303308		1050.05	0.0295435
1050.53	0.0302959		1050.53	0.0294572
1051.01	0.0302613		1051.01	0.0293706
1051.5	0.0302266		1051.5	0.0292837
1051.98	0.030194		1051.98	0.0291972
1052.46	0.0301671		1052.46	0.0291124
1052.94	0.0301494		1052.94	0.0290321
1053.42	0.0301433		1053.42	0.0289596
1053.91	0.0301497		1053.91	0.0288991
1054.39	0.0301681		1054.39	0.0288544
1054.87	0.0301972		1054.87	0.0288276
1055.35	0.0302354		1055.35	0.0288188
1055.84	0.0302804		1055.84	0.0288251
1056.32	0.0303288		1056.32	0.0288411
1056.8	0.030376		1056.8	0.0288603
1057.28	0.0304168		1057.28	0.0288772
1057.76	0.0304461		1057.76	0.0288875
1058.25	0.0304615		1058.25	0.0288901
1058.73	0.0304636		1058.73	0.028886
1059.21	0.0304565		1059.21	0.028877
1059.69	0.0304463		1059.69	0.0288646
1060.17	0.0304396		1060.17	0.0288492
1060.66	0.0304418		1060.66	0.0288302
1061.14	0.0304559		1061.14	0.0288069
1061.62	0.0304833		1061.62	0.02878
1062.1	0.0305245		1062.1	0.0287522
1062.59	0.03058		1062.59	0.0287276
1063.07	0.03065		1063.07	0.0287108
1063.55	0.0307337		1063.55	0.0287045
1064.03	0.0308284		1064.03	0.0287091
1064.51	0.0309285		1064.51	0.0287216
1065	0.0310265		1065	0.0287373
1065.48	0.0311144		1065.48	0.0287513
1065.96	0.0311863		1065.96	0.02876
1066.44	0.0312408		1066.44	0.0287627
1066.92	0.0312805		1066.92	0.0287609
1067.41	0.0313113		1067.41	0.0287574
1067.89	0.0313401		1067.89	0.0287548
1068.37	0.0313721		1068.37	0.0287549
1068.85	0.0314103		1068.85	0.0287586
1069.34	0.031455		1069.34	0.0287656
1069.82	0.0315058		1069.82	0.0287764
1070.3	0.0315621		1070.3	0.0287914
1070.78	0.0316242		1070.78	0.028811
1071.26	0.0316919		1071.26	0.0288346
1071.74	0.0317642		1071.74	0.0288606
1072.23	0.0318374		1072.23	0.0288855
1072.71	0.031907		1072.71	0.0289057
1073.19	0.0319677		1073.19	0.0289187
1073.67	0.0320173		1073.67	0.0289243
1074.16	0.0320567		1074.16	0.0289252
1074.64	0.0320914		1074.64	0.0289268
1075.12	0.0321286		1075.12	0.0289346
1075.6	0.032175		1075.6	0.0289536
1076.08	0.0322339		1076.08	0.0289859
1076.57	0.032305		1076.57	0.0290306
1077.05	0.0323844		1077.05	0.0290848
1077.53	0.0324676		1077.53	0.0291444
1078.01	0.0325513		1078.01	0.0292055
1078.49	0.032635		1078.49	0.0292649
1078.98	0.0327199		1078.98	0.02932
1079.46	0.0328078		1079.46	0.0293686
1079.94	0.0328985		1079.94	0.029408
1080.42	0.0329891		1080.42	0.0294355
1080.91	0.0330752		1080.91	0.0294488
1081.39	0.0331527		1081.39	0.0294478
1081.87	0.03322		1081.87	0.0294346
1082.35	0.0332792		1082.35	0.0294139
1082.83	0.0333355		1082.83	0.029392
1083.32	0.0333953		1083.32	0.0293759
1083.8	0.0334638		1083.8	0.0293708
1084.28	0.0335432		1084.28	0.0293798
1084.76	0.0336321		1084.76	0.0294026
1085.24	0.0337269		1085.24	0.0294365
1085.73	0.0338228		1085.73	0.0294762
1086.21	0.033915		1086.21	0.0295158
1086.69	0.033999		1086.69	0.0295491
1087.17	0.0340695		1087.17	0.0295708
1087.65	0.0341207		1087.65	0.0295774
1088.14	0.0341465		1088.14	0.0295682
1088.62	0.0341419		1088.62	0.029545
1089.1	0.0341061		1089.1	0.0295132
1089.58	0.0340431		1089.58	0.0294798
1090.07	0.0339627		1090.07	0.0294525
1090.55	0.0338778		1090.55	0.0294388
1091.03	0.0338019		1091.03	0.0294439
1091.51	0.0337461		1091.51	0.0294707
1091.99	0.033717		1091.99	0.0295195
1092.48	0.0337161		1092.48	0.0295881
1092.96	0.0337413		1092.96	0.0296735
1093.44	0.0337881		1093.44	0.0297708
1093.92	0.0338517		1093.92	0.0298752
1094.4	0.0339272		1094.4	0.0299816
1094.89	0.0340104		1094.89	0.0300855
1095.37	0.0340969		1095.37	0.0301832
1095.85	0.0341829		1095.85	0.0302726
1096.33	0.0342664		1096.33	0.030354
1096.82	0.0343476		1096.82	0.0304295
1097.3	0.0344298		1097.3	0.0305027
1097.78	0.034519		1097.78	0.030578
1098.26	0.0346215		1098.26	0.0306588
1098.74	0.0347423		1098.74	0.0307473
1099.23	0.0348829		1099.23	0.0308444
1099.71	0.0350418		1099.71	0.03095
1100.19	0.0352144		1100.19	0.0310633
1100.67	0.0353965		1100.67	0.0311839
1101.15	0.035585		1101.15	0.0313113
1101.64	0.0357796		1101.64	0.0314447
1102.12	0.0359814		1102.12	0.0315821
1102.6	0.0361924		1102.6	0.0317214
1103.08	0.0364135		1103.08	0.0318598
1103.57	0.036644		1103.57	0.0319954
1104.05	0.0368817		1104.05	0.0321284
1104.53	0.0371246		1104.53	0.0322604
1105.01	0.0373708		1105.01	0.0323949
1105.49	0.0376192		1105.49	0.0325354
1105.98	0.0378669		1105.98	0.0326839
1106.46	0.03811		1106.46	0.0328407
1106.94	0.0383413		1106.94	0.0330047
1107.42	0.0385526		1107.42	0.0331746
1107.9	0.0387365		1107.9	0.0333502
1108.39	0.0388891		1108.39	0.0335335
1108.87	0.039011		1108.87	0.0337276
1109.35	0.0391067		1109.35	0.0339353
1109.83	0.0391808		1109.83	0.0341557
1110.32	0.0392363		1110.32	0.0343845
1110.8	0.0392713		1110.8	0.0346125
1111.28	0.0392807		1111.28	0.0348285
1111.76	0.0392584		1111.76	0.0350223
1112.24	0.039202		1112.24	0.0351879
1112.72	0.0391141		1112.72	0.0353244
1113.21	0.0390037		1113.21	0.0354355
1113.69	0.0388822		1113.69	0.0355269
1114.17	0.0387598		1114.17	0.0356033
1114.65	0.0386423		1114.65	0.0356668
1115.14	0.0385294		1115.14	0.0357166
1115.62	0.0384172		1115.62	0.0357506
1116.1	0.0383005		1116.1	0.0357679
1116.58	0.0381759		1116.58	0.0357699
1117.06	0.0380441		1117.06	0.0357608
1117.55	0.037908		1117.55	0.0357458
1118.03	0.0377716		1118.03	0.0357294
1118.51	0.0376378		1118.51	0.035714
1118.99	0.0375074		1118.99	0.0356998
1119.47	0.0373796		1119.47	0.0356858
1119.96	0.0372544		1119.96	0.0356719
1120.44	0.0371326		1120.44	0.0356592
1120.92	0.0370169		1120.92	0.0356506
1121.4	0.0369098		1121.4	0.0356489
1121.88	0.0368134		1121.88	0.0356567
1122.37	0.0367273		1122.37	0.0356748
1122.85	0.0366504		1122.85	0.0357031
1123.33	0.0365816		1123.33	0.0357414
1123.81	0.036522		1123.81	0.035791
1124.3	0.0364749		1124.3	0.0358538
1124.78	0.0364446		1124.78	0.0359326
1125.26	0.0364334		1125.26	0.0360284
1125.74	0.0364397		1125.74	0.0361401
1126.22	0.0364568		1126.22	0.0362636
1126.71	0.0364759		1126.71	0.0363936
1127.19	0.0364882		1127.19	0.0365262
1127.67	0.0364909		1127.67	0.0366605
1128.15	0.0364875		1128.15	0.0367993
1128.63	0.0364873		1128.63	0.0369479
1129.12	0.0365014		1129.12	0.0371113
1129.6	0.0365367		1129.6	0.0372909
1130.08	0.0365933		1130.08	0.0374833
1130.56	0.0366633		1130.56	0.0376807
1131.05	0.036734		1131.05	0.0378734
1131.53	0.0367934		1131.53	0.0380536
1132.01	0.0368343		1132.01	0.0382179
1132.49	0.0368572		1132.49	0.0383684
1132.97	0.0368689		1132.97	0.038511
1133.46	0.0368788		1133.46	0.0386532
1133.94	0.0368956		1133.94	0.0388014
1134.42	0.0369241		1134.42	0.0389592
1134.9	0.036965		1134.9	0.0391277
1135.38	0.0370169		1135.38	0.0393061
1135.87	0.0370779		1135.87	0.0394934
1136.35	0.037147		1136.35	0.0396878
1136.83	0.0372231		1136.83	0.039887
1137.31	0.0373042		1137.31	0.0400869
1137.8	0.0373853		1137.8	0.0402809
1138.28	0.0374596		1138.28	0.0404617
1138.76	0.0375196		1138.76	0.0406227
1139.24	0.0375606		1139.24	0.0407605
1139.72	0.0375823		1139.72	0.0408762
1140.21	0.0375901		1140.21	0.0409752
1140.69	0.037591		1140.69	0.0410638
1141.17	0.0375918		1141.17	0.0411475
1141.65	0.0375949		1141.65	0.0412279
1142.13	0.0375978		1142.13	0.0413023
1142.62	0.0375943		1142.62	0.0413655
1143.1	0.037578		1143.1	0.0414123
1143.58	0.037545		1143.58	0.0414396
1144.06	0.0374958		1144.06	0.0414475
1144.55	0.0374341		1144.55	0.0414389
1145.03	0.0373649		1145.03	0.0414177
1145.51	0.037291		1145.51	0.0413865
1145.99	0.0372131		1145.99	0.0413468
1146.47	0.0371288		1146.47	0.0412979
1146.96	0.0370354		1146.96	0.0412389
1147.44	0.0369317		1147.44	0.0411693
1147.92	0.036819		1147.92	0.0410893
1148.4	0.0366996		1148.4	0.0409996
1148.88	0.0365758		1148.88	0.0409006
1149.37	0.0364477		1149.37	0.0407921
1149.85	0.0363124		1149.85	0.0406728
1150.33	0.0361654		1150.33	0.0405418
1150.81	0.0360022		1150.81	0.0403973
1151.3	0.0358194		1151.3	0.0402379
1151.78	0.0356154		1151.78	0.0400602
1152.26	0.0353888		1152.26	0.0398596
1152.74	0.0351377		1152.74	0.0396295
1153.22	0.0348577		1153.22	0.0393632
1153.7	0.0345435		1153.7	0.0390559
1154.19	0.0341907		1154.19	0.0387073
1154.67	0.0337979		1154.67	0.0383225
1155.15	0.0333686		1155.15	0.0379106
1155.63	0.0329107		1155.63	0.0374821
1156.12	0.0324341		1156.12	0.0370452
1156.6	0.0319481		1156.6	0.0366038
1157.08	0.0314596		1157.08	0.0361579
1157.56	0.0309722		1157.56	0.0357053
1158.04	0.0304877		1158.04	0.0352455
1158.53	0.0300082		1158.53	0.0347822
1159.01	0.0295366		1159.01	0.0343228
1159.49	0.0290777		1159.49	0.0338776
1159.97	0.0286357		1159.97	0.0334554
1160.45	0.0282135		1160.45	0.0330614
1160.94	0.0278108		1160.94	0.0326957
1161.42	0.0274252		1161.42	0.0323543
1161.9	0.0270534		1161.9	0.0320319
1162.38	0.0266938		1162.38	0.0317244
1162.87	0.0263472		1162.87	0.0314302
1163.35	0.0260178		1163.35	0.0311511
1163.83	0.0257109		1163.83	0.0308887
1164.31	0.0254302		1164.31	0.0306438
1164.79	0.025176		1164.79	0.0304148
1165.28	0.0249445		1165.28	0.0301978
1165.76	0.024728		1165.76	0.0299877
1166.24	0.0245175		1166.24	0.0297803
1166.72	0.0243054		1166.72	0.0295737
1167.2	0.0240863		1167.2	0.0293681
1167.69	0.0238586		1167.69	0.0291649
1168.17	0.0236231		1168.17	0.0289657
1168.65	0.0233814		1168.65	0.02877
1169.13	0.0231355		1169.13	0.028576
1169.62	0.0228864		1169.62	0.0283801
1170.1	0.0226344		1170.1	0.0281787
1170.58	0.0223794		1170.58	0.0279683
1171.06	0.0221212		1171.06	0.0277467
1171.54	0.0218592		1171.54	0.0275126
1172.03	0.0215924		1172.03	0.0272661
1172.51	0.0213195		1172.51	0.0270079
1172.99	0.0210388		1172.99	0.0267396
1173.47	0.0207494		1173.47	0.0264637
1173.95	0.0204519		1173.95	0.0261833
1174.44	0.0201485		1174.44	0.0259015
1174.92	0.0198435		1174.92	0.0256204
1175.4	0.0195418		1175.4	0.0253413
1175.88	0.0192478		1175.88	0.025064
1176.37	0.0189651		1176.37	0.0247882
1176.85	0.0186954		1176.85	0.0245141
1177.33	0.0184387		1177.33	0.0242434
1177.81	0.0181934		1177.81	0.0239782
1178.29	0.0179573		1178.29	0.0237208
1178.78	0.0177274		1178.78	0.0234715
1179.26	0.0175001		1179.26	0.0232282
1179.74	0.0172721		1179.74	0.0229867
1180.22	0.0170406		1180.22	0.022742
1180.7	0.0168044		1180.7	0.0224906
1181.19	0.016564		1181.19	0.0222321
1181.67	0.0163225		1181.67	0.0219704
1182.15	0.0160855		1182.15	0.0217123
1182.63	0.0158591		1182.63	0.0214657
1183.11	0.0156487		1183.11	0.021237
1183.6	0.0154574		1183.6	0.0210292
1184.08	0.0152854		1184.08	0.0208422
1184.56	0.0151301		1184.56	0.0206725
1185.04	0.0149869		1185.04	0.0205162
1185.53	0.0148518		1185.53	0.0203704
1186.01	0.014722		1186.01	0.0202329
1186.49	0.0145971		1186.49	0.0201043
1186.97	0.0144784		1186.97	0.0199855
1187.45	0.0143678		1187.45	0.0198778
1187.94	0.014267		1187.94	0.0197821
1188.42	0.014176		1188.42	0.0196984
1188.9	0.0140931		1188.9	0.0196259
1189.38	0.014016		1189.38	0.0195638
1189.86	0.0139419		1189.86	0.0195101
1190.35	0.0138697		1190.35	0.0194636
1190.83	0.0137996		1190.83	0.019422
1191.31	0.0137328		1191.31	0.0193833
1191.79	0.0136707		1191.79	0.0193458
1192.28	0.013614		1192.28	0.0193087
1192.76	0.0135623		1192.76	0.0192718
1193.24	0.0135138		1193.24	0.0192362
1193.72	0.0134671		1193.72	0.0192031
1194.2	0.0134216		1194.2	0.0191741
1194.68	0.0133782		1194.68	0.0191501
1195.17	0.0133397		1195.17	0.0191313
1195.65	0.0133095		1195.65	0.0191179
1196.13	0.0132907		1196.13	0.01911
1196.61	0.013284		1196.61	0.0191078
1197.1	0.0132883		1197.1	0.0191125
1197.58	0.0132997		1197.58	0.0191248
1198.06	0.0133133		1198.06	0.0191447
1198.54	0.0133241		1198.54	0.0191715
1199.02	0.013328		1199.02	0.0192028
1199.51	0.0133234		1199.51	0.019236
1199.99	0.0133104		1199.99	0.0192686
1200.47	0.0132911		1200.47	0.0192992
1200.95	0.013269		1200.95	0.0193279
1201.43	0.013248		1201.43	0.0193564
1201.92	0.0132321		1201.92	0.0193873
1202.4	0.0132244		1202.4	0.0194232
1202.88	0.0132279		1202.88	0.0194665
1203.36	0.013244		1203.36	0.0195185
1203.85	0.0132735		1203.85	0.0195799
1204.33	0.0133165		1204.33	0.0196507
1204.81	0.013373		1204.81	0.019731
1205.29	0.0134428		1205.29	0.0198204
1205.77	0.0135266		1205.77	0.0199193
1206.26	0.0136257		1206.26	0.0200277
1206.74	0.0137422		1206.74	0.0201464
1207.22	0.0138783		1207.22	0.0202766
1207.7	0.0140354		1207.7	0.0204201
1208.18	0.014214		1208.18	0.0205789
1208.67	0.0144129		1208.67	0.0207552
1209.15	0.0146298		1209.15	0.0209499
1209.63	0.0148614		1209.63	0.0211627
1210.11	0.0151043		1210.11	0.021391
1210.6	0.0153554		1210.6	0.0216308
1211.08	0.0156124		1211.08	0.0218771
1211.56	0.0158732		1211.56	0.0221248
1212.04	0.0161364		1212.04	0.0223702
1212.52	0.0164007		1212.52	0.0226108
1213.01	0.0166643		1213.01	0.0228457
1213.49	0.0169246		1213.49	0.0230743
1213.97	0.0171777		1213.97	0.0232952
1214.45	0.0174187		1214.45	0.0235057
1214.93	0.0176415		1214.93	0.0237021
1215.42	0.0178404		1215.42	0.0238801
1215.9	0.0180113		1215.9	0.0240365
1216.38	0.0181532		1216.38	0.0241702
1216.86	0.0182691		1216.86	0.0242831
1217.35	0.0183655		1217.35	0.0243795
1217.83	0.0184504		1217.83	0.0244639
1218.31	0.0185319		1218.31	0.0245402
1218.79	0.018615		1218.79	0.0246103
1219.27	0.0187017		1219.27	0.0246742
1219.76	0.0187905		1219.76	0.0247309
1220.24	0.0188784		1220.24	0.0247793
1220.72	0.0189621		1220.72	0.0248193
1221.2	0.0190398		1221.2	0.0248521
1221.68	0.0191118		1221.68	0.0248796
1222.17	0.0191799		1222.17	0.0249038
1222.65	0.0192463		1222.65	0.0249257
1223.13	0.0193131		1223.13	0.0249462
1223.61	0.0193819		1223.61	0.024966
1224.09	0.0194542		1224.09	0.0249864
1224.58	0.0195314		1224.58	0.0250102
1225.06	0.0196158		1225.06	0.0250404
1225.54	0.0197095		1225.54	0.0250805
1226.02	0.0198147		1226.02	0.0251329
1226.51	0.0199322		1226.51	0.0251991
1226.99	0.0200613		1226.99	0.0252789
1227.47	0.0202002		1227.47	0.0253721
1227.95	0.0203469		1227.95	0.0254786
1228.43	0.0204998		1228.43	0.025599
1228.91	0.020659		1228.91	0.025735
1229.4	0.0208258		1229.4	0.025888
1229.88	0.0210021		1229.88	0.0260585
1230.36	0.0211896		1230.36	0.0262459
1230.84	0.0213889		1230.84	0.0264483
1231.33	0.0215995		1231.33	0.0266632
1231.81	0.0218212		1231.81	0.0268892
1232.29	0.0220535		1232.29	0.0271263
1232.77	0.0222976		1232.77	0.0273758
1233.25	0.0225545		1233.25	0.0276395
1233.74	0.0228253		1233.74	0.0279183
1234.22	0.0231094		1234.22	0.0282111
1234.7	0.0234043		1234.7	0.0285146
1235.18	0.0237058		1235.18	0.0288239
1235.66	0.0240096		1235.66	0.0291342
1236.15	0.0243126		1236.15	0.0294417
1236.63	0.0246138		1236.63	0.0297449
1237.11	0.0249138		1237.11	0.0300441
1237.59	0.0252146		1237.59	0.0303407
1238.08	0.0255175		1238.08	0.0306352
1238.56	0.0258218		1238.56	0.0309273
1239.04	0.0261253		1239.04	0.0312151
1239.52	0.0264246		1239.52	0.0314965
1240	0.0267175		1240	0.0317704
1240.49	0.0270029		1240.49	0.0320365
1240.97	0.0272815		1240.97	0.0322957
1241.45	0.0275546		1241.45	0.0325486
1241.93	0.0278229		1241.93	0.0327952
1242.41	0.0280862		1242.41	0.0330342
1242.9	0.0283422		1242.9	0.0332637
1243.38	0.0285884		1243.38	0.0334816
1243.86	0.0288224		1243.86	0.0336867
1244.34	0.0290427		1244.34	0.0338788
1244.83	0.0292485		1244.83	0.0340582
1245.31	0.029439		1245.31	0.0342246
1245.79	0.0296119		1245.79	0.0343763
1246.27	0.0297646		1246.27	0.0345106
1246.75	0.0298941		1246.75	0.0346252
1247.24	0.0299985		1247.24	0.0347188
1247.72	0.0300785		1247.72	0.0347929
1248.2	0.0301365		1248.2	0.0348511
1248.68	0.0301761		1248.68	0.0348979
1249.16	0.0302		1249.16	0.0349364
1249.65	0.0302084		1249.65	0.034968
1250.13	0.0301997		1250.13	0.0349913
1250.61	0.0301709		1250.61	0.0350031
1251.09	0.0301205		1251.09	0.0350009
1251.58	0.0300496		1251.58	0.034984
1252.06	0.0299627		1252.06	0.0349541
1252.54	0.0298662		1252.54	0.0349151
1253.02	0.0297665		1253.02	0.0348708
1253.5	0.0296681		1253.5	0.0348248
1253.98	0.0295728		1253.98	0.0347794
1254.47	0.02948		1254.47	0.0347355
1254.95	0.0293889		1254.95	0.0346942
1255.43	0.029299		1255.43	0.0346568
1255.91	0.0292108		1255.91	0.0346248
1256.4	0.0291256		1256.4	0.0345994
1256.88	0.0290438		1256.88	0.0345802
1257.36	0.0289642		1257.36	0.0345652
1257.84	0.028884		1257.84	0.0345513
1258.32	0.0288		1258.32	0.0345352
1258.81	0.0287105		1258.81	0.0345159
1259.29	0.0286164		1259.29	0.0344947
1259.77	0.0285213		1259.77	0.0344755
1260.25	0.0284298		1260.25	0.0344628
1260.73	0.0283458		1260.73	0.0344601
1261.22	0.0282701		1261.22	0.0344687
1261.7	0.0282012		1261.7	0.0344869
1262.18	0.0281349		1262.18	0.0345115
1262.66	0.0280689		1262.66	0.0345402
1263.15	0.0280028		1263.15	0.0345724
1263.63	0.0279403		1263.63	0.0346104
1264.11	0.0278877		1264.11	0.0346587
1264.59	0.0278514		1264.59	0.0347216
1265.07	0.0278367		1265.07	0.0348031
1265.56	0.0278454		1265.56	0.0349046
1266.04	0.0278775		1266.04	0.0350265
1266.52	0.0279325		1266.52	0.0351691
1267	0.0280117		1267	0.0353351
1267.48	0.0281201		1267.48	0.0355294
1267.97	0.0282661		1267.97	0.0357603
1268.45	0.0284603		1268.45	0.0360371
1268.93	0.0287133		1268.93	0.0363699
1269.41	0.0290333		1269.41	0.0367667
1269.89	0.0294265		1269.89	0.0372338
1270.38	0.0298972		1270.38	0.0377758
1270.86	0.0304491		1270.86	0.038396
1271.34	0.0310872		1271.34	0.0390976
1271.82	0.031817		1271.82	0.0398832
1272.31	0.0326442		1272.31	0.0407549
1272.79	0.0335715		1272.79	0.0417128
1273.27	0.0345975		1273.27	0.0427537
1273.75	0.0357148		1273.75	0.0438712
1274.23	0.036911		1274.23	0.0450558
1274.72	0.0381702		1274.72	0.0462954
1275.2	0.0394751		1275.2	0.0475759
1275.68	0.0408075		1275.68	0.0488811
1276.16	0.0421486		1276.16	0.050192
1276.64	0.0434778		1276.64	0.0514869
1277.13	0.044773		1277.13	0.0527418
1277.61	0.046012		1277.61	0.0539337
1278.09	0.0471758		1278.09	0.0550443
1278.57	0.0482523		1278.57	0.0560629
1279.06	0.049238		1279.06	0.0569889
1279.54	0.0501371		1279.54	0.0578291
1280.02	0.0509585		1280.02	0.0585945
1280.5	0.0517122		1280.5	0.059297
1280.98	0.0524071		1280.98	0.0599465
1281.47	0.0530511		1281.47	0.0605512
1281.95	0.0536531		1281.95	0.0611199
1282.43	0.0542246		1282.43	0.0616624
1282.91	0.0547797		1282.91	0.0621901
1283.39	0.0553331		1283.39	0.0627135
1283.88	0.0558952		1283.88	0.0632389
1284.36	0.05647		1284.36	0.0637675
1284.84	0.0570535		1284.84	0.0642945
1285.32	0.0576367		1285.32	0.0648129
1285.81	0.0582103		1285.81	0.065317
1286.29	0.0587678		1286.29	0.0658053
1286.77	0.0593081		1286.77	0.0662808
1287.25	0.0598329		1287.25	0.0667481
1287.73	0.0603427		1287.73	0.0672089
1288.22	0.0608344		1288.22	0.0676596
1288.7	0.0612998		1288.7	0.0680911
1289.18	0.0617286		1289.18	0.0684928
1289.66	0.062114		1289.66	0.068857
1290.14	0.0624562		1290.14	0.0691835
1290.63	0.062764		1290.63	0.0694785
1291.11	0.06305		1291.11	0.0697517
1291.59	0.0633267		1291.59	0.070011
1292.07	0.0635998		1292.07	0.0702578
1292.56	0.0638671		1292.56	0.0704867
1293.04	0.0641206		1293.04	0.0706888
1293.52	0.0643522		1293.52	0.0708574
1294	0.0645588		1294	0.0709922
1294.48	0.0647446		1294.48	0.0711009
1294.96	0.0649185		1294.96	0.071195
1295.45	0.0650895		1295.45	0.071285
1295.93	0.0652621		1295.93	0.0713759
1296.41	0.0654344		1296.41	0.0714655
1296.89	0.0656005		1296.89	0.0715479
1297.38	0.0657562		1297.38	0.0716189
1297.86	0.0659028		1297.86	0.0716797
1298.34	0.0660501		1298.34	0.0717391
1298.82	0.066212		1298.82	0.0718096
1299.3	0.0664021		1299.3	0.0719034
1299.79	0.066628		1299.79	0.0720264
1300.27	0.0668881		1300.27	0.0721771
1300.75	0.0671729		1300.75	0.0723475
1301.23	0.0674692		1301.23	0.0725266
1301.71	0.0677627		1301.71	0.0727034
1302.2	0.0680403		1302.2	0.0728669
1302.68	0.068288		1302.68	0.0730036
1303.16	0.0684866		1303.16	0.0730936
1303.64	0.0686102		1303.64	0.0731095
1304.13	0.0686276		1304.13	0.0730185
1304.61	0.0685079		1304.61	0.0727893
1305.09	0.0682307		1305.09	0.0724015
1305.57	0.0677912		1305.57	0.0718515
1306.05	0.0672026		1306.05	0.0711537
1306.54	0.0664903		1306.54	0.0703352
1307.02	0.0656839		1307.02	0.0694269
1307.5	0.0648079		1307.5	0.0684559
1307.98	0.0638777		1307.98	0.0674408
1308.46	0.0629009		1308.46	0.0663928
1308.95	0.0618815		1308.95	0.0653189
1309.43	0.0608258		1309.43	0.0642269
1309.91	0.0597442		1309.91	0.063126
1310.39	0.0586495		1310.39	0.0620259
1310.88	0.0575534		1310.88	0.060934
1311.36	0.0564614		1311.36	0.0598521
1311.84	0.0553721		1311.84	0.0587772
1312.32	0.0542793		1312.32	0.0577038
1312.8	0.0531764		1312.8	0.0566278
1313.29	0.0520603		1313.29	0.0555495
1313.77	0.0509331		1313.77	0.0544731
1314.25	0.0498006		1314.25	0.0534056
1314.73	0.048669		1314.73	0.0523524
1315.21	0.0475419		1315.21	0.0513157
1315.7	0.0464198		1315.7	0.0502941
1316.18	0.0453012		1316.18	0.0492845
1316.66	0.0441858		1316.66	0.0482849
1317.14	0.0430768		1317.14	0.0472967
1317.62	0.0419813		1317.62	0.0463243
1318.11	0.0409078		1318.11	0.045373
1318.59	0.0398644		1318.59	0.0444476
1319.07	0.0388554		1319.07	0.0435495
1319.55	0.0378817		1319.55	0.042678
1320.04	0.0369423		1320.04	0.0418321
1320.52	0.0360363		1320.52	0.0410119
1321	0.035166		1321	0.040221
1321.48	0.0343359		1321.48	0.039465
1321.96	0.0335513		1321.96	0.0387502
1322.45	0.0328153		1322.45	0.0380801
1322.93	0.0321267		1322.93	0.0374544
1323.41	0.0314798		1323.41	0.0368687
1323.89	0.0308659		1323.89	0.0363169
1324.38	0.0302767		1324.38	0.0357933
1324.86	0.0297067		1324.86	0.0352941
1325.34	0.029155		1325.34	0.0348188
1325.82	0.0286239		1325.82	0.0343685
1326.3	0.0281169		1326.3	0.0339442
1326.79	0.0276365		1326.79	0.0335456
1327.27	0.0271828		1327.27	0.0331698
1327.75	0.0267529		1327.75	0.0328128
1328.23	0.0263436		1328.23	0.0324706
1328.71	0.0259516		1328.71	0.0321404
1329.2	0.0255757		1329.2	0.0318211
1329.68	0.0252161		1329.68	0.0315134
1330.16	0.024874		1330.16	0.0312183
1330.64	0.0245498		1330.64	0.0309369
1331.12	0.0242432		1331.12	0.0306696
1331.61	0.0239524		1331.61	0.0304163
1332.09	0.0236762		1332.09	0.0301776
1332.57	0.0234148		1332.57	0.0299548
1333.05	0.0231697		1333.05	0.0297495
1333.54	0.0229434		1333.54	0.029563
1334.02	0.022738		1334.02	0.0293955
1334.5	0.0225538		1334.5	0.0292454
1334.98	0.0223892		1334.98	0.0291104
1335.46	0.0222407		1335.46	0.0289876
1335.94	0.0221058		1335.94	0.0288761
1336.43	0.0219833		1336.43	0.0287763
1336.91	0.0218752		1336.91	0.028691
1337.39	0.0217852		1337.39	0.0286237
1337.87	0.0217178		1337.87	0.0285774
1338.36	0.0216763		1338.36	0.0285533
1338.84	0.0216611		1338.84	0.0285509
1339.32	0.0216706		1339.32	0.0285681
1339.8	0.0217023		1339.8	0.028603
1340.28	0.0217542		1340.28	0.0286547
1340.77	0.0218266		1340.77	0.0287235
1341.25	0.0219204		1341.25	0.0288103
1341.73	0.0220369		1341.73	0.0289149
1342.21	0.0221747		1342.21	0.0290359
1342.69	0.0223303		1342.69	0.0291697
1343.18	0.0224974		1343.18	0.0293119
1343.66	0.0226699		1343.66	0.0294589
1344.14	0.0228429		1344.14	0.0296087
1344.62	0.0230157		1344.62	0.0297618
1345.11	0.0231897		1345.11	0.0299195
1345.59	0.0233677		1345.59	0.0300831
1346.07	0.0235512		1346.07	0.0302527
1346.55	0.0237385		1346.55	0.0304259
1347.03	0.0239256		1347.03	0.0305998
1347.52	0.024108		1347.52	0.030772
1348	0.0242822		1348	0.0309422
1348.48	0.0244484		1348.48	0.0311126
1348.96	0.0246104		1348.96	0.0312875
1349.44	0.0247732		1349.44	0.0314707
1349.93	0.0249414		1349.93	0.031664
1350.41	0.0251166		1350.41	0.0318663
1350.89	0.0252968		1350.89	0.0320738
1351.37	0.0254788		1351.37	0.0322819
1351.86	0.0256593		1351.86	0.0324865
1352.34	0.0258369		1352.34	0.032686
1352.82	0.0260122		1352.82	0.0328799
1353.3	0.0261872		1353.3	0.0330689
1353.78	0.0263633		1353.78	0.0332534
1354.27	0.0265407		1354.27	0.0334333
1354.75	0.026718		1354.75	0.0336082
1355.23	0.0268945		1355.23	0.0337798
1355.71	0.0270706		1355.71	0.033951
1356.19	0.0272495		1356.19	0.0341265
1356.68	0.0274355		1356.68	0.0343111
1357.16	0.0276329		1357.16	0.0345077
1357.64	0.027843		1357.64	0.0347155
1358.12	0.0280634		1358.12	0.03493
1358.61	0.0282893		1358.61	0.035145
1359.09	0.0285154		1359.09	0.0353553
1359.57	0.0287389		1359.57	0.0355586
1360.05	0.0289608		1360.05	0.0357572
1360.53	0.0291857		1360.53	0.0359558
1361.02	0.0294196		1361.02	0.0361607
1361.5	0.029667		1361.5	0.0363756
1361.98	0.0299302		1361.98	0.0366024
1362.46	0.0302078		1362.46	0.0368402
1362.94	0.030498		1362.94	0.0370876
1363.43	0.0307999		1363.43	0.0373443
1363.91	0.0311147		1363.91	0.0376116
1364.39	0.0314451		1364.39	0.0378912
1364.87	0.0317935		1364.87	0.0381844
1365.35	0.0321593		1365.35	0.0384896
1365.84	0.0325388		1365.84	0.0388033
1366.32	0.0329264		1366.32	0.0391209
1366.8	0.0333175		1366.8	0.0394397
1367.28	0.0337113		1367.28	0.0397606
1367.77	0.0341123		1367.77	0.0400885
1368.25	0.034528		1368.25	0.0404303
1368.73	0.0349644		1368.73	0.0407905
1369.21	0.0354228		1369.21	0.0411689
1369.69	0.0358966		1369.69	0.0415595
1370.18	0.0363741		1370.18	0.0419527
1370.66	0.0368426		1370.66	0.042339
1371.14	0.0372937		1371.14	0.042713
1371.62	0.0377251		1371.62	0.0430736
1372.1	0.0381393		1372.1	0.0434227
1372.59	0.0385403		1372.59	0.0437618
1373.07	0.038929		1373.07	0.0440892
1373.55	0.0393024		1373.55	0.0443994
1374.03	0.0396538		1374.03	0.0446856
1374.52	0.0399767		1374.52	0.0449421
1375	0.0402682		1375	0.0451679
1375.48	0.0405306		1375.48	0.0453669
1375.96	0.0407688		1375.96	0.0455452
1376.44	0.040987		1376.44	0.0457073
1376.92	0.0411852		1376.92	0.0458541
1377.41	0.0413583		1377.41	0.0459815
1377.89	0.0414984		1377.89	0.046084
1378.37	0.0415998		1378.37	0.046158
1378.85	0.0416618		1378.85	0.0462042
1379.34	0.0416909		1379.34	0.0462284
1379.82	0.0416963		1379.82	0.0462374
1380.3	0.041686		1380.3	0.0462358
1380.78	0.0416626		1380.78	0.0462222
1381.26	0.0416215		1381.26	0.0461895
1381.75	0.0415528		1381.75	0.0461274
1382.23	0.0414462		1382.23	0.0460265
1382.71	0.0412938		1382.71	0.045881
1383.19	0.041092		1383.19	0.0456889
1383.67	0.0408381		1383.67	0.0454489
1384.16	0.0405283		1384.16	0.0451578
1384.64	0.0401556		1384.64	0.0448088
1385.12	0.03971		1385.12	0.0443925
1385.6	0.0391826		1385.6	0.0439008
1386.09	0.038569		1386.09	0.0433302
1386.57	0.0378715		1386.57	0.0426836
1387.05	0.0370969		1387.05	0.041968
1387.53	0.036253		1387.53	0.0411902
1388.01	0.0353449		1388.01	0.0403545
1388.5	0.0343756		1388.5	0.0394624
1388.98	0.0333508		1388.98	0.0385186
1389.46	0.0322862		1389.46	0.0375376
1389.94	0.0312107		1389.94	0.0365464
1390.42	0.0301623		1390.42	0.0355806
1390.91	0.0291769		1390.91	0.0346732
1391.39	0.0282779		1391.39	0.0338458
1391.87	0.0274723		1391.87	0.0331047
1392.35	0.0267537		1392.35	0.0324444
1392.84	0.026109		1392.84	0.031853
1393.32	0.0255251		1393.32	0.0313192
1393.8	0.0249929		1393.8	0.0308354
1394.28	0.0245103		1394.28	0.0303992
1394.76	0.0240796		1394.76	0.0300115
1395.25	0.0237047		1395.25	0.0296746
1395.73	0.0233882		1395.73	0.0293891
1396.21	0.0231284		1396.21	0.0291528
1396.69	0.0229201		1396.69	0.0289607
1397.17	0.022756		1397.17	0.0288071
1397.66	0.0226289		1397.66	0.028686
1398.14	0.0225331		1398.14	0.028592
1398.62	0.0224656		1398.62	0.0285209
1399.1	0.0224238		1399.1	0.0284676
1399.59	0.0224046		1399.59	0.0284267
1400.07	0.0224026		1400.07	0.0283922
1400.55	0.0224106		1400.55	0.0283584
1401.03	0.0224206		1401.03	0.0283206
1401.51	0.0224251		1401.51	0.0282758
1401.99	0.0224195		1401.99	0.0282229
1402.48	0.0224012		1402.48	0.0281615
1402.96	0.0223692		1402.96	0.0280902
1403.44	0.0223225		1403.44	0.0280071
1403.92	0.0222593		1403.92	0.0279089
1404.41	0.0221767		1404.41	0.0277934
1404.89	0.0220725		1404.89	0.0276602
1405.37	0.021947		1405.37	0.0275124
1405.85	0.0218031		1405.85	0.0273548
1406.33	0.0216466		1406.33	0.0271936
1406.82	0.0214838		1406.82	0.0270336
1407.3	0.0213194		1407.3	0.0268767
1407.78	0.0211556		1407.78	0.0267227
1408.26	0.0209921		1408.26	0.02657
1408.74	0.0208273		1408.74	0.0264178
1409.23	0.0206598		1409.23	0.0262668
1409.71	0.0204891		1409.71	0.0261198
1410.19	0.0203166		1410.19	0.0259804
1410.67	0.0201429		1410.67	0.0258518
1411.16	0.0199677		1411.16	0.0257356
1411.64	0.0197893		1411.64	0.0256312
1412.12	0.019605		1412.12	0.0255367
1412.6	0.0194139		1412.6	0.0254499
1413.08	0.019219		1413.08	0.0253692
1413.57	0.0190262		1413.57	0.0252945
1414.05	0.018843		1414.05	0.0252259
1414.53	0.0186738		1414.53	0.0251627
1415.01	0.0185195		1415.01	0.0251037
1415.49	0.0183771		1415.49	0.0250469
1415.98	0.0182412		1415.98	0.0249901
1416.46	0.0181076		1416.46	0.0249322
1416.94	0.0179736		1416.94	0.0248738
1417.42	0.0178406		1417.42	0.0248169
1417.9	0.0177134		1417.9	0.0247649
1418.39	0.0175993		1418.39	0.0247214
1418.87	0.0175039		1418.87	0.0246888
1419.35	0.0174299		1419.35	0.0246676
1419.83	0.0173754		1419.83	0.0246569
1420.32	0.0173357		1420.32	0.0246556
1420.8	0.0173052		1420.8	0.024664
1421.28	0.0172802		1421.28	0.024684
1421.76	0.0172591		1421.76	0.0247191
1422.24	0.0172416		1422.24	0.0247726
1422.73	0.0172291		1422.73	0.0248474
1423.21	0.0172214		1423.21	0.0249433
1423.69	0.0172175		1423.69	0.0250564
1424.17	0.0172152		1424.17	0.0251792
1424.65	0.0172127		1424.65	0.0253023
1425.14	0.01721		1425.14	0.0254183
1425.62	0.0172081		1425.62	0.0255229
1426.1	0.0172083		1426.1	0.0256161
1426.58	0.0172103		1426.58	0.0257001
1427.07	0.0172115		1427.07	0.0257772
1427.55	0.017207		1427.55	0.0258487
1428.03	0.0171921		1428.03	0.0259157
1428.51	0.0171639		1428.51	0.025979
1428.99	0.017123		1428.99	0.0260404
1429.48	0.0170736		1429.48	0.0261025
1429.96	0.0170217		1429.96	0.0261675
1430.44	0.0169716		1430.44	0.0262361
1430.92	0.0169235		1430.92	0.0263061
1431.4	0.0168738		1431.4	0.0263732
1431.89	0.016816		1431.89	0.026432
1432.37	0.0167445		1432.37	0.0264782
1432.85	0.0166574		1432.85	0.0265111
1433.33	0.0165571		1433.33	0.0265333
1433.82	0.0164487		1433.82	0.02655
1434.3	0.0163367		1434.3	0.026566
1434.78	0.0162227		1434.78	0.0265842
1435.26	0.016104		1435.26	0.0266035
1435.74	0.015974		1435.74	0.0266187
1436.23	0.0158259		1436.23	0.0266219
1436.71	0.0156561		1436.71	0.0266052
1437.19	0.015468		1437.19	0.0265647
1437.67	0.015271		1437.67	0.0265018
1438.15	0.0150764		1438.15	0.0264226
1438.64	0.0148909		1438.64	0.0263339
1439.12	0.0147155		1439.12	0.0262405
1439.6	0.0145467		1439.6	0.0261448
1440.08	0.0143808		1440.08	0.026048
1440.57	0.0142163		1440.57	0.0259521
1441.05	0.0140548		1441.05	0.0258593
1441.53	0.0138996		1441.53	0.0257727
1442.01	0.0137532		1442.01	0.0256946
1442.49	0.0136152		1442.49	0.0256249
1442.97	0.0134816		1442.97	0.0255607
1443.46	0.0133457		1443.46	0.0254976
1443.94	0.0132016		1443.94	0.0254309
1444.42	0.0130492		1444.42	0.0253597
1444.9	0.0128969		1444.9	0.025288
1445.39	0.0127586		1445.39	0.0252228
1445.87	0.012647		1445.87	0.0251699
1446.35	0.0125666		1446.35	0.0251295
1446.83	0.0125139		1446.83	0.0250971
1447.31	0.0124806		1447.31	0.025066
1447.8	0.0124583		1447.8	0.0250309
1448.28	0.0124417		1448.28	0.0249898
1448.76	0.0124312		1448.76	0.0249462
1449.24	0.0124301		1449.24	0.0249055
1449.72	0.0124431		1449.72	0.0248735
1450.21	0.0124715		1450.21	0.0248519
1450.69	0.0125133		1450.69	0.0248383
1451.17	0.0125652		1451.17	0.0248287
1451.65	0.0126249		1451.65	0.0248206
1452.13	0.0126939		1452.13	0.0248143
1452.62	0.012777		1452.62	0.0248135
1453.1	0.0128826		1453.1	0.0248245
1453.58	0.0130191		1453.58	0.0248535
1454.06	0.0131924		1454.06	0.0249055
1454.55	0.013404		1454.55	0.0249825
1455.03	0.013651		1455.03	0.0250841
1455.51	0.0139291		1455.51	0.0252103
1455.99	0.0142378		1455.99	0.025364
1456.47	0.0145816		1456.47	0.0255514
1456.96	0.0149688		1456.96	0.0257807
1457.44	0.0154088		1457.44	0.0260592
1457.92	0.0159074		1457.92	0.0263902
1458.4	0.0164665		1458.4	0.0267739
1458.88	0.017084		1458.88	0.027207
1459.37	0.0177553		1459.37	0.0276862
1459.85	0.0184759		1459.85	0.0282089
1460.33	0.0192419		1460.33	0.0287742
1460.81	0.0200494		1460.81	0.0293807
1461.3	0.0208932		1461.3	0.0300249
1461.78	0.0217638		1461.78	0.0306986
1462.26	0.0226485		1462.26	0.0313899
1462.74	0.0235325		1462.74	0.0320852
1463.22	0.0244028		1463.22	0.0327731
1463.71	0.025251		1463.71	0.0334472
1464.19	0.0260748		1464.19	0.0341062
1464.67	0.0268758		1464.67	0.0347523
1465.15	0.0276587		1465.15	0.0353889
1465.63	0.0284284		1465.63	0.036019
1466.12	0.0291923		1466.12	0.0366476
1466.6	0.0299633		1466.6	0.0372862
1467.08	0.030768		1467.08	0.03796
1467.56	0.0316507		1467.56	0.0387119
1468.05	0.0326687		1468.05	0.0395967
1468.53	0.0338684		1468.53	0.040656
1469.01	0.0352493		1469.01	0.0418834
1469.49	0.0367471		1469.49	0.04321
1469.97	0.0382654		1469.97	0.0445389
1470.46	0.0397358		1470.46	0.0458056
1470.94	0.0411525		1470.94	0.0470089
1471.42	0.0425652		1471.42	0.0482024
1471.9	0.0440535		1471.9	0.0494666
1472.38	0.0456949		1472.38	0.0508804
1472.87	0.0475319		1472.87	0.0524885
1473.35	0.0495341		1473.35	0.0542666
1473.83	0.0515729		1473.83	0.0560962
1474.31	0.0534394		1474.31	0.0577795
1474.8	0.0549149		1474.8	0.0591061
1475.28	0.0558575		1475.28	0.059936
1475.76	0.0562391		1475.76	0.0602379
1476.24	0.0561187		1476.24	0.0600654
1476.72	0.0555884		1476.72	0.0595084
1477.21	0.054736		1477.21	0.0586566
1477.69	0.0536365		1477.69	0.0575895
1478.17	0.0523621		1478.17	0.0563851
1478.65	0.0509998		1478.65	0.0551328
1479.13	0.0496566		1479.13	0.0539361
1479.62	0.0484468		1479.62	0.0528987
1480.1	0.0474625		1480.1	0.0520986
1480.58	0.0467493		1480.58	0.0515676
1481.06	0.046298		1481.06	0.051287
1481.55	0.0460587		1481.55	0.0512013
1482.03	0.0459617		1482.03	0.0512394
1482.51	0.0459407		1482.51	0.0513349
1482.99	0.0459418		1482.99	0.051435
1483.47	0.0459236		1483.47	0.0515015
1483.95	0.045847		1483.95	0.0515013
1484.44	0.0456605		1484.44	0.0513934
1484.92	0.0452868		1484.92	0.0511174
1485.4	0.044624		1485.4	0.0505914
1485.88	0.043576		1485.88	0.0497362
1486.37	0.0421211		1486.37	0.0485308
1486.85	0.0403693		1486.85	0.0470621
1487.33	0.0385307		1487.33	0.0455018
1487.81	0.0367956		1487.81	0.0440086
1488.29	0.0352431		1488.29	0.0426519
1488.78	0.0338462		1488.78	0.0414142
1489.26	0.0325288		1489.26	0.0402373
1489.74	0.0312172		1489.74	0.0390649
1490.22	0.0298672		1490.22	0.0378655
1490.7	0.0284726		1490.7	0.0366389
1491.19	0.0270593		1491.19	0.0354108
1491.67	0.0256709		1491.67	0.0342197
1492.15	0.0243511		1492.15	0.0331012
1492.63	0.0231302		1492.63	0.032078
1493.12	0.0220208		1493.12	0.031157
1493.6	0.0210226		1493.6	0.0303346
1494.08	0.0201298		1494.08	0.029604
1494.56	0.0193367		1494.56	0.0289595
1495.04	0.0186371		1495.04	0.0283958
1495.53	0.0180209		1495.53	0.027905
1496.01	0.0174716		1496.01	0.0274738
1496.49	0.0169672		1496.49	0.0270843
1496.97	0.0164858		1496.97	0.0267184
1497.45	0.0160145		1497.45	0.0263653
1497.94	0.0155564		1497.94	0.0260274
1498.42	0.0151284		1498.42	0.0257169
1498.9	0.0147492		1498.9	0.0254479
1499.38	0.0144282		1499.38	0.0252257
1499.87	0.0141589		1499.87	0.0250435
1500.35	0.0139251		1500.35	0.0248863
1500.83	0.0137084		1500.83	0.0247379
1501.31	0.0134969		1501.31	0.0245876
1501.79	0.0132897		1501.79	0.0244339
1502.28	0.0130947		1502.28	0.0242825
1502.76	0.0129241		1502.76	0.0241431
1503.24	0.0127859		1503.24	0.0240222
1503.72	0.0126811		1503.72	0.02392
1504.2	0.0126019		1504.2	0.02383
1504.69	0.0125367		1504.69	0.0237415
1505.17	0.0124742		1505.17	0.0236427
1505.65	0.0124066		1505.65	0.0235213
1506.13	0.0123317		1506.13	0.0233669
1506.62	0.0122562		1506.62	0.0231776
1507.1	0.012194		1507.1	0.0229686
1507.58	0.0121562		1507.58	0.0227661
1508.06	0.0121387		1508.06	0.0225855
1508.54	0.0121263		1508.54	0.0224224
1509.03	0.0121067		1509.03	0.0222648
1509.51	0.0120773		1509.51	0.0221065
1509.99	0.0120424		1509.99	0.0219488
1510.47	0.0120092		1510.47	0.0217973
1510.95	0.0119828		1510.95	0.0216572
1511.44	0.0119646		1511.44	0.0215304
1511.92	0.011952		1511.92	0.0214149
1512.4	0.0119391		1512.4	0.0213062
1512.88	0.011919		1512.88	0.021199
[truncated: 5,159 more rows]

## Sheet: Supplementary Figure 9a
Wavenumber	PVC control	PVC-Catalase-peroxidase
499.955	0.0289629	0.047922
500.437	0.0288372	0.0477632
500.919	0.0287459	0.0476164
501.401	0.0287533	0.0475367
501.884	0.0288069	0.0475104
502.366	0.0288419	0.0475064
502.848	0.0288451	0.0475067
503.33	0.0288179	0.0475164
503.812	0.0287077	0.0474948
504.294	0.0286081	0.0475161
504.776	0.0284859	0.0475426
505.258	0.0283096	0.0475498
505.74	0.0281677	0.0475738
506.223	0.0279925	0.0475531
506.705	0.0277783	0.0474985
507.187	0.0275799	0.0474366
507.669	0.0274324	0.0474015
508.151	0.0273342	0.0473971
508.633	0.0272882	0.047436
509.115	0.0271854	0.0474241
509.597	0.0271242	0.0474218
510.079	0.0271771	0.0475262
510.562	0.0271614	0.0475378
511.044	0.0270642	0.0475197
511.526	0.0269445	0.047484
512.008	0.0268236	0.0474702
512.49	0.0267547	0.0475003
512.972	0.0267275	0.0475602
513.454	0.0266524	0.0475983
513.936	0.0266005	0.0476224
514.418	0.0265696	0.047623
514.901	0.0265624	0.0476079
515.383	0.0265925	0.0476048
515.865	0.0266731	0.0476452
516.347	0.0267134	0.0476702
516.829	0.0267908	0.0477354
517.311	0.0269778	0.0479109
517.793	0.0270418	0.0479567
518.275	0.0269497	0.0479118
518.758	0.026992	0.0478789
519.24	0.0269302	0.0477443
519.722	0.026854	0.0475808
520.204	0.0267979	0.0474296
520.686	0.0267834	0.0473192
521.168	0.0268145	0.0472609
521.65	0.0268785	0.0472504
522.132	0.0269501	0.0472713
522.615	0.0270337	0.0473377
523.097	0.0269898	0.0473331
523.579	0.0269199	0.0473217
524.061	0.026889	0.0473855
524.543	0.0268145	0.0474364
525.025	0.0267406	0.0474764
525.507	0.0267132	0.0475434
525.989	0.0266331	0.047519
526.471	0.0265714	0.0474753
526.954	0.0265521	0.0474559
527.436	0.0266585	0.0475405
527.918	0.0267523	0.0475941
528.4	0.026822	0.0476368
528.882	0.026908	0.0476942
529.364	0.027008	0.0477627
529.846	0.0271247	0.0478438
530.328	0.0272636	0.0479435
530.811	0.0274314	0.0480697
531.293	0.0276291	0.0482248
531.775	0.0278489	0.0483994
532.257	0.0280722	0.0485731
532.739	0.0282757	0.0487211
533.221	0.0284378	0.0488237
533.703	0.0285444	0.0488734
534.185	0.0285994	0.0488836
534.668	0.0286197	0.0488799
535.149	0.0286254	0.0488864
535.632	0.0286344	0.0489168
536.114	0.0286558	0.0489698
536.596	0.0286905	0.0490327
537.078	0.0287319	0.0490886
537.56	0.028773	0.0491269
538.042	0.0288125	0.0491519
538.524	0.0288554	0.0491792
539.006	0.0288133	0.0491524
539.489	0.0288182	0.0491651
539.971	0.0288652	0.0492413
540.453	0.0288956	0.0493134
540.935	0.028897	0.0493619
541.417	0.0289663	0.0494704
541.899	0.028984	0.049509
542.381	0.0289695	0.0495231
542.863	0.0289977	0.0495719
543.346	0.0290892	0.0496734
543.828	0.0292317	0.0498238
544.31	0.0294483	0.05002
544.792	0.029699	0.0502332
545.274	0.029962	0.0504436
545.756	0.0301854	0.0506295
546.238	0.0303283	0.0507637
546.72	0.0304736	0.0509132
547.202	0.0305843	0.0510527
547.685	0.0306687	0.051178
548.167	0.0307237	0.0512688
548.649	0.0307093	0.0512761
549.131	0.0306979	0.0512524
549.613	0.030667	0.0511732
550.095	0.0306302	0.0510623
550.577	0.0306001	0.0509485
551.059	0.0305841	0.0508548
551.542	0.0305822	0.0507928
552.024	0.0306019	0.0507664
552.506	0.0306417	0.05077
552.988	0.0306687	0.0507841
553.47	0.0306659	0.0507886
553.952	0.0307155	0.0508413
554.434	0.0308056	0.0509369
554.916	0.0309266	0.0510705
555.398	0.0310787	0.0512413
555.881	0.031244	0.0514323
556.363	0.0313683	0.0516025
556.845	0.0314779	0.0517668
557.327	0.0315811	0.0519306
557.809	0.0316968	0.0521075
558.291	0.031844	0.0523088
558.773	0.0319389	0.0524626
559.255	0.0321032	0.052646
559.737	0.0323324	0.0528537
560.22	0.0325409	0.0530098
560.702	0.0327039	0.0530991
561.184	0.0328126	0.0531263
561.666	0.0329615	0.053199
562.148	0.0330171	0.0532046
562.63	0.0330283	0.0532081
563.112	0.0330578	0.0532513
563.595	0.0331232	0.0533345
564.077	0.0332351	0.0534485
564.559	0.0333989	0.0535833
565.041	0.0336177	0.0537359
565.523	0.0338923	0.0539122
566.005	0.0342183	0.0541215
566.487	0.0345818	0.0543674
566.969	0.034958	0.054641
567.451	0.0353136	0.0549204
567.933	0.0356167	0.0551779
568.416	0.0358243	0.055383
568.898	0.035985	0.0555439
569.38	0.0360508	0.0556323
569.862	0.0361643	0.0557449
570.344	0.036307	0.0558699
570.826	0.0364647	0.0559984
571.308	0.0366707	0.056154
571.79	0.0369168	0.0563314
572.273	0.0371886	0.0565235
572.755	0.0374257	0.0566935
573.237	0.0377169	0.0569072
573.719	0.0380189	0.0571395
574.201	0.0383335	0.057393
574.683	0.0386583	0.0576637
575.165	0.0389836	0.0579406
575.647	0.0392938	0.0582097
576.13	0.0395759	0.0584608
576.612	0.0398247	0.0586932
577.094	0.0400481	0.0589168
577.576	0.0402636	0.0591463
578.058	0.0404929	0.0593951
578.54	0.0407549	0.0596705
579.022	0.0410624	0.0599727
579.504	0.0414212	0.060299
579.986	0.0418326	0.0606479
580.468	0.0422942	0.061021
580.951	0.042801	0.0614228
581.433	0.0433442	0.0618547
581.915	0.0439106	0.062312
582.397	0.044483	0.0627821
582.879	0.0450435	0.0632491
583.361	0.0455786	0.063701
583.843	0.0460848	0.0641365
584.325	0.0465708	0.0645682
584.808	0.0470542	0.065018
585.29	0.0475543	0.0655072
585.772	0.0480846	0.0660476
586.254	0.0486467	0.0666351
586.736	0.0492324	0.0672524
587.218	0.0498269	0.0678727
587.7	0.0504247	0.0684831
588.182	0.0510284	0.0690798
588.665	0.0516506	0.0696701
589.147	0.0523072	0.0702658
589.629	0.05301	0.0708747
590.111	0.053761	0.0714969
590.593	0.0545537	0.0721268
591.075	0.0553781	0.072761
591.557	0.0562314	0.0734072
592.039	0.0571233	0.0740881
592.521	0.0580767	0.0748367
593.004	0.0591204	0.0756857
593.486	0.0602788	0.0766566
593.968	0.0615649	0.0777545
594.45	0.0629792	0.07897
594.932	0.0645137	0.0802892
595.414	0.0661603	0.0817027
595.896	0.0679152	0.0832108
596.378	0.0697813	0.0848236
596.861	0.0717619	0.0865523
597.343	0.0738565	0.0884018
597.825	0.0760548	0.0903651
598.307	0.0783385	0.0924237
598.789	0.0806872	0.0945556
599.271	0.0830861	0.0967428
599.753	0.0855306	0.0989757
600.235	0.0880232	0.101249
600.717	0.0905628	0.103553
601.2	0.0931337	0.105864
601.682	0.0956973	0.108137
602.164	0.0981969	0.110318
602.646	0.10057	0.11235
603.128	0.102764	0.114194
603.61	0.104752	0.115836
604.092	0.106531	0.117281
604.574	0.108112	0.118546
605.057	0.109509	0.119645
605.539	0.110723	0.120575
606.021	0.111745	0.121328
606.503	0.11256	0.121891
606.985	0.113166	0.122269
607.467	0.113579	0.122486
607.949	0.113836	0.122578
608.431	0.113979	0.122586
608.913	0.114044	0.122533
609.396	0.114047	0.122424
609.878	0.113984	0.122246
610.36	0.113842	0.121981
610.842	0.113607	0.121623
611.324	0.11328	0.121184
611.806	0.112873	0.120691
612.288	0.112408	0.12017
612.77	0.111899	0.119641
613.253	0.111353	0.119101
613.735	0.110766	0.118537
614.217	0.110131	0.117933
614.699	0.10945	0.11728
615.181	0.108733	0.116585
615.663	0.107999	0.115864
616.145	0.107261	0.115133
616.627	0.106521	0.114393
617.109	0.105766	0.113635
617.592	0.104975	0.112843
618.074	0.104131	0.112006
618.556	0.103234	0.111133
619.038	0.1023	0.110253
619.52	0.101365	0.109402
620.002	0.100458	0.108614
620.484	0.0996009	0.107901
620.966	0.0987947	0.107255
621.448	0.0980278	0.106649
621.931	0.0972836	0.106054
622.413	0.0965531	0.105456
622.895	0.0958397	0.104853
623.377	0.0951565	0.104261
623.859	0.0945173	0.103697
624.341	0.0939285	0.103171
624.823	0.0933839	0.102677
625.305	0.0928699	0.102202
625.788	0.0923753	0.101735
626.27	0.0919011	0.10128
626.752	0.0914636	0.100855
627.234	0.0910893	0.100488
627.716	0.0908024	0.100203
628.198	0.0906155	0.100011
628.68	0.0905237	0.0999054
629.162	0.0905095	0.0998651
629.644	0.090552	0.0998695
630.127	0.0906385	0.0999088
630.609	0.0907697	0.0999877
631.091	0.0909565	0.100121
631.573	0.0912104	0.10032
632.055	0.0915323	0.100585
632.537	0.0919072	0.100894
633.019	0.0923064	0.101215
633.501	0.0926948	0.101512
633.984	0.0930429	0.101758
634.466	0.0933306	0.101942
634.948	0.093546	0.102064
635.43	0.0936779	0.102121
635.912	0.0937085	0.102104
636.394	0.0936121	0.101988
636.876	0.093362	0.101742
637.358	0.0929406	0.101343
637.841	0.09235	0.100787
638.323	0.0916121	0.100087
638.805	0.0907627	0.099274
639.287	0.089839	0.0983774
639.769	0.0888688	0.0974202
640.251	0.0878657	0.0964127
640.733	0.0868325	0.0953581
641.215	0.0857683	0.0942602
641.697	0.0846772	0.0931324
642.179	0.0835696	0.0919963
642.662	0.0824599	0.0908773
643.144	0.0813589	0.0897933
643.626	0.0802695	0.088749
644.108	0.0791841	0.0877335
644.59	0.0780915	0.0867279
645.072	0.0769815	0.0857138
645.554	0.0758527	0.0846826
646.036	0.0747117	0.0836361
646.519	0.0735691	0.0825824
647.001	0.0724333	0.0815294
647.483	0.0713061	0.0804784
647.965	0.0701832	0.0794264
648.447	0.0690597	0.0783708
648.929	0.0679349	0.0773165
649.411	0.0668176	0.0762795
649.893	0.0657219	0.0752824
650.375	0.0646621	0.0743454
650.858	0.0636435	0.0734753
651.34	0.0626594	0.0726607
651.822	0.0616923	0.0718736
652.304	0.0607219	0.0710804
652.786	0.0597341	0.0702544
653.268	0.0587288	0.0693869
653.75	0.0577197	0.0684889
654.232	0.0567297	0.0675859
654.715	0.0557805	0.066706
655.197	0.0548851	0.0658696
655.679	0.0540438	0.0650846
656.161	0.0532467	0.0643475
656.643	0.0524806	0.0636507
657.125	0.0517372	0.0629901
657.607	0.0510177	0.0623686
658.089	0.0503334	0.0617961
658.572	0.0496991	0.0612823
659.054	0.0491281	0.0608318
659.536	0.0486247	0.0604398
660.018	0.0481841	0.0600942
660.5	0.0477956	0.0597823
660.982	0.0474489	0.0594969
661.464	0.0471394	0.0592407
661.946	0.0468706	0.0590242
662.428	0.0466504	0.0588604
662.91	0.0464871	0.058758
663.393	0.0463838	0.0587181
663.875	0.0463372	0.0587353
664.357	0.0463402	0.0588036
664.839	0.0463856	0.0589206
665.321	0.0464686	0.0590872
665.803	0.046587	0.0593045
666.285	0.0467377	0.0595664
666.768	0.046916	0.0598567
667.25	0.0471141	0.0601504
667.732	0.0473242	0.060424
668.214	0.047539	0.0606685
668.696	0.0477548	0.0608915
669.178	0.0479702	0.0610986
669.66	0.0481936	0.0612958
670.142	0.0484441	0.0615021
670.624	0.0487434	0.0617424
671.106	0.0491023	0.0620278
671.589	0.0495168	0.0623484
672.071	0.0499708	0.0626795
672.553	0.0504444	0.062995
673.035	0.0509217	0.0632806
673.517	0.0513975	0.0635418
673.999	0.0518768	0.0637992
674.481	0.0523684	0.0640764
674.963	0.0528752	0.0643858
675.446	0.0533895	0.0647222
675.928	0.0538934	0.0650647
676.41	0.0543664	0.0653888
676.892	0.054793	0.0656769
677.374	0.0551677	0.0659255
677.856	0.0554914	0.0661428
678.338	0.0557653	0.0663388
678.82	0.0559826	0.0665167
679.303	0.0561293	0.0666695
679.785	0.0561895	0.0667839
680.267	0.0561575	0.0668505
680.749	0.0560453	0.0668714
681.231	0.0558834	0.0668627
681.713	0.0557112	0.0668475
682.195	0.0555625	0.0668458
682.677	0.0554545	0.0668647
683.159	0.0553844	0.0668966
683.641	0.055334	0.0669244
684.124	0.0552817	0.0669305
684.606	0.0552131	0.0669064
685.088	0.0551266	0.066855
685.57	0.0550315	0.0667869
686.052	0.0549407	0.066713
686.534	0.0548623	0.0666381
687.016	0.0547966	0.0665598
687.499	0.0547375	0.0664723
687.981	0.0546779	0.0663732
688.463	0.0546147	0.0662674
688.945	0.0545506	0.0661665
689.427	0.0544912	0.0660825
689.909	0.0544392	0.0660207
690.391	0.0543909	0.0659756
690.873	0.0543361	0.0659331
691.355	0.0542624	0.0658771
691.837	0.0541625	0.0657978
692.32	0.0540361	0.0656958
692.802	0.0538913	0.0655807
693.284	0.0537376	0.0654639
693.766	0.0535809	0.0653501
694.248	0.0534183	0.0652328
694.73	0.0532397	0.0650959
695.212	0.0530328	0.0649206
695.694	0.0527904	0.064695
696.177	0.0525138	0.0644191
696.659	0.0522125	0.0641043
697.141	0.0518972	0.0637663
697.623	0.0515734	0.0634167
698.105	0.0512363	0.0630565
698.587	0.0508734	0.0626778
699.069	0.0504693	0.0622675
699.551	0.0500145	0.0618171
700.034	0.0495098	0.0613258
700.516	0.0489658	0.0608013
700.998	0.0483978	0.0602549
701.48	0.047819	0.0596949
701.962	0.0472352	0.059123
702.444	0.046646	0.0585355
702.926	0.0460468	0.0579274
703.408	0.0454355	0.0572973
703.89	0.0448145	0.0566498
704.373	0.0441896	0.0559928
704.855	0.0435659	0.0553327
705.337	0.0429436	0.0546698
705.819	0.0423156	0.0539969
706.301	0.0416709	0.0533033
706.783	0.0409999	0.0525816
707.265	0.0403004	0.0518328
707.747	0.03958	0.0510683
708.23	0.0388539	0.0503061
708.712	0.0381392	0.0495636
709.194	0.0374485	0.048851
709.676	0.0367861	0.0481688
710.158	0.0361489	0.0475099
710.64	0.0355295	0.0468648
711.122	0.0349214	0.0462275
711.604	0.0343218	0.0455979
712.086	0.0337319	0.0449807
712.568	0.0331537	0.0443814
713.051	0.0325874	0.0438021
713.533	0.0320295	0.0432396
714.015	0.0314744	0.042688
714.497	0.0309174	0.0421422
714.979	0.0303585	0.041602
715.461	0.0298035	0.0410726
715.943	0.0292624	0.0405622
716.426	0.0287455	0.0400779
716.908	0.0282596	0.0396216
717.39	0.027806	0.0391893
717.872	0.0273813	0.0387734
718.354	0.0269808	0.0383676
718.836	0.0266017	0.0379707
719.318	0.0262447	0.0375877
719.8	0.0259137	0.0372275
720.282	0.0256116	0.0368971
720.764	0.0253378	0.0365966
721.247	0.0250852	0.0363177
721.729	0.0248429	0.0360466
722.211	0.0245985	0.0357694
722.693	0.0243439	0.0354785
723.175	0.0240766	0.0351739
723.657	0.0238003	0.0348632
724.139	0.0235219	0.034557
724.621	0.023248	0.0342638
725.104	0.0229815	0.0339873
725.586	0.0227213	0.0337254
726.068	0.0224633	0.0334728
726.55	0.0222039	0.0332242
727.032	0.0219421	0.0329768
727.514	0.0216809	0.032731
727.996	0.0214256	0.032489
728.478	0.0211821	0.0322528
728.961	0.020953	0.0320222
729.443	0.0207375	0.031796
729.925	0.020531	0.031572
730.407	0.0203276	0.0313496
730.889	0.0201226	0.0311303
731.371	0.0199142	0.0309169
731.853	0.0197034	0.0307121
732.335	0.019493	0.030516
732.817	0.0192861	0.0303264
733.3	0.0190843	0.0301402
733.782	0.0188879	0.0299554
734.264	0.0186974	0.029774
734.746	0.018513	0.0296025
735.228	0.0183373	0.0294498
735.71	0.0181732	0.0293242
736.192	0.0180242	0.0292296
736.674	0.0178914	0.0291633
737.157	0.0177744	0.0291166
737.639	0.0176699	0.0290784
738.121	0.0175734	0.0290385
738.603	0.0174814	0.0289918
739.085	0.0173921	0.0289401
739.567	0.0173057	0.0288896
740.049	0.0172247	0.0288484
740.531	0.0171511	0.0288218
741.013	0.0170864	0.0288101
741.495	0.0170302	0.0288076
741.978	0.0169808	0.0288051
742.46	0.0169367	0.0287923
742.942	0.0168972	0.0287615
743.424	0.0168631	0.0287094
743.906	0.016837	0.0286374
744.388	0.0168206	0.0285505
744.87	0.016815	0.0284561
745.352	0.016819	0.0283619
745.835	0.0168293	0.0282744
746.317	0.0168414	0.0281977
746.799	0.0168519	0.0281339
747.281	0.0168581	0.0280813
747.763	0.0168603	0.0280367
748.245	0.0168597	0.0279945
748.727	0.0168588	0.0279491
749.209	0.0168596	0.0278954
749.692	0.016864	0.0278307
750.174	0.0168724	0.0277538
750.656	0.0168842	0.027666
751.138	0.016898	0.0275697
751.62	0.0169109	0.0274677
752.102	0.0169192	0.0273625
752.584	0.0169186	0.0272567
753.066	0.0169046	0.0271515
753.548	0.0168753	0.0270491
754.031	0.0168314	0.0269511
754.513	0.0167771	0.0268586
754.995	0.0167191	0.026772
755.477	0.0166645	0.0266903
755.959	0.0166183	0.0266117
756.441	0.0165816	0.0265329
756.923	0.0165496	0.0264498
757.405	0.016514	0.0263583
757.888	0.0164645	0.026254
758.37	0.0163928	0.0261332
758.852	0.0162949	0.0259931
759.334	0.0161727	0.0258334
759.816	0.0160334	0.0256564
760.298	0.0158871	0.0254662
760.78	0.0157459	0.0252736
761.262	0.015619	0.0250885
761.744	0.0155115	0.0249194
762.227	0.0154243	0.0247707
762.709	0.0153545	0.0246423
763.191	0.0152978	0.0245303
763.673	0.0152489	0.0244286
764.155	0.0152025	0.0243312
764.637	0.0151538	0.0242337
765.119	0.0150981	0.0241335
765.601	0.0150316	0.0240304
766.083	0.0149528	0.0239252
766.566	0.0148631	0.0238197
767.048	0.014768	0.023717
767.53	0.0146759	0.0236209
768.012	0.0145962	0.0235359
768.494	0.0145356	0.0234652
768.976	0.0144963	0.0234094
769.458	0.0144739	0.0233648
769.94	0.0144587	0.023323
770.423	0.0144383	0.0232725
770.905	0.0144022	0.0232024
771.387	0.0143438	0.0231054
771.869	0.0142626	0.0229805
772.351	0.014163	0.0228336
772.833	0.0140525	0.0226758
773.315	0.0139377	0.0225187
773.797	0.0138231	0.0223709
774.279	0.0137102	0.0222356
774.762	0.0135984	0.0221102
775.244	0.0134871	0.0219894
775.726	0.0133781	0.0218689
776.208	0.013275	0.0217474
776.69	0.0131832	0.0216287
777.172	0.0131075	0.0215186
777.654	0.0130507	0.0214235
778.136	0.0130126	0.0213466
778.619	0.0129903	0.0212871
779.101	0.0129796	0.0212402
779.583	0.0129766	0.0212002
780.065	0.0129777	0.0211611
780.547	0.0129811	0.0211206
781.029	0.0129852	0.0210776
781.511	0.0129886	0.0210328
781.993	0.012989	0.020986
782.476	0.0129842	0.0209352
782.958	0.0129727	0.0208768
783.44	0.0129546	0.0208064
783.922	0.0129316	0.0207211
784.404	0.0129073	0.0206208
784.886	0.0128857	0.0205089
785.368	0.012871	0.020392
785.85	0.0128658	0.0202779
786.332	0.0128714	0.0201741
786.814	0.012888	0.0200868
787.297	0.0129149	0.0200195
787.779	0.0129511	0.0199733
788.261	0.0129951	0.0199464
788.743	0.0130445	0.0199342
789.225	0.0130958	0.0199307
789.707	0.0131445	0.0199279
790.189	0.0131857	0.0199189
790.671	0.0132154	0.0198979
791.154	0.0132318	0.0198622
791.636	0.0132359	0.0198123
792.118	0.0132324	0.0197522
792.6	0.0132283	0.0196876
793.082	0.0132318	0.0196244
793.564	0.0132499	0.0195677
794.046	0.0132876	0.0195201
794.528	0.0133473	0.0194834
795.01	0.0134292	0.0194578
795.493	0.0135314	0.0194434
795.975	0.0136521	0.0194412
796.457	0.0137886	0.0194515
796.939	0.0139387	0.0194745
797.421	0.0140993	0.0195085
797.903	0.0142658	0.0195507
798.385	0.0144316	0.0195957
798.867	0.0145889	0.0196372
799.35	0.014729	0.0196692
799.832	0.0148451	0.0196868
800.314	0.0149328	0.019687
800.796	0.0149919	0.0196695
801.278	0.0150253	0.0196361
801.76	0.0150381	0.0195902
802.242	0.015036	0.0195361
802.724	0.0150235	0.0194778
803.207	0.0150034	0.0194187
803.689	0.0149773	0.0193608
804.171	0.0149456	0.0193043
804.653	0.0149084	0.0192484
805.135	0.0148664	0.0191912
805.617	0.0148213	0.0191318
806.099	0.0147749	0.01907
806.581	0.0147294	0.0190077
807.063	0.0146866	0.0189479
807.545	0.0146479	0.0188941
808.028	0.0146138	0.0188492
808.51	0.0145837	0.0188138
808.992	0.0145559	0.0187864
809.474	0.0145287	0.0187638
809.956	0.0145	0.0187425
810.438	0.0144686	0.0187198
810.92	0.0144348	0.0186957
811.403	0.014401	0.0186728
811.885	0.0143713	0.0186556
812.367	0.0143513	0.0186499
812.849	0.0143471	0.0186607
813.331	0.0143639	0.0186916
813.813	0.0144054	0.0187441
814.295	0.0144728	0.018818
814.777	0.0145659	0.0189116
815.259	0.014683	0.019024
815.742	0.0148225	0.019155
816.224	0.014983	0.0193059
816.706	0.0151632	0.0194793
817.188	0.015362	0.0196777
817.67	0.0155765	0.019902
818.152	0.0158026	0.0201501
818.634	0.0160345	0.020416
819.116	0.0162662	0.0206918
819.598	0.0164935	0.0209688
820.081	0.016716	0.0212414
820.563	0.016937	0.0215083
821.045	0.0171642	0.0217744
821.527	0.017407	0.0220487
822.009	0.0176754	0.0223426
822.491	0.0179769	0.0226663
822.973	0.0183163	0.0230261
823.455	0.0186945	0.0234227
823.938	0.0191095	0.0238521
824.42	0.0195556	0.0243061
824.902	0.0200255	0.0247753
825.384	0.0205084	0.0252499
825.866	0.0209925	0.0257212
826.348	0.0214645	0.0261815
826.83	0.0219131	0.0266245
827.312	0.0223292	0.0270445
827.794	0.0227084	0.0274372
828.277	0.0230498	0.027799
828.759	0.0233555	0.0281275
829.241	0.0236276	0.0284205
829.723	0.0238675	0.0286765
830.205	0.0240748	0.0288944
830.687	0.0242482	0.0290734
831.169	0.0243869	0.0292131
831.651	0.0244914	0.029314
832.134	0.0245637	0.0293767
832.616	0.024607	0.0294031
833.098	0.024625	0.0293959
833.58	0.0246213	0.0293599
834.062	0.0245999	0.029302
834.544	0.0245659	0.0292301
835.026	0.024525	0.0291528
835.508	0.0244842	0.0290774
835.99	0.0244497	0.029008
836.472	0.0244264	0.0289453
836.955	0.0244158	0.0288866
837.437	0.0244167	0.0288274
837.919	0.0244244	0.0287619
838.401	0.0244332	0.0286858
838.883	0.0244368	0.0285963
839.365	0.0244296	0.0284929
839.847	0.0244073	0.028377
840.33	0.0243673	0.0282522
840.812	0.0243089	0.0281234
841.294	0.0242332	0.0279965
841.776	0.0241438	0.0278776
842.258	0.0240467	0.0277717
842.74	0.0239486	0.0276805
843.222	0.0238556	0.0276021
843.704	0.0237701	0.0275304
844.186	0.0236909	0.0274566
844.669	0.0236117	0.0273711
845.151	0.0235246	0.0272671
845.633	0.0234214	0.0271418
846.115	0.0232981	0.0269977
846.597	0.0231557	0.0268421
847.079	0.0229998	0.0266837
847.561	0.022839	0.0265312
848.043	0.0226819	0.0263906
848.525	0.0225346	0.0262653
849.008	0.0224001	0.0261554
849.49	0.0222785	0.0260595
849.972	0.0221691	0.0259758
850.454	0.0220714	0.0259019
850.936	0.0219862	0.0258356
851.418	0.0219151	0.0257749
851.9	0.0218595	0.0257186
852.382	0.0218201	0.0256659
852.865	0.021796	0.0256176
853.347	0.021785	0.0255759
853.829	0.0217851	0.0255438
854.311	0.0217942	0.0255237
854.793	0.0218116	0.0255166
855.275	0.0218359	0.0255203
855.757	0.0218659	0.025531
856.239	0.0218985	0.0255425
856.721	0.0219301	0.0255487
857.204	0.0219572	0.0255448
857.686	0.021978	0.0255281
858.168	0.0219929	0.0254981
858.65	0.0220044	0.0254558
859.132	0.0220157	0.0254034
859.614	0.0220288	0.0253433
860.096	0.0220428	0.025278
860.578	0.0220549	0.0252107
861.061	0.0220604	0.025145
861.543	0.0220561	0.0250853
862.025	0.0220421	0.0250353
862.507	0.0220226	0.0249974
862.989	0.0220045	0.0249724
863.471	0.0219957	0.0249586
863.953	0.0220014	0.0249528
864.435	0.0220233	0.0249515
864.918	0.0220585	0.0249514
865.399	0.0221013	0.0249502
865.882	0.0221449	0.0249463
866.364	0.0221842	0.0249389
866.846	0.0222172	0.0249281
867.328	0.0222443	0.0249146
867.81	0.0222682	0.0249003
868.292	0.0222923	0.024888
868.774	0.0223191	0.0248815
869.256	0.0223504	0.0248842
869.739	0.0223866	0.024898
870.221	0.0224271	0.0249224
870.703	0.022471	0.0249547
871.185	0.0225171	0.0249914
871.667	0.0225642	0.0250298
872.149	0.0226119	0.0250695
872.631	0.0226607	0.0251126
873.113	0.0227123	0.0251628
873.596	0.0227691	0.0252231
874.078	0.0228334	0.0252937
874.56	0.0229054	0.0253703
875.042	0.0229834	0.0254456
875.524	0.0230627	0.0255111
876.006	0.0231368	0.0255604
876.488	0.0231993	0.0255917
876.97	0.0232461	0.0256079
877.452	0.0232768	0.025616
877.935	0.0232949	0.0256233
878.417	0.0233057	0.0256342
878.899	0.0233151	0.0256493
879.381	0.023327	0.0256654
879.863	0.0233425	0.0256776
880.345	0.0233602	0.0256826
880.827	0.0233775	0.0256804
881.309	0.0233917	0.0256736
881.792	0.0234021	0.025668
882.274	0.0234087	0.0256675
882.756	0.0234128	0.0256736
883.238	0.0234157	0.0256844
883.72	0.0234189	0.0256954
884.202	0.0234238	0.0257025
884.684	0.023433	0.0257035
885.166	0.0234489	0.0256994
885.648	0.0234746	0.025694
886.131	0.0235112	0.0256918
886.613	0.0235581	0.0256964
887.095	0.023612	0.0257092
887.577	0.0236675	0.0257297
888.059	0.0237194	0.0257565
888.541	0.0237645	0.0257892
889.023	0.0238031	0.0258283
889.505	0.0238386	0.0258753
889.987	0.0238762	0.0259312
890.47	0.0239204	0.025995
890.952	0.0239728	0.0260626
891.434	0.0240316	0.0261274
891.916	0.0240924	0.0261827
892.398	0.0241508	0.0262231
892.88	0.0242041	0.0262472
893.362	0.0242527	0.0262583
893.845	0.0242999	0.0262629
894.327	0.0243501	0.0262692
894.809	0.0244073	0.0262849
895.291	0.0244734	0.0263149
895.773	0.0245482	0.0263604
896.255	0.0246306	0.0264201
896.737	0.0247194	0.0264901
897.219	0.0248143	0.0265661
897.701	0.0249163	0.026645
898.183	0.0250265	0.026725
898.666	0.0251453	0.0268062
899.148	0.0252719	0.0268899
899.63	0.0254041	0.0269781
900.112	0.0255396	0.0270726
900.594	0.0256766	0.0271739
901.076	0.0258152	0.0272816
901.558	0.0259562	0.0273939
902.04	0.0261017	0.0275091
902.523	0.0262536	0.027626
903.005	0.0264137	0.0277453
903.487	0.0265833	0.0278697
903.969	0.0267641	0.0280032
904.451	0.0269578	0.0281504
904.933	0.0271652	0.0283144
905.415	0.0273847	0.0284954
905.897	0.0276121	0.0286912
906.38	0.0278396	0.0288974
906.862	0.0280576	0.0291091
907.344	0.0282579	0.0293228
907.826	0.0284366	0.0295385
908.308	0.0285963	0.0297584
908.79	0.0287456	0.0299869
909.272	0.0288963	0.030228
909.754	0.0290604	0.0304838
910.236	0.0292457	0.0307533
910.718	0.0294544	0.0310327
911.201	0.0296834	0.0313167
911.683	0.0299272	0.0316003
912.165	0.0301798	0.0318795
912.647	0.0304374	0.0321528
913.129	0.0306973	0.0324196
913.611	0.0309579	0.0326799
914.093	0.0312165	0.0329338
914.576	0.0314686	0.0331811
915.058	0.0317089	0.0334213
915.54	0.0319333	0.0336551
916.022	0.0321404	0.0338836
916.504	0.0323327	0.0341081
916.986	0.032515	0.0343293
917.468	0.0326925	0.0345461
917.95	0.0328682	0.0347568
918.432	0.0330417	0.0349587
918.915	0.0332099	0.0351502
919.397	0.0333686	0.0353315
919.879	0.0335145	0.0355041
920.361	0.0336469	0.0356702
920.843	0.0337667	0.0358306
921.325	0.0338765	0.0359842
921.807	0.0339784	0.0361277
922.289	0.0340747	0.0362584
922.771	0.034167	0.0363747
923.254	0.0342591	0.0364802
923.736	0.0343553	0.0365808
924.218	0.034461	0.0366846
924.7	0.0345797	0.0367973
925.182	0.0347116	0.0369202
925.664	0.0348522	0.0370494
926.146	0.0349943	0.0371773
926.628	0.0351299	0.0372962
927.111	0.0352543	0.0374016
927.593	0.0353676	0.037494
928.075	0.0354745	0.0375783
928.557	0.0355819	0.0376607
929.039	0.0356945	0.0377456
929.521	0.0358123	0.0378332
930.003	0.0359303	0.0379197
930.485	0.0360402	0.0379994
930.967	0.036135	0.0380681
931.45	0.0362123	0.0381257
931.932	0.0362759	0.038176
932.414	0.0363342	0.038226
932.896	0.0363976	0.038283
933.378	0.0364738	0.038352
933.86	0.0365672	0.0384351
934.342	0.0366775	0.0385324
934.824	0.0368026	0.0386433
935.307	0.0369408	0.0387679
935.789	0.0370921	0.0389076
936.271	0.0372577	0.0390635
936.753	0.0374393	0.0392358
937.235	0.0376367	0.0394222
937.717	0.0378481	0.0396188
938.199	0.0380703	0.0398213
938.681	0.0383012	0.0400279
939.163	0.0385407	0.040239
939.646	0.038792	0.0404579
940.128	0.0390584	0.0406885
940.61	0.0393422	0.0409334
941.092	0.0396418	0.0411916
941.574	0.0399516	0.0414594
942.056	0.0402645	0.0417321
942.538	0.0405746	0.0420065
943.02	0.0408808	0.0422832
943.503	0.0411875	0.0425664
943.985	0.0415031	0.0428626
944.467	0.0418373	0.0431777
944.949	0.0421967	0.0435151
945.431	0.0425846	0.0438751
945.913	0.043	0.0442558
946.395	0.0434409	0.0446554
946.877	0.0439052	0.0450733
947.359	0.0443928	0.0455107
947.842	0.0449036	0.0459688
948.324	0.0454359	0.046447
948.806	0.0459847	0.0469416
949.288	0.0465418	0.0474461
949.77	0.0470977	0.0479531
950.252	0.0476463	0.0484578
950.734	0.0481867	0.0489596
951.216	0.0487241	0.0494625
951.698	0.0492664	0.0499716
952.181	0.0498201	0.0504903
952.663	0.0503854	0.051017
953.145	0.0509558	0.051544
953.627	0.0515185	0.0520599
954.109	0.0520594	0.0525524
954.591	0.0525673	0.0530123
955.073	0.0530353	0.0534338
955.555	0.0534605	0.0538146
956.038	0.0538407	0.0541524
956.52	0.0541718	0.0544439
957.002	0.0544481	0.0546842
957.484	0.0546636	0.0548685
957.966	0.0548171	0.0549957
958.448	0.0549141	0.0550693
958.93	0.0549673	0.0550979
959.412	0.0549916	0.0550914
959.894	0.0550001	0.0550585
960.377	0.0549985	0.0550033
960.859	0.054985	0.0549265
961.341	0.0549519	0.0548264
961.823	0.0548911	0.0547024
962.305	0.0547981	0.0545566
962.787	0.0546741	0.0543938
963.269	0.0545242	0.0542189
963.751	0.0543542	0.0540343
964.234	0.0541671	0.0538387
964.716	0.0539625	0.0536279
965.198	0.0537382	0.0533979
965.68	0.0534935	0.0531472
966.162	0.0532308	0.0528785
966.644	0.0529564	0.0525975
967.126	0.0526766	0.052309
967.608	0.0523943	0.052014
968.091	0.0521064	0.0517083
968.573	0.0518037	0.0513835
969.055	0.0514744	0.051031
969.537	0.0511091	0.0506461
970.019	0.0507042	0.0502296
970.501	0.0502633	0.0497874
970.983	0.0497944	0.0493273
971.465	0.0493067	0.0488547
971.947	0.0488062	0.0483706
972.429	0.0482948	0.0478718
972.912	0.0477713	0.047354
973.394	0.0472347	0.0468155
973.876	0.0466857	0.0462592
974.358	0.0461284	0.0456926
974.84	0.045568	0.045125
975.322	0.0450092	0.0445643
975.804	0.044454	0.0440143
976.286	0.0439019	0.0434746
976.769	0.043351	0.0429419
977.251	0.0428011	0.0424131
977.733	0.042254	0.0418866
978.215	0.0417147	0.0413642
978.697	0.0411885	0.040849
979.179	0.0406794	0.0403449
979.661	0.0401881	0.0398542
980.143	0.0397126	0.0393778
980.625	0.0392489	0.0389155
981.108	0.0387942	0.0384671
981.59	0.0383469	0.038032
982.072	0.0379078	0.0376103
982.554	0.037478	0.0372005
983.036	0.037058	0.0368003
983.518	0.0366466	0.0364068
984	0.0362429	0.0360174
984.482	0.0358461	0.0356319
984.965	0.0354593	0.0352534
985.447	0.0350879	0.0348875
985.929	0.0347388	0.034541
986.411	0.0344177	0.0342194
986.893	0.0341254	0.0339241
987.375	0.033858	0.0336525
987.857	0.0336076	0.033399
988.339	0.0333655	0.033157
988.822	0.0331256	0.0329216
989.304	0.032887	0.0326907
989.786	0.0326539	0.0324657
990.268	0.0324331	0.0322494
990.75	0.0322304	0.0320442
991.232	0.0320477	0.031851
991.714	0.0318828	0.0316684
992.196	0.0317302	0.0314936
992.678	0.0315845	0.031324
993.16	0.0314426	0.0311583
993.643	0.0313058	0.0309971
994.125	0.0311777	0.0308421
994.607	0.0310626	0.0306955
995.089	0.0309626	0.0305589
995.571	0.0308766	0.0304323
996.053	0.0308004	0.0303146
996.535	0.030729	0.0302041
997.018	0.0306591	0.0300992
997.5	0.0305899	0.0299986
997.982	0.0305237	0.0299019
998.464	0.0304636	0.0298086
998.946	0.0304118	0.0297183
999.428	0.0303684	0.0296303
999.91	0.0303308	0.0295435
1000.39	0.0302959	0.0294572
1000.87	0.0302613	0.0293706
1001.36	0.0302266	0.0292837
1001.84	0.030194	0.0291972
1002.32	0.0301671	0.0291124
1002.8	0.0301494	0.0290321
1003.28	0.0301433	0.0289596
1003.77	0.0301497	0.0288991
1004.25	0.0301681	0.0288544
1004.73	0.0301972	0.0288276
1005.21	0.0302354	0.0288188
1005.7	0.0302804	0.0288251
1006.18	0.0303288	0.0288411
1006.66	0.030376	0.0288603
1007.14	0.0304168	0.0288772
1007.62	0.0304461	0.0288875
1008.11	0.0304615	0.0288901
1008.59	0.0304636	0.028886
1009.07	0.0304565	0.028877
1009.55	0.0304463	0.0288646
1010.03	0.0304396	0.0288492
1010.52	0.0304418	0.0288302
1011	0.0304559	0.0288069
1011.48	0.0304833	0.02878
1011.96	0.0305245	0.0287522
1012.45	0.03058	0.0287276
1012.93	0.03065	0.0287108
1013.41	0.0307337	0.0287045
1013.89	0.0308284	0.0287091
1014.37	0.0309285	0.0287216
1014.86	0.0310265	0.0287373
1015.34	0.0311144	0.0287513
1015.82	0.0311863	0.02876
1016.3	0.0312408	0.0287627
1016.78	0.0312805	0.0287609
1017.27	0.0313113	0.0287574
1017.75	0.0313401	0.0287548
1018.23	0.0313721	0.0287549
1018.71	0.0314103	0.0287586
1019.2	0.031455	0.0287656
1019.68	0.0315058	0.0287764
1020.16	0.0315621	0.0287914
1020.64	0.0316242	0.028811
1021.12	0.0316919	0.0288346
1021.61	0.0317642	0.0288606
1022.09	0.0318374	0.0288855
1022.57	0.031907	0.0289057
1023.05	0.0319677	0.0289187
1023.53	0.0320173	0.0289243
1024.02	0.0320567	0.0289252
1024.5	0.0320914	0.0289268
1024.98	0.0321286	0.0289346
1025.46	0.032175	0.0289536
1025.94	0.0322339	0.0289859
1026.43	0.032305	0.0290306
1026.91	0.0323844	0.0290848
1027.39	0.0324676	0.0291444
1027.87	0.0325513	0.0292055
1028.36	0.032635	0.0292649
1028.84	0.0327199	0.02932
1029.32	0.0328078	0.0293686
1029.8	0.0328985	0.029408
1030.28	0.0329891	0.0294355
1030.77	0.0330752	0.0294488
1031.25	0.0331527	0.0294478
1031.73	0.03322	0.0294346
1032.21	0.0332792	0.0294139
1032.69	0.0333355	0.029392
1033.18	0.0333953	0.0293759
1033.66	0.0334638	0.0293708
1034.14	0.0335432	0.0293798
1034.62	0.0336321	0.0294026
1035.11	0.0337269	0.0294365
1035.59	0.0338228	0.0294762
1036.07	0.033915	0.0295158
1036.55	0.033999	0.0295491
1037.03	0.0340695	0.0295708
1037.52	0.0341207	0.0295774
1038	0.0341465	0.0295682
1038.48	0.0341419	0.029545
1038.96	0.0341061	0.0295132
1039.44	0.0340431	0.0294798
1039.93	0.0339627	0.0294525
1040.41	0.0338778	0.0294388
1040.89	0.0338019	0.0294439
1041.37	0.0337461	0.0294707
1041.85	0.033717	0.0295195
1042.34	0.0337161	0.0295881
1042.82	0.0337413	0.0296735
1043.3	0.0337881	0.0297708
1043.78	0.0338517	0.0298752
1044.27	0.0339272	0.0299816
1044.75	0.0340104	0.0300855
1045.23	0.0340969	0.0301832
1045.71	0.0341829	0.0302726
1046.19	0.0342664	0.030354
1046.68	0.0343476	0.0304295
1047.16	0.0344298	0.0305027
1047.64	0.034519	0.030578
1048.12	0.0346215	0.0306588
1048.6	0.0347423	0.0307473
1049.09	0.0348829	0.0308444
1049.57	0.0350418	0.03095
1050.05	0.0352144	0.0310633
1050.53	0.0353965	0.0311839
1051.02	0.035585	0.0313113
1051.5	0.0357796	0.0314447
1051.98	0.0359814	0.0315821
1052.46	0.0361924	0.0317214
1052.94	0.0364135	0.0318598
1053.42	0.036644	0.0319954
1053.91	0.0368817	0.0321284
1054.39	0.0371246	0.0322604
1054.87	0.0373708	0.0323949
1055.35	0.0376192	0.0325354
1055.84	0.0378669	0.0326839
1056.32	0.03811	0.0328407
1056.8	0.0383413	0.0330047
1057.28	0.0385526	0.0331746
1057.76	0.0387365	0.0333502
1058.25	0.0388891	0.0335335
1058.73	0.039011	0.0337276
1059.21	0.0391067	0.0339353
1059.69	0.0391808	0.0341557
1060.17	0.0392363	0.0343845
1060.66	0.0392713	0.0346125
1061.14	0.0392807	0.0348285
1061.62	0.0392584	0.0350223
1062.1	0.039202	0.0351879
1062.59	0.0391141	0.0353244
1063.07	0.0390037	0.0354355
1063.55	0.0388822	0.0355269
1064.03	0.0387598	0.0356033
1064.51	0.0386423	0.0356668
1065	0.0385294	0.0357166
1065.48	0.0384172	0.0357506
1065.96	0.0383005	0.0357679
1066.44	0.0381759	0.0357699
1066.92	0.0380441	0.0357608
1067.41	0.037908	0.0357458
1067.89	0.0377716	0.0357294
1068.37	0.0376378	0.035714
1068.85	0.0375074	0.0356998
1069.34	0.0373796	0.0356858
1069.82	0.0372544	0.0356719
1070.3	0.0371326	0.0356592
1070.78	0.0370169	0.0356506
1071.26	0.0369098	0.0356489
1071.75	0.0368134	0.0356567
1072.23	0.0367273	0.0356748
1072.71	0.0366504	0.0357031
1073.19	0.0365816	0.0357414
1073.67	0.036522	0.035791
1074.16	0.0364749	0.0358538
1074.64	0.0364446	0.0359326
1075.12	0.0364334	0.0360284
1075.6	0.0364397	0.0361401
1076.09	0.0364568	0.0362636
1076.57	0.0364759	0.0363936
1077.05	0.0364882	0.0365262
1077.53	0.0364909	0.0366605
1078.01	0.0364875	0.0367993
1078.49	0.0364873	0.0369479
1078.98	0.0365014	0.0371113
1079.46	0.0365367	0.0372909
1079.94	0.0365933	0.0374833
1080.42	0.0366633	0.0376807
1080.91	0.036734	0.0378734
1081.39	0.0367934	0.0380536
1081.87	0.0368343	0.0382179
1082.35	0.0368572	0.0383684
1082.83	0.0368689	0.038511
1083.32	0.0368788	0.0386532
1083.8	0.0368956	0.0388014
1084.28	0.0369241	0.0389592
1084.76	0.036965	0.0391277
1085.24	0.0370169	0.0393061
1085.73	0.0370779	0.0394934
1086.21	0.037147	0.0396878
1086.69	0.0372231	0.039887
1087.17	0.0373042	0.0400869
1087.65	0.0373853	0.0402809
1088.14	0.0374596	0.0404617
1088.62	0.0375196	0.0406227
1089.1	0.0375606	0.0407605
1089.58	0.0375823	0.0408762
1090.07	0.0375901	0.0409752
1090.55	0.037591	0.0410638
1091.03	0.0375918	0.0411475
1091.51	0.0375949	0.0412279
1091.99	0.0375978	0.0413023
1092.48	0.0375943	0.0413655
1092.96	0.037578	0.0414123
1093.44	0.037545	0.0414396
1093.92	0.0374958	0.0414475
1094.4	0.0374341	0.0414389
1094.89	0.0373649	0.0414177
1095.37	0.037291	0.0413865
1095.85	0.0372131	0.0413468
1096.33	0.0371288	0.0412979
1096.82	0.0370354	0.0412389
1097.3	0.0369317	0.0411693
1097.78	0.036819	0.0410893
1098.26	0.0366996	0.0409996
1098.74	0.0365758	0.0409006
1099.23	0.0364477	0.0407921
1099.71	0.0363124	0.0406728
1100.19	0.0361654	0.0405418
1100.67	0.0360022	0.0403973
1101.15	0.0358194	0.0402379
1101.64	0.0356154	0.0400602
1102.12	0.0353888	0.0398596
1102.6	0.0351377	0.0396295
1103.08	0.0348577	0.0393632
1103.57	0.0345435	0.0390559
1104.05	0.0341907	0.0387073
1104.53	0.0337979	0.0383225
1105.01	0.0333686	0.0379106
1105.49	0.0329107	0.0374821
1105.98	0.0324341	0.0370452
1106.46	0.0319481	0.0366038
1106.94	0.0314596	0.0361579
1107.42	0.0309722	0.0357053
1107.9	0.0304877	0.0352455
1108.39	0.0300082	0.0347822
1108.87	0.0295366	0.0343228
1109.35	0.0290777	0.0338776
1109.83	0.0286357	0.0334554
1110.32	0.0282135	0.0330614
1110.8	0.0278108	0.0326957
1111.28	0.0274252	0.0323543
1111.76	0.0270534	0.0320319
1112.24	0.0266938	0.0317244
1112.72	0.0263472	0.0314302
1113.21	0.0260178	0.0311511
1113.69	0.0257109	0.0308887
1114.17	0.0254302	0.0306438
1114.65	0.025176	0.0304148
1115.14	0.0249445	0.0301978
1115.62	0.024728	0.0299877
1116.1	0.0245175	0.0297803
1116.58	0.0243054	0.0295737
1117.06	0.0240863	0.0293681
1117.55	0.0238586	0.0291649
1118.03	0.0236231	0.0289657
1118.51	0.0233814	0.02877
1118.99	0.0231355	0.028576
1119.47	0.0228864	0.0283801
1119.96	0.0226344	0.0281787
1120.44	0.0223794	0.0279683
1120.92	0.0221212	0.0277467
1121.4	0.0218592	0.0275126
1121.89	0.0215924	0.0272661
1122.37	0.0213195	0.0270079
1122.85	0.0210388	0.0267396
1123.33	0.0207494	0.0264637
1123.81	0.0204519	0.0261833
1124.3	0.0201485	0.0259015
1124.78	0.0198435	0.0256204
1125.26	0.0195418	0.0253413
1125.74	0.0192478	0.025064
1126.22	0.0189651	0.0247882
1126.71	0.0186954	0.0245141
1127.19	0.0184387	0.0242434
1127.67	0.0181934	0.0239782
1128.15	0.0179573	0.0237208
1128.63	0.0177274	0.0234715
1129.12	0.0175001	0.0232282
1129.6	0.0172721	0.0229867
1130.08	0.0170406	0.022742
1130.56	0.0168044	0.0224906
1131.05	0.016564	0.0222321
1131.53	0.0163225	0.0219704
1132.01	0.0160855	0.0217123
1132.49	0.0158591	0.0214657
1132.97	0.0156487	0.021237
1133.46	0.0154574	0.0210292
1133.94	0.0152854	0.0208422
1134.42	0.0151301	0.0206725
1134.9	0.0149869	0.0205162
1135.38	0.0148518	0.0203704
1135.87	0.014722	0.0202329
1136.35	0.0145971	0.0201043
1136.83	0.0144784	0.0199855
1137.31	0.0143678	0.0198778
1137.8	0.014267	0.0197821
1138.28	0.014176	0.0196984
1138.76	0.0140931	0.0196259
1139.24	0.014016	0.0195638
1139.72	0.0139419	0.0195101
1140.21	0.0138697	0.0194636
1140.69	0.0137996	0.019422
1141.17	0.0137328	0.0193833
1141.65	0.0136707	0.0193458
1142.13	0.013614	0.0193087
1142.62	0.0135623	0.0192718
1143.1	0.0135138	0.0192362
1143.58	0.0134671	0.0192031
1144.06	0.0134216	0.0191741
1144.55	0.0133782	0.0191501
1145.03	0.0133397	0.0191313
1145.51	0.0133095	0.0191179
1145.99	0.0132907	0.01911
1146.47	0.013284	0.0191078
1146.96	0.0132883	0.0191125
1147.44	0.0132997	0.0191248
1147.92	0.0133133	0.0191447
1148.4	0.0133241	0.0191715
1148.88	0.013328	0.0192028
1149.37	0.0133234	0.019236
1149.85	0.0133104	0.0192686
1150.33	0.0132911	0.0192992
1150.81	0.013269	0.0193279
1151.3	0.013248	0.0193564
1151.78	0.0132321	0.0193873
1152.26	0.0132244	0.0194232
1152.74	0.0132279	0.0194665
1153.22	0.013244	0.0195185
1153.7	0.0132735	0.0195799
1154.19	0.0133165	0.0196507
1154.67	0.013373	0.019731
1155.15	0.0134428	0.0198204
1155.63	0.0135266	0.0199193
1156.12	0.0136257	0.0200277
1156.6	0.0137422	0.0201464
1157.08	0.0138783	0.0202766
1157.56	0.0140354	0.0204201
1158.04	0.014214	0.0205789
1158.53	0.0144129	0.0207552
1159.01	0.0146298	0.0209499
1159.49	0.0148614	0.0211627
1159.97	0.0151043	0.021391
1160.45	0.0153554	0.0216308
1160.94	0.0156124	0.0218771
1161.42	0.0158732	0.0221248
1161.9	0.0161364	0.0223702
1162.38	0.0164007	0.0226108
1162.87	0.0166643	0.0228457
1163.35	0.0169246	0.0230743
1163.83	0.0171777	0.0232952
1164.31	0.0174187	0.0235057
1164.79	0.0176415	0.0237021
1165.28	0.0178404	0.0238801
1165.76	0.0180113	0.0240365
1166.24	0.0181532	0.0241702
1166.72	0.0182691	0.0242831
1167.2	0.0183655	0.0243795
1167.69	0.0184504	0.0244639
1168.17	0.0185319	0.0245402
1168.65	0.018615	0.0246103
1169.13	0.0187017	0.0246742
1169.62	0.0187905	0.0247309
1170.1	0.0188784	0.0247793
1170.58	0.0189621	0.0248193
1171.06	0.0190398	0.0248521
1171.54	0.0191118	0.0248796
1172.03	0.0191799	0.0249038
1172.51	0.0192463	0.0249257
1172.99	0.0193131	0.0249462
1173.47	0.0193819	0.024966
1173.95	0.0194542	0.0249864
1174.44	0.0195314	0.0250102
1174.92	0.0196158	0.0250404
1175.4	0.0197095	0.0250805
1175.88	0.0198147	0.0251329
1176.37	0.0199322	0.0251991
1176.85	0.0200613	0.0252789
1177.33	0.0202002	0.0253721
1177.81	0.0203469	0.0254786
1178.29	0.0204998	0.025599
1178.78	0.020659	0.025735
1179.26	0.0208258	0.025888
1179.74	0.0210021	0.0260585
1180.22	0.0211896	0.0262459
1180.7	0.0213889	0.0264483
1181.19	0.0215995	0.0266632
1181.67	0.0218212	0.0268892
1182.15	0.0220535	0.0271263
1182.63	0.0222976	0.0273758
1183.12	0.0225545	0.0276395
1183.6	0.0228253	0.0279183
1184.08	0.0231094	0.0282111
1184.56	0.0234043	0.0285146
1185.04	0.0237058	0.0288239
1185.53	0.0240096	0.0291342
1186.01	0.0243126	0.0294417
1186.49	0.0246138	0.0297449
1186.97	0.0249138	0.0300441
1187.45	0.0252146	0.0303407
1187.94	0.0255175	0.0306352
1188.42	0.0258218	0.0309273
1188.9	0.0261253	0.0312151
1189.38	0.0264246	0.0314965
1189.86	0.0267175	0.0317704
1190.35	0.0270029	0.0320365
1190.83	0.0272815	0.0322957
1191.31	0.0275546	0.0325486
1191.79	0.0278229	0.0327952
1192.28	0.0280862	0.0330342
1192.76	0.0283422	0.0332637
1193.24	0.0285884	0.0334816
1193.72	0.0288224	0.0336867
1194.2	0.0290427	0.0338788
1194.68	0.0292485	0.0340582
1195.17	0.029439	0.0342246
1195.65	0.0296119	0.0343763
1196.13	0.0297646	0.0345106
1196.61	0.0298941	0.0346252
1197.1	0.0299985	0.0347188
1197.58	0.0300785	0.0347929
1198.06	0.0301365	0.0348511
1198.54	0.0301761	0.0348979
1199.02	0.0302	0.0349364
1199.51	0.0302084	0.034968
1199.99	0.0301997	0.0349913
1200.47	0.0301709	0.0350031
1200.95	0.0301205	0.0350009
1201.43	0.0300496	0.034984
1201.92	0.0299627	0.0349541
1202.4	0.0298662	0.0349151
1202.88	0.0297665	0.0348708
1203.36	0.0296681	0.0348248
1203.85	0.0295728	0.0347794
1204.33	0.02948	0.0347355
1204.81	0.0293889	0.0346942
1205.29	0.029299	0.0346568
1205.77	0.0292108	0.0346248
1206.26	0.0291256	0.0345994
1206.74	0.0290438	0.0345802
1207.22	0.0289642	0.0345652
1207.7	0.028884	0.0345513
1208.18	0.0288	0.0345352
1208.67	0.0287105	0.0345159
1209.15	0.0286164	0.0344947
1209.63	0.0285213	0.0344755
1210.11	0.0284298	0.0344628
1210.6	0.0283458	0.0344601
1211.08	0.0282701	0.0344687
1211.56	0.0282012	0.0344869
1212.04	0.0281349	0.0345115
1212.52	0.0280689	0.0345402
1213.01	0.0280028	0.0345724
1213.49	0.0279403	0.0346104
1213.97	0.0278877	0.0346587
1214.45	0.0278514	0.0347216
1214.93	0.0278367	0.0348031
1215.42	0.0278454	0.0349046
1215.9	0.0278775	0.0350265
1216.38	0.0279325	0.0351691
1216.86	0.0280117	0.0353351
1217.35	0.0281201	0.0355294
1217.83	0.0282661	0.0357603
1218.31	0.0284603	0.0360371
1218.79	0.0287133	0.0363699
1219.27	0.0290333	0.0367667
1219.76	0.0294265	0.0372338
1220.24	0.0298972	0.0377758
1220.72	0.0304491	0.038396
1221.2	0.0310872	0.0390976
1221.68	0.031817	0.0398832
1222.17	0.0326442	0.0407549
1222.65	0.0335715	0.0417128
1223.13	0.0345975	0.0427537
1223.61	0.0357148	0.0438712
1224.09	0.036911	0.0450558
1224.58	0.0381702	0.0462954
1225.06	0.0394751	0.0475759
1225.54	0.0408075	0.0488811
1226.02	0.0421486	0.050192
1226.51	0.0434778	0.0514869
1226.99	0.044773	0.0527418
1227.47	0.046012	0.0539337
1227.95	0.0471758	0.0550443
1228.43	0.0482523	0.0560629
1228.92	0.049238	0.0569889
1229.4	0.0501371	0.0578291
1229.88	0.0509585	0.0585945
1230.36	0.0517122	0.059297
1230.84	0.0524071	0.0599465
1231.33	0.0530511	0.0605512
1231.81	0.0536531	0.0611199
1232.29	0.0542246	0.0616624
1232.77	0.0547797	0.0621901
1233.26	0.0553331	0.0627135
1233.74	0.0558952	0.0632389
1234.22	0.05647	0.0637675
1234.7	0.0570535	0.0642945
1235.18	0.0576367	0.0648129
1235.66	0.0582103	0.065317
1236.15	0.0587678	0.0658053
1236.63	0.0593081	0.0662808
1237.11	0.0598329	0.0667481
1237.59	0.0603427	0.0672089
1238.08	0.0608344	0.0676596
1238.56	0.0612998	0.0680911
1239.04	0.0617286	0.0684928
1239.52	0.062114	0.068857
1240	0.0624562	0.0691835
1240.49	0.062764	0.0694785
1240.97	0.06305	0.0697517
1241.45	0.0633267	0.070011
1241.93	0.0635998	0.0702578
1242.41	0.0638671	0.0704867
1242.9	0.0641206	0.0706888
1243.38	0.0643522	0.0708574
1243.86	0.0645588	0.0709922
1244.34	0.0647446	0.0711009
1244.83	0.0649185	0.071195
1245.31	0.0650895	0.071285
1245.79	0.0652621	0.0713759
1246.27	0.0654344	0.0714655
1246.75	0.0656005	0.0715479
1247.24	0.0657562	0.0716189
1247.72	0.0659028	0.0716797
1248.2	0.0660501	0.0717391
1248.68	0.066212	0.0718096
1249.16	0.0664021	0.0719034
1249.65	0.066628	0.0720264
1250.13	0.0668881	0.0721771
1250.61	0.0671729	0.0723475
1251.09	0.0674692	0.0725266
1251.58	0.0677627	0.0727034
1252.06	0.0680403	0.0728669
1252.54	0.068288	0.0730036
1253.02	0.0684866	0.0730936
1253.5	0.0686102	0.0731095
1253.99	0.0686276	0.0730185
1254.47	0.0685079	0.0727893
1254.95	0.0682307	0.0724015
1255.43	0.0677912	0.0718515
1255.91	0.0672026	0.0711537
1256.4	0.0664903	0.0703352
1256.88	0.0656839	0.0694269
1257.36	0.0648079	0.0684559
1257.84	0.0638777	0.0674408
1258.33	0.0629009	0.0663928
1258.81	0.0618815	0.0653189
1259.29	0.0608258	0.0642269
1259.77	0.0597442	0.063126
1260.25	0.0586495	0.0620259
1260.73	0.0575534	0.060934
1261.22	0.0564614	0.0598521
1261.7	0.0553721	0.0587772
1262.18	0.0542793	0.0577038
1262.66	0.0531764	0.0566278
1263.15	0.0520603	0.0555495
1263.63	0.0509331	0.0544731
1264.11	0.0498006	0.0534056
1264.59	0.048669	0.0523524
1265.07	0.0475419	0.0513157
1265.56	0.0464198	0.0502941
1266.04	0.0453012	0.0492845
1266.52	0.0441858	0.0482849
1267	0.0430768	0.0472967
1267.48	0.0419813	0.0463243
1267.97	0.0409078	0.045373
1268.45	0.0398644	0.0444476
1268.93	0.0388554	0.0435495
1269.41	0.0378817	0.042678
1269.9	0.0369423	0.0418321
1270.38	0.0360363	0.0410119
1270.86	0.035166	0.040221
1271.34	0.0343359	0.039465
1271.82	0.0335513	0.0387502
1272.31	0.0328153	0.0380801
1272.79	0.0321267	0.0374544
1273.27	0.0314798	0.0368687
1273.75	0.0308659	0.0363169
1274.23	0.0302767	0.0357933
1274.72	0.0297067	0.0352941
1275.2	0.029155	0.0348188
1275.68	0.0286239	0.0343685
1276.16	0.0281169	0.0339442
1276.64	0.0276365	0.0335456
1277.13	0.0271828	0.0331698
1277.61	0.0267529	0.0328128
1278.09	0.0263436	0.0324706
1278.57	0.0259516	0.0321404
1279.06	0.0255757	0.0318211
1279.54	0.0252161	0.0315134
1280.02	0.024874	0.0312183
1280.5	0.0245498	0.0309369
1280.98	0.0242432	0.0306696
1281.47	0.0239524	0.0304163
1281.95	0.0236762	0.0301776
1282.43	0.0234148	0.0299548
1282.91	0.0231697	0.0297495
1283.39	0.0229434	0.029563
1283.88	0.022738	0.0293955
1284.36	0.0225538	0.0292454
1284.84	0.0223892	0.0291104
1285.32	0.0222407	0.0289876
1285.81	0.0221058	0.0288761
1286.29	0.0219833	0.0287763
1286.77	0.0218752	0.028691
1287.25	0.0217852	0.0286237
1287.73	0.0217178	0.0285774
1288.22	0.0216763	0.0285533
1288.7	0.0216611	0.0285509
1289.18	0.0216706	0.0285681
1289.66	0.0217023	0.028603
1290.14	0.0217542	0.0286547
1290.63	0.0218266	0.0287235
1291.11	0.0219204	0.0288103
1291.59	0.0220369	0.0289149
1292.07	0.0221747	0.0290359
1292.56	0.0223303	0.0291697
1293.04	0.0224974	0.0293119
1293.52	0.0226699	0.0294589
1294	0.0228429	0.0296087
1294.48	0.0230157	0.0297618
1294.97	0.0231897	0.0299195
1295.45	0.0233677	0.0300831
1295.93	0.0235512	0.0302527
1296.41	0.0237385	0.0304259
1296.89	0.0239256	0.0305998
1297.38	0.024108	0.030772
1297.86	0.0242822	0.0309422
1298.34	0.0244484	0.0311126
1298.82	0.0246104	0.0312875
1299.31	0.0247732	0.0314707
1299.79	0.0249414	0.031664
1300.27	0.0251166	0.0318663
1300.75	0.0252968	0.0320738
1301.23	0.0254788	0.0322819
1301.71	0.0256593	0.0324865
1302.2	0.0258369	0.032686
1302.68	0.0260122	0.0328799
1303.16	0.0261872	0.0330689
1303.64	0.0263633	0.0332534
1304.13	0.0265407	0.0334333
1304.61	0.026718	0.0336082
1305.09	0.0268945	0.0337798
1305.57	0.0270706	0.033951
1306.05	0.0272495	0.0341265
1306.54	0.0274355	0.0343111
1307.02	0.0276329	0.0345077
1307.5	0.027843	0.0347155
1307.98	0.0280634	0.03493
1308.46	0.0282893	0.035145
1308.95	0.0285154	0.0353553
1309.43	0.0287389	0.0355586
1309.91	0.0289608	0.0357572
1310.39	0.0291857	0.0359558
1310.88	0.0294196	0.0361607
1311.36	0.029667	0.0363756
1311.84	0.0299302	0.0366024
1312.32	0.0302078	0.0368402
1312.8	0.030498	0.0370876
1313.29	0.0307999	0.0373443
1313.77	0.0311147	0.0376116
1314.25	0.0314451	0.0378912
1314.73	0.0317935	0.0381844
1315.21	0.0321593	0.0384896
1315.7	0.0325388	0.0388033
1316.18	0.0329264	0.0391209
1316.66	0.0333175	0.0394397
1317.14	0.0337113	0.0397606
1317.62	0.0341123	0.0400885
1318.11	0.034528	0.0404303
1318.59	0.0349644	0.0407905
1319.07	0.0354228	0.0411689
1319.55	0.0358966	0.0415595
1320.04	0.0363741	0.0419527
1320.52	0.0368426	0.042339
1321	0.0372937	0.042713
1321.48	0.0377251	0.0430736
1321.96	0.0381393	0.0434227
1322.45	0.0385403	0.0437618
1322.93	0.038929	0.0440892
1323.41	0.0393024	0.0443994
1323.89	0.0396538	0.0446856
1324.38	0.0399767	0.0449421
1324.86	0.0402682	0.0451679
1325.34	0.0405306	0.0453669
1325.82	0.0407688	0.0455452
1326.3	0.040987	0.0457073
1326.79	0.0411852	0.0458541
1327.27	0.0413583	0.0459815
1327.75	0.0414984	0.046084
1328.23	0.0415998	0.046158
1328.71	0.0416618	0.0462042
1329.2	0.0416909	0.0462284
1329.68	0.0416963	0.0462374
1330.16	0.041686	0.0462358
1330.64	0.0416626	0.0462222
1331.12	0.0416215	0.0461895
1331.61	0.0415528	0.0461274
1332.09	0.0414462	0.0460265
1332.57	0.0412938	0.045881
1333.05	0.041092	0.0456889
1333.54	0.0408381	0.0454489
1334.02	0.0405283	0.0451578
1334.5	0.0401556	0.0448088
1334.98	0.03971	0.0443925
1335.46	0.0391826	0.0439008
1335.95	0.038569	0.0433302
1336.43	0.0378715	0.0426836
1336.91	0.0370969	0.041968
1337.39	0.036253	0.0411902
1337.87	0.0353449	0.0403545
1338.36	0.0343756	0.0394624
1338.84	0.0333508	0.0385186
1339.32	0.0322862	0.0375376
1339.8	0.0312107	0.0365464
1340.29	0.0301623	0.0355806
1340.77	0.0291769	0.0346732
1341.25	0.0282779	0.0338458
1341.73	0.0274723	0.0331047
1342.21	0.0267537	0.0324444
1342.69	0.026109	0.031853
1343.18	0.0255251	0.0313192
1343.66	0.0249929	0.0308354
1344.14	0.0245103	0.0303992
1344.62	0.0240796	0.0300115
1345.11	0.0237047	0.0296746
1345.59	0.0233882	0.0293891
1346.07	0.0231284	0.0291528
1346.55	0.0229201	0.0289607
1347.03	0.022756	0.0288071
1347.52	0.0226289	0.028686
1348	0.0225331	0.028592
1348.48	0.0224656	0.0285209
1348.96	0.0224238	0.0284676
1349.44	0.0224046	0.0284267
1349.93	0.0224026	0.0283922
1350.41	0.0224106	0.0283584
1350.89	0.0224206	0.0283206
1351.37	0.0224251	0.0282758
1351.86	0.0224195	0.0282229
1352.34	0.0224012	0.0281615
1352.82	0.0223692	0.0280902
1353.3	0.0223225	0.0280071
1353.78	0.0222593	0.0279089
1354.27	0.0221767	0.0277934
1354.75	0.0220725	0.0276602
1355.23	0.021947	0.0275124
1355.71	0.0218031	0.0273548
1356.19	0.0216466	0.0271936
1356.68	0.0214838	0.0270336
1357.16	0.0213194	0.0268767
1357.64	0.0211556	0.0267227
1358.12	0.0209921	0.02657
1358.61	0.0208273	0.0264178
1359.09	0.0206598	0.0262668
1359.57	0.0204891	0.0261198
1360.05	0.0203166	0.0259804
1360.53	0.0201429	0.0258518
1361.02	0.0199677	0.0257356
1361.5	0.0197893	0.0256312
1361.98	0.019605	0.0255367
1362.46	0.0194139	0.0254499
1362.94	0.019219	0.0253692
1363.43	0.0190262	0.0252945
1363.91	0.018843	0.0252259
1364.39	0.0186738	0.0251627
1364.87	0.0185195	0.0251037
1365.36	0.0183771	0.0250469
1365.84	0.0182412	0.0249901
1366.32	0.0181076	0.0249322
1366.8	0.0179736	0.0248738
1367.28	0.0178406	0.0248169
1367.77	0.0177134	0.0247649
1368.25	0.0175993	0.0247214
1368.73	0.0175039	0.0246888
1369.21	0.0174299	0.0246676
1369.69	0.0173754	0.0246569
1370.18	0.0173357	0.0246556
1370.66	0.0173052	0.024664
1371.14	0.0172802	0.024684
1371.62	0.0172591	0.0247191
1372.1	0.0172416	0.0247726
1372.59	0.0172291	0.0248474
1373.07	0.0172214	0.0249433
1373.55	0.0172175	0.0250564
1374.03	0.0172152	0.0251792
1374.52	0.0172127	0.0253023
1375	0.01721	0.0254183
1375.48	0.0172081	0.0255229
1375.96	0.0172083	0.0256161
1376.44	0.0172103	0.0257001
1376.93	0.0172115	0.0257772
1377.41	0.017207	0.0258487
1377.89	0.0171921	0.0259157
1378.37	0.0171639	0.025979
1378.85	0.017123	0.0260404
1379.34	0.0170736	0.0261025
1379.82	0.0170217	0.0261675
1380.3	0.0169716	0.0262361
1380.78	0.0169235	0.0263061
1381.27	0.0168738	0.0263732
1381.75	0.016816	0.026432
1382.23	0.0167445	0.0264782
1382.71	0.0166574	0.0265111
1383.19	0.0165571	0.0265333
1383.67	0.0164487	0.02655
1384.16	0.0163367	0.026566
1384.64	0.0162227	0.0265842
1385.12	0.016104	0.0266035
1385.6	0.015974	0.0266187
1386.09	0.0158259	0.0266219
1386.57	0.0156561	0.0266052
1387.05	0.015468	0.0265647
1387.53	0.015271	0.0265018
1388.01	0.0150764	0.0264226
1388.5	0.0148909	0.0263339
1388.98	0.0147155	0.0262405
1389.46	0.0145467	0.0261448
1389.94	0.0143808	0.026048
1390.42	0.0142163	0.0259521
1390.91	0.0140548	0.0258593
1391.39	0.0138996	0.0257727
1391.87	0.0137532	0.0256946
1392.35	0.0136152	0.0256249
1392.84	0.0134816	0.0255607
1393.32	0.0133457	0.0254976
1393.8	0.0132016	0.0254309
1394.28	0.0130492	0.0253597
1394.76	0.0128969	0.025288
1395.25	0.0127586	0.0252228
1395.73	0.012647	0.0251699
1396.21	0.0125666	0.0251295
1396.69	0.0125139	0.0250971
1397.17	0.0124806	0.025066
1397.66	0.0124583	0.0250309
1398.14	0.0124417	0.0249898
1398.62	0.0124312	0.0249462
1399.1	0.0124301	0.0249055
1399.59	0.0124431	0.0248735
1400.07	0.0124715	0.0248519
1400.55	0.0125133	0.0248383
1401.03	0.0125652	0.0248287
1401.51	0.0126249	0.0248206
1402	0.0126939	0.0248143
1402.48	0.012777	0.0248135
1402.96	0.0128826	0.0248245
1403.44	0.0130191	0.0248535
1403.92	0.0131924	0.0249055
1404.41	0.013404	0.0249825
1404.89	0.013651	0.0250841
1405.37	0.0139291	0.0252103
1405.85	0.0142378	0.025364
1406.34	0.0145816	0.0255514
1406.82	0.0149688	0.0257807
1407.3	0.0154088	0.0260592
1407.78	0.0159074	0.0263902
1408.26	0.0164665	0.0267739
1408.74	0.017084	0.027207
1409.23	0.0177553	0.0276862
1409.71	0.0184759	0.0282089
1410.19	0.0192419	0.0287742
1410.67	0.0200494	0.0293807
1411.16	0.0208932	0.0300249
1411.64	0.0217638	0.0306986
1412.12	0.0226485	0.0313899
1412.6	0.0235325	0.0320852
1413.08	0.0244028	0.0327731
1413.57	0.025251	0.0334472
1414.05	0.0260748	0.0341062
1414.53	0.0268758	0.0347523
1415.01	0.0276587	0.0353889
1415.49	0.0284284	0.036019
1415.98	0.0291923	0.0366476
1416.46	0.0299633	0.0372862
1416.94	0.030768	0.03796
1417.42	0.0316507	0.0387119
1417.9	0.0326687	0.0395967
1418.39	0.0338684	0.040656
1418.87	0.0352493	0.0418834
1419.35	0.0367471	0.04321
1419.83	0.0382654	0.0445389
1420.32	0.0397358	0.0458056
1420.8	0.0411525	0.0470089
1421.28	0.0425652	0.0482024
1421.76	0.0440535	0.0494666
1422.24	0.0456949	0.0508804
1422.73	0.0475319	0.0524885
1423.21	0.0495341	0.0542666
1423.69	0.0515729	0.0560962
1424.17	0.0534394	0.0577795
1424.65	0.0549149	0.0591061
1425.14	0.0558575	0.059936
1425.62	0.0562391	0.0602379
1426.1	0.0561187	0.0600654
1426.58	0.0555884	0.0595084
1427.07	0.054736	0.0586566
1427.55	0.0536365	0.0575895
1428.03	0.0523621	0.0563851
1428.51	0.0509998	0.0551328
1428.99	0.0496566	0.0539361
1429.48	0.0484468	0.0528987
1429.96	0.0474625	0.0520986
1430.44	0.0467493	0.0515676
1430.92	0.046298	0.051287
1431.4	0.0460587	0.0512013
1431.89	0.0459617	0.0512394
1432.37	0.0459407	0.0513349
1432.85	0.0459418	0.051435
1433.33	0.0459236	0.0515015
1433.82	0.045847	0.0515013
1434.3	0.0456605	0.0513934
1434.78	0.0452868	0.0511174
1435.26	0.044624	0.0505914
1435.74	0.043576	0.0497362
1436.23	0.0421211	0.0485308
1436.71	0.0403693	0.0470621
1437.19	0.0385307	0.0455018
1437.67	0.0367956	0.0440086
1438.15	0.0352431	0.0426519
1438.64	0.0338462	0.0414142
1439.12	0.0325288	0.0402373
1439.6	0.0312172	0.0390649
1440.08	0.0298672	0.0378655
1440.57	0.0284726	0.0366389
1441.05	0.0270593	0.0354108
1441.53	0.0256709	0.0342197
1442.01	0.0243511	0.0331012
1442.49	0.0231302	0.032078
1442.98	0.0220208	0.031157
1443.46	0.0210226	0.0303346
1443.94	0.0201298	0.029604
1444.42	0.0193367	0.0289595
1444.9	0.0186371	0.0283958
1445.39	0.0180209	0.027905
1445.87	0.0174716	0.0274738
1446.35	0.0169672	0.0270843
1446.83	0.0164858	0.0267184
1447.31	0.0160145	0.0263653
1447.8	0.0155564	0.0260274
1448.28	0.0151284	0.0257169
1448.76	0.0147492	0.0254479
1449.24	0.0144282	0.0252257
1449.72	0.0141589	0.0250435
1450.21	0.0139251	0.0248863
1450.69	0.0137084	0.0247379
1451.17	0.0134969	0.0245876
1451.65	0.0132897	0.0244339
1452.14	0.0130947	0.0242825
1452.62	0.0129241	0.0241431
1453.1	0.0127859	0.0240222
1453.58	0.0126811	0.02392
1454.06	0.0126019	0.02383
1454.55	0.0125367	0.0237415
1455.03	0.0124742	0.0236427
1455.51	0.0124066	0.0235213
1455.99	0.0123317	0.0233669
1456.47	0.0122562	0.0231776
1456.96	0.012194	0.0229686
1457.44	0.0121562	0.0227661
1457.92	0.0121387	0.0225855
1458.4	0.0121263	0.0224224
1458.88	0.0121067	0.0222648
1459.37	0.0120773	0.0221065
1459.85	0.0120424	0.0219488
1460.33	0.0120092	0.0217973
1460.81	0.0119828	0.0216572
1461.3	0.0119646	0.0215304
1461.78	0.011952	0.0214149
1462.26	0.0119391	0.0213062
1462.74	0.011919	0.021199
1463.22	0.0118854	0.0210895
[truncated: 5,262 more rows]
