# Supplementary material for: Polyvinyl chloride degradation by a bacterium isolated from the gut of insect larvae
Source: Nat Commun. 2022 Sep 12;13:5360. doi: 10.1038/s41467-022-32903-y (PMC9468159; doi:10.1038/s41467-022-32903-y)
Supplement: Supplementary file 8 — Source data [file 41467_2022_32903_MOESM8_ESM.zip › Source Data/Supplementary Figure 9b.xlsx]

## Sheet: Supplementary Figure 9b
Datas of APC samples in different groups (KDa)
Groups	Mn	Mw	Mn	Mw	Groups
PVC powder-catalase-peroxidase (average)	78.946	159.984	90.033	165.985	PVC powder-control
PVC powder-catalase-peroxidase-1	78.945	160.099	90.303	165.809	PVC powder-control-1
PVC powder-catalase-peroxidase-2	79.867	158.014	90.323	168.324	PVC powder-control-2
PVC powder-catalase-peroxidase-3	78.026	161.84	89.473	163.822	PVC powder-control-3
STD	0.9205	1.91558	0.485077	2.25615	STD
